# Supplementary material for: Pregnancy reprograms the epigenome of mammary epithelial cells and blocks the development of premalignant lesions
Source: Nat Commun. 2020 May 27;11:2649. doi: 10.1038/s41467-020-16479-z (PMC7253414; doi:10.1038/s41467-020-16479-z)
Supplement: Supplementary file 4 — Source Data [file 41467_2020_16479_MOESM4_ESM.zip]

Archive with 40 entries (37 files):
- Feigman&Moss&Chen_DataSource/
- Feigman&Moss&Chen_DataSource/fig4f_ list_of_genes_associated_with_peaks_enriched_in_post_preg_cagmyc_mecs.txt
- __MACOSX/
- __MACOSX/Feigman&Moss&Chen_DataSource/
- __MACOSX/Feigman&Moss&Chen_DataSource/._fig4f_ list_of_genes_associated_with_peaks_enriched_in_post_preg_cagmyc_mecs.txt
- Feigman&Moss&Chen_DataSource/Fig.4e ΓÇô list of regions for ATAC-seq peak intensity analysis.txt
- __MACOSX/Feigman&Moss&Chen_DataSource/._Fig.4e ΓÇô list of regions for ATAC-seq peak intensity analysis.txt
- Feigman&Moss&Chen_DataSource/.DS_Store
- __MACOSX/Feigman&Moss&Chen_DataSource/._.DS_Store
- Feigman&Moss&Chen_DataSource/Sup. Fig3f ΓÇô list of regions for H3K27ac peak intensity at ebox regions.txt
- __MACOSX/Feigman&Moss&Chen_DataSource/._Sup. Fig3f ΓÇô list of regions for H3K27ac peak intensity at ebox regions.txt
- Feigman&Moss&Chen_DataSource/supp_fig6d_cMYC_Cut&Run_regions_peaks_in_pre_pregnancy_CAGMYC_MECs_mecs.txt.txt
- __MACOSX/Feigman&Moss&Chen_DataSource/._supp_fig6d_cMYC_Cut&Run_regions_peaks_in_pre_pregnancy_CAGMYC_MECs_mecs.txt.txt
- Feigman&Moss&Chen_DataSource/Fig.4c - list and intensity of H3K27ac peaks at promoter regions in WT and CAGMYC pre and post-pregnancy MECs.txt
- __MACOSX/Feigman&Moss&Chen_DataSource/._Fig.4c - list and intensity of H3K27ac peaks at promoter regions in WT and CAGMYC pre and post-pregnancy MECs.txt
- Feigman&Moss&Chen_DataSource/Sup. Fig5h ΓÇô list of ATAC-seq genomic regions exclusive to CAGMYC post-pregnancy MECs.txt
- __MACOSX/Feigman&Moss&Chen_DataSource/._Sup. Fig5h ΓÇô list of ATAC-seq genomic regions exclusive to CAGMYC post-pregnancy MECs.txt
- Feigman&Moss&Chen_DataSource/fig4f_ list_of_genes_associated_with_peaks_depleted_in_post_preg_cagmyc_mecs.txt
- __MACOSX/Feigman&Moss&Chen_DataSource/._fig4f_ list_of_genes_associated_with_peaks_depleted_in_post_preg_cagmyc_mecs.txt
- Feigman&Moss&Chen_DataSource/supp_fig6e_fig6f_cMYC_Cut&Run_regions_peaks_in_post_pregnancy_CAGMYC_MECs.txt
- __MACOSX/Feigman&Moss&Chen_DataSource/._supp_fig6e_fig6f_cMYC_Cut&Run_regions_peaks_in_post_pregnancy_CAGMYC_MECs.txt
- Feigman&Moss&Chen_DataSource/Fig.2d ΓÇô data for transcription analysis of several tumor types.txt
- __MACOSX/Feigman&Moss&Chen_DataSource/._Fig.2d ΓÇô data for transcription analysis of several tumor types.txt
- Feigman&Moss&Chen_DataSource/Fig.2f - list of regions for H3K27ac peak intensity at ebox regions.txt
- __MACOSX/Feigman&Moss&Chen_DataSource/._Fig.2f - list of regions for H3K27ac peak intensity at ebox regions.txt
- Feigman&Moss&Chen_DataSource/Feigman&Moss&Chen_DataSource_Westernblots.pdf
- __MACOSX/Feigman&Moss&Chen_DataSource/._Feigman&Moss&Chen_DataSource_Westernblots.pdf
- Feigman&Moss&Chen_DataSource/Sup. Fig5f ΓÇô list and intensity of H3K27ac peaks at ebox regions in CAGMYC pre and post-pregnancy MECs.txt
- __MACOSX/Feigman&Moss&Chen_DataSource/._Sup. Fig5f ΓÇô list and intensity of H3K27ac peaks at ebox regions in CAGMYC pre and post-pregnancy MECs.txt
- Feigman&Moss&Chen_DataSource/Fig.4d ΓÇô list and intensity of H3K27ac peaks at PIEs in WT and CAGMYC pre and post-pregnancy MECs.txt
- __MACOSX/Feigman&Moss&Chen_DataSource/._Fig.4d ΓÇô list and intensity of H3K27ac peaks at PIEs in WT and CAGMYC pre and post-pregnancy MECs.txt
- Feigman&Moss&Chen_DataSource/Sup. Fig3b ΓÇô list of normalized mRNAs.txt
- __MACOSX/Feigman&Moss&Chen_DataSource/._Sup. Fig3b ΓÇô list of normalized mRNAs.txt
- Feigman&Moss&Chen_DataSource/Sup. Fig1g ΓÇô list of regions for post-pregnancy enhancers.txt
- __MACOSX/Feigman&Moss&Chen_DataSource/._Sup. Fig1g ΓÇô list of regions for post-pregnancy enhancers.txt
- Feigman&Moss&Chen_DataSource/Sup. Fig1e ΓÇô list of regions for GO term ΓÇô exclusive H3K27ac post-pregnancy MECs.txt
- __MACOSX/Feigman&Moss&Chen_DataSource/._Sup. Fig1e ΓÇô list of regions for GO term ΓÇô exclusive H3K27ac post-pregnancy MECs.txt
- Feigman&Moss&Chen_DataSource/Sup. Fig1d ΓÇô list of regions for GO term ΓÇô exclusive H3K27ac pre-pregnancy MECs.txt
- __MACOSX/Feigman&Moss&Chen_DataSource/._Sup. Fig1d ΓÇô list of regions for GO term ΓÇô exclusive H3K27ac pre-pregnancy MECs.txt
- __MACOSX/._Feigman&Moss&Chen_DataSource
