# Supplementary material for: Pregnancy reprograms the epigenome of mammary epithelial cells and blocks the development of premalignant lesions
Source: Nat Commun. 2020 May 27;11:2649. doi: 10.1038/s41467-020-16479-z (PMC7253414; doi:10.1038/s41467-020-16479-z)
Supplement: Supplementary file 4 — Source Data [file 41467_2020_16479_MOESM4_ESM.zip › Feigman&Moss&Chen_DataSource/fig4f_ list_of_genes_associated_with_peaks_enriched_in_post_preg_cagmyc_mecs.txt]

Gene.Name	log2FoldChange
Pmaip1	5.766386283
Vmn1r159	5.418767536
Fgfr3	5.31099777
Dnah6	5.222338358
Mir6346	5.064068933
Magea4	4.89200605
Fhdc1	4.8760514
Arhgef3	4.844907201
Rac3	4.836772629
C230072F16Rik	4.834993396
Lrp8os2	4.824603357
Keap1	4.784447634
Gnptg	4.697623677
Zcchc24	4.654040408
Acad12	4.64533183
B3gat2	4.631450096
Tufm	4.597405716
Amdhd2	4.521775131
4933428G20Rik	4.471139521
Nfkbiz	4.452577992
Crocc	4.439563291
Dhx16	4.417746049
Hrh1	4.413993905
Siah1a	4.409504524
Gjd3	4.401254516
8030423F21Rik	4.372239399
Mcat	4.343852671
Jag2	4.335179129
Arl4a	4.332205496
Gm13205	4.311714412
Wdr38	4.297176123
Tacstd2	4.290173487
Lrig3	4.289809221
Steap1	4.284600675
Gc	4.266825775
Pycr2	4.214971973
2810459M11Rik	4.153201441
5730507C01Rik	4.147789113
Arap1	4.125172166
Gtf2ird1	4.123850454
Por	4.120473807
Esrp2	4.116077189
Gm11351	4.114541334
Dync1h1	4.107886068
Cdc42ep4	4.104696043
Galnt6	4.098117497
Pard6b	4.097614443
Syndig1l	4.06394298
Unc119	4.059637244
Stx2	4.054697217
Src	4.023217981
Gm19461	3.996735338
Fa2h	3.981057479
Tsc22d2	3.97579322
Cep350	3.971234199
Smad6	3.970808917
Map2k4	3.96807542
Luzp2	3.960592657
Ndst2	3.957285845
Sstr5	3.953338024
Col3a1	3.952907433
Rapgef2	3.950995816
Chfr	3.948335123
Alg12	3.93160847
Mfap2	3.92676864
Akt3	3.921961802
Stard8	3.91767381
Fbxo41	3.912761716
D830032E09Rik	3.898737594
Irs2	3.891354976
9530002B09Rik	3.880845357
Stum	3.87121435
Kdm2b	3.871091774
Bahcc1	3.867857768
Sulf2	3.867521476
Mylk	3.863457082
Zfp777	3.852391626
Ppp2r5c	3.837487609
Ptpn23	3.82890907
Nub1	3.824237401
Mir6546	3.821428104
Mars	3.819232792
Ankrd63	3.813196145
Atp6v1c2	3.808440931
Mir7226	3.80163691
Abhd8	3.796368915
1700100I10Rik	3.795444385
Epm2a	3.793583551
Faap100	3.777741907
Nhsl2	3.771176956
Mul1	3.765818912
Tnfaip2	3.758877379
Plpp3	3.752207405
Itgb4	3.750934745
Smad5	3.743997525
Pla2g4a	3.743780076
Atg7	3.743380512
Fbxl18	3.740463752
Ndufa4	3.740463752
Ppp4r3b	3.740463752
Dync1h1	3.727570626
Snrnp25	3.726780301
1700020G17Rik	3.72546336
1110015O18Rik	3.722400092
Pdzd7	3.719347797
Mir219a-2	3.717024241
Maz	3.715546352
Gm17597	3.710829531
Mir7032	3.700698495
Dhx32	3.699647229
Rnf215	3.691874107
Ntn3	3.69121344
Bex4	3.685481522
Prss48	3.68081974
Ankrd39	3.679064812
Hexim2	3.677967738
Cd82	3.66997273
Cttn	3.667875861
Sgsm3	3.66554634
Junb	3.663820737
Creb1	3.65947358
Unc13d	3.652317513
Fbxl17	3.650665015
Rai1	3.64533183
Gm3264	3.639394169
Birc6	3.633530759
Plcl2	3.630873725
Trim7	3.630256022
4930548G14Rik	3.613525359
Zfp13	3.606070464
Tsen15	3.589788522
Itfg1	3.587823566
Sbk1	3.582169256
1700019M22Rik	3.580095084
Kif5c	3.571376771
Gria3	3.56653381
Mir3474	3.560797492
Cbarp	3.545123699
Ell2	3.545051249
Mir3968	3.53729518
Rfx2	3.535241506
Il4ra	3.534097895
Kcns1	3.512978075
Unc5d	3.510087385
Fchsd1	3.509190611
Neil3	3.508990506
Hist2h2aa1	3.50807448
Trap1	3.502449945
Ippk	3.500975163
Usp43	3.49649535
Pabpc5	3.491109321
Ppp1r16b	3.49023204
Tpm4	3.489503
Rpf2	3.484609207
Far2	3.480103086
Vmn1r158	3.478473775
Naa25	3.477942838
Vwa7	3.477838152
Mir8107	3.477587466
1700016G22Rik	3.47717416
Amn	3.470259611
Pglyrp2	3.461567015
Cox7c	3.460786773
Ndrg4	3.452197736
Bpifa3	3.437191457
Ostm1	3.436753976
Hmx2	3.432997636
Slc38a3	3.431900193
Heatr6	3.425661516
Fam110b	3.423620438
Tmem5	3.420555916
Gm2061	3.418759256
Bhlha15	3.41690912
Elavl3	3.416289909
Zfhx2os	3.413088552
4930402H24Rik	3.410014846
Lcorl	3.409065324
Rps19bp1	3.40750926
Runx3	3.401786719
Tomm6os	3.398034961
Arhgap23	3.395162177
Gch1	3.39388131
Znrf2	3.391261431
F630040K05Rik	3.390417248
Hdhd3	3.387256471
Timm8a1	3.385983556
Zfp551	3.369567763
Mtcl1	3.365269845
Hspa1b	3.361731578
Nkiras2	3.35671296
Zfp369	3.355862361
Srd5a1	3.350767747
Polrmt	3.347772881
Rnf223	3.34670139
Sf3b2	3.34280113
Stxbp4	3.341190197
Lmf1	3.340998315
N4bp2	3.336949965
Mir6934	3.33397132
Csl	3.331838275
Mir149	3.331222492
Deaf1	3.324671369
Fam46b	3.32420677
Naaladl2	3.323568267
Ccnjl	3.315965336
9530002B09Rik	3.301508249
Igf2r	3.300293927
Nfil3	3.299304973
1700030N03Rik	3.293152338
1700025C18Rik	3.291408116
Taf4	3.290848856
Ndufs7	3.285763113
Fes	3.282927095
Mfap2	3.275450414
Pdgfb	3.272813532
4930596D02Rik	3.264743025
Spata33	3.264309242
Ncam2	3.261185624
Maff	3.25556375
Tmem132a	3.25033862
Ppp1r14c	3.245890115
Map3k4	3.244954637
Glg1	3.233417992
Npdc1	3.22044863
Gm13205	3.213632348
Mapre2	3.213632348
Ube2j1	3.211783795
Stxbp5	3.210241712
Itpr2	3.207030436
Hrh1	3.199021951
Cpne9	3.19808497
Rnf24	3.197164696
Zfp980	3.196353023
Fam98c	3.194610092
Ttll12	3.194307761
Pdgfb	3.192529409
Tldc1	3.192077404
Mctp2	3.185525012
Ets2	3.179289298
Zeb1	3.177939991
Fgfr2	3.177346678
Tsn	3.175854596
Pcnx3	3.17515698
Hmx3	3.174352065
Ugt1a10	3.174173971
Clk3	3.173109064
Ankrd28	3.171325998
Zfp651	3.167858154
Epha7	3.148347212
Epha3	3.148333733
Hspa1b	3.144221366
2610316D01Rik	3.141292561
Npb	3.138299438
Fut9	3.137786845
Platr30	3.136985516
Gm4489	3.135571169
Bcl2a1c	3.132080218
1700071K01Rik	3.13199123
Aebp1	3.128454571
Tmc7	3.127439209
Cyth1	3.126677056
A630095E13Rik	3.123133692
Nectin1	3.116395369
Gm29687	3.115984993
Ibtk	3.113019189
Mir7672	3.107250392
1700016K05Rik	3.105689106
Ppm1a	3.101888489
Kcnj4	3.101269557
Fam43a	3.101097617
Nol4l	3.100519022
Neurl1b	3.100312414
Nexmif	3.098787947
Mir7090	3.098557459
P2ry2	3.096195048
Prkce	3.095855417
Gale	3.093382609
Fam103a1	3.092663621
Gpc5	3.090663976
Nron	3.088897866
Mir3087	3.088246414
Tsc2	3.085597754
Snx21	3.085485984
Tas2r114	3.084990516
Actl6b	3.084013647
Pde1c	3.081612973
Fcnb	3.08058384
Arsb	3.08058384
B230209E15Rik	3.078331471
Il1rapl1	3.078168218
Lrrc4	3.073107993
Mid1ip1	3.071435711
Wnk1	3.070740843
Pld4	3.067517172
Fiz1	3.066556547
Gulp1	3.066534744
Gm26391	3.065204581
4930404A05Rik	3.063600115
Hip1r	3.062464203
Mex3b	3.06114928
Mup2	3.060726862
Gm19784	3.060259409
Il13	3.060222942
Timm8b	3.059127456
Npb	3.059025612
Hrh1	3.058661916
Snx27	3.054431838
Mtcl1	3.053835453
Chst14	3.051047493
Klhl8	3.049245854
Pcmtd1	3.047530061
Prkcq	3.04530784
6430553K19Rik	3.043810725
Arid3a	3.038130673
Wnt4	3.037324333
Lpin2	3.037230613
Dock4	3.031770671
Gm22109	3.030662738
Foxc1	3.028092927
4933402J15Rik	3.024952368
Epha6	3.019441016
Hsbp1	3.017099242
Impad1	3.016858922
Enho	3.016711889
Fam110a	3.013789408
Lmnb2	3.01239274
Mplkip	3.01196077
Fbxw7	3.011513737
Asprv1	3.0113403
B3gnt7	3.007561654
Isx	3.007247001
Doc2g	3.006940502
Gm28042	3.005015852
Zfp423	3.002939301
Chst2	3.001362083
Tbk1	3.000595531
Mir5100	3.000089578
