# Supplementary material for: Pregnancy reprograms the epigenome of mammary epithelial cells and blocks the development of premalignant lesions
Source: Nat Commun. 2020 May 27;11:2649. doi: 10.1038/s41467-020-16479-z (PMC7253414; doi:10.1038/s41467-020-16479-z)
Supplement: Supplementary file 4 — Source Data [file 41467_2020_16479_MOESM4_ESM.zip › Feigman&Moss&Chen_DataSource/Fig.4e ΓÇô list of regions for ATAC-seq peak intensity analysis.txt]

#'chr'	'start'	'end'	'VCag_ATACNH'	'PCAG_ATAC66'
chr13_random	31147	32027	46.4123327407	16.604810267
chr13_random	31147	32027	46.4123327407	16.604810267
chr13_random	31147	32027	46.4123327407	16.604810267
chr13_random	225034	225904	50.6971107132	20.8575285758
chr13_random	225034	225904	50.6971107132	20.8575285758
chr13_random	225034	225904	50.6971107132	20.8575285758
chr1_random	412297	412720	32.6253599749	8.5920978607
chr10	6372523	6373542	60.2706633934	21.646335132
chr10	6510623	6510831	13.9183614644	5.4341284558
chr10	8185813	8186129	34.5905385048	4.7399624447
chr10	8238220	8238933	31.5771684499	12.9890201751
chr10	8492258	8492514	67.0150442123	44.5511073768
chr10	9627894	9628197	18.3223512385	13.8047591987
chr10	12478113	12478343	17.0764046545	12.3207616671
chr10	12912530	12913127	79.7220592946	35.4254580886
chr10	13386890	13387532	30.0444194758	5.2158897395
chr10	13557518	13557971	76.4399190612	7.8138257694
chr10	15808139	15808265	21.0233142414	5.729624998
chr10	15808139	15808265	21.0233142414	5.729624998
chr10	16309187	16309666	54.8844418695	20.5522859808
chr10	17105067	17105338	24.0040483193	3.0083894444
chr10	18836968	18837441	20.4834077988	4.1780174346
chr10	19290163	19290438	26.3253184301	14.2451152385
chr10	19796572	19797300	53.2449348523	9.3957973516
chr10	20626952	20627111	26.279659979	1.3575509059
chr10	21130592	21130845	37.398697118	2.582551731
chr10	21130592	21130845	37.398697118	2.582551731
chr10	21862099	21862883	45.8069498758	44.4678578462
chr10	22923067	22923263	19.9647680497	2.2025570821
chr10	25079320	25079874	46.0937735148	12.7575108893
chr10	25154257	25154377	22.8866829634	4.0471987307
chr10	26548513	26548881	20.9075814434	14.422027365
chr10	26548513	26548881	20.9075814434	14.422027365
chr10	27098096	27098360	21.0181080392	5.8448488604
chr10	33706754	33706872	17.7626316103	15.3508255037
chr10	33816278	33816640	54.8932904249	10.483133671
chr10	36693901	36694786	57.1229308414	27.4040482699
chr10	37053664	37053926	26.4308256047	9.1292434212
chr10	38523968	38524164	15.9127283145	6.1314428899
chr10	39096433	39096827	25.8640952026	3.9903784122
chr10	39966575	39966995	23.6426237197	14.6192546969
chr10	39977451	39977666	47.5545392946	9.6122141705
chr10	40020551	40020812	52.6648512946	14.7633518424
chr10	40020551	40020812	52.6648512946	14.7633518424
chr10	40136860	40137127	13.6185064887	14.0710568339
chr10	40241416	40241717	28.6327378568	13.4943048126
chr10	40349658	40349921	24.5140540518	40.2876294321
chr10	40450091	40450226	14.1605719814	5.4556832137
chr10	40752506	40752931	24.1160295756	3.7954015827
chr10	41196989	41197815	34.2868673311	9.2645182376
chr10	42241230	42241389	24.762389213	2.7334470944
chr10	42659533	42659768	15.8794779047	2.0728608192
chr10	43987988	43988534	121.8875652495	49.9505949195
chr10	44249716	44249886	12.8743204902	4.4954575819
chr10	44249716	44249886	12.8743204902	4.4954575819
chr10	56414195	56414392	21.2496937786	5.9152361947
chr10	56655083	56655184	11.7425138691	18.7288165423
chr10	56951039	56951152	17.0626653992	4.3237234491
chr10	58577221	58577968	17.677563283	3.3620493447
chr10	58748436	58748560	13.2766322013	7.4804371403
chr10	58748436	58748560	13.2766322013	7.4804371403
chr10	59040649	59041455	55.530925268	10.7085695894
chr10	59040649	59041455	55.530925268	10.7085695894
chr10	59040649	59041455	55.530925268	10.7085695894
chr10	59276624	59276859	27.1186939848	3.6306095504
chr10	59284056	59284299	51.0022773429	4.4473721971
chr10	59707923	59708040	30.0553566207	12.8642978668
chr10	60749023	60749273	33.582159996	8.6165325298
chr10	61073623	61073836	21.6016259932	4.9710549603
chr10	61110845	61111526	53.7171673628	14.6530486372
chr10	61111644	61111738	26.4246747849	12.0710272992
chr10	61142761	61143412	69.8657909428	20.2077249942
chr10	61783147	61783465	20.5746410718	11.2594252727
chr10	61864554	61864722	15.8192070439	8.8201785059
chr10	61912346	61912998	32.2773235151	10.2896969377
chr10	62486313	62487153	112.9102531433	31.8254887819
chr10	62486313	62487153	112.9102531433	31.8254887819
chr10	66312464	66312768	52.5990933431	38.2555530009
chr10	66408951	66409288	40.9024438377	5.5568243028
chr10	66465461	66465726	34.1757412245	12.1519247982
chr10	66510588	66510978	27.7179209636	2.5205007455
chr10	66747912	66748321	34.702422704	10.5657574064
chr10	66823645	66823787	25.3891124927	4.98132566
chr10	66986781	66987006	23.7734260707	6.034741923
chr10	66992477	66992854	23.2855643847	2.8859514741
chr10	66992477	66992854	23.2855643847	2.8859514741
chr10	67299227	67299520	31.8484408636	2.2200296723
chr10	67590069	67590272	24.1821626184	1.9110724033
chr10	67711459	67711771	45.9738177764	20.0022869553
chr10	67711459	67711771	45.9738177764	20.0022869553
chr10	67712265	67712504	35.9514606827	11.283165415
chr10	68021251	68021518	39.5868560205	11.7550349405
chr10	68168273	68168746	86.8934361657	9.2502324198
chr10	69378989	69379690	40.1915461503	5.3573591134
chr10	69559537	69559914	30.8673543955	17.5942654749
chr10	69559537	69559914	30.8673543955	17.5942654749
chr10	70277769	70278109	22.4477026435	0.8965177694
chr10	70432213	70432496	15.6378672401	1.9738033024
chr10	70432213	70432496	15.6378672401	1.9738033024
chr10	70524973	70525176	16.7331052038	4.1813688948
chr10	70582045	70582617	21.3718351434	3.6384757697
chr10	70582045	70582617	21.3718351434	3.6384757697
chr10	70601228	70601449	20.2432564653	2.4417488014
chr10	70700656	70701113	62.3241924687	17.25249587
chr10	74385614	74386015	28.2691026079	31.4276361061
chr10	74685134	74685697	52.0708904571	31.352815667
chr10	75095541	75096106	32.0518079353	3.9339473733
chr10	75298117	75298401	41.1044306822	9.6802313042
chr10	75298117	75298401	41.1044306822	9.6802313042
chr10	75322504	75323120	39.8220640529	18.5763208262
chr10	75322504	75323120	39.8220640529	18.5763208262
chr10	75355777	75356250	60.2057342166	25.4720329099
chr10	75406904	75407398	31.9819016283	2.952327902
chr10	76498293	76498474	30.5122829142	13.3839112066
chr10	76498293	76498474	30.5122829142	13.3839112066
chr10	76545226	76545518	18.8043808806	8.2911998817
chr10	76897409	76897732	26.4674126327	10.5974907864
chr10	77007555	77007982	62.8677819808	30.6103838088
chr10	77032917	77033288	31.634463467	13.8769148418
chr10	77053606	77053836	16.7239694844	9.9047856041
chr10	77086033	77086217	33.6387962466	9.931759084
chr10	77518050	77518203	28.9816683476	4.3181558801
chr10	77518050	77518203	28.9816683476	4.3181558801
chr10	77542678	77543310	44.4360241045	4.8045852007
chr10	77622827	77623387	43.7715819836	7.7870900716
chr10	77707371	77707662	47.2122652375	15.7172135111
chr10	77707755	77708045	28.4343587941	20.19199641
chr10	77880768	77880971	21.3251742189	9.2248758506
chr10	79095786	79096384	53.9176753086	3.9851292141
chr10	79316745	79317573	147.2832437184	31.247491269
chr10	79316745	79317573	147.2832437184	31.247491269
chr10	79328516	79328793	20.7702440957	5.5442238035
chr10	79612145	79612450	97.9084310063	28.4517461276
chr10	79727493	79727654	71.1286149114	23.8062690948
chr10	79727493	79727654	71.1286149114	23.8062690948
chr10	80039998	80040865	59.6600418245	18.8623160172
chr10	80039998	80040865	59.6600418245	18.8623160172
chr10	80039998	80040865	59.6600418245	18.8623160172
chr10	80039998	80040865	59.6600418245	18.8623160172
chr10	80053017	80053449	67.5191163487	21.6438299241
chr10	80204842	80205341	110.0125436878	23.609968023
chr10	80204842	80205341	110.0125436878	23.609968023
chr10	80270100	80270381	30.4199753962	7.7489886742
chr10	80270100	80270381	30.4199753962	7.7489886742
chr10	80270100	80270381	30.4199753962	7.7489886742
chr10	80270100	80270381	30.4199753962	7.7489886742
chr10	80392357	80392952	126.6995021275	25.5633440675
chr10	80392357	80392952	126.6995021275	25.5633440675
chr10	80403427	80403574	23.8625153652	15.6262921152
chr10	80418102	80418636	35.1738829381	9.6028419443
chr10	80418102	80418636	35.1738829381	9.6028419443
chr10	80418102	80418636	35.1738829381	9.6028419443
chr10	80434446	80434708	15.4179903278	8.5725877121
chr10	80462578	80462926	61.6992886587	9.6224173184
chr10	80462578	80462926	61.6992886587	9.6224173184
chr10	80522915	80523283	80.5911024602	13.4153754698
chr10	80645176	80645936	93.3821236962	41.1935640486
chr10	80645176	80645936	93.3821236962	41.1935640486
chr10	80864037	80864218	12.2625249157	1.6034891823
chr10	80874268	80874701	31.702513763	8.3734623114
chr10	80874268	80874701	31.702513763	8.3734623114
chr10	80888142	80888310	30.6503976527	16.3902172986
chr10	81063687	81063897	35.7510998408	25.0575829029
chr10	81063687	81063897	35.7510998408	25.0575829029
chr10	81063687	81063897	35.7510998408	25.0575829029
chr10	81545929	81546324	23.819734775	8.9574864363
chr10	82085637	82086206	15.5740805108	14.1436465637
chr10	82257808	82258388	53.72746217	24.079532842
chr10	82412049	82412155	16.5871754232	3.7837145351
chr10	82626711	82627024	29.8935507631	3.3828584112
chr10	82680215	82680400	15.7791538239	0.3941756648
chr10	82822695	82823189	61.0337034063	14.3217519121
chr10	83758357	83758623	17.0290850123	1.3707236464
chr10	86148016	86148297	15.5877628937	4.1625512138
chr10	86148016	86148297	15.5877628937	4.1625512138
chr10	86148016	86148297	15.5877628937	4.1625512138
chr10	87102759	87102980	26.6795344029	0.6599321085
chr10	87181237	87181555	30.9317639174	1.3346193234
chr10	87422774	87423242	70.4618203823	7.672460175
chr10	90415981	90416437	26.3365960581	3.0768176913
chr10	90464199	90464499	33.5982663091	2.9120384594
chr10	93083182	93083654	55.9620805029	11.8777262988
chr10	93925281	93925821	35.119025709	4.4293711693
chr10	94287028	94287361	12.2089438596	1.3620959084
chr10	96284537	96284803	14.1086775808	4.6769091935
chr10	96908830	96909017	16.7869660434	2.7609159985
chr10	97145614	97145891	25.3862551954	1.5321622321
chr10	98214420	98214550	16.1081771117	0
chr10	98414272	98414574	14.6092876599	8.4899340434
chr10	98414272	98414574	14.6092876599	8.4899340434
chr10	99478148	99478777	48.5954096723	28.9255605222
chr10	102831216	102831436	15.9313728853	15.8573596261
chr10	107350107	107350471	35.2279845411	1.7749816982
chr10	107404091	107404485	35.9525429985	9.4910425719
chr10	107768666	107769283	47.3055610703	44.6068533924
chr10	109340425	109340624	21.879898886	13.2799877186
chr10	109340425	109340624	21.879898886	13.2799877186
chr10	110336910	110337613	21.5828879521	1.8464018152
chr10	110752187	110752356	15.7541531275	5.6094230632
chr10	110826913	110827252	40.8888900582	6.8620286596
chr10	110977162	110977353	36.7712459564	25.0609184934
chr10	111122146	111122298	11.5927974299	6.3327433624
chr10	111250870	111251228	36.0448249891	8.0255556706
chr10	111314568	111314699	23.8378095263	4.3753499985
chr10	111314568	111314699	23.8378095263	4.3753499985
chr10	116500374	116501052	64.0860366709	23.7955662677
chr10	116802094	116802318	24.9694936275	1.8621281002
chr10	116872411	116872694	17.2336956098	10.8584954157
chr10	116872411	116872694	17.2336956098	10.8584954157
chr10	118425470	118425651	31.8184977394	11.7643013053
chr10	118516085	118516615	33.3290793176	4.567975439
chr10	118516085	118516615	33.3290793176	4.567975439
chr10	119189489	119189825	22.8039691477	4.0628249588
chr10	119189489	119189825	22.8039691477	4.0628249588
chr10	121062963	121063897	115.8656449655	34.3329417854
chr10	121062963	121063897	115.8656449655	34.3329417854
chr10	121062963	121063897	115.8656449655	34.3329417854
chr10	121176604	121177147	34.8574531214	10.6308471775
chr10	121176604	121177147	34.8574531214	10.6308471775
chr10	121341042	121341582	138.3209753248	32.9501942175
chr10	122349350	122349622	21.5068277401	0.1179628644
chr10	124758694	124759009	14.7477382917	6.9635278899
chr10	125570350	125570641	21.0311308431	2.5059278069
chr10	126478830	126479354	40.6443843186	13.8719891455
chr10	126478830	126479354	40.6443843186	13.8719891455
chr10	126604940	126605171	37.0169189503	34.6303347963
chr10	126748204	126748455	40.4725297495	10.3776660488
chr10	126981081	126981296	16.0819268426	3.3103423451
chr10	126981081	126981296	16.0819268426	3.3103423451
chr10	127058606	127059354	56.9145854501	28.4593065996
chr10	127622500	127622940	51.8690482486	11.2698522806
chr10	127648789	127649110	31.9173008304	13.4077615289
chr10	127648789	127649110	31.9173008304	13.4077615289
chr10	128217402	128217635	34.7360226545	10.9916120947
chr10	128346570	128346950	70.8771664469	17.9619893777
chr10	128346570	128346950	70.8771664469	17.9619893777
chr10	129979071	129979664	34.7369128834	46.424476683
chr18	3507516	3508064	94.8804907694	35.2423500127
chr18	3507516	3508064	94.8804907694	35.2423500127
chr18	4313918	4314243	59.9728082862	11.3130921745
chr18	4313918	4314243	59.9728082862	11.3130921745
chr18	4994512	4994652	17.8801715442	13.2094255311
chr18	6489895	6490923	56.026629331	21.019858944
chr18	6489895	6490923	56.026629331	21.019858944
chr18	9792910	9793094	28.3103176615	2.5681401789
chr18	9792910	9793094	28.3103176615	2.5681401789
chr18	9957774	9958414	58.5426624954	20.2724783689
chr18	10163628	10163867	22.6513553564	1.5927005837
chr18	11369037	11369298	55.2603871941	7.5940078177
chr18	11369037	11369298	55.2603871941	7.5940078177
chr18	12014956	12015149	29.4351261514	14.3275838368
chr18	12599139	12599222	14.8703879391	18.2921328947
chr18	13440451	13440764	18.8253051648	5.3259130195
chr18	14389129	14389336	13.3749066459	6.0874434543
chr18	14489819	14490363	83.4852558515	12.2198990469
chr18	14489819	14490363	83.4852558515	12.2198990469
chr18	14841076	14841827	43.4085054055	12.0035729859
chr18	14941469	14942211	105.6380855118	35.2465470396
chr18	21159775	21160727	109.6375669351	39.5788876269
chr18	21302738	21302932	33.4369052808	15.3513268048
chr18	23964215	23964421	87.5157321819	11.8941795294
chr18	24260281	24260589	41.6769018018	49.8051543514
chr18	24271087	24271254	24.7665072572	11.6588817214
chr18	25131135	25131343	20.3114942587	6.780390109
chr18	25680605	25680972	25.6212813978	2.6506434198
chr18	25680605	25680972	25.6212813978	2.6506434198
chr18	25680605	25680972	25.6212813978	2.6506434198
chr18	31918862	31919763	80.6566127371	43.0445369039
chr18	31918862	31919763	80.6566127371	43.0445369039
chr18	32996696	32997362	84.905983922	20.8781977831
chr18	33826860	33827155	40.3993360713	10.6541413695
chr18	33833706	33834233	58.8194986521	6.4371104236
chr18	34407219	34407376	41.1264059225	3.8644279568
chr18	35024842	35025293	59.9522580403	12.0330493392
chr18	35024842	35025293	59.9522580403	12.0330493392
chr18	35113867	35114552	93.1476121443	21.9321315167
chr18	35113867	35114552	93.1476121443	21.9321315167
chr18	35712959	35713403	42.6188591214	10.524511903
chr18	35983364	35983632	25.6086444997	7.8582248883
chr18	36673623	36673837	27.9265252051	26.3884155572
chr18	36894430	36895152	64.1153844902	22.8100275703
chr18	36894430	36895152	64.1153844902	22.8100275703
chr18	38094806	38095406	89.3081323942	30.3552269602
chr18	38094806	38095406	89.3081323942	30.3552269602
chr18	38094806	38095406	89.3081323942	30.3552269602
chr18	38365373	38365488	23.3447082022	8.0658625686
chr18	38409770	38410358	92.236784909	33.3062684536
chr18	39210748	39211393	36.182440743	17.9310326059
chr18	39354559	39354772	22.0591844729	2.423902778
chr18	39354559	39354772	22.0591844729	2.423902778
chr18	39410613	39410975	20.9741780876	4.4801004783
chr18	39650930	39651411	54.7504746284	18.2260922174
chr18	39650930	39651411	54.7504746284	18.2260922174
chr18	39961840	39962021	27.7665263039	3.7871353534
chr18	42670723	42671361	195.0746439811	51.5829972683
chr18	42670723	42671361	195.0746439811	51.5829972683
chr18	42723366	42723549	12.618925105	3.4428983308
chr18	42941580	42941936	50.9825849962	7.2430956819
chr18	43565132	43565413	17.64138629	5.9376131428
chr18	46163356	46163492	18.633114927	1.8874058671
chr18	46757006	46757620	55.9388624993	12.9217842643
chr18	47019149	47019472	41.2203471255	9.0035737151
chr18	47224955	47225298	34.6529567985	5.8508153177
chr18	50758265	50758434	23.1658098684	3.4778422823
chr18	50758265	50758434	23.1658098684	3.4778422823
chr18	53576753	53576899	31.3428388099	9.7596447729
chr18	54063317	54063669	61.6451571177	18.350807152
chr18	54798113	54798212	13.6465645511	0.5450772577
chr18	54835713	54836328	93.8252967276	8.5989465345
chr18	54835713	54836328	93.8252967276	8.5989465345
chr18	56636730	56637157	52.8108378573	15.1822545534
chr18	56721731	56722318	44.439529315	17.5511187516
chr18	56730880	56731162	26.9037523202	13.5191111193
chr18	56883409	56883951	67.7034767967	14.3369584867
chr18	56897001	56897367	57.7737202306	13.0782387882
chr18	57043651	57043910	15.5593281197	5.3664297321
chr18	57043651	57043910	15.5593281197	5.3664297321
chr18	60651902	60652141	43.3161879583	7.5790683994
chr18	60651902	60652141	43.3161879583	7.5790683994
chr18	60753247	60753600	59.2835419441	7.0980724552
chr18	60915961	60916153	34.6145267859	10.6421531998
chr18	60915961	60916153	34.6145267859	10.6421531998
chr18	61122997	61123441	33.4382648962	8.8558247422
chr18	61151992	61153042	62.019508558	8.2895590971
chr18	61160960	61161418	29.0892131152	2.1271715831
chr18	61160960	61161418	29.0892131152	2.1271715831
chr18	61527995	61528111	16.5298845028	5.7835087005
chr18	61527995	61528111	16.5298845028	5.7835087005
chr18	61641420	61641685	21.557841157	8.8607810128
chr18	61641420	61641685	21.557841157	8.8607810128
chr18	61807553	61807702	26.1846297347	10.6887746017
chr18	63560567	63560865	14.1836490503	5.863173124
chr18	63576811	63577004	21.300098943	2.5088362002
chr18	64653867	64654136	40.8996909684	8.875409557
chr18	64793916	64794278	49.2099012512	1.1200251072
chr18	64908134	64908764	65.9143615359	6.8200018368
chr18	64916352	64916551	25.0707530808	5.7971555456
chr18	64951396	64951563	16.1739561743	1.8601786912
chr18	66563857	66564419	48.2605175514	5.8156342999
chr18	66613014	66613149	12.8953595267	4.0728566929
chr18	66613014	66613149	12.8953595267	4.0728566929
chr18	66649331	66649482	14.7499010516	1.94138041
chr18	67484120	67484231	16.3790190499	8.803256821
chr18	67484120	67484231	16.3790190499	8.803256821
chr18	67624431	67624734	19.6313179287	3.7929326473
chr18	67750080	67750366	42.3049913286	14.0337740291
chr18	69156829	69156968	18.5017191729	3.7458032198
chr18	69560350	69560607	27.9175362234	4.9031256748
chr18	69707496	69707760	55.9995114948	9.7782535986
chr18	69773979	69774203	35.6922431886	4.271174962
chr18	69773979	69774203	35.6922431886	4.271174962
chr18	69827020	69827139	16.5591757638	6.7039677115
chr18	70550998	70551175	19.4636585861	8.25631011
chr18	70680508	70680899	55.6394850836	5.4085741214
chr18	73701385	73701936	26.344101821	16.500884314
chr18	74938067	74938953	60.8464877331	31.7583548818
chr18	74938067	74938953	60.8464877331	31.7583548818
chr18	75178212	75178594	42.9048120589	15.6459103255
chr18	75513362	75513560	21.9514129619	2.3423590323
chr18	75513362	75513560	21.9514129619	2.3423590323
chr18	75513362	75513560	21.9514129619	2.3423590323
chr18	75688178	75688474	42.4993056864	5.3903523063
chr18	75688178	75688474	42.4993056864	5.3903523063
chr18	75767372	75767586	11.9949379591	12.3082622724
chr18	75857203	75857459	75.7945125252	23.2440567426
chr18	76068900	76069108	30.9914927666	6.6611898633
chr18	76130913	76131081	22.068731325	1.7796562009
chr18	76279269	76279396	18.4034855535	2.6872227605
chr18	76279269	76279396	18.4034855535	2.6872227605
chr18	76400793	76401320	96.5426234149	32.6421970923
chr18	77523941	77524333	35.0774454937	10.5402839713
chr18	77953152	77953487	118.321244106	23.2742574927
chr18	78680138	78680597	66.4318320995	7.3558044517
chr18	78680138	78680597	66.4318320995	7.3558044517
chr18	80096413	80096887	20.1490601045	4.9568837584
chr18	80300451	80300606	11.9038260614	17.3602935729
chr18	80652369	80652533	33.4691858873	15.4115730553
chr18	82914513	82914789	33.0374183931	4.1904016012
chr18	83123299	83123812	28.4610444788	16.3926659337
chr18	83362973	83363334	45.0531468854	6.6498924801
chr18	83426712	83426920	16.200965487	6.1283067259
chr18	84854602	84855391	74.2418361321	32.1617155232
chr18	84854602	84855391	74.2418361321	32.1617155232
chr18	84896918	84897134	25.3492435967	4.942524974
chr18	84896918	84897134	25.3492435967	4.942524974
chr18	85049841	85050676	94.57866467	18.2629528148
chr18	85049841	85050676	94.57866467	18.2629528148
chr7	4396918	4397398	28.0936935941	18.3278758963
chr7	4449953	4450102	21.8777511008	2.9168999195
chr7	4740299	4740662	34.5487500603	13.7166773452
chr7	5013572	5014200	54.9346141754	15.3926895815
chr7	5013572	5014200	54.9346141754	15.3926895815
chr7	6362827	6363064	29.5649687932	14.9783642101
chr7	13365903	13366163	14.827692903	5.9684260579
chr7	13534785	13535503	81.1209849169	21.7894123466
chr7	16596104	16596313	21.0454346917	5.4779103145
chr7	16599281	16599635	22.3886452987	4.960377943
chr7	16871179	16872221	77.5209236877	22.2756839549
chr7	16871179	16872221	77.5209236877	22.2756839549
chr7	16871179	16872221	77.5209236877	22.2756839549
chr7	16882110	16882557	37.5337019329	11.8829693741
chr7	16972889	16973358	52.3777340968	13.2100227271
chr7	16972889	16973358	52.3777340968	13.2100227271
chr7	17200302	17201208	122.1062258453	30.5952735526
chr7	17200302	17201208	122.1062258453	30.5952735526
chr7	17200302	17201208	122.1062258453	30.5952735526
chr7	17368682	17368991	47.5194518512	7.8114619865
chr7	17368682	17368991	47.5194518512	7.8114619865
chr7	19902184	19902442	60.6382128989	19.6495416109
chr7	19902184	19902442	60.6382128989	19.6495416109
chr7	19944779	19945094	37.2767492143	18.1357338224
chr7	19944779	19945094	37.2767492143	18.1357338224
chr7	19945512	19945926	74.0348396393	19.6926158361
chr7	25149944	25150122	13.2281879307	22.9582973036
chr7	25668927	25669741	180.6313580412	46.5002217258
chr7	25972817	25972946	23.1451382748	9.033364551
chr7	26052401	26053457	218.5297960874	58.423666917
chr7	26052401	26053457	218.5297960874	58.423666917
chr7	26404302	26404652	22.7796343885	14.109476253
chr7	26443691	26444260	94.8537818677	19.1162391727
chr7	26465650	26466167	85.1911637954	25.4876271152
chr7	26474121	26474551	50.9140769049	12.9903919087
chr7	26474121	26474551	50.9140769049	12.9903919087
chr7	27944949	27945213	45.0152704084	22.9595578259
chr7	27946871	27947053	29.4008416606	7.8131386395
chr7	27980708	27981525	82.1766603136	24.865082753
chr7	28182733	28182882	14.8636827693	7.1356379362
chr7	28182733	28182882	14.8636827693	7.1356379362
chr7	28623497	28623708	20.9602623754	5.6817341359
chr7	28623497	28623708	20.9602623754	5.6817341359
chr7	29824724	29825038	21.5312992539	6.5862486924
chr7	29824724	29825038	21.5312992539	6.5862486924
chr7	30235247	30235514	42.93006151	23.9360994373
chr7	30242832	30243491	65.582310568	9.1822709627
chr7	30242832	30243491	65.582310568	9.1822709627
chr7	30290412	30290778	33.4904006583	37.4654500263
chr7	30290412	30290778	33.4904006583	37.4654500263
chr7	30297101	30297445	19.5525710056	3.7860344472
chr7	30297101	30297445	19.5525710056	3.7860344472
chr7	30553220	30553649	51.8515683154	19.0992589253
chr7	30954684	30955211	60.5628114679	19.3196348321
chr7	30954684	30955211	60.5628114679	19.3196348321
chr7	35724276	35724562	26.4600451409	16.2775258835
chr7	35903859	35904405	136.9388359265	43.3368316116
chr7	35903859	35904405	136.9388359265	43.3368316116
chr7	36037412	36037523	19.4391782778	3.3767716068
chr7	36054756	36054921	18.8907063224	5.8691563404
chr7	36103291	36103514	17.6600166394	3.8913799786
chr7	36587698	36588147	37.7791645458	12.645330205
chr7	37448664	37448811	36.1187350182	5.972700085
chr7	38803984	38804304	21.290428102	10.4097102106
chr7	38869822	38870362	110.1535452101	48.820281163
chr7	47450738	47451057	18.2655221796	1.2389966956
chr7	48854440	48854756	48.201363301	26.3074842193
chr7	49760969	49761283	37.6904977294	27.436531565
chr7	50720649	50721350	51.2953283647	36.8315945842
chr7	50736337	50736876	28.5473170625	4.0695895702
chr7	50736337	50736876	28.5473170625	4.0695895702
chr7	51501699	51502324	57.1667960358	15.5832585327
chr7	52241687	52242337	174.0630308181	49.1094079795
chr7	52384062	52384534	146.975184376	42.5546460839
chr7	52384062	52384534	146.975184376	42.5546460839
chr7	52898905	52899336	77.4197962998	31.8118346186
chr7	52960120	52960682	82.0151999056	26.7296261533
chr7	53178383	53179137	64.6565564963	25.1805302597
chr7	54100882	54101480	37.52221976	10.9847178264
chr7	54100882	54101480	37.52221976	10.9847178264
chr7	54218719	54218937	20.1721419107	7.7672724686
chr7	54364203	54364611	52.9167787257	6.9598153394
chr7	57033945	57034212	27.3743135117	10.6024593503
chr7	59117409	59117856	60.9140791541	31.5475677324
chr7	59117409	59117856	60.9140791541	31.5475677324
chr7	65882126	65882630	21.7585630663	5.5154874897
chr7	65882126	65882630	21.7585630663	5.5154874897
chr7	65932305	65932980	111.7548173975	52.8823480889
chr7	66077686	66078286	44.0235166105	9.7764888366
chr7	67004531	67004677	37.5624640086	12.5966297208
chr7	67039972	67040083	28.8545144571	16.7787596986
chr7	70900319	70900712	30.5633931391	25.6026794734
chr7	70900319	70900712	30.5633931391	25.6026794734
chr7	71156699	71156910	21.26211137	31.2841221235
chr7	73100165	73100725	21.7212252276	2.3699812165
chr7	73100165	73100725	21.7212252276	2.3699812165
chr7	73100165	73100725	21.7212252276	2.3699812165
chr7	73224147	73224773	74.6939335387	26.1705736731
chr7	73253977	73254463	35.5661803979	11.0404179185
chr7	73834429	73835121	134.3168732086	56.7130523555
chr7	73984353	73984716	75.7915186291	33.279200257
chr7	74072825	74072975	10.4542302291	0.9722999732
chr7	74367166	74367699	56.5297912505	19.6056413212
chr7	74606836	74607191	26.1964778309	9.0095236026
chr7	74606836	74607191	26.1964778309	9.0095236026
chr7	74904261	74904877	32.9840444652	18.9717103553
chr7	74948379	74948855	40.5443848101	8.4473824827
chr7	74948379	74948855	40.5443848101	8.4473824827
chr7	75095753	75096080	30.7797943489	11.7969428494
chr7	75095753	75096080	30.7797943489	11.7969428494
chr7	75096601	75096848	51.156939549	17.5368283113
chr7	75151542	75151828	56.3616718479	23.9981590951
chr7	75411623	75411894	15.2300077628	2.5886141691
chr7	75893906	75894527	178.0783972011	70.4753064449
chr7	78705315	78705644	23.9168785727	1.2368010297
chr7	78705315	78705644	23.9168785727	1.2368010297
chr7	79586991	79587445	77.4194054772	12.7566346776
chr7	80072017	80072157	20.1548108884	4.8233024376
chr7	80341858	80342165	30.7135529937	51.0267658544
chr7	80341858	80342165	30.7135529937	51.0267658544
chr7	80479596	80479707	24.6293407131	4.1257052916
chr7	80557005	80557125	21.5115582943	46.7919376691
chr7	80762846	80763816	70.8911101744	21.7985942821
chr7	80762846	80763816	70.8911101744	21.7985942821
chr7	81526607	81527636	36.2416016622	7.2412327075
chr7	82560552	82560711	25.308590733	1.9170820226
chr7	82967355	82967525	30.5679530817	11.3673599748
chr7	83537932	83538003	14.0945364052	3.5947710276
chr7	85803094	85803230	18.3634818722	0.1286867612
chr7	85803094	85803230	18.3634818722	0.1286867612
chr7	85991708	85992279	37.9934797604	17.4145701061
chr7	86400307	86400599	27.1060592508	9.8595217074
chr7	86400307	86400599	27.1060592508	9.8595217074
chr7	86458433	86458660	12.2135065726	1.7154455736
chr7	86610989	86611869	178.2287465702	44.9915543204
chr7	86931279	86931397	20.2241994809	14.745217194
chr7	87180818	87180955	13.5241738688	10.2943330646
chr7	87549016	87549342	50.0499770217	13.4392216206
chr7	87571392	87571510	13.117553323	14.6092268895
chr7	87571392	87571510	13.117553323	14.6092268895
chr7	87911176	87911329	17.7548389746	9.2178014377
chr7	88907529	88908251	23.9714262241	14.5259416523
chr7	89520019	89520325	18.2373384868	4.4659073368
chr7	89627907	89628181	39.2411875968	9.559781701
chr7	89627907	89628181	39.2411875968	9.559781701
chr7	89900788	89900943	15.9692895828	11.8652125666
chr7	90378166	90378532	49.7847531324	3.6580794235
chr7	90866084	90866206	14.4592709932	9.922244072
chr7	90912227	90912439	14.151910449	1.2245476077
chr7	91031982	91032583	36.9351246274	13.0775393472
chr7	96630302	96630560	38.6824641782	5.6755185857
chr7	96687321	96687538	13.2699617834	2.4397112664
chr7	96984219	96984425	15.3792021113	10.7826483597
chr7	97128790	97129845	54.8680522069	21.9389848076
chr7	97535460	97535860	40.4336988211	4.3388887644
chr7	99818169	99818978	117.3691936488	60.6149386817
chr7	99914073	99914245	18.054577273	2.1113606976
chr7	104519984	104520348	38.7115263782	14.183840673
chr7	104519984	104520348	38.7115263782	14.183840673
chr7	104889528	104889826	49.7074319212	6.22533014
chr7	104889528	104889826	49.7074319212	6.22533014
chr7	105265605	105266053	38.847890211	16.5768689822
chr7	105295005	105295250	15.2825490407	7.9470846215
chr7	105319661	105320258	67.6199032641	32.1469987106
chr7	105537301	105537762	42.9374753493	5.9128916336
chr7	105633552	105633683	20.7291847622	4.1749522204
chr7	106116541	106116811	25.5047115608	7.4921115151
chr7	106225800	106226122	47.1413885555	3.8227695338
chr7	106225800	106226122	47.1413885555	3.8227695338
chr7	106331105	106331632	64.023576646	16.8898087634
chr7	106453398	106453850	98.473162419	25.3809185788
chr7	106453398	106453850	98.473162419	25.3809185788
chr7	106829393	106829515	11.4614424354	5.0926266264
chr7	107308011	107308493	76.1713143899	25.5501321371
chr7	107308011	107308493	76.1713143899	25.5501321371
chr7	108055866	108056066	24.2216249466	6.3150884843
chr7	108140627	108140919	31.9211620893	2.342510401
chr7	108160133	108160679	34.7383966621	14.0689900882
chr7	108200376	108200574	20.0798908966	6.0400580059
chr7	108256625	108257389	66.6396940366	24.1026318285
chr7	112884857	112885319	120.5064622809	40.7008779049
chr7	112926324	112926957	60.85331046	5.6057090339
chr7	116284634	116284856	25.0292622334	3.9023391621
chr7	116847012	116847579	44.3782920148	19.6286568986
chr7	117146468	117146908	78.2795437986	11.1969353264
chr7	117161630	117162378	41.7274130347	12.3305549736
chr7	117161630	117162378	41.7274130347	12.3305549736
chr7	117161630	117162378	41.7274130347	12.3305549736
chr7	117161630	117162378	41.7274130347	12.3305549736
chr7	117307607	117308085	55.6471500716	22.0903544326
chr7	117307607	117308085	55.6471500716	22.0903544326
chr7	117431774	117432446	56.0535075097	28.2271102113
chr7	118265689	118266582	87.1713857448	23.1457681635
chr7	118300001	118300645	28.503601825	27.3482211036
chr7	119336663	119336777	24.590670502	5.3604433118
chr7	119356815	119357024	21.7241374112	18.4434870578
chr7	119356815	119357024	21.7241374112	18.4434870578
chr7	119369125	119369589	92.954473701	27.5502786513
chr7	119372751	119372987	46.7454802303	3.9921978217
chr7	119372751	119372987	46.7454802303	3.9921978217
chr7	119372751	119372987	46.7454802303	3.9921978217
chr7	119372751	119372987	46.7454802303	3.9921978217
chr7	119481192	119481488	37.7655722257	7.4597831642
chr7	119617267	119617662	73.8997289923	4.0873521959
chr7	119847043	119847149	19.1544347777	4.9669852954
chr7	120000125	120000351	18.5144173424	4.2011103351
chr7	120000125	120000351	18.5144173424	4.2011103351
chr7	120521359	120521735	61.975818284	21.403554736
chr7	121298815	121299321	28.2254439116	6.7042681127
chr7	121298815	121299321	28.2254439116	6.7042681127
chr7	121324804	121325318	67.6780382817	8.5918076122
chr7	121706039	121706734	72.5656178728	18.1918174236
chr7	121961117	121961293	17.0685376525	4.4582163543
chr7	122372922	122373011	14.8979649169	0
chr7	124137228	124137615	18.7066358152	2.5890313547
chr7	124613699	124614357	50.9839072691	17.5302446983
chr7	124630087	124630227	39.4135282244	10.0320702382
chr7	124883195	124883546	28.0236460504	7.8449032979
chr7	125585138	125585276	13.4821178602	7.8418109244
chr7	125849076	125849421	28.7431726235	11.3547803139
chr7	127104125	127105079	73.4546255016	18.8971979833
chr7	127104125	127105079	73.4546255016	18.8971979833
chr7	127865090	127865222	13.7878931436	14.628695329
chr7	128060960	128061380	113.824749992	33.3013048399
chr7	128804364	128804454	16.3836554633	7.3246599303
chr7	129210347	129211020	105.9012073727	38.9057543471
chr7	129210347	129211020	105.9012073727	38.9057543471
chr7	129210347	129211020	105.9012073727	38.9057543471
chr7	129210347	129211020	105.9012073727	38.9057543471
chr7	129210347	129211020	105.9012073727	38.9057543471
chr7	129473220	129473383	25.9959586091	4.7064090726
chr7	129473220	129473383	25.9959586091	4.7064090726
chr7	130521288	130521730	63.9785942017	22.3783265476
chr7	130549194	130549458	44.2659312884	5.5686272997
chr7	133572209	133572896	33.6136224655	11.4447208749
chr7	133786848	133787006	45.2208599018	10.2091501333
chr7	133942406	133943291	87.2048394974	22.6826256351
chr7	134387636	134388371	48.906664777	16.8981949138
chr7	134387636	134388371	48.906664777	16.8981949138
chr7	134489001	134489834	40.4224471702	12.9877595478
chr7	134731641	134732332	92.9087228596	27.5754945226
chr7	134835085	134835498	35.7168554763	18.3560120095
chr7	134835085	134835498	35.7168554763	18.3560120095
chr7	134851742	134852600	57.3828404344	17.3450398478
chr7	134851742	134852600	57.3828404344	17.3450398478
chr7	134944696	134945088	64.4189621283	18.1636747243
chr7	134959475	134959969	32.1284098741	7.3453918087
chr7	134959475	134959969	32.1284098741	7.3453918087
chr7	134959475	134959969	32.1284098741	7.3453918087
chr7	135075971	135076220	31.6436142519	16.8336961585
chr7	135075971	135076220	31.6436142519	16.8336961585
chr7	135492174	135492434	23.7613834968	8.4926759454
chr7	135673117	135673519	42.7386699316	10.2200586911
chr7	135673117	135673519	42.7386699316	10.2200586911
chr7	137937248	137937434	21.4168737165	1.9759644616
chr7	138108246	138108467	48.3899637542	15.0134786761
chr7	138505954	138506626	52.5123245943	21.2777638492
chr7	138505954	138506626	52.5123245943	21.2777638492
chr7	138505954	138506626	52.5123245943	21.2777638492
chr7	139705098	139705534	29.1183728406	5.2517694623
chr7	139802195	139802608	28.2538287414	14.1360299527
chr7	139802195	139802608	28.2538287414	14.1360299527
chr7	139915646	139915932	30.0433696133	11.7084043026
chr7	140315519	140316141	69.3437560348	21.8650489175
chr7	140315519	140316141	69.3437560348	21.8650489175
chr7	140315519	140316141	69.3437560348	21.8650489175
chr7	140315519	140316141	69.3437560348	21.8650489175
chr7	140368513	140368896	35.3927369429	6.7096381605
chr7	141199794	141200210	30.4626122392	9.893626667
chr7	141452836	141453399	102.1277905425	52.2917992438
chr7	142701075	142701199	18.1405436916	28.0046323038
chr7	144602064	144602874	156.0234280056	52.6050566261
chr7	144602064	144602874	156.0234280056	52.6050566261
chr7	147301500	147301780	37.1526716096	17.5535283429
chr7	147323402	147323880	68.034870435	30.3223505659
chr7	148026876	148027270	25.5554810296	23.8386500015
chr7	148042173	148043020	49.8099557816	23.6727130005
chr7	148042173	148043020	49.8099557816	23.6727130005
chr7	148350816	148350984	75.2703688031	20.0884229115
chr7	148526489	148526619	17.5111343897	5.5757664754
chr7	148654491	148655073	72.5975269206	36.5590041773
chr7	148662182	148662466	55.1411909587	10.8870560082
chr7	148662182	148662466	55.1411909587	10.8870560082
chr7	149535401	149535757	22.3387649166	2.6506099319
chr7	149535401	149535757	22.3387649166	2.6506099319
chr7	149718967	149719432	37.4027415778	10.8552697515
chr7	149718967	149719432	37.4027415778	10.8552697515
chr7	149718967	149719432	37.4027415778	10.8552697515
chr7	150105283	150105391	15.0826926143	13.6662169298
chr7	150942870	150943228	36.7726137811	8.7099749869
chr7	151603536	151604009	72.9078693712	25.2438532112
chr7	152129329	152129435	19.0634023648	6.71437371
chr7	152129329	152129435	19.0634023648	6.71437371
chr12	3235266	3236001	69.6208992653	25.1151339654
chr12	3371477	3371593	10.1492026798	3.7844262596
chr12	3426097	3426203	29.7421284532	10.1265960594
chr12	5764356	5764852	14.6268477036	2.8933765557
chr12	5764356	5764852	14.6268477036	2.8933765557
chr12	8214852	8215195	40.4851867075	19.8102793402
chr12	8777844	8778620	26.3237471384	18.1366827771
chr12	9120444	9121166	47.6487272994	8.3951947498
chr12	9375582	9375859	25.8809459166	18.2280106596
chr12	10909733	10910105	20.8669413623	2.4111471125
chr12	10909733	10910105	20.8669413623	2.4111471125
chr12	11185692	11185835	37.7296425079	13.7584022275
chr12	11211160	11211278	11.3020351378	3.4112897768
chr12	11352818	11353128	34.6343418737	3.867244822
chr12	12230124	12230473	29.2211350028	5.3490429615
chr12	12330453	12330850	32.2608055864	21.0795810361
chr12	16847896	16848186	47.2253246176	4.475932779
chr12	17397143	17397645	17.3008976686	7.8384572671
chr12	17397143	17397645	17.3008976686	7.8384572671
chr12	17551165	17551827	74.5444391372	18.2482707191
chr12	21172006	21172187	19.4120616702	5.6807031078
chr12	25158229	25158344	26.3823607569	8.3195277691
chr12	25285746	25285971	34.1354317941	26.2586089007
chr12	25335797	25336353	94.3206124271	27.6528598053
chr12	25874037	25874581	39.1057509622	5.5791120133
chr12	25898717	25899233	62.3662428301	8.4228458599
chr12	27139666	27139852	17.6813901932	10.1464434183
chr12	29334292	29334848	32.4734453332	9.4799428346
chr12	31855704	31855883	20.4537876598	15.4970773305
chr12	32319212	32319818	21.0135292897	7.5714374859
chr12	32319212	32319818	21.0135292897	7.5714374859
chr12	32339442	32340111	53.1141362297	20.4401188617
chr12	33594767	33594878	11.1975627332	0.4335932313
chr12	34725808	34726217	43.5313808912	6.3615641734
chr12	36144571	36144689	22.5549305415	0.3584326172
chr12	36883190	36883844	82.0727365068	41.1131495438
chr12	37834965	37835166	11.1768040776	6.4433015022
chr12	39515202	39515533	41.3931616901	23.3175981239
chr12	45310926	45311579	168.8018270379	76.406670271
chr12	46168275	46168417	11.1247830861	2.2287580371
chr12	48218484	48218856	66.8759322269	2.6581426686
chr12	55819766	55820671	54.0946459575	21.3530164247
chr12	55890827	55891128	36.9715353278	4.8550394603
chr12	56932061	56932315	31.4424429278	5.2194134621
chr12	60232639	60232842	26.9250507355	10.9276235562
chr12	66273538	66274201	80.2278972442	42.8999983225
chr12	70316091	70316223	24.5710471399	7.6458137216
chr12	70398077	70398514	37.1449282688	12.5119787744
chr12	70472542	70473350	51.1165415887	16.9779652723
chr12	70825644	70826383	89.2571227676	27.1362793913
chr12	71086653	71086821	24.3663796641	2.1182249415
chr12	71691324	71691966	71.398323992	12.2219172965
chr12	71796071	71796767	53.5133970428	6.1460291937
chr12	71926062	71926709	81.66910359	23.0016054938
chr12	72237457	72237789	19.4861460292	6.9979317124
chr12	72804233	72804864	42.400559572	4.6434723063
chr12	73794877	73795164	23.402203952	9.0098884995
chr12	73824969	73825292	18.4277117673	7.6038151097
chr12	73861340	73862256	61.0755858442	19.3101491834
chr12	73945057	73945539	29.1563657211	21.0356096984
chr12	74880270	74881113	46.6487832505	21.8438905287
chr12	74933037	74933245	25.0251685679	2.1245689318
chr12	74939712	74940046	40.1719109884	5.2661397957
chr12	74939712	74940046	40.1719109884	5.2661397957
chr12	75996127	75996314	21.1165705543	18.9052821124
chr12	76458011	76458124	17.3701000214	6.0273995399
chr12	76525494	76525708	34.6319466618	22.013088565
chr12	76770286	76771070	169.0899454331	54.1933720002
chr12	77356040	77356503	97.4447002246	33.8184436892
chr12	77634121	77634522	34.5837213559	8.2633403935
chr12	77634121	77634522	34.5837213559	8.2633403935
chr12	77647169	77647562	20.2454562539	6.8395058696
chr12	77938259	77938934	63.5773813657	21.7147185008
chr12	78062964	78063724	117.5044682051	31.7059508449
chr12	80013216	80013337	14.2039427639	3.7365246903
chr12	80291913	80292145	17.6779015681	11.5418715158
chr12	80291913	80292145	17.6779015681	11.5418715158
chr12	80851284	80851488	25.846982451	5.2189632304
chr12	80894434	80894698	19.5998313355	3.1047306187
chr12	80920833	80920982	14.1707038559	4.7081507276
chr12	81605772	81606097	43.9032537607	5.1606692351
chr12	82923305	82923481	28.0947879011	2.4031278085
chr12	83270026	83270490	38.6459409862	6.8459245974
chr12	83956519	83956692	15.4177712953	3.2456834923
chr12	84429913	84430225	34.8948174348	17.7024120341
chr12	84429913	84430225	34.8948174348	17.7024120341
chr12	85111494	85111642	18.987124282	7.0557446415
chr12	85379187	85379643	22.27976039	3.2367354501
chr12	86125581	86125763	20.042402143	12.5090595392
chr12	86187513	86187970	17.5094633415	7.9624458674
chr12	86456689	86456805	16.16384431	2.2882576955
chr12	86533363	86533902	27.9672334296	11.6567904246
chr12	86533363	86533902	27.9672334296	11.6567904246
chr12	86544634	86544972	23.1601148696	4.2804212246
chr12	86544634	86544972	23.1601148696	4.2804212246
chr12	86761925	86762246	30.7839633728	5.5293883044
chr12	86873631	86874357	108.1976592429	16.0349418276
chr12	88282152	88282410	28.5237630282	7.0548278047
chr12	88282152	88282410	28.5237630282	7.0548278047
chr12	88309513	88309678	22.5752514174	3.1467163491
chr12	88309513	88309678	22.5752514174	3.1467163491
chr12	89598873	89599441	59.5228031353	24.9503169412
chr12	89598873	89599441	59.5228031353	24.9503169412
chr12	97008693	97008907	12.5090135993	5.0568686356
chr12	100301910	100302389	36.0859449223	4.8929678981
chr12	100362256	100362543	24.7875040466	3.1354133875
chr12	100362256	100362543	24.7875040466	3.1354133875
chr12	100865928	100866448	37.3716574962	11.7237085562
chr12	100865928	100866448	37.3716574962	11.7237085562
chr12	101962988	101963810	177.0348829515	69.232070055
chr12	101962988	101963810	177.0348829515	69.232070055
chr12	102267145	102267384	29.7294308092	23.5366141367
chr12	103090383	103090845	31.761615714	5.8243349066
chr12	103196167	103196674	52.4357313009	15.0131453508
chr12	103196167	103196674	52.4357313009	15.0131453508
chr12	103441139	103441532	36.6161539815	52.3817602065
chr12	103548144	103548277	18.1174311602	6.4588500458
chr12	103548144	103548277	18.1174311602	6.4588500458
chr12	103878775	103878968	24.2551114275	8.0706065615
chr12	105279673	105279884	22.0807558643	11.3496638553
chr12	105294105	105294251	17.0330104599	10.6786833887
chr12	105294105	105294251	17.0330104599	10.6786833887
chr12	105369364	105369609	31.742750814	6.2326413296
chr12	105485792	105486067	18.5456455161	14.8125606277
chr12	105801336	105801616	37.9039932047	2.6772974687
chr12	105847206	105847455	31.8257816211	9.6176098982
chr12	106231029	106231359	21.1423728538	8.2115229216
chr12	106239175	106239439	50.6883145896	15.5070874962
chr12	106784873	106785041	52.3112844853	0.868124976
chr12	107022489	107023110	72.8944406555	23.0674815466
chr12	109543501	109543644	63.6497739779	6.9046899122
chr12	109543501	109543644	63.6497739779	6.9046899122
chr12	109563655	109563881	17.7031533022	1.4584499598
chr12	109674394	109674755	34.2242552765	5.4095970759
chr12	109691677	109692046	78.2935538408	11.1379929952
chr12	109877373	109877734	44.2859576059	5.4297971131
chr12	110073949	110074581	85.6930502366	33.0113013258
chr12	110933089	110933387	12.4090651538	2.4079106718
chr12	111684599	111685288	84.3000237834	23.4876287485
chr12	111684599	111685288	84.3000237834	23.4876287485
chr12	111926143	111926542	32.2030952377	8.8859643398
chr12	111926143	111926542	32.2030952377	8.8859643398
chr12	112668689	112669319	46.3722983557	18.1056402343
chr12	112668689	112669319	46.3722983557	18.1056402343
chr12	112798205	112798418	27.6906635078	11.8730154452
chr12	112798205	112798418	27.6906635078	11.8730154452
chr12	112916070	112916450	44.4156138019	8.8274736436
chr12	113364202	113364326	29.2925193541	21.1710982323
chr12	113755227	113755546	29.9090967836	14.2004795448
chr12	113755227	113755546	29.9090967836	14.2004795448
chr12	113826634	113827419	64.104630938	12.4163447811
chr12	113826634	113827419	64.104630938	12.4163447811
chr12	113882696	113883266	87.9306728832	30.1976128603
chr12	113882696	113883266	87.9306728832	30.1976128603
chr12	114135787	114136559	47.9490370108	9.8199943315
chr12	114312334	114312760	34.2237033217	10.900727197
chr12	114460362	114460691	31.176403121	17.3418337436
chr12	114460362	114460691	31.176403121	17.3418337436
chr12	114460362	114460691	31.176403121	17.3418337436
chr12	117507830	117508241	36.3273743864	30.4181128592
chr12	120402638	120402979	20.9867243725	8.5496964916
chr16	3115671	3115782	27.0027127996	26.265252689
chr16	4199771	4199978	24.2603094497	3.2198629834
chr16	4938983	4939221	30.0611263323	5.1107029504
chr16	5233528	5234043	80.2734886577	21.4491413329
chr16	10754544	10754969	87.2433217913	48.6813574931
chr16	13206016	13206210	60.0789843294	4.3603144061
chr16	13240387	13240729	43.3913569004	5.7783618918
chr16	13357937	13358413	52.7549317384	12.4274855752
chr16	13357937	13358413	52.7549317384	12.4274855752
chr16	15948393	15948746	26.4351286145	14.5927843325
chr16	15948393	15948746	26.4351286145	14.5927843325
chr16	16302655	16303737	33.3301461426	14.4942047953
chr16	16302655	16303737	33.3301461426	14.4942047953
chr16	17210231	17210372	18.7183549556	15.4533638244
chr16	18182969	18183191	18.0960153696	4.9731829875
chr16	18687034	18687756	67.9807259277	21.2061379785
chr16	18733258	18733970	77.544712581	13.1588411787
chr16	20140876	20141534	28.0584556455	7.2124656961
chr16	20611471	20611911	53.035883496	28.4497541774
chr16	20672577	20673018	91.3539536405	18.447270934
chr16	21226742	21226995	28.7174697092	27.9584681771
chr16	21346910	21347162	35.9272626392	7.188084854
chr16	21346910	21347162	35.9272626392	7.188084854
chr16	21727952	21728322	11.9921652253	2.9326669944
chr16	21857309	21857475	23.7007324035	5.4735804078
chr16	22009208	22009615	161.8954910494	45.30872098
chr16	22009208	22009615	161.8954910494	45.30872098
chr16	22857476	22858093	161.7579109217	46.2851039556
chr16	23240812	23241224	25.5257675856	10.5277675541
chr16	23445225	23445402	13.3847043151	1.0629381063
chr16	24545543	24545733	25.6539135255	6.4786014494
chr16	26211709	26211826	14.9782196355	8.6883905199
chr16	26597546	26597728	11.9194204257	3.2374383722
chr16	29819078	29819269	24.1301518236	5.1389421512
chr16	30053330	30053489	18.0741252899	2.1005348477
chr16	30063827	30064493	59.9200875852	18.6445394379
chr16	30145520	30145838	24.6774273638	3.292978286
chr16	30145520	30145838	24.6774273638	3.292978286
chr16	30145520	30145838	24.6774273638	3.292978286
chr16	31233794	31234449	82.738534907	15.3081888352
chr16	31233794	31234449	82.738534907	15.3081888352
chr16	31506944	31507220	25.0062051372	40.3187858471
chr16	31603527	31603646	14.166948623	13.5060028669
chr16	33344676	33344929	13.6054478087	4.4964070725
chr16	33344676	33344929	13.6054478087	4.4964070725
chr16	33683238	33683711	53.1895074058	7.8904408569
chr16	33836646	33837391	55.8084158289	25.4181711248
chr16	33886140	33886301	21.098237014	10.544321537
chr16	34764833	34765048	13.2452796759	17.6845657193
chr16	35770040	35770672	38.5146644357	12.9599171047
chr16	36071563	36072381	52.7048493947	12.5305599365
chr16	36817515	36817721	19.0002939909	20.7864641171
chr16	37740252	37740751	24.3378456857	2.7766081637
chr16	37801214	37801441	20.7837263687	2.8912003607
chr16	37814831	37815156	40.6252210617	9.2847247505
chr16	37994694	37995052	44.7514262945	27.1320798064
chr16	38110791	38110968	35.0945347447	6.8472991502
chr16	38110791	38110968	35.0945347447	6.8472991502
chr16	38368399	38368837	46.038216998	4.8282077732
chr16	38550142	38550390	19.3857030715	7.5274939825
chr16	43221622	43221753	17.9815105409	10.4206809179
chr16	43889637	43890287	116.1702423448	45.7414951853
chr16	44240607	44240759	19.9984521929	7.704837734
chr16	44240607	44240759	19.9984521929	7.704837734
chr16	45093344	45093764	21.2484810193	3.0974699185
chr16	45961079	45961441	46.5601411603	2.0144336955
chr16	46010317	46010798	113.9046715243	51.2701410702
chr16	49289268	49289587	38.8422002314	45.2485521729
chr16	49997143	49997408	12.4322003886	2.0473335284
chr16	51987357	51987688	21.0551905387	10.2091574899
chr16	52134696	52135327	42.0319851151	16.3688594845
chr16	55973610	55974070	126.6673836915	38.1416718856
chr16	55973610	55974070	126.6673836915	38.1416718856
chr16	56514617	56515010	60.1102144906	4.4903930514
chr16	56514617	56515010	60.1102144906	4.4903930514
chr16	56516793	56517197	45.8496658448	3.2273620839
chr16	57281602	57281839	26.8694885592	27.1690347245
chr16	57593719	57594029	18.6930785056	2.5640491947
chr16	59471516	59472029	42.2401194098	19.0252628754
chr16	59471516	59472029	42.2401194098	19.0252628754
chr16	59559474	59560046	40.5875561988	11.2392615884
chr16	67621084	67621425	45.9494967614	21.9494810482
chr16	72924822	72924928	14.8210435184	9.4386848774
chr16	72924822	72924928	14.8210435184	9.4386848774
chr16	73647480	73647959	63.1503929086	1.0656732483
chr16	74093543	74093659	21.662680852	5.7206442479
chr16	74093732	74093893	12.4132299305	1.2319825747
chr16	77500244	77500420	24.5637364388	6.098972796
chr16	77551408	77551642	16.5370657016	4.4750730003
chr16	78576564	78577739	62.7031495147	24.5789435707
chr16	78576564	78577739	62.7031495147	24.5789435707
chr16	78576564	78577739	62.7031495147	24.5789435707
chr16	78576564	78577739	62.7031495147	24.5789435707
chr16	84627393	84627599	26.4626727289	8.2055512458
chr16	84955819	84955960	18.9168339046	17.5531639748
chr16	85800965	85801327	122.7502368484	37.8270677019
chr16	86189364	86189875	25.1505505101	2.9568574527
chr16	86189364	86189875	25.1505505101	2.9568574527
chr16	86189364	86189875	25.1505505101	2.9568574527
chr16	86223334	86223630	51.1517702438	7.2824040321
chr16	86853701	86853992	41.909735814	7.347397497
chr16	87261825	87262214	37.7716237904	9.2381060614
chr16	87354368	87354821	72.8419210969	30.3956710045
chr16	87455028	87455680	74.4741730485	22.4538973065
chr16	87661443	87661851	42.668349065	18.2520860574
chr16	91056739	91057078	29.1807156031	22.0875876098
chr16	91841439	91841584	19.0605141541	2.5749185496
chr16	91841439	91841584	19.0605141541	2.5749185496
chr16	92336702	92336789	15.7395829497	9.5553896016
chr16	93682696	93683139	21.0993999154	7.4469895933
chr16	95505120	95505623	29.276290302	8.5912421245
chr16	95505120	95505623	29.276290302	8.5912421245
chr16	95950406	95950927	104.6762118532	22.391854871
chr16	96579571	96579842	30.6842886091	17.076275646
chr16	97815703	97816106	24.5537353449	11.1356164835
chr16	97815703	97816106	24.5537353449	11.1356164835
chr16	98072713	98072979	29.5559938581	14.228130765
chr16	98183330	98184057	149.0355603692	36.4612788767
chr19	3388753	3389396	34.0423152087	13.7793212248
chr19	4213500	4213992	71.1632095042	18.266221407
chr19	4283094	4283362	20.2218910473	11.2431351356
chr19	4793813	4794369	86.5051543181	23.2539015655
chr19	5023752	5024443	26.3009234579	16.0176469483
chr19	5448749	5448944	41.2823823489	5.48975526
chr19	5637192	5637601	55.2011512323	18.2752117633
chr19	6118287	6118722	25.4517322146	12.2979356755
chr19	6915084	6915370	20.9196752502	8.4345534465
chr19	7026703	7026985	31.7904013776	10.6798022842
chr19	7048865	7049439	21.1124231192	9.1343732354
chr19	7048865	7049439	21.1124231192	9.1343732354
chr19	8924922	8925441	40.4056202479	8.132484012
chr19	9072134	9072368	88.4588456113	34.392027749
chr19	10005754	10006186	22.2755280292	28.8044033757
chr19	10049420	10049566	21.7720864701	26.8514956905
chr19	10092521	10092801	45.0174746241	9.7924589046
chr19	10092521	10092801	45.0174746241	9.7924589046
chr19	10532742	10532922	18.0134330855	19.721498749
chr19	11844756	11845084	23.8956489563	12.6903076579
chr19	12076812	12076955	21.2368463436	14.2173682593
chr19	12076812	12076955	21.2368463436	14.2173682593
chr19	12086088	12086547	61.8233689119	17.0120848924
chr19	12086088	12086547	61.8233689119	17.0120848924
chr19	12086668	12087024	55.7425664837	22.6551652437
chr19	12562557	12562790	27.2727820597	38.8085419405
chr19	12648664	12648838	27.5857893845	1.0393551437
chr19	14672521	14673336	165.9428768603	66.0972777782
chr19	14672521	14673336	165.9428768603	66.0972777782
chr19	20468048	20468419	38.5611785082	13.7864935668
chr19	21546899	21547257	46.2689953943	25.2051273138
chr19	21879897	21880008	20.6041527439	22.7439628206
chr19	21888976	21889248	42.9568818597	39.4961357958
chr19	21894668	21895234	84.2180828728	18.439365114
chr19	21894668	21895234	84.2180828728	18.439365114
chr19	23026996	23027233	31.2018230776	3.1753594312
chr19	23209036	23210278	63.7027843801	19.4695121601
chr19	23564361	23564482	17.0032404592	1.0727441853
chr19	24100293	24100521	28.3787406788	12.1345706843
chr19	24100293	24100521	28.3787406788	12.1345706843
chr19	24217387	24217525	12.7898406671	25.9773200146
chr19	24217387	24217525	12.7898406671	25.9773200146
chr19	25502927	25503130	24.367563149	7.2994343694
chr19	26822237	26822678	17.8821406548	7.4510041086
chr19	26822237	26822678	17.8821406548	7.4510041086
chr19	27410933	27411533	49.9052170722	6.7283201754
chr19	27504154	27504701	68.2613985839	18.2293102693
chr19	28491056	28491408	33.6216468811	13.0929248238
chr19	29138379	29139062	38.7174495527	13.1986666565
chr19	29138379	29139062	38.7174495527	13.1986666565
chr19	29175532	29176067	115.8709458966	30.0659020673
chr19	29175532	29176067	115.8709458966	30.0659020673
chr19	29175532	29176067	115.8709458966	30.0659020673
chr19	29543503	29543923	23.9137428102	5.7469934137
chr19	30221263	30221594	37.0783473905	5.4240315576
chr19	30221263	30221594	37.0783473905	5.4240315576
chr19	32394206	32394565	50.6694451813	6.166934791
chr19	32544471	32544852	43.0934210587	13.0686439748
chr19	32830336	32831118	63.0634180298	12.24577706
chr19	32830336	32831118	63.0634180298	12.24577706
chr19	34274065	34274297	27.7563719462	6.7201963221
chr19	34364643	34365221	71.2350775874	21.4932348027
chr19	34509739	34510111	51.5836333818	2.089660849
chr19	34509739	34510111	51.5836333818	2.089660849
chr19	34643844	34644183	15.2237568914	2.534003045
chr19	34643844	34644183	15.2237568914	2.534003045
chr19	34736585	34737007	42.716330865	17.0383020137
chr19	34825655	34825857	24.5168574635	9.0684067141
chr19	34952404	34952961	33.7231782643	29.2240229149
chr19	38079238	38079595	34.2238792505	23.960272407
chr19	38667830	38667977	23.0944536754	8.373692433
chr19	38667830	38667977	23.0944536754	8.373692433
chr19	38893531	38893949	38.3854923476	15.9871264305
chr19	40662670	40663135	58.2842945591	15.4784034119
chr19	40662670	40663135	58.2842945591	15.4784034119
chr19	41070473	41070756	21.9495821538	18.8207223609
chr19	41970609	41970791	39.1675401939	13.9594637064
chr19	41970609	41970791	39.1675401939	13.9594637064
chr19	42089562	42089826	52.6585414915	1.734671543
chr19	42089562	42089826	52.6585414915	1.734671543
chr19	42203340	42203905	75.7913937695	33.7508788362
chr19	42734151	42734942	56.0495422788	10.0469078062
chr19	43586171	43586791	56.7406770014	5.1916114659
chr19	43604839	43605216	27.9851401908	9.4315811146
chr19	43970873	43971324	55.4695791363	13.3653717823
chr19	43970873	43971324	55.4695791363	13.3653717823
chr19	44370323	44370485	26.5614578165	8.3996070756
chr19	44548771	44548882	20.4911359667	11.4442691202
chr19	44548771	44548882	20.4911359667	11.4442691202
chr19	45724461	45724752	27.1759929133	28.6177136169
chr19	46131520	46131853	35.7805208487	9.1142448964
chr19	46131520	46131853	35.7805208487	9.1142448964
chr19	46131520	46131853	35.7805208487	9.1142448964
chr19	46131520	46131853	35.7805208487	9.1142448964
chr19	46131520	46131853	35.7805208487	9.1142448964
chr19	46131520	46131853	35.7805208487	9.1142448964
chr19	46131520	46131853	35.7805208487	9.1142448964
chr19	46222940	46223131	70.1977638325	21.0444798594
chr19	46222940	46223131	70.1977638325	21.0444798594
chr19	46404584	46404694	24.4935548262	22.3540908467
chr19	46636743	46636921	34.8594263752	10.5041231279
chr19	46647491	46648030	71.0236904661	24.3418000005
chr19	46647491	46648030	71.0236904661	24.3418000005
chr19	47142063	47142261	39.141161543	16.153460599
chr19	47512961	47513290	28.5395013467	6.3302935764
chr19	47623322	47623433	10.3107832058	0.8671864626
chr19	53347980	53348111	30.1803292864	3.0170987899
chr19	53388639	53388966	97.716446582	27.8889708679
chr19	53627343	53627551	43.4994510366	15.685373273
chr19	55213760	55214265	52.7121792878	19.4363930579
chr19	55598414	55598599	13.723964753	3.0272691379
chr19	55598414	55598599	13.723964753	3.0272691379
chr19	55948174	55948290	19.7659624692	7.4682698579
chr19	56359857	56360017	22.5690315664	5.0498829857
chr19	56662766	56663182	48.2827196396	18.0623720277
chr19	56830950	56831214	14.3727326899	3.7455647371
chr19	56830950	56831214	14.3727326899	3.7455647371
chr19	57130132	57130567	26.4610888273	2.7459092666
chr19	60071018	60071165	11.3043796481	1.8056999502
chr15	5135471	5135871	12.6464099789	6.4098939484
chr15	5194128	5194651	53.4277667999	30.1199420688
chr15	6269382	6269526	15.7215403186	2.4712624318
chr15	7163723	7163967	31.0818421606	4.4709859798
chr15	7788384	7789189	44.4189695228	9.1909642714
chr15	8660443	8660617	14.6303805565	7.2922661729
chr15	10644334	10644908	34.568688818	11.886122186
chr15	10644334	10644908	34.568688818	11.886122186
chr15	11082879	11083181	19.961556782	2.1925042441
chr15	11140814	11141158	51.1845177939	4.706045035
chr15	11285781	11285937	41.2786566172	6.6471663622
chr15	11329202	11329842	118.6201937675	34.3328361452
chr15	11329202	11329842	118.6201937675	34.3328361452
chr15	25278353	25278623	14.743155596	11.5271787008
chr15	25342148	25342325	12.2506933859	10.1927054023
chr15	25507493	25507712	23.0499402617	6.1201623542
chr15	27348456	27348689	42.6507193602	21.369755397
chr15	27560391	27560986	76.3603693409	22.4993622596
chr15	27560391	27560986	76.3603693409	22.4993622596
chr15	27797536	27797778	18.9491910383	5.4963177433
chr15	27853321	27854006	72.8120861917	19.4942747746
chr15	27867356	27867595	37.6755784964	15.8049914787
chr15	27867356	27867595	37.6755784964	15.8049914787
chr15	31531161	31532014	50.5830184717	18.4400947371
chr15	33976657	33976970	17.9743744329	3.8814340327
chr15	34236736	34236912	18.7189013579	9.4633515531
chr15	34264910	34265207	39.3214956133	3.7025969277
chr15	34424941	34425522	34.4578108697	16.7784806541
chr15	34895726	34895976	41.4488900757	13.4177401543
chr15	35756582	35756778	14.6031039053	5.0450464414
chr15	36226706	36227032	19.3119354599	1.4316073225
chr15	36538693	36539416	142.3576952458	35.9468765549
chr15	36586445	36586717	37.4542356274	26.6274545999
chr15	36773126	36773346	19.9931452231	6.3376281825
chr15	36773126	36773346	19.9931452231	6.3376281825
chr15	37054141	37054252	14.4490149816	7.1477190439
chr15	37389031	37389459	35.8900532165	8.4133657159
chr15	38008638	38009038	74.3537531948	17.2243194532
chr15	38008638	38009038	74.3537531948	17.2243194532
chr15	38230443	38231203	111.195378414	42.1837736657
chr15	38230443	38231203	111.195378414	42.1837736657
chr15	38662324	38662505	26.033800299	2.4737245174
chr15	41350148	41350692	25.5548889076	5.0402361882
chr15	41751883	41752021	16.9155712266	1.9868738582
chr15	42315404	42315649	18.4729478174	1.4644028167
chr15	43308442	43309242	69.639623611	36.5742800024
chr15	44619275	44619672	17.5426745187	10.5287659414
chr15	44619275	44619672	17.5426745187	10.5287659414
chr15	44619275	44619672	17.5426745187	10.5287659414
chr15	51696824	51697268	45.3204376375	17.4948473879
chr15	52759991	52760332	25.3335006775	3.7722958253
chr15	52759991	52760332	25.3335006775	3.7722958253
chr15	52964922	52965052	18.795331236	3.7470946055
chr15	53024833	53024997	12.9922735924	3.9218075479
chr15	53106197	53106369	15.5971931635	15.1187341962
chr15	53106197	53106369	15.5971931635	15.1187341962
chr15	53394516	53395095	26.8801343585	4.7733423675
chr15	53520877	53521133	44.6729315147	26.4572184347
chr15	53945974	53946023	12.3284390411	2.1430285123
chr15	54576877	54577218	65.4391919329	8.630959229
chr15	56110200	56110411	33.6105241595	7.0641630238
chr15	56329369	56329703	18.0490671946	5.5237701642
chr15	56516967	56517489	53.6447353509	7.1721094765
chr15	56523783	56524120	80.1441721874	16.2680175227
chr15	56523783	56524120	80.1441721874	16.2680175227
chr15	56690357	56690468	17.0571269989	4.7038295999
chr15	57525335	57525992	46.3672154541	9.4122305355
chr15	57525335	57525992	46.3672154541	9.4122305355
chr15	57679705	57680206	20.9007289605	2.1687529461
chr15	57679705	57680206	20.9007289605	2.1687529461
chr15	57849695	57849965	24.3395444729	29.7902206668
chr15	57865344	57866008	40.4720502675	17.1411991346
chr15	57865344	57866008	40.4720502675	17.1411991346
chr15	58046427	58047039	31.731619665	12.9640161407
chr15	58046427	58047039	31.731619665	12.9640161407
chr15	58246725	58247133	40.2156266371	10.4522433258
chr15	58246725	58247133	40.2156266371	10.4522433258
chr15	58447751	58447890	20.0082299349	3.5359543039
chr15	58886310	58886751	34.0771406762	4.2000714586
chr15	58886310	58886751	34.0771406762	4.2000714586
chr15	58886310	58886751	34.0771406762	4.2000714586
chr15	59381537	59382337	55.3780121613	7.562069419
chr15	59559675	59560152	119.209482285	26.3193870041
chr15	59559675	59560152	119.209482285	26.3193870041
chr15	59676672	59677291	72.2335489147	29.5695719719
chr15	59676672	59677291	72.2335489147	29.5695719719
chr15	60654629	60654971	27.5788134525	19.5782234264
chr15	60654629	60654971	27.5788134525	19.5782234264
chr15	61869352	61869792	25.7349107244	7.0270827028
chr15	61875284	61875611	39.4087842714	16.194608595
chr15	61880962	61881383	75.2818650724	5.4977734802
chr15	62093112	62093574	54.1990041692	9.855597141
chr15	64214320	64214660	14.1628941648	5.0187911532
chr15	66961530	66961814	32.1849416679	9.1820724497
chr15	66979167	66979336	32.0678514334	23.2834609274
chr15	67008142	67008762	108.4136079111	40.4602502854
chr15	67008142	67008762	108.4136079111	40.4602502854
chr15	68900962	68901070	12.3663964801	5.7257667383
chr15	73448052	73448391	72.6515892445	18.0736233956
chr15	73551296	73551420	19.2222761646	8.7977548184
chr15	74916451	74917474	154.7507500224	156.903902272
chr15	75714651	75714777	25.1283941572	3.2757249862
chr15	75739519	75740201	80.337391961	17.6019293916
chr15	75751608	75752087	65.3785189268	13.9024896114
chr15	75771129	75771689	67.0748048442	11.7275246203
chr15	76073656	76073935	26.3110984748	13.6174602338
chr15	76406663	76406998	56.4916466556	14.1056283723
chr15	76554127	76554379	47.9477180943	13.4733100117
chr15	77718740	77718961	64.5592398665	31.1818292206
chr15	77787063	77787284	33.7009377242	8.2095668122
chr15	78584305	78584451	16.7818463992	0.0199787666
chr15	78616854	78617133	18.9542217802	4.5008080467
chr15	78743965	78744372	69.9689202695	14.5737805733
chr15	78758539	78758936	50.549721874	5.8852314655
chr15	78790613	78790833	59.9267965837	7.7496956072
chr15	79073733	79073880	20.7049200162	17.4518327259
chr15	79245046	79245286	30.1081612269	14.7911448121
chr15	79644166	79644559	35.955655559	4.9060327703
chr15	79644166	79644559	35.955655559	4.9060327703
chr15	80085339	80086545	64.627374657	17.9561321194
chr15	80501604	80502106	39.4806179715	8.0069535738
chr15	80501604	80502106	39.4806179715	8.0069535738
chr15	81575465	81575724	27.1579959015	6.8136081604
chr15	81605096	81605424	35.9228699847	9.06196976
chr15	81632895	81633221	45.0325686215	6.4601357766
chr15	81641200	81641991	128.7470452638	32.8381951473
chr15	81846393	81847021	62.3135460532	20.8038233598
chr15	82818074	82818492	30.053658417	12.3375280668
chr15	82818074	82818492	30.053658417	12.3375280668
chr15	82987358	82988087	50.8155922334	13.7302495168
chr15	82987358	82988087	50.8155922334	13.7302495168
chr15	82987358	82988087	50.8155922334	13.7302495168
chr15	83197389	83197931	21.8016174473	6.5468797508
chr15	84210864	84210994	22.2247923631	7.6063915179
chr15	84242981	84243314	35.789198569	8.4178405331
chr15	85177663	85178078	19.8163168804	8.4098255778
chr15	85429515	85430231	36.248324	6.5182181507
chr15	85517217	85517307	14.7860444069	7.9404500855
chr15	85529283	85529433	19.2100332197	2.761331977
chr15	85952776	85953010	32.0430899481	4.9362922601
chr15	88539737	88539974	31.6741507888	5.2861120052
chr15	88692218	88692912	146.2971314092	40.8534432942
chr15	88692218	88692912	146.2971314092	40.8534432942
chr15	89203917	89204638	31.9736420953	17.4609505155
chr15	91113226	91113648	85.8077463087	12.8426602983
chr15	93064775	93065014	59.9312025533	20.1925465692
chr15	94373654	94374363	75.1084723156	39.6805619023
chr15	95556381	95556641	13.7253692627	17.8828505333
chr15	95635506	95635846	75.5372267555	20.0579917796
chr15	95717814	95718107	32.8233253492	15.8239505218
chr15	96539466	96540736	72.52887785	16.846842987
chr15	96675380	96675650	24.2323316998	1.8905833253
chr15	96675380	96675650	24.2323316998	1.8905833253
chr15	96675380	96675650	24.2323316998	1.8905833253
chr15	97412181	97412593	80.2851952951	18.0819541528
chr15	97598204	97598541	41.2775781501	20.0201689129
chr15	97598204	97598541	41.2775781501	20.0201689129
chr15	98220297	98220485	13.9053286339	5.3295486848
chr15	98702395	98702840	29.4597451606	7.4233521451
chr15	99125174	99125789	37.5724196597	10.9372054627
chr15	99304500	99305190	31.3556433415	8.2011527497
chr15	99384321	99384538	17.9215289744	7.8702646203
chr15	99629151	99629475	36.2561803482	6.8601167073
chr15	99670392	99670781	31.5301002194	7.86589483
chr15	100067484	100067675	12.0499571006	4.1844533913
chr15	101021984	101022416	63.1363723984	14.0038381627
chr15	101814488	101815020	58.2231924444	12.4242490001
chr15	101814488	101815020	58.2231924444	12.4242490001
chr15	101841024	101841623	50.7763347817	4.1294385057
chr15	101903997	101904524	83.5452790613	25.726302308
chr15	102208412	102208625	25.0312028357	1.8898224831
chr15	102932516	102932883	21.5062036696	2.7261489873
chr15	102932516	102932883	21.5062036696	2.7261489873
chr15	103188985	103189443	58.5999040854	9.397136271
chr2	3249598	3250432	138.8357505707	41.2108390989
chr2	3644089	3644429	19.4391690282	3.5131486321
chr2	4219951	4220211	56.1484298999	7.3315253877
chr2	4219951	4220211	56.1484298999	7.3315253877
chr2	4239218	4239564	47.6924389718	15.9080787911
chr2	4286012	4286271	35.436895562	4.8483608446
chr2	5082374	5082779	23.1243593098	2.632412179
chr2	5207424	5207913	27.8174029674	14.0297622427
chr2	5341720	5342099	37.4824090017	5.0141538051
chr2	5534914	5535040	17.0024809156	9.7924856458
chr2	5534914	5535040	17.0024809156	9.7924856458
chr2	5569918	5570181	17.436137194	4.1313506691
chr2	6007069	6007363	21.5123757619	42.0123002902
chr2	6039307	6039668	53.7515516942	48.5530812509
chr2	6083948	6084209	21.2374952543	33.9858256154
chr2	6141327	6141443	15.1156484752	10.7121037163
chr2	6177208	6177324	14.8078462009	13.5283811175
chr2	6643048	6643311	27.6035375921	7.8579035127
chr2	6997248	6997448	49.9100484705	14.599097209
chr2	7181846	7182235	15.187065985	2.5682216668
chr2	7181846	7182235	15.187065985	2.5682216668
chr2	7188941	7189034	9.5566621288	0
chr2	10090136	10090253	24.5292439053	5.1357385236
chr2	10137489	10137735	31.3822530382	3.8832712997
chr2	10710211	10710416	31.7039242907	18.1701769154
chr2	11422916	11423318	42.7482583914	17.8206997677
chr2	11422916	11423318	42.7482583914	17.8206997677
chr2	11434785	11435105	22.9038027525	4.8083273098
chr2	11457027	11457379	81.723758367	33.8882605474
chr2	11462052	11462401	25.806288435	3.7359721196
chr2	11462052	11462401	25.806288435	3.7359721196
chr2	11475246	11475742	38.2694441119	8.6507306637
chr2	11475246	11475742	38.2694441119	8.6507306637
chr2	11628229	11628697	55.5022900369	12.3127049452
chr2	12246996	12247404	28.0087881415	16.2002520491
chr2	12681315	12681776	42.0582992943	5.3181224557
chr2	13151378	13151580	17.6185097081	7.8121132839
chr2	13359981	13360177	18.5861968897	0.5134339144
chr2	13976793	13977849	23.0166389852	11.6759033675
chr2	14217106	14217286	18.0027114232	7.1140049405
chr2	16288229	16288514	55.0222041615	8.1468591899
chr2	16328221	16328436	22.486844258	9.7139553824
chr2	17238549	17238835	20.4101943303	5.5737267408
chr2	17947740	17947869	20.8111858368	14.1435997763
chr2	17947740	17947869	20.8111858368	14.1435997763
chr2	18741092	18741321	16.4135260811	5.1969222616
chr2	18811956	18812170	39.2224832695	9.26868211
chr2	21126678	21127612	65.9695406144	13.750671643
chr2	21126678	21127612	65.9695406144	13.750671643
chr2	22750727	22751497	55.2309046906	32.1124467794
chr2	24831402	24831551	50.3745266447	18.030015139
chr2	24831402	24831551	50.3745266447	18.030015139
chr2	25036057	25036315	32.4099209512	10.6105284266
chr2	25036057	25036315	32.4099209512	10.6105284266
chr2	25048997	25049257	25.7693283668	15.5549590395
chr2	25389702	25390031	64.7432913969	20.8926563872
chr2	25405050	25405423	57.9856496407	18.5102003701
chr2	25995642	25996256	69.5935932433	23.8292883242
chr2	26185003	26185235	31.9949059281	7.5940089853
chr2	26185003	26185235	31.9949059281	7.5940089853
chr2	26350082	26350322	42.805994908	7.0005599916
chr2	26350082	26350322	42.805994908	7.0005599916
chr2	26758207	26758761	43.446110493	24.1697460985
chr2	27269463	27269668	21.4372221505	7.0930469862
chr2	27282202	27282774	40.9823293219	14.1714577008
chr2	27282202	27282774	40.9823293219	14.1714577008
chr2	27543341	27543835	34.9315975919	4.7473432854
chr2	27595497	27596086	34.6533400968	9.8550738033
chr2	27691680	27691863	15.028777529	10.7750238226
chr2	27714035	27714367	42.7479614034	11.9619428609
chr2	28100292	28100494	38.9632407085	11.5809841156
chr2	30092845	30093478	82.1246075321	23.9964881636
chr2	30351478	30351713	13.2431724021	10.3643195173
chr2	30351478	30351713	13.2431724021	10.3643195173
chr2	30400470	30400906	62.4065795163	11.6475525198
chr2	30400470	30400906	62.4065795163	11.6475525198
chr2	30400470	30400906	62.4065795163	11.6475525198
chr2	30446523	30446683	22.6172873557	7.246689073
chr2	30546030	30546150	29.9955333074	10.6952997049
chr2	30782743	30783169	40.9379526729	6.8369181537
chr2	31195424	31195620	16.8088102827	3.8842392089
chr2	31325505	31326057	32.3154257933	14.4154222962
chr2	31526079	31526516	60.5524915743	14.9282765639
chr2	31526079	31526516	60.5524915743	14.9282765639
chr2	32091918	32092327	32.5836529475	12.3843687776
chr2	32251039	32251930	60.2201224968	20.7146056477
chr2	32251039	32251930	60.2201224968	20.7146056477
chr2	32405335	32405636	32.996130129	8.634436479
chr2	32405335	32405636	32.996130129	8.634436479
chr2	32484884	32485417	35.6490303795	16.7708394568
chr2	32535633	32535873	28.7772458196	25.893609492
chr2	32773059	32773452	80.8100490813	12.4246832985
chr2	32773059	32773452	80.8100490813	12.4246832985
chr2	32816946	32817482	34.2792693572	12.7451301653
chr2	33016017	33016468	19.9890782912	2.1634213504
chr2	33035513	33035713	25.0274248695	3.0919139147
chr2	33035513	33035713	25.0274248695	3.0919139147
chr2	33616318	33616403	11.7730976497	1.9560387696
chr2	34726372	34726899	79.006000526	22.3693811029
chr2	34760366	34760992	153.2601259372	49.1353488578
chr2	34922572	34922951	34.2436749753	2.635984796
chr2	35085773	35086031	21.6041240119	8.3097881434
chr2	35085773	35086031	21.6041240119	8.3097881434
chr2	35120882	35121133	42.8023902278	16.490382678
chr2	38147107	38147453	35.0329899237	6.0487738641
chr2	38385351	38385559	25.0669002395	2.9028763622
chr2	38391929	38392173	62.5117391915	40.5258180802
chr2	38781709	38782405	72.2714057928	19.3810646921
chr2	38860447	38860897	61.6746225569	26.8905999311
chr2	45630949	45631495	38.5294950611	1.7282365017
chr2	45630949	45631495	38.5294950611	1.7282365017
chr2	48376077	48376308	18.1763529922	2.6012181358
chr2	50228656	50228774	11.3020371421	1.2112550513
chr2	51790137	51790732	35.2526718252	15.4056651564
chr2	51824299	51824573	48.8736030864	7.5850226475
chr2	52446545	52447079	72.0247591033	8.775299273
chr2	52622169	52622386	18.4151458301	4.6777935017
chr2	52622169	52622386	18.4151458301	4.6777935017
chr2	52750183	52750498	78.8331151145	14.4641434783
chr2	52750183	52750498	78.8331151145	14.4641434783
chr2	52760575	52760778	10.3013266531	0.179612064
chr2	52797266	52797763	37.3944138982	9.185017095
chr2	52797266	52797763	37.3944138982	9.185017095
chr2	58135046	58135193	29.50812489	16.2116484318
chr2	58135046	58135193	29.50812489	16.2116484318
chr2	59124312	59124699	43.0037920999	29.4064527063
chr2	60585615	60586045	44.4238671924	8.2928259913
chr2	60860557	60860711	16.1231196391	1.9698544911
chr2	60861470	60861582	14.0615283421	4.6357874061
chr2	60976820	60977565	48.5676030153	11.8242273683
chr2	68711803	68712196	27.9924990627	9.7230126354
chr2	68915158	68915603	49.3214372228	14.381311452
chr2	70171708	70171846	16.4890132158	13.0837940686
chr2	70695111	70695358	21.1324278102	18.7177891191
chr2	71892084	71892349	19.3328739742	5.4815799587
chr2	72869828	72870009	24.6369478268	3.6985001742
chr2	72887474	72887585	17.2744693756	0.9985783508
chr2	73052167	73052698	49.9676228755	24.5052796353
chr2	73267119	73267492	57.8304221483	4.6295034694
chr2	73376664	73376858	17.2208624378	21.3354916327
chr2	74802542	74802756	27.200516879	4.184524818
chr2	75601350	75601630	36.1187428747	8.5944552081
chr2	75835837	75836349	61.332453886	6.372182867
chr2	76124327	76124748	52.6397553985	4.4099984274
chr2	76170320	76170474	22.2702946973	4.5647590222
chr2	77118740	77119359	47.040463178	11.5757395
chr2	79538361	79538901	25.7030816626	6.2632324241
chr2	84359880	84360154	13.2212953011	16.2239293286
chr2	84666933	84667288	48.9678719883	25.4386686701
chr2	84680262	84680578	22.0485283755	4.6061173783
chr2	84722816	84723115	49.8929939047	10.1506334802
chr2	84722816	84723115	49.8929939047	10.1506334802
chr2	90781106	90781294	20.1624406044	8.3162681296
chr2	91042629	91043229	33.8218166892	14.149399959
chr2	91299380	91299530	15.118421491	4.1808899244
chr2	91631621	91631726	13.5928019297	3.5697299878
chr2	91787944	91788218	71.5231096866	55.0485320404
chr2	92458008	92458477	22.8843964229	9.8857516976
chr2	92518503	92518920	21.0982104194	2.0635143315
chr2	93039728	93040051	29.6074220817	7.4141790919
chr2	93137775	93138145	50.036814187	12.1209086631
chr2	93245183	93245738	40.686684904	15.404394469
chr2	93997986	93998559	249.0234699482	88.5301904811
chr2	102026160	102026747	32.3712239062	10.3458105096
chr2	102074983	102075209	20.7860262056	8.1311923039
chr2	102240815	102240926	16.8745594025	4.2570972335
chr2	102291966	102292534	31.2471156859	10.322133011
chr2	102600537	102600664	12.4918996593	1.1943212269
chr2	102784077	102784511	46.0511478191	19.5412438454
chr2	102796405	102797399	47.6269463879	5.7721802896
chr2	103183863	103184062	38.4256027356	5.9364045457
chr2	103601236	103601592	71.2695077832	28.423395189
chr2	103636063	103636196	34.3266009567	18.389660025
chr2	109121322	109121416	23.7144617121	35.4682982424
chr2	110169194	110169481	26.2501521991	48.3677261964
chr2	110232856	110233109	21.0889734072	7.6784895456
chr2	110829853	110829991	20.1462229577	8.0320582666
chr2	112333273	112333723	39.1277326436	14.3706327682
chr2	113073634	113073862	17.0822857807	1.4328631184
chr2	117519407	117519521	17.7086858498	11.2966216907
chr2	117519407	117519521	17.7086858498	11.2966216907
chr2	117664207	117664570	41.4766133364	33.7573056444
chr2	117707934	117708248	16.737010646	5.1649645749
chr2	117865059	117865801	79.0329307829	13.401242652
chr2	118199053	118199180	12.1575618879	5.2596069884
chr2	119163362	119163986	37.2825899613	12.1303992073
chr2	119163362	119163986	37.2825899613	12.1303992073
chr2	121274439	121275235	136.1602005216	32.1592170734
chr2	124135552	124135751	13.9465318756	1.4877655374
chr2	124160496	124160640	20.8146121767	9.8040247295
chr2	124684064	124684633	28.7025344309	18.4497891931
chr2	125094660	125094888	18.4790034545	1.535210484
chr2	125116384	125116641	47.2852508901	6.7474592409
chr2	125119788	125120169	53.6729999803	5.4510112541
chr2	125618582	125619004	48.6069714289	25.1323551262
chr2	125618582	125619004	48.6069714289	25.1323551262
chr2	127279490	127279837	29.2838558257	3.8121444708
chr2	128121575	128121829	29.1628953378	6.2874221952
chr2	128688478	128688648	9.5592358701	1.6471905428
chr2	128926581	128926984	60.1990534898	12.7569303533
chr2	129023914	129024688	103.9761850027	19.5553056929
chr2	129384028	129384602	20.1373366786	2.2715231081
chr2	130870343	130870541	27.517271485	2.1434794863
chr2	130870343	130870541	27.517271485	2.1434794863
chr2	131304021	131304450	43.7648669667	11.7118129119
chr2	131868935	131869268	14.1534312795	2.9957350768
chr2	132073296	132073643	90.0292302002	23.276372096
chr2	132641551	132642114	78.4173469577	34.3059838847
chr2	132672162	132672635	47.0955019219	25.1359329345
chr2	132818549	132819206	34.6960896401	9.4943655238
chr2	135484323	135484489	23.572840817	19.5924309076
chr2	135563332	135563609	40.2758712734	6.1497097067
chr2	135563332	135563609	40.2758712734	6.1497097067
chr2	136875201	136875406	20.2886368589	5.762656113
chr2	136911061	136911359	25.9223649198	3.3573714439
chr2	136939989	136940207	48.9053746407	17.7355794994
chr2	139614416	139614761	37.4505648323	3.7623782262
chr2	139892048	139892751	123.9695579399	46.7305639126
chr2	139892048	139892751	123.9695579399	46.7305639126
chr2	141105004	141105440	24.7360058793	16.4644459803
chr2	143715783	143715872	17.998976236	17.3211916806
chr2	143715783	143715872	17.998976236	17.3211916806
chr2	144096265	144096804	89.2460439112	35.2166062321
chr2	144425492	144426066	38.643897133	27.964657202
chr2	144468068	144468135	12.9195774278	8.8813072176
chr2	144571868	144572123	15.8450143216	6.5601653342
chr2	144571868	144572123	15.8450143216	6.5601653342
chr2	145482543	145482741	23.764466476	46.4568286472
chr2	145724060	145724232	15.9787046743	1.9672115736
chr2	146838413	146838980	57.7318172085	21.9127891413
chr2	150136980	150137301	35.0768698591	24.0576520323
chr2	150136980	150137301	35.0768698591	24.0576520323
chr2	150136980	150137301	35.0768698591	24.0576520323
chr2	150188311	150188665	17.4954934309	9.6200162314
chr2	150574613	150575260	58.7937760567	31.689196992
chr2	152186076	152186439	19.7812707969	26.8748732323
chr2	152224488	152224849	62.859019187	28.9427864862
chr2	152631783	152632129	71.962555946	16.3127425323
chr2	152986875	152987489	43.8008326614	11.4680808453
chr2	152986875	152987489	43.8008326614	11.4680808453
chr2	153434894	153435028	24.3411440778	13.1696228981
chr2	153566762	153567198	108.1692042657	29.5771206847
chr2	153566762	153567198	108.1692042657	29.5771206847
chr2	154504836	154505008	36.8048064431	3.5104551357
chr2	154718312	154718760	81.2586568849	19.7151450941
chr2	155891231	155891365	17.4853239202	13.3872707317
chr2	156314038	156314470	32.8593013331	7.9539540885
chr2	157971189	157971490	32.9383890209	8.6828815858
chr2	158205583	158205722	19.6819349193	6.0121716887
chr2	160471362	160471811	153.270279347	51.3965808936
chr2	160706185	160706530	107.5492449498	8.9198100394
chr2	163029118	163029686	26.9283924909	5.4383751062
chr2	163245009	163245690	129.4551440728	49.6537159522
chr2	163640546	163640908	67.352971862	10.5717547394
chr2	163777512	163777729	18.7753469274	6.9898152439
chr2	164211808	164212264	34.8840890056	18.0579301401
chr2	164211808	164212264	34.8840890056	18.0579301401
chr2	164338849	164339296	55.4888358959	19.1523744623
chr2	164574638	164574865	28.4740205546	7.7355783469
chr2	164594992	164595564	77.4905544228	22.1368366238
chr2	164594992	164595564	77.4905544228	22.1368366238
chr2	165909646	165909997	26.3575646572	3.1121909727
chr2	166555596	166556305	110.8477089994	9.3863502284
chr2	166840500	166841018	24.1288449424	7.4724589485
chr2	167060818	167061243	54.0016523429	3.8365813339
chr2	167096721	167097072	24.7684620262	5.4764588769
chr2	167096721	167097072	24.7684620262	5.4764588769
chr2	167096721	167097072	24.7684620262	5.4764588769
chr2	167096721	167097072	24.7684620262	5.4764588769
chr2	167139369	167139605	34.1963293593	25.4981554928
chr2	167198717	167199107	41.7450871027	4.5361534076
chr2	167311134	167311466	38.6815736495	32.7360824332
chr2	167395444	167396073	56.2341380066	25.2481329938
chr2	167538830	167539397	54.6801971119	8.1745309216
chr2	167538830	167539397	54.6801971119	8.1745309216
chr2	167568119	167568316	27.4609883594	8.8987787314
chr2	167578386	167578605	26.9672688306	13.7587453078
chr2	167578386	167578605	26.9672688306	13.7587453078
chr2	167600415	167601073	73.6249464029	16.2757003262
chr2	167600415	167601073	73.6249464029	16.2757003262
chr2	167602859	167603591	185.0106505201	36.6724708315
chr2	167602859	167603591	185.0106505201	36.6724708315
chr2	167660193	167660510	29.1662676176	22.8705464312
chr2	167828994	167829313	30.6048809877	16.061261337
chr2	168032590	168033165	47.4278664465	19.9617763768
chr2	168317327	168317591	34.7840361487	12.8167102328
chr2	168317327	168317591	34.7840361487	12.8167102328
chr2	168446776	168446992	12.232345378	13.3691253187
chr2	169751710	169751821	13.9273969547	5.2819539083
chr2	169751710	169751821	13.9273969547	5.2819539083
chr2	169828146	169828387	24.4654526532	20.9932368148
chr2	169980965	169981200	36.5469939455	8.5645148095
chr2	170352121	170352384	31.1590166346	43.3764196693
chr2	172845505	172845656	29.4422524812	15.4055131887
chr2	172845505	172845656	29.4422524812	15.4055131887
chr2	173635651	173636113	45.3405975903	4.3785067781
chr2	174152878	174153060	39.2682430456	12.5811618187
chr2	174967489	174967833	23.8137377514	16.1362517781
chr2	175032273	175032513	27.3940843503	13.6304515392
chr2	175100502	175100674	22.0492276924	13.8383592894
chr2	175261312	175261418	14.6753746968	6.5217481019
chr2	175639372	175639491	15.675268045	6.44659409
chr2	175736921	175737019	17.7245901555	11.2360323984
chr2	175800074	175800295	26.2516382226	11.6940255758
chr2	175868294	175868522	26.9862886688	19.0366214033
chr2	176194782	176194893	16.0225678521	2.9168999195
chr2	176329777	176329973	25.4249084653	10.9011822805
chr2	176492914	176493031	18.9784330466	8.5388098782
chr2	177182870	177183338	24.2612114258	13.836601455
chr2	177249356	177249647	21.0775571509	13.421774933
chr2	177493823	177494203	21.2072640469	13.7785341865
chr2	177631742	177632087	16.2316798141	12.5130999081
chr2	177691807	177692158	72.1252546691	42.1704312349
chr2	177757728	177758121	37.107262888	19.7503267342
chr2	177813041	177813392	30.6354736399	19.5125033428
chr2	180548906	180549189	30.3755044499	29.9317319452
chr2	181194601	181194861	22.6553309331	6.585464771
chr2	181194601	181194861	22.6553309331	6.585464771
chr2	181428493	181428932	55.2602482255	16.8170588804
chr2	181428493	181428932	55.2602482255	16.8170588804
chr5	3301127	3301394	20.3084659041	9.1003094818
chr5	4323219	4323648	30.9498898499	11.9701807202
chr5	5514319	5515043	56.3874121555	26.8745691118
chr5	14073255	14073395	17.3701000214	31.2004459245
chr5	15112690	15112908	33.0669089895	20.3113035718
chr5	15553203	15553648	38.8712681331	7.642944576
chr5	20772850	20773316	74.2183727706	5.7336595642
chr5	20772850	20773316	74.2183727706	5.7336595642
chr5	20853967	20854579	113.0821920158	7.3565974606
chr5	20853967	20854579	113.0821920158	7.3565974606
chr5	21038764	21039038	15.8134212007	10.9330860437
chr5	21038764	21039038	15.8134212007	10.9330860437
chr5	22900129	22900613	42.3625250671	7.9913468804
chr5	22900129	22900613	42.3625250671	7.9913468804
chr5	23218121	23218760	61.5262346999	15.7599447594
chr5	23218121	23218760	61.5262346999	15.7599447594
chr5	23349806	23350160	66.7326558377	23.7389727265
chr5	23349806	23350160	66.7326558377	23.7389727265
chr5	23356199	23356793	83.5818095641	24.9066149566
chr5	23356199	23356793	83.5818095641	24.9066149566
chr5	24103332	24103484	27.6042119578	10.113231924
chr5	24501595	24501923	41.2980744243	16.7277252819
chr5	24507197	24507629	53.1355694069	13.5683403206
chr5	24531562	24532147	40.8865009601	6.7811777347
chr5	24531562	24532147	40.8865009601	6.7811777347
chr5	24606523	24607275	35.5755587233	7.8217237149
chr5	28117875	28118547	78.2157014239	38.3364222852
chr5	29896001	29896367	32.7785287711	17.844116336
chr5	30453409	30453569	24.7222247541	20.764700228
chr5	31215239	31215915	38.1105357994	4.230799469
chr5	31247841	31248262	77.1339376273	20.6365668553
chr5	31357057	31357416	55.5967000361	16.530473733
chr5	31357057	31357416	55.5967000361	16.530473733
chr5	31908572	31908892	41.8510531902	19.4612310231
chr5	31932364	31932830	79.9920196451	18.3464394199
chr5	31999954	32000996	57.6520754325	13.2408415745
chr5	32238463	32238645	31.5747432394	3.3175730181
chr5	32437546	32438446	156.4101376258	40.7167137464
chr5	32617124	32617413	39.5351163739	24.0165067297
chr5	33015635	33015941	16.3514887492	10.9860529837
chr5	33015635	33015941	16.3514887492	10.9860529837
chr5	33015635	33015941	16.3514887492	10.9860529837
chr5	33015635	33015941	16.3514887492	10.9860529837
chr5	33015635	33015941	16.3514887492	10.9860529837
chr5	33015635	33015941	16.3514887492	10.9860529837
chr5	33015635	33015941	16.3514887492	10.9860529837
chr5	33206002	33206454	42.1826548534	24.5871772218
chr5	33367148	33367476	54.5992621212	7.9236597121
chr5	33367148	33367476	54.5992621212	7.9236597121
chr5	33486800	33486919	12.3342500013	21.9380713952
chr5	33587066	33587442	39.0364825573	6.2139478231
chr5	33957168	33957307	16.3148456066	3.7772805416
chr5	34161801	34162088	57.806126877	22.9642610915
chr5	34298627	34299006	35.0991833317	9.1932573086
chr5	34530313	34530864	222.6393315338	65.6170262927
chr5	34530313	34530864	222.6393315338	65.6170262927
chr5	34979761	34979894	16.9855514039	11.7772578763
chr5	35316671	35316861	21.2148629841	3.2162660266
chr5	35988127	35988405	16.7765209795	1.1961388159
chr5	36033939	36034205	20.2578432381	2.0999486312
chr5	36235679	36236294	69.8161736651	20.0104204527
chr5	36235679	36236294	69.8161736651	20.0104204527
chr5	36250690	36251033	39.6692784896	20.1504301427
chr5	37104310	37104782	43.094008664	28.847678625
chr5	37104310	37104782	43.094008664	28.847678625
chr5	37655138	37655340	15.6789515656	1.6606113403
chr5	37729557	37729873	24.7481105086	6.2814887355
chr5	37729557	37729873	24.7481105086	6.2814887355
chr5	38611408	38611909	43.9105978507	14.0197797859
chr5	43824715	43824906	16.4657264979	0
chr5	43952912	43953294	14.631715058	1.6722541423
chr5	44038390	44038828	53.2999856679	4.8481864581
chr5	45841082	45841908	161.4760005203	65.1535353372
chr5	45884406	45884963	112.0082125433	37.461508191
chr5	51982754	51983032	26.4855785919	8.2680654869
chr5	51998965	51999353	23.6202416961	1.9019991743
chr5	52259467	52259764	32.706194396	11.8787811099
chr5	53007861	53008049	16.9851265562	8.1766290297
chr5	53737350	53737602	39.5958141448	8.4034500756
chr5	58255616	58255922	60.2087231929	5.6431611028
chr5	64344857	64345162	40.5112285301	20.3417993358
chr5	65726729	65727140	31.5540053514	15.1948609955
chr5	66474702	66474878	15.2207819223	13.5901158615
chr5	67067774	67068012	15.0184034941	1.5564970159
chr5	67370559	67370819	20.1611732483	6.518159152
chr5	67999059	67999337	11.6252259659	2.1509513971
chr5	72992378	72992594	22.8563271099	6.9546459163
chr5	72992378	72992594	22.8563271099	6.9546459163
chr5	73734054	73734492	70.8023669796	5.5541085653
chr5	73734054	73734492	70.8023669796	5.5541085653
chr5	73883713	73883869	52.308200824	23.7465752455
chr5	74132782	74133090	19.6259445339	7.0839080485
chr5	74209634	74209857	18.1966232719	1.9358797672
chr5	74273094	74273653	75.964375281	9.5621140304
chr5	74927643	74927892	54.8812602093	19.6510232347
chr5	74927643	74927892	54.8812602093	19.6510232347
chr5	75028535	75028738	26.4829818416	4.1023395801
chr5	75173445	75173999	59.3808842841	4.0962963307
chr5	75179950	75180355	18.9903473207	7.7423950184
chr5	75332160	75332430	36.5271927869	11.7216352533
chr5	75854402	75854581	10.4587233613	2.7946834964
chr5	77334356	77334816	76.1976009701	27.7169072483
chr5	77379987	77380990	94.0000244399	30.7568890623
chr5	77379987	77380990	94.0000244399	30.7568890623
chr5	77403599	77404101	44.5478486198	9.4450766264
chr5	77403599	77404101	44.5478486198	9.4450766264
chr5	77681580	77681801	19.5053261653	4.0321852476
chr5	88045985	88046093	28.8160721461	18.66275858
chr5	89105148	89105385	62.9735735881	37.1320559606
chr5	91069577	91069688	14.8228476928	23.834505631
chr5	91319898	91320616	98.7827690411	18.8908123133
chr5	92566642	92567310	92.715667559	33.8194733937
chr5	92566642	92567310	92.715667559	33.8194733937
chr5	92738790	92739153	42.9174409556	10.4703185545
chr5	93521949	93522570	58.775148146	14.7724120621
chr5	93559154	93559385	23.0765640003	3.9081408012
chr5	93680089	93680459	42.5410440935	4.6197388559
chr5	93725825	93726078	27.5121695213	9.4540137236
chr5	93725825	93726078	27.5121695213	9.4540137236
chr5	96650896	96651333	26.8721820495	17.2878112618
chr5	97453961	97454222	60.5993294332	8.4769007548
chr5	100467481	100468201	68.4805401458	21.6762268086
chr5	100468614	100469172	74.3711195505	30.690210233
chr5	100468614	100469172	74.3711195505	30.690210233
chr5	100538097	100538204	18.7048652595	2.0854471387
chr5	102949677	102949817	18.8520646572	6.8651325234
chr5	103116801	103116934	15.4110647216	2.215089443
chr5	104021816	104022030	26.5691888756	17.4605205126
chr5	104058217	104058756	85.1586345821	15.3800274016
chr5	104203757	104204182	121.6360817404	33.7159589319
chr5	104356549	104357101	32.2175280063	10.0506319646
chr5	104475473	104476026	120.6780163556	41.5117799257
chr5	104475473	104476026	120.6780163556	41.5117799257
chr5	106375828	106376098	13.2241691837	8.7074865906
chr5	107449012	107449263	15.1748007246	1.5397977848
chr5	107484078	107484247	22.7946496659	3.6418099587
chr5	107546000	107546349	16.3995699186	2.9085420401
chr5	107629395	107629551	31.7214461229	15.5100706946
chr5	107629973	107630306	31.3757006442	6.4250635113
chr5	107629973	107630306	31.3757006442	6.4250635113
chr5	107713154	107713440	38.6069004086	6.6395170955
chr5	107713154	107713440	38.6069004086	6.6395170955
chr5	107713154	107713440	38.6069004086	6.6395170955
chr5	108697268	108698129	31.8877421721	10.3345091553
chr5	109122926	109123288	56.2421593113	15.7045457798
chr5	110225309	110225571	27.5763183659	26.5137474045
chr5	110605370	110605911	60.4849904284	20.7148637216
chr5	110605370	110605911	60.4849904284	20.7148637216
chr5	110714949	110715594	44.5787198946	17.5896084468
chr5	111209482	111209900	35.7144065017	13.3842683409
chr5	111209482	111209900	35.7144065017	13.3842683409
chr5	111484747	111484896	37.4344255172	2.7798643528
chr5	111488611	111489131	19.9978692807	6.4788884429
chr5	112310642	112310933	24.7618338857	7.7583783148
chr5	112656378	112656574	27.354921847	9.7924626835
chr5	112656378	112656574	27.354921847	9.7924626835
chr5	113315802	113316278	27.5512977648	40.9285591029
chr5	114078129	114078618	28.2397110808	5.5236183744
chr5	114351322	114351549	20.4606443313	5.1142122987
chr5	114580717	114581372	78.3171946984	21.3468349428
chr5	114863619	114863828	13.2792386279	1.7166444662
chr5	114863619	114863828	13.2792386279	1.7166444662
chr5	116858054	116858324	50.0301548145	14.9734383477
chr5	118539213	118539539	34.8585662666	4.7556206291
chr5	118630846	118631068	29.3500497019	8.5930522433
chr5	118815751	118815897	19.0224975429	2.4473989051
chr5	119042026	119042104	14.0049715776	7.2174578324
chr5	119263003	119263145	16.7856633092	2.4341735244
chr5	119282742	119282902	19.3604098082	3.3179737344
chr5	119291946	119292360	15.1976709873	3.0225847424
chr5	119291946	119292360	15.1976709873	3.0225847424
chr5	119291946	119292360	15.1976709873	3.0225847424
chr5	119617729	119618098	57.3039335726	4.3397848102
chr5	119617729	119618098	57.3039335726	4.3397848102
chr5	120120265	120121067	101.4760053877	29.2763187986
chr5	121847653	121848176	65.5834840443	16.2326094215
chr5	122775023	122775426	19.9681895495	25.5174621246
chr5	122872092	122872754	18.1251907637	5.4945268181
chr5	122872092	122872754	18.1251907637	5.4945268181
chr5	123224788	123225002	39.2585339234	6.0655279761
chr5	123224788	123225002	39.2585339234	6.0655279761
chr5	123678087	123678373	26.8244482654	7.4656408175
chr5	123678087	123678373	26.8244482654	7.4656408175
chr5	123844412	123845041	81.2445518603	21.317966869
chr5	123844412	123845041	81.2445518603	21.317966869
chr5	124308567	124308882	27.7645607085	9.0146177931
chr5	124456915	124457379	50.5317159768	28.4397912169
chr5	125079353	125079826	35.4930017332	17.0080739973
chr5	125533277	125533845	91.2797273582	51.4771547821
chr5	125628043	125628177	18.003831657	6.5194892047
chr5	125644860	125645073	29.4620952561	10.0585355042
chr5	125669207	125669553	33.9648248633	16.2410703484
chr5	130596773	130596985	59.0337004032	4.4028678874
chr5	132014342	132014670	17.5819293464	8.6440069894
chr5	132123532	132124028	59.1648881512	15.1902474002
chr5	132305865	132306192	39.6124237364	18.411281437
chr5	133963580	133963912	18.747835797	10.1300774425
chr5	134360999	134361297	34.1799490084	12.9156359794
chr5	134360999	134361297	34.1799490084	12.9156359794
chr5	135114962	135115589	48.7473568863	13.8378333916
chr5	135114962	135115589	48.7473568863	13.8378333916
chr5	135539772	135540325	40.3016094291	14.5027603982
chr5	136186818	136187033	50.5976501465	13.4923892664
chr5	136198126	136198304	35.2497915204	10.5533133303
chr5	136220050	136220508	89.0459850594	16.1066539996
chr5	136527421	136527739	44.4903480182	14.0387512723
chr5	136527421	136527739	44.4903480182	14.0387512723
chr5	137508631	137508881	27.0664402466	13.085239254
chr5	137508631	137508881	27.0664402466	13.085239254
chr5	137578655	137579344	85.1922028906	17.8316296701
chr5	137578655	137579344	85.1922028906	17.8316296701
chr5	137774639	137774929	40.6566519507	14.2324774019
chr5	138187046	138187350	22.3728633554	14.1239703204
chr5	138201211	138201528	37.8391375918	52.3201808388
chr5	138201211	138201528	37.8391375918	52.3201808388
chr5	138227355	138228202	90.5111267536	26.9753190337
chr5	138612221	138612635	79.7039064232	34.7738508211
chr5	139252366	139252831	27.5555624931	16.1621581375
chr5	139848066	139848327	28.0184278342	8.108106995
chr5	139885387	139885651	69.8496259523	38.7759971005
chr5	139885387	139885651	69.8496259523	38.7759971005
chr5	139936379	139936688	68.9151323528	31.2127489939
chr5	140267113	140267529	112.3698789707	18.1079368992
chr5	140446148	140446441	25.2679667164	11.2345620137
chr5	140446148	140446441	25.2679667164	11.2345620137
chr5	140446148	140446441	25.2679667164	11.2345620137
chr5	140864958	140865597	42.3046459294	14.554844207
chr5	140864958	140865597	42.3046459294	14.554844207
chr5	140894625	140895513	43.1524532174	7.7816932447
chr5	141014179	141014354	17.7009561484	1.8751499483
chr5	141082986	141083409	50.4174876067	18.0772252162
chr5	141115967	141116147	19.4662947973	5.3395474182
chr5	141180343	141181064	138.1603702831	41.2573748005
chr5	141180343	141181064	138.1603702831	41.2573748005
chr5	141211305	141211557	30.9452394152	9.8098321548
chr5	141883025	141883136	22.7254153243	1.7869296804
chr5	142843180	142843908	78.1945918943	18.4069329657
chr5	142843180	142843908	78.1945918943	18.4069329657
chr5	142843180	142843908	78.1945918943	18.4069329657
chr5	142843180	142843908	78.1945918943	18.4069329657
chr5	142856599	142856826	39.6714820106	1.9274669334
chr5	142916283	142916741	74.2758490966	40.9162355594
chr5	142916283	142916741	74.2758490966	40.9162355594
chr5	142939633	142940039	48.7493704105	14.0025752871
chr5	142954862	142954987	22.982539566	5.3904310875
chr5	143585053	143585427	35.9219179153	15.8206965375
chr5	143585053	143585427	35.9219179153	15.8206965375
chr5	143585053	143585427	35.9219179153	15.8206965375
chr5	143724944	143725326	32.6383798509	12.5762945807
chr5	144185071	144185175	16.4607539406	2.8608057189
chr5	144185071	144185175	16.4607539406	2.8608057189
chr5	144393632	144394129	15.5449440494	3.8295316514
chr5	144670371	144671060	96.1264649434	31.0677604135
chr5	144670371	144671060	96.1264649434	31.0677604135
chr5	145028566	145028878	14.9019190654	12.480982325
chr5	145048366	145048682	51.6949255134	8.9445656674
chr5	145659321	145659890	107.3021016884	23.5787202949
chr5	145710798	145711029	23.937112928	27.4075238859
chr5	147042478	147042811	58.8044242057	14.5713979833
chr5	147488056	147488608	33.0514122714	4.1058537018
chr5	147760003	147760589	35.940663105	17.2376009319
chr5	147760003	147760589	35.940663105	17.2376009319
chr5	148569778	148570078	33.4149167252	8.7507083019
chr5	149210879	149211792	64.5042521591	12.1260744893
chr5	149210879	149211792	64.5042521591	12.1260744893
chr5	149301457	149301570	15.0472683274	20.6248368626
chr5	149444323	149444596	19.5758144672	7.495275211
chr5	149444323	149444596	19.5758144672	7.495275211
chr5	149632099	149632288	15.593274278	21.3906359294
chr5	149632099	149632288	15.593274278	21.3906359294
chr5	149818350	149818749	35.8478566985	9.1308537193
chr5	149818350	149818749	35.8478566985	9.1308537193
chr5	151325054	151325462	25.198930703	9.8802914806
chr5	151932254	151932633	36.0463797537	3.6557519971
chr5	151932254	151932633	36.0463797537	3.6557519971
chr5	152170971	152171614	192.4920801545	86.7404129672
chr8_random	676215	676357	31.5393603419	21.7535009518
chr14	4121858	4121987	17.7441310883	17.8971030287
chr14	7589263	7589581	34.2515935808	25.7063638759
chr14	10282557	10282710	19.2748712714	3.7080852643
chr14	15535075	15535463	63.8346371356	27.5527022942
chr14	15535075	15535463	63.8346371356	27.5527022942
chr14	19070787	19071295	99.6747674491	33.9032451562
chr14	19070787	19071295	99.6747674491	33.9032451562
chr14	19070787	19071295	99.6747674491	33.9032451562
chr14	19653412	19653502	13.5315429688	12.996458488
chr14	20404153	20404371	19.3753409386	13.6947392455
chr14	20570189	20570690	51.7422961427	17.0181848694
chr14	20901841	20902593	89.5107649057	47.1843798896
chr14	20901841	20902593	89.5107649057	47.1843798896
chr14	21624278	21624486	43.0076581148	18.7495257579
chr14	21624278	21624486	43.0076581148	18.7495257579
chr14	21871280	21872233	61.4403666389	24.4523977078
chr14	21871280	21872233	61.4403666389	24.4523977078
chr14	21871280	21872233	61.4403666389	24.4523977078
chr14	22650101	22650876	69.6646801709	25.3619992853
chr14	22650101	22650876	69.6646801709	25.3619992853
chr14	22752027	22752201	13.9260478157	5.6158705504
chr14	23264239	23264655	28.400376109	2.5417697802
chr14	23519597	23519749	21.7443441341	3.8476213538
chr14	23950906	23951347	17.6348733059	1.7593999515
chr14	26047260	26047401	35.315064924	1.4687935765
chr14	26087597	26088027	32.4533208403	5.369136845
chr14	26123671	26124323	41.2465493387	12.4639622024
chr14	26123671	26124323	41.2465493387	12.4639622024
chr14	26324805	26324956	31.9154647549	7.8717665072
chr14	26455821	26455989	14.8139986481	17.3451722917
chr14	26455821	26455989	14.8139986481	17.3451722917
chr14	26493689	26493845	29.3151004926	7.8812393286
chr14	26493689	26493845	29.3151004926	7.8812393286
chr14	26606408	26606710	34.1522172018	4.056615861
chr14	26689005	26689301	20.6171942885	5.8239456085
chr14	27927895	27928152	25.3830167756	6.980139994
chr14	27927895	27928152	25.3830167756	6.980139994
chr14	28373795	28374032	13.2820830486	3.5076645859
chr14	29346153	29346509	18.7308585456	3.9288020643
chr14	31680357	31680706	19.4162311417	6.243335965
chr14	31719312	31719579	28.4405311056	3.6925549989
chr14	31757215	31757826	47.9407051183	6.9270569896
chr14	31973757	31973930	23.9800712993	8.6411140447
chr14	32011098	32011317	41.7111261359	11.1348442182
chr14	32898430	32899003	128.3052851759	46.1868278876
chr14	32898430	32899003	128.3052851759	46.1868278876
chr14	33326544	33327165	50.3325634202	25.2962651291
chr14	33833020	33833161	13.1268325664	3.9822924712
chr14	34313590	34314164	23.5232492174	2.3477487365
chr14	34313590	34314164	23.5232492174	2.3477487365
chr14	34633861	34634444	45.5952188776	24.2207983599
chr14	35131397	35131608	23.7958330091	5.6679099657
chr14	35176407	35177217	70.3465437924	20.2724614832
chr14	40005357	40005581	23.4875327562	2.1420983949
chr14	40005654	40005826	10.6375285082	2.9677761156
chr14	41707902	41708340	25.9273378642	16.9087193546
chr14	41707902	41708340	25.9273378642	16.9087193546
chr14	46365986	46366132	29.1352030349	4.235498621
chr14	46470251	46470489	19.6731249505	1.7035676251
chr14	46470251	46470489	19.6731249505	1.7035676251
chr14	46470251	46470489	19.6731249505	1.7035676251
chr14	46791952	46792536	20.9326807538	2.762064537
chr14	47604193	47604498	15.8830509342	3.6198250016
chr14	47996723	47996903	22.9510165109	4.3429398821
chr14	48153186	48153624	58.9709874832	14.8975062207
chr14	48693370	48693805	27.3307086956	1.8607810105
chr14	48746075	48746201	16.3438297453	2.3265749358
chr14	48808267	48808374	17.703791957	2.1399686325
chr14	48808267	48808374	17.703791957	2.1399686325
chr14	51427106	51427689	142.7594702575	51.5936244601
chr14	51427106	51427689	142.7594702575	51.5936244601
chr14	51544265	51544859	54.7859082495	19.0482822621
chr14	51544265	51544859	54.7859082495	19.0482822621
chr14	51544265	51544859	54.7859082495	19.0482822621
chr14	51626905	51627151	54.5619674814	4.9207865223
chr14	52924389	52924927	33.9060937871	15.7989991411
chr14	54847101	54847310	27.6619424501	40.3900201971
chr14	54847101	54847310	27.6619424501	40.3900201971
chr14	54878743	54879144	33.4912099006	12.2204474808
chr14	55221902	55222455	50.6914920531	27.243767459
chr14	56097661	56098122	19.9113454839	10.6995290148
chr14	56179118	56179807	124.0305416899	22.6218749927
chr14	56179118	56179807	124.0305416899	22.6218749927
chr14	56222761	56223235	51.7926948242	21.9567702138
chr14	56222761	56223235	51.7926948242	21.9567702138
chr14	56254022	56254681	46.7624440577	17.5921535123
chr14	56501086	56501281	22.7741003868	6.4844929548
chr14	58144405	58144609	12.0957126524	8.7507022058
chr14	58144405	58144609	12.0957126524	8.7507022058
chr14	60883821	60884265	122.1601187044	45.0083042802
chr14	60883821	60884265	122.1601187044	45.0083042802
chr14	62175270	62176022	93.9494409105	43.5983655859
chr14	63267363	63267517	19.3063667904	8.0120045086
chr14	63751061	63751545	107.2113068793	24.9744689031
chr14	63812295	63812696	16.6722199804	7.7687130254
chr14	66216669	66216768	13.188422415	0
chr14	66941817	66942126	24.6810018669	5.0314164432
chr14	67482582	67482712	19.7751774568	6.4844930062
chr14	67690795	67691586	35.863772848	10.8508131497
chr14	68333437	68334252	216.9034869797	77.5788647108
chr14	69313964	69314356	23.942943084	6.5555902878
chr14	69313964	69314356	23.942943084	6.5555902878
chr14	69875290	69875539	51.1878684362	9.8635933428
chr14	69955025	69955423	33.3387175397	16.6366092656
chr14	69955025	69955423	33.3387175397	16.6366092656
chr14	69963722	69963876	18.5606735031	4.3564090311
chr14	70093270	70093428	22.537116932	8.7322384798
chr14	70212589	70212692	17.3419859386	8.8781577268
chr14	70212589	70212692	17.3419859386	8.8781577268
chr14	70428011	70428403	37.145278286	4.5204509211
chr14	70456857	70457119	23.421622229	9.5356003906
chr14	70770805	70771006	32.2916424405	9.1425471448
chr14	70773077	70773290	35.2974469091	4.4232802156
chr14	70842861	70843479	61.4276887529	15.6252627938
chr14	70842861	70843479	61.4276887529	15.6252627938
chr14	70842861	70843479	61.4276887529	15.6252627938
chr14	70902375	70902824	24.9053007988	3.4008844735
chr14	71017926	71018649	27.8169535166	9.2610635553
chr14	73183045	73183472	19.8741281228	3.2243016062
chr14	73183045	73183472	19.8741281228	3.2243016062
chr14	73815306	73815431	14.5754601517	2.1935087395
chr14	73874672	73874947	39.1160266183	10.0765814781
chr14	73952419	73952837	35.444305291	16.6186777735
chr14	74254382	74254556	12.3565197101	3.0677740999
chr14	75280758	75280950	43.716709892	16.5443291068
chr14	75396466	75396589	15.7068323042	3.3200487218
chr14	76131329	76131466	16.1022092652	2.5230119742
chr14	77016233	77016320	10.4043128463	4.8782636818
chr14	77058049	77058387	55.3649810151	12.2846440468
chr14	77058049	77058387	55.3649810151	12.2846440468
chr14	77160311	77160784	45.9345905554	7.1997635244
chr14	77160311	77160784	45.9345905554	7.1997635244
chr14	77557489	77557719	21.6748358623	3.874404179
chr14	78936627	78937052	54.8825396369	6.6573952075
chr14	79888411	79888635	47.9917465193	3.9977156504
chr14	102269325	102269653	23.863255745	8.3505306647
chr14	102269325	102269653	23.863255745	8.3505306647
chr14	103469031	103469835	68.6089595776	34.3515909418
chr14	103469031	103469835	68.6089595776	34.3515909418
chr14	105727768	105728095	20.5956351225	32.9422505172
chr14	106322106	106322476	31.506086932	16.7288360802
chr14	106793076	106793569	37.6939026618	5.9876425174
chr14	112073883	112074129	22.4775387562	10.3751725782
chr14	115439965	115440214	46.2465717668	26.9491338519
chr14	115441388	115441754	42.9453321363	15.3575801537
chr14	118360579	118360823	20.7752797017	3.2516261886
chr14	119034663	119035077	25.3395322602	11.2061158459
chr14	119105219	119105764	27.2414579549	9.3635348259
chr14	119109025	119109289	71.4542759115	22.3905365892
chr14	120688185	120688394	17.1300041299	2.916899948
[truncated: 2,325 more rows]
