# Supplementary material for: Pregnancy reprograms the epigenome of mammary epithelial cells and blocks the development of premalignant lesions
Source: Nat Commun. 2020 May 27;11:2649. doi: 10.1038/s41467-020-16479-z (PMC7253414; doi:10.1038/s41467-020-16479-z)
Supplement: Supplementary file 4 — Source Data [file 41467_2020_16479_MOESM4_ESM.zip › Feigman&Moss&Chen_DataSource/Sup. Fig3f ΓÇô list of regions for H3K27ac peak intensity at ebox regions.txt]

#'chr'	'start'	'end'	'Virg_D0_k27ac'	'CAGMYC_DD2_Virgin_k27ac'	'CAGMYC_DD5_Virgin_k27ac'
chr1	10211217	10211517	11.502717340787251	54.02846603552501	61.37394618670146
chr1	19203403	19204445	0.9258003472824243	0.9793995248722253	1.240935061806223
chr1	19224505	19225096	8.721106169389186	4.86555572562613	18.74586805070919
chr1	23197701	23198026	6.381761194375845	28.84203864464393	31.075048663799578
chr1	24194286	24194617	6.515880364305663	35.491788989467565	40.38693333752566
chr1	30765928	30766223	17.387691568924208	0.5424098734128273	0.5268434686175848
chr1	30845599	30845921	7.494082698170443	42.52203449699449	52.812680830866654
chr1	31089037	31089602	1.526908116636023	1.2777171050552774	0.18586274796882563
chr1	31115246	31115672	5.059584895210087	1.1399396909794337	0.4930171328531185
chr1	31115246	31115672	5.059584895210087	1.1399396909794337	0.4930171328531185
chr1	33716060	33716347	2.837874178271676	25.13094439199162	37.02144449762351
chr1	34776554	34776871	7.051462420153693	15.137120716579329	19.929166053747906
chr1	34882740	34883027	4.0095173756004625	8.49259197753481	34.24064711992749
chr1	34899055	34899407	3.742849910801107	8.792868175120516	22.971447692676023
chr1	36112856	36113147	6.819561204549783	31.31676966873641	37.83332781447578
chr1	36112856	36113147	6.819561204549783	31.31676966873641	37.83332781447578
chr1	36141718	36142051	4.279211860519272	47.79709387040353	51.6020860041942
chr1	36991190	36991482	5.097161293029785	54.24386374591148	53.40292486262648
chr1	37778688	37779121	4.834565626280963	38.683566484798185	41.37924191472712
chr1	37946434	37946885	3.0129196606824244	3.001287346668624	1.4777833836570282
chr1	37986934	37987232	9.027156561013037	45.97793046300043	51.242197998418106
chr1	38006154	38006634	0.9589417954285939	0.7674941969414552	1.385580524802208
chr1	38006154	38006634	0.9589417954285939	0.7674941969414552	1.385580524802208
chr1	38006154	38006634	0.9589417954285939	0.7674941969414552	1.385580524802208
chr1	38006154	38006634	0.9589417954285939	0.7674941969414552	1.385580524802208
chr1	43226141	43226666	8.184727918534051	38.7145176083701	68.62406516665504
chr1	43503732	43504240	8.274146515553392	75.54812863586456	146.89331919752706
chr1	43618096	43618386	6.6054750935784705	30.552211058550867	52.7090858492358
chr1	43618096	43618386	6.6054750935784705	30.552211058550867	52.7090858492358
chr1	43618096	43618386	6.6054750935784705	30.552211058550867	52.7090858492358
chr1	44255892	44256223	9.451164277298574	33.68738196335531	33.30363312228569
chr1	50064495	50064804	16.56422495919138	6.006295719578814	8.21294986700163
chr1	50064495	50064804	16.56422495919138	6.006295719578814	8.21294986700163
chr1	51347747	51348222	5.8548414852744655	62.51779226604261	93.18617903056898
chr1	51418102	51418398	4.6092594572015715	23.65341852524796	24.729926338066925
chr1	51532508	51532881	8.457148854917879	6.39234474708823	5.339766570134713
chr1	51534307	51535225	5.704640731832301	25.465613519314328	50.684338231621744
chr1	52782847	52783393	5.063208260378995	23.892931513406417	77.03854438586113
chr1	52782847	52783393	5.063208260378995	23.892931513406417	77.03854438586113
chr1	54891950	54892242	7.173785647300825	71.16124494843287	75.06704247977636
chr1	55254210	55254744	4.149849107649443	23.63020560803931	33.61970279279273
chr1	58363459	58363863	5.410146739223216	66.13861376696293	104.07839997924201
chr1	59456100	59456432	3.735872061855822	42.68153476140585	46.285582235060545
chr1	59853386	59853730	2.8844405024550683	44.82180486723434	78.44585392087005
chr1	64163089	64163527	5.131769819346737	47.638345026534445	74.51082296131953
chr1	65161359	65161670	5.720756056991037	50.34973497176094	73.1914137145714
chr1	65979394	65979681	2.429716698384036	1.3743741358614134	1.004997638044457
chr1	66798675	66798965	5.22735858785695	21.653453563821728	32.10724378454274
chr1	66892853	66893406	1.510200157303491	1.3508632623912198	1.072278760872094
chr1	67063777	67064157	7.964085000439694	42.79607547866671	60.82245163290124
chr1	69639110	69639404	5.662485768194912	6.372828783226662	8.081892667173529
chr1	71860593	71860907	9.87069732368372	24.32102595772713	22.04144239729377
chr1	72291782	72292070	4.019518901904424	49.27338012721803	84.77323269181781
chr1	72291782	72292070	4.019518901904424	49.27338012721803	84.77323269181781
chr1	72301259	72301562	1.4326989532697318	6.972607921845842	1.0351059617775895
chr1	73687461	73687773	7.782852047528976	39.11417756936489	43.32882338303786
chr1	74293379	74293735	6.1434783748026645	72.42455139588773	105.58477541101112
chr1	74353364	74354107	4.455245654643946	57.35912911551798	51.23045787195178
chr1	77944090	77944384	4.940612150698292	26.35840824672154	48.81532876669955
chr1	79752240	79752547	2.666462140285231	53.56636293140219	63.144210472169064
chr1	82004963	82005465	14.354974713458484	42.33033101967131	36.25925696323592
chr1	82237013	82237353	6.278559714205125	61.11219314126407	70.12555016699959
chr1	82343515	82343885	4.134365017349656	32.384366222330044	50.491135436135366
chr1	82355683	82356084	10.952803388200794	130.90969602871417	153.94478593978502
chr1	82827874	82828444	4.337453204707096	103.19757476982318	169.9898988489519
chr1	84815051	84815346	9.04420817423675	39.63693169860517	42.67419627561407
chr1	88078498	88078893	5.948597495163543	43.978273257122765	75.61416067775292
chr1	88254026	88254425	4.662815670022988	91.33678609685491	92.11621583255013
chr1	88254026	88254425	4.662815670022988	91.33678609685491	92.11621583255013
chr1	88254858	88255246	5.55511363511233	188.19787545794065	213.009239432738
chr1	88254858	88255246	5.55511363511233	188.19787545794065	213.009239432738
chr1	88254858	88255246	5.55511363511233	188.19787545794065	213.009239432738
chr1	88338191	88338640	9.542495448233556	204.99042949007455	365.2279193576566
chr1	88338191	88338640	9.542495448233556	204.99042949007455	365.2279193576566
chr1	88361710	88362103	5.617691441650003	116.23504910456921	128.67624751908787
chr1	88368054	88368726	4.167176766054971	121.98784099377337	189.9287542686576
chr1	88407096	88407454	1.4397120156101675	67.76079825482554	91.53087628753492
chr1	88836308	88836645	7.712577075562066	35.69907075785741	43.12260690570231
chr1	89233023	89233377	7.789906045137825	57.10278544452904	67.50064961048169
chr1	89721399	89721686	2.828273834667139	1.627207969539257	0.8537601095458772
chr1	89798428	89798722	4.2374886947424235	26.054615993483537	46.08632543297852
chr1	93200263	93200552	7.706045031960035	37.29232284519499	71.09606514340041
chr1	94810207	94810504	3.600745819233082	12.961485175572662	33.27867977225821
chr1	94810207	94810504	3.600745819233082	12.961485175572662	33.27867977225821
chr1	95329979	95330277	4.014132486893827	59.8697644944159	57.850782642428506
chr1	95626762	95627096	5.685783454757964	16.82331299210737	29.84363325341733
chr1	95932086	95932394	6.201546944581069	188.3788122507659	163.16015071373482
chr1	99981798	99982446	1.7013826487976829	1.0796032205775932	0.7584247865058757
chr1	107698982	107699297	6.251863252548945	36.266777035925124	41.051473102872336
chr1	107759970	107760276	3.6479671796162925	31.666567452592787	44.420999823052895
chr1	107776469	107776895	0.8087558365763633	0.6551375551402848	0.32867747293391697
chr1	107819277	107819657	5.824372266468249	38.609736360060545	53.0956410658987
chr1	120208289	120208591	5.279754157097924	26.547322662855617	62.414148225689566
chr1	120284327	120284661	4.559353835568457	24.42168266348496	43.683942375068895
chr1	120332657	120332992	8.342780807836732	50.06113524935139	57.46534822378585
chr1	121030233	121030589	2.1755739303117387	1.060954985658774	0.29497879944490585
chr1	127416493	127416904	0.7209143267350765	0.33952408898485836	0.0
chr1	127429885	127430838	1.6846901747512417	0.6345145849966427	1.1129328211357061
chr1	129920238	129920547	10.070546375509219	27.4843811356134	22.23499120169087
chr1	130087854	130088170	5.29443064218835	59.509515661604794	67.54019086572188
chr1	130273100	130273591	6.407847449153116	23.246029031009634	33.82499470730178
chr1	130291678	130292403	3.1592233506564438	36.73448366165161	54.876848592429326
chr1	130336492	130336825	8.645340809234986	37.79014215383444	38.157648917075036
chr1	130703569	130703923	1.8141352955230885	0.4546361826570694	0.04548561977127851
chr1	132658597	132659267	6.73428279606264	26.30377688941671	77.87951043862016
chr1	132658597	132659267	6.73428279606264	26.30377688941671	77.87951043862016
chr1	132658597	132659267	6.73428279606264	26.30377688941671	77.87951043862016
chr1	132658597	132659267	6.73428279606264	26.30377688941671	77.87951043862016
chr1	133585158	133585505	0.6155867191831386	3.058985108944456	0.8372767926636622
chr1	133767794	133768149	4.85641893870394	9.080212149989437	22.93312821119604
chr1	133888725	133889012	4.969881817023513	30.94937521613849	51.92575966190378
chr1	133906761	133907069	2.040334693797223	109.35505057619764	165.2899735678326
chr1	133909881	133910353	6.084762825804241	81.21954822199325	92.08765206044004
chr1	133909881	133910353	6.084762825804241	81.21954822199325	92.08765206044004
chr1	134362302	134362653	10.09445017898864	81.08949434927047	129.35174590977508
chr1	134761553	134761995	1.5246621116793533	0.5156618120713471	0.0
chr1	134904292	134904752	5.278805305646814	47.52196462698605	71.16492397474207
chr1	134904292	134904752	5.278805305646814	47.52196462698605	71.16492397474207
chr1	134955839	134956184	6.479166763416235	50.176685516385064	78.3260341056879
chr1	134955839	134956184	6.479166763416235	50.176685516385064	78.3260341056879
chr1	135004602	135005079	6.538133084399146	40.999333315675365	51.90591246726878
chr1	135004602	135005079	6.538133084399146	40.999333315675365	51.90591246726878
chr1	135065892	135066183	5.356202114079006	3.641262743686073	4.455518270276256
chr1	135107701	135108052	5.669546132753378	23.625822839913546	39.90869201622118
chr1	135114670	135115424	1.9264435312792223	1.606425788895837	0.32497222290747363
chr1	135118611	135119216	6.275579503745087	87.44782926563389	134.33260826000497
chr1	135545315	135545696	6.677196600305752	90.8418042841233	108.77552290788786
chr1	135545315	135545696	6.677196600305752	90.8418042841233	108.77552290788786
chr1	135609904	135610298	3.6306829791383697	20.102860077988677	22.701174869150076
chr1	136102447	136102754	7.04324708155778	28.266441342496716	39.88867811581988
chr1	136301920	136302408	6.167658985638227	23.684417141998402	47.964223713171286
chr1	136380733	136381020	5.45485875332397	20.680435858537095	30.98902691033659
chr1	137012391	137012697	6.183538159513785	0.3040183019014745	0.24937597676819445
chr1	137085018	137085327	6.837100934827983	1.9027419680530586	1.9439203993788043
chr1	137165371	137165894	3.786538024705409	20.617707422312996	40.663678787406496
chr1	137174103	137174451	5.635247685443396	0.0	0.39027669614758986
chr1	137179603	137180029	1.1581383579773523	4.131737935011376	1.4790481245014029
chr1	137187157	137187635	2.1565558980199584	0.7784899557983526	0.0
chr1	138258452	138258816	3.142421012396341	12.921909903431986	16.928911806462885
chr1	138506953	138507248	7.862294809697038	15.38301132978019	16.42702060594397
chr1	138506953	138507248	7.862294809697038	15.38301132978019	16.42702060594397
chr1	138566635	138567053	10.124905505248805	83.21028701198158	165.4204907069366
chr1	138582616	138583702	5.62668874909206	34.27530575029099	66.0489088731576
chr1	138625853	138626142	4.964103152595177	33.52929623564222	39.718192263870506
chr1	140239782	140240078	3.6408456016231225	1.9988798531326089	0.25070577698784907
chr1	140521864	140522239	5.666833054860433	49.799326972007755	55.312246892293295
chr1	143683549	143683814	13.094754899222895	9.766332705515735	9.119562364974112
chr1	145548878	145549890	3.8974143648336055	7.560032416473735	16.12957476957042
chr1	145588324	145588648	5.3678622687304465	19.708480022939636	38.91070968869292
chr1	145624876	145625466	2.695510030196885	2.4660734010955037	0.7546656382285942
chr1	151681063	151681544	7.088309561636245	26.516347569388312	44.850404769120246
chr1	153035378	153035700	14.406082100009327	0.0	0.0
chr1	153094084	153094371	2.2616551179919093	23.422724605852718	1.3806509855316906
chr1	153925500	153926150	6.572579237130972	49.01947696392353	41.951099982628456
chr1	154725509	154725842	4.035040530356559	34.189085254798066	33.849944746172106
chr1	154936458	154936800	4.97252351080465	28.833738962809246	84.42337524263482
chr1	155345933	155346286	6.808630797410484	13.50113874437451	38.308213939747795
chr1	155587488	155587847	10.437636225336442	64.63097265786115	128.7490126983701
chr1	155863422	155863709	6.011887806217845	54.38507029569938	37.970370725472215
chr1	156893797	156894266	6.643774826643564	69.31405540646266	59.771228277861184
chr1	156968013	156968481	0.8274609074633346	0.8885516157517066	0.5130951970051496
chr1	157883915	157885089	0.8217069521876372	3.0856664807772107	53.72095040314445
chr1	157885685	157886228	6.022628430283969	103.63120852320233	107.86816812351923
chr1	161989883	161990224	7.585723113454332	3.6420682301619185	78.27370936150425
chr1	166438151	166438531	8.460935465913069	35.84823172719855	41.314088570444206
chr1	167557657	167558028	7.763555359647602	65.49184658328157	54.30446466409935
chr1	167931021	167931483	11.27852116002665	178.7537693502583	282.63048136131073
chr1	169322304	169322723	7.676693990293153	1.2633376263775518	26.3926229454168
chr1	170172289	170172945	1.9957537331232211	52.988583359231306	94.08533348579232
chr1	170223456	170223923	5.87840955007255	51.40729081196754	55.81927116116314
chr1	170324311	170324613	2.806437970786695	1.164409632714379	0.3477233529880347
chr1	170326302	170326645	5.733465582566776	1.453757048695845	2.277821545350656
chr1	172131247	172131755	8.127659805177704	39.40023865286759	59.50008783753463
chr1	172131247	172131755	8.127659805177704	39.40023865286759	59.50008783753463
chr1	172323532	172323982	8.434109749264188	7.0537126631206934	21.064725080066257
chr1	172332563	172332920	2.277565176079587	36.370145932132125	38.37707524873963
chr1	172390793	172391496	2.769962280268011	0.8548663098306778	0.09958506647926646
chr1	173042322	173042841	3.651092438339498	45.48950860863246	82.40733787503545
chr1	173042322	173042841	3.651092438339498	45.48950860863246	82.40733787503545
chr1	173061223	173061530	4.749362294759346	34.46033087926113	51.08782121490578
chr1	173175412	173175772	4.846401058302986	31.852306863996716	57.58571896023221
chr1	173191936	173192273	5.974584771900573	39.95304122629081	54.41123937004044
chr1	173432080	173432404	6.286615863258456	84.74297655180648	111.32193097729741
chr1	174016646	174016970	3.428289398734952	47.43361006842719	67.13461011501006
chr1	174016646	174016970	3.428289398734952	47.43361006842719	67.13461011501006
chr1	174087797	174088117	4.60809326171875	40.869063914194705	53.12752850316465
chr1	174115880	174116302	7.511095914795501	61.584683648782885	66.39180016630634
chr1	174235355	174235747	5.203118561481943	48.3777591646934	73.5890225974881
chr1	174429382	174430165	2.7280816629928646	25.877197541648552	105.7955606522688
chr1	174429382	174430165	2.7280816629928646	25.877197541648552	105.7955606522688
chr1	174463221	174463569	5.2630038782097825	47.28731547535836	9.758909515950872
chr1	179350226	179350513	6.986641304002822	14.923634180208532	26.320188047163164
chr1	179350226	179350513	6.986641304002822	14.923634180208532	26.320188047163164
chr1	179670074	179670365	1.254988953829631	35.296894211130045	42.69782517701899
chr1	179725438	179725878	6.163961763815446	59.001762516390194	102.14832879738374
chr1	179725438	179725878	6.163961763815446	59.001762516390194	102.14832879738374
chr1	180123042	180123351	6.310823861835073	39.43973056783954	55.4901149218908
chr1	181793854	181794220	5.399528677997694	91.87566512920817	77.22339679113503
chr1	182317131	182317565	3.880330927360992	6.784309191637874	2.1550944955667592
chr1	182708603	182709191	9.703094753278355	89.1596864551103	184.44318401570223
chr1	183205291	183205633	4.82342339119716	17.56954364957865	23.024931935539023
chr1	183217882	183218192	6.11708492155998	42.787637254115076	58.287573380624096
chr1	183347531	183348055	4.510453346121402	0.2663061079633145	36.87997621434336
chr1	183568066	183568371	7.807851997750705	29.257052011958887	29.316261166431865
chr1	183819615	183819934	3.7585133489770204	31.128460026086312	26.146677391282445
chr1	183919690	183920046	6.51898303192653	73.72327103708567	45.29692973849479
chr1	184033095	184033448	4.774628321780024	1.4573747444760698	17.35133587875042
chr1	184265508	184265795	5.137947418133141	76.23576364596131	74.1037624729635
chr1	187559009	187559315	0.45036599526997484	0.975898318625743	1.0089451004477108
chr1	188352102	188352404	7.0548848663734285	38.95537410508718	42.64012608307087
chr1	188470830	188471120	6.843084302441827	38.751637162833376	37.39405480746565
chr1	188525375	188525665	6.344120568242566	73.66987991333008	62.922929434940734
chr1	189879806	189880272	0.7215907010909314	3.5455046109375523	1.2679614590984558
chr1	190771754	190772135	5.859734617818997	39.39963846100284	36.088249476875845
chr1	190771754	190772135	5.859734617818997	39.39963846100284	36.088249476875845
chr1	190905214	190905593	3.3271273094620115	31.929534351920076	38.0261248787349
chr1	191683201	191683512	4.5952183088688985	46.80206209746971	50.698600366567874
chr1	192847890	192848295	7.043735515924148	25.221361408998938	31.771654417485365
chr1	193039590	193039954	8.230859772189634	70.43664698908617	104.93556410401732
chr1	193114930	193115357	7.255309910070701	101.16911531723076	140.0985498713107
chr1	193427911	193428210	8.582142396116735	71.00746178945968	60.70823156714041
chr1	193608068	193608863	2.905320192732901	1.8512303922161366	0.7159350632121728
chr1	193625781	193626569	1.553008263486291	2.19233331742323	1.9714268131304513
chr1	193640828	193641221	10.30960996157037	39.595581710945254	60.9125660939981
chr1	193920612	193920899	5.594120628742391	45.48402668956265	47.74453823159381
chr1	194567094	194567381	7.188315255301339	8.826449297446407	16.7824654064112
chr1	194991311	194991691	5.1280619558535125	12.91153412680877	24.28734719125848
chr1	195130020	195130339	4.79534942901994	49.398958321088536	55.01909022794622
chr1	195335990	195336409	0.35850852998173605	1.4653827125531107	2.9690868291194796
chr1	195335990	195336409	0.35850852998173605	1.4653827125531107	2.9690868291194796
chr1	195696598	195696919	5.864526549603709	2.4083355169429956	6.900510456331793
chr10	3186390	3186793	1.3678609881152586	1.615897752806803	0.7122443627482904
chr10	3192263	3192554	6.199185250141366	29.5073234133704	44.10520010060051
chr10	5635870	5636443	8.761772486135806	91.8477431885235	193.84465887575666
chr10	5894561	5895007	2.0857245954162873	19.63008637332061	29.230757135981403
chr10	5894561	5895007	2.0857245954162873	19.63008637332061	29.230757135981403
chr10	5942146	5942452	5.467454860412997	41.38904746685153	72.60727696481094
chr10	5952637	5952977	8.779439505408792	81.42005285445381	119.93650367680718
chr10	6423403	6423690	7.010647168973597	22.732279322288594	27.20321848002045
chr10	7369566	7369958	8.964829016704948	69.1456697729169	94.28599908157271
chr10	7392189	7392495	10.80878423242008	56.3770111929747	83.92530615812812
chr10	7655702	7656068	1.9655158246149782	32.1587484807916	55.16492820958622
chr10	7908162	7908481	7.612064947528899	26.024970991484423	40.57618722945545
chr10	8531683	8532335	7.947456244310718	17.344581294461992	29.63537363918281
chr10	8588182	8588524	2.9738399773313287	0.45154704092538844	0.40940584843618827
chr10	8617704	8618668	2.598987123283608	2.91248232014941	4.158369568868297
chr10	8619599	8619898	3.184889332506569	21.83551510361126	35.87982619646002
chr10	10265960	10266293	1.1256728401413194	2.561806348709015	0.4057544115427378
chr10	12413995	12414389	3.557232320611247	56.75508666779789	92.16397929252102
chr10	12564354	12564659	5.607376966320101	0.43312111252644026	0.1354258951593618
chr10	13273372	13273693	2.116551816649155	13.250186272499345	12.751969257247783
chr10	13762980	13763301	5.065991395730467	52.89368967902252	47.72121986570388
chr10	13796111	13796417	4.818921188903011	68.07569381614137	79.65158018723032
chr10	17247603	17248096	4.321655145765076	0.6453568710516723	1.8233393728128553
chr10	17512794	17513137	5.918288026537214	31.627352983367686	28.282925431304353
chr10	18220080	18220413	2.661056605903236	51.4959515324226	70.2669496457498
chr10	18226969	18227408	0.1569612694221097	0.8900329281909047	0.2392083202787847
chr10	18226969	18227408	0.1569612694221097	0.8900329281909047	0.2392083202787847
chr10	19310754	19311191	0.4162742169552591	0.8344984872935839	0.5030343870822025
chr10	19650967	19651257	6.272818034270714	37.3016257627257	36.17979169138547
chr10	19826278	19826746	6.154431114848863	14.483200584976082	28.37728169738737
chr10	20199291	20199580	4.139133865858032	32.186945978745456	41.19829353411718
chr10	20199291	20199580	4.139133865858032	32.186945978745456	41.19829353411718
chr10	21255753	21256061	3.5124210243101244	13.640321877095607	27.19183400389436
chr10	22278709	22278987	21.400532382855314	44.01839435850974	49.57749615255877
chr10	23507830	23508447	2.108501180837375	1.935979143340545	0.5673288526179532
chr10	24529803	24530109	3.494847989549824	29.68738607994092	27.069881214815027
chr10	24553384	24553676	4.389221638849337	42.85730230236707	49.85924391877161
chr10	24553384	24553676	4.389221638849337	42.85730230236707	49.85924391877161
chr10	24920038	24920373	8.285176184640003	40.23322874183086	48.1573613181043
chr10	26216804	26217103	8.651280176679427	18.820583770905053	12.641299633676791
chr10	27808874	27809224	8.315984115600585	50.16674142020089	91.3507657296317
chr10	28019242	28019593	5.453595717068751	32.59747009246777	41.035565270317925
chr10	29033646	29034328	4.7688653881598775	0.8184419305793001	0.0
chr10	30382760	30383118	7.144680864984097	31.59368140837334	33.71347031113822
chr10	34251556	34252359	0.5903776603499207	2.1641252925654277	1.1595397331052522
chr10	35868780	35869052	11.653227946337532	10.534235133844263	14.130347318509045
chr10	39977275	39977894	1.865693884250228	8.54100138690437	4.343002024490344
chr10	40072628	40072986	4.896572906877742	4.09019177452812	7.301971739230876
chr10	40146295	40146661	6.212844236300943	40.57973374434508	64.13601083182246
chr10	40174894	40175236	7.640111242818554	51.44379206428751	85.18500121713382
chr10	41790348	41790669	5.813013739303637	43.59061287589534	67.80565355722779
chr10	41923274	41923613	6.122270001774341	88.75665863513244	142.54851322961767
chr10	41943247	41943547	5.811084299087525	12.177568851312001	21.172821544408798
chr10	42065553	42066077	2.964015661305144	5.429099042907016	13.464561622561389
chr10	42588491	42588778	1.5125706719189156	0.0	0.0
chr10	42613285	42614130	2.218039794786442	4.134039848866547	2.344656309432532
chr10	42652218	42652593	6.30995951461792	74.49319439188639	91.64171367518107
chr10	43291874	43292233	22.913657147240173	33.550265636284706	24.179173381879803
chr10	43291874	43292233	22.913657147240173	33.550265636284706	24.179173381879803
chr10	43330166	43330453	8.748902344122165	26.696581877067114	30.588964495509344
chr10	43410376	43410728	2.2394471168518066	12.648858054795049	29.03354694626548
chr10	43449033	43449346	0.8629760681249844	0.19913684426786038	0.2147219478131864
chr10	43691164	43691648	0.42140857838402107	1.9874503257846043	1.426203780923008
chr10	43691164	43691648	0.42140857838402107	1.9874503257846043	1.426203780923008
chr10	43693381	43694539	0.49864616336394263	2.5426478307173044	0.4763954108860826
chr10	43726279	43726766	6.092601273828463	44.94075141060768	130.89384150651935
chr10	43989899	43990218	3.032731193733813	23.155334473403645	47.9392080994609
chr10	44613752	44614058	6.188045292897941	57.04598799289442	26.452142397562664
chr10	44787114	44787664	2.3803899071433325	3.998581075668335	1.456174309903925
chr10	44787114	44787664	2.3803899071433325	3.998581075668335	1.456174309903925
chr10	50312872	50313725	4.6497465191804235	99.32573283850658	150.92650540800196
chr10	51938838	51939156	0.29469231539552315	3.3408758677776507	6.652981510702169
chr10	57839530	57839822	6.295942505745039	29.09406779890191	30.640609764889494
chr10	59369581	59370012	1.6371193441050236	61.64993841963412	99.74629919545556
chr10	59416152	59416577	6.329632314794204	57.96280046350816	77.23466662911808
chr10	59485865	59486168	3.0655226660246897	39.37337861556818	44.218444471705475
chr10	59759531	59759831	3.794429383277893	46.719420725504555	75.03020186225574
chr10	60185396	60185677	11.966602573191144	44.72035968770336	69.35289346620281
chr10	60260354	60260681	4.088005219030817	49.769447070013854	45.11572965569452
chr10	60705813	60706117	4.995695349417235	23.991851110207406	39.826400229805394
chr10	60815999	60816343	4.923579904922219	7.401798860971318	14.587787326685218
chr10	61783762	61784191	0.7163653796091503	0.5789952354553418	1.8342495542584043
chr10	61783762	61784191	0.7163653796091503	0.5789952354553418	1.8342495542584043
chr10	61790665	61791096	6.705154530686735	153.00461594051663	224.49752319163346
chr10	62063237	62063524	3.2268191779532085	18.090524614895678	16.431205472048983
chr10	62064466	62064854	2.7278277505304396	17.795512192028085	25.787581919394817
chr10	62200841	62201147	5.971862521826052	33.104559965967354	43.258652323990866
chr10	62388733	62389046	6.084870530393558	56.611356716948194	57.910036361255585
chr10	62433105	62433392	6.832981154478386	39.57810208523315	60.470516616874455
chr10	62707472	62707834	6.700259904176491	56.295731330115494	83.52267803078857
chr10	62967798	62968088	7.622437805965029	16.32832108201652	21.374251382104283
chr10	66367069	66367429	6.086700807677375	3.904659546746148	5.625940595732795
chr10	66572963	66573250	6.818576247849946	53.662151503646	55.113733351438306
chr10	66681127	66681418	4.532177961159408	15.38027141839778	22.20055950630162
chr10	66748565	66748954	7.528302963717738	47.048117855827115	66.0758466696065
chr10	66783347	66783634	6.62169870516149	50.82590184228346	55.05521234984182
chr10	67667364	67667651	2.4153112634133795	9.99013404522208	14.460249983890547
chr10	67711715	67712493	6.933124867073981	139.2622502315933	257.51786862057094
chr10	67712994	67713312	8.7454437549759	31.150302917702394	54.99832746217836
chr10	67723516	67723844	3.050355251242475	15.610824539894011	22.176412234945996
chr10	68648378	68649292	6.203054770338197	140.14893832404974	253.13886079016086
chr10	68836234	68836541	7.8826755529894506	38.699730706913854	45.40503043149892
chr10	69333550	69333912	2.992274315976306	7.668518970025837	11.588119190700805
chr10	69333550	69333912	2.992274315976306	7.668518970025837	11.588119190700805
chr10	69391332	69392521	6.358602799719577	31.630058371990643	68.3937730604706
chr10	69586494	69586825	8.36866216284991	70.26405324748636	65.42492036012725
chr10	69750898	69751318	0.8268719673156738	2.8529059835842676	0.9801167192913237
chr10	69750898	69751318	0.8268719673156738	2.8529059835842676	0.9801167192913237
chr10	69754378	69754777	7.122023085304968	90.70960814970776	83.62219838689742
chr10	71586099	71586366	9.584919609827049	11.546825362948443	11.594629337725122
chr10	74567968	74568324	6.217041980014758	143.03054564722467	132.6146297186948
chr10	74567968	74568324	6.217041980014758	143.03054564722467	132.6146297186948
chr10	74684574	74685173	2.3007036250501325	5.303775589931788	1.9576621489453196
chr10	74963841	74964308	11.396797831614982	70.15271131333753	66.56031131131746
chr10	75350311	75350628	7.007995088017702	70.78453449345538	90.45860937265944
chr10	76578304	76578600	3.9574441877571314	71.18651645409095	71.40849808261201
chr10	76953547	76953861	5.740715148342643	53.67869674096442	85.06673365793411
chr10	77031957	77032503	1.3528796534835201	2.4671582599262614	1.9989543175085998
chr10	77031957	77032503	1.3528796534835201	2.4671582599262614	1.9989543175085998
chr10	77031957	77032503	1.3528796534835201	2.4671582599262614	1.9989543175085998
chr10	77687789	77688206	5.525705609676078	63.44524862583307	59.782300648357655
chr10	77881092	77881380	6.163264953427845	120.93833141856723	142.53486890180244
chr10	79115044	79115335	4.124893681699877	19.673691071185868	34.9415901551132
chr10	79208701	79209023	5.957595557159519	51.50711455311834	71.15629696105577
chr10	79508103	79508410	4.848119117538005	94.244754032514	119.19184407892756
chr10	79524568	79524895	5.942359428522419	73.41661230176231	157.89953719949867
chr10	79548774	79549081	7.460708161518705	77.49035357031062	172.06280062485985
chr10	79567357	79567923	2.0598780493854214	3.1261882936786005	1.5127229934867616
chr10	79567357	79567923	2.0598780493854214	3.1261882936786005	1.5127229934867616
chr10	79570817	79571240	3.5511873912585825	99.56804884255074	195.28819955578933
chr10	79605809	79606220	4.838520953835072	111.46816608215481	139.01313952517916
chr10	79732375	79732763	6.0452677257282215	23.916753253371446	51.56254549370598
chr10	79732375	79732763	6.0452677257282215	23.916753253371446	51.56254549370598
chr10	79735379	79735759	6.459033535656176	79.99080091777601	141.81278144685845
chr10	80043232	80043542	9.246747706013341	55.70978983409943	86.53463317578839
chr10	80126804	80127482	4.032733014199586	63.21350320742897	141.06972721438845
chr10	80126804	80127482	4.032733014199586	63.21350320742897	141.06972721438845
chr10	80159944	80160352	10.187279476838953	90.91823002637601	149.18973819706954
chr10	80191869	80192392	1.7022284604395326	1.2913852289575465	1.0909515439210384
chr10	80223992	80224438	7.928845946564268	57.75755419458509	139.31014857377707
chr10	80229836	80230259	6.70815877147882	74.7778378440415	150.2894285356463
chr10	80392318	80392688	2.3390814781188967	60.182636462031184	133.70444629772288
chr10	80392318	80392688	2.3390814781188967	60.182636462031184	133.70444629772288
chr10	80416713	80417061	3.10869266109905	8.86989084228702	22.899550476978565
chr10	80424841	80425128	0.13445072639279249	8.641704097857458	19.99747215746172
chr10	80450026	80450313	0.48018116568854463	2.8816487382097944	1.775821066899582
chr10	80574759	80575046	2.7082250325937305	2.6093664916965604	9.386478257926914
chr10	80592264	80592594	4.092607356562759	93.2889599254637	140.2370616566051
chr10	80634996	80635290	3.8343696691551985	30.99721319051016	64.97898627138463
chr10	80638239	80638526	6.933841005850336	86.09612995573038	145.66360999316703
chr10	80748921	80749386	4.593738689217516	47.43905357673604	111.5074501163216
chr10	80885756	80886121	4.919705104827881	14.25774249018055	35.190178428284106
chr10	81384611	81384986	13.744461310068766	19.206276286443074	16.406197223345437
chr10	81384611	81384986	13.744461310068766	19.206276286443074	16.406197223345437
chr10	81598767	81599059	19.902523832778407	15.442280006939418	9.606966351809566
chr10	82152413	82152776	4.28242795854889	154.80070477018015	131.47280009456244
chr10	82816683	82817014	1.0991651529271798	4.3732336298576655	0.594330295695279
chr10	84061644	84061983	3.443272448570679	26.624565782800186	26.58661081657297
chr10	84620491	84620803	5.6538304808812265	54.56537811305278	59.237816332242424
chr10	84626101	84626752	3.7025082298138177	17.07686828248512	26.962323591639553
chr10	85334813	85335107	2.160929574447424	3.6927055590817717	1.1572803656260173
chr10	85334813	85335107	2.160929574447424	3.6927055590817717	1.1572803656260173
chr10	86270056	86270477	2.7627879684158287	6.2225974223392875	6.851169485377586
chr10	88139020	88139491	4.20751689092875	11.84299636469272	7.761846051347737
chr10	88997349	88997636	3.4909206832327495	87.58719418356227	62.09029842918343
chr10	92883450	92883758	5.3603566652768615	3.642652805749472	33.381221997273435
chr10	93225086	93225404	6.431237640620777	69.10505128319159	89.18790902431655
chr10	93527994	93528608	2.971714811915295	3.3120960888334516	4.740955868450749
chr10	93636587	93636902	3.6706148677402073	7.034796550538805	8.303195950341603
chr10	94900884	94901258	7.3549040422082586	4.094300043455419	7.161814406593853
chr10	94900884	94901258	7.3549040422082586	4.094300043455419	7.161814406593853
chr10	94903138	94903425	4.792212024383013	28.832690061384792	32.84777093349018
chr10	94957267	94957547	17.753159768240792	36.39784405955246	31.538721711294993
chr10	94986482	94986964	3.7397976752633375	21.91792729187803	28.346088819978643
chr10	95019485	95019829	5.648695708707321	70.51311991640995	54.235943417216454
chr10	95023720	95024527	3.2053676407871934	41.52088021109391	33.80608423462292
chr10	95086101	95086436	7.244392135961732	102.29943966082672	69.45652448027882
chr10	95130574	95130886	2.703237716968243	43.217075983683266	22.003234300857937
chr10	95699503	95699796	7.106978562911623	44.95591821768178	41.603537159161355
chr10	95764056	95764429	7.012546999524809	106.89673590212661	73.3810035357846
chr10	96310035	96310361	5.563210305992079	41.26117911660598	56.15471692611835
chr10	98137207	98137633	0.9252166770433596	0.8429435860942787	0.21199706630527693
chr10	98147760	98148079	7.823753497443603	53.262981809418775	92.40650093293863
chr10	98475770	98476105	6.9934492111206055	44.65419450446741	52.036115731765975
chr10	98487933	98488272	5.81330919406407	13.44126800836715	13.489491883280706
chr10	98847716	98848023	3.4655063859026285	45.405734183345636	63.24677876696136
chr10	98847716	98848023	3.4655063859026285	45.405734183345636	63.24677876696136
chr10	101908056	101908331	15.094193462025036	44.83687924818559	25.64593838518316
chr10	101974231	101974610	3.541666368066793	8.677026605228635	22.297350321092832
chr10	105900756	105901037	13.629184018674694	13.984227129573075	19.268471562565434
chr10	107632272	107632579	5.885071232575159	69.83283614180375	71.09141643505531
chr10	107767834	107768800	1.2839632251494666	4.364501434700336	12.114468297356158
chr10	109340083	109340621	6.1067671660597	129.38558379790598	122.38303452796653
chr10	109340083	109340621	6.1067671660597	129.38558379790598	122.38303452796653
chr10	109340083	109340621	6.1067671660597	129.38558379790598	122.38303452796653
chr10	109424215	109424702	1.2847360477799996	0.6513982366242693	0.6425822456759349
chr10	110984925	110985295	0.8380459128199397	0.616006813339285	0.08514523183977282
chr10	111090805	111091161	5.915082513616326	83.11783757504452	67.97089453225725
chr10	111275910	111276287	1.1953454169417566	0.37014429860153	0.8115027134235089
chr10	112365122	112365549	6.955152468044808	128.87759170934243	234.88182140513382
chr10	115211673	115211994	6.74034872381858	16.203378956637277	22.801760369000778
chr10	115213195	115213686	9.037784945454957	20.707140376757216	23.17972969474715
chr10	115213195	115213686	9.037784945454957	20.707140376757216	23.17972969474715
chr10	115243013	115243584	7.0933444303723014	35.320287665322866	78.72435262741851
chr10	115768521	115768881	10.393336301379733	28.720297623342937	38.121422832541995
chr10	116014110	116014451	5.480153167702236	41.16493056631508	57.3821949441412
chr10	116529576	116529910	4.315913114719049	11.013140107343297	14.647234826744674
chr10	116570025	116570367	9.578354948445371	102.73788931442981	91.35683469709598
chr10	117377735	117378024	5.283597070040587	57.85542037041542	67.25880461168124
chr10	117440813	117441161	7.904402140913339	47.616199279139785	66.16176155791885
chr10	117440813	117441161	7.904402140913339	47.616199279139785	66.16176155791885
chr10	120189788	120190075	5.637339179939509	22.832776883753336	24.47606186085877
chr10	120189788	120190075	5.637339179939509	22.832776883753336	24.47606186085877
chr10	120889741	120890255	5.925385562362374	51.64410100871487	109.95647217976908
chr10	120937856	120938220	5.141455807528653	2.5302015264610667	4.862113092626844
chr10	120938562	120939177	6.646353558796208	46.1321365798392	88.17402477768378
chr10	120949077	120949478	2.845595550061461	4.551722034254573	5.628593297967887
chr10	120949702	120950438	4.280418916888859	29.059121907081295	48.93725380722595
chr10	121199819	121200196	4.898363379015531	37.421629701432245	36.29840663763193
chr10	121340619	121341297	1.1179439086126366	19.96570174672962	4.2510923671159775
chr10	121340619	121341297	1.1179439086126366	19.96570174672962	4.2510923671159775
chr10	121341739	121342026	1.2004529142213616	2.0874929843463965	0.2975971013411412
chr10	122243704	122244046	8.099496311611599	166.0441394692276	176.22435049773657
chr10	122243704	122244046	8.099496311611599	166.0441394692276	176.22435049773657
chr10	122243704	122244046	8.099496311611599	166.0441394692276	176.22435049773657
chr10	122311278	122311805	9.814213961758695	71.38041008039036	62.9835009124745
chr10	122311278	122311805	9.814213961758695	71.38041008039036	62.9835009124745
chr10	122328928	122329707	1.3391999984124199	5.4229433040716835	0.7701827035176738
chr10	122328928	122329707	1.3391999984124199	5.4229433040716835	0.7701827035176738
chr10	122526339	122526675	7.017765864020302	45.615033601366335	47.609760239720345
chr10	122633040	122633830	6.262603373467168	51.154501742200004	99.81938016414642
chr10	122633040	122633830	6.262603373467168	51.154501742200004	99.81938016414642
chr10	125162337	125162630	7.356248243676925	28.55344478709706	29.126299080181447
chr10	126582246	126582556	1.1113870528436476	3.253033446881079	1.0568998298337382
chr10	126604102	126604615	5.79456102267111	59.12911484255428	133.05940633605562
chr10	126726572	126727395	3.181569805122088	14.590833815450656	27.355959896618366
chr10	126747926	126748686	0.8341252301868639	10.21122935947619	1.5751878713306628
chr10	127361142	127362051	2.501539559778732	2.312947157979405	1.3162179811559496
chr10	127453507	127454006	4.714334027322834	8.171323395205404	16.207122042088326
chr10	127469099	127469386	4.825831301951657	60.30064398444903	63.99788852518859
chr10	127524057	127524346	5.965500026425688	31.913342373593867	60.33306330380555
chr10	127603821	127604191	7.780798402992454	63.05913284662608	125.27690112397478
chr10	127710017	127710598	3.6243883952011133	48.02790305126144	59.75040906390717
chr10	127900488	127900782	2.306244386296694	22.30177782100885	39.24271783374605
chr10	128063026	128063844	2.3990761668291536	6.189075807050271	3.0399689884232424
chr10	128088025	128088315	7.389587706532971	52.465465479883655	47.65385476474104
chr10	128176197	128176506	5.668585940857922	30.362569787741478	28.660342737308984
chr10	128177958	128178245	7.337174784431059	43.60716964122726	68.46898976020282
chr10	128201655	128201953	4.499705383441592	68.13328355150735	99.03357332984874
chr10	128201655	128201953	4.499705383441592	68.13328355150735	99.03357332984874
chr10	128259093	128259457	2.4041405680415395	3.8489714978815437	2.538762481003017
chr11	3397286	3397636	6.276360299246652	42.44807910374233	56.762638115201675
chr11	3437426	3437814	8.105345266381489	76.29385843965196	149.56860131578347
chr11	3486709	3487348	6.750418663024902	60.64247085380256	82.46398445324905
chr11	3504346	3504685	7.992300897221298	17.118556172446866	18.9662399629576
chr11	3815451	3815838	5.704783587492714	30.113226423121855	41.766122389209364
chr11	3815451	3815838	5.704783587492714	30.113226423121855	41.766122389209364
chr11	3863672	3863986	2.133013673648713	4.295953785537914	0.4146988574106982
chr11	4013864	4014194	5.7714067170114225	71.5256132183653	113.06962235768636
chr11	4094901	4095251	6.863050310952323	116.2338571545056	162.56909331798553
chr11	4164501	4164872	1.1143827052771884	1.2312005032104945	0.0
chr11	4188352	4188646	0.22499917477977519	1.2340651211284457	0.11906173764442911
chr11	4335890	4336271	7.353594285609528	58.281414652121036	55.4590409046083
chr11	4338783	4339101	9.833210399315792	9.671549303164273	4.9225933071952195
chr11	4606714	4607049	7.108648673100258	75.38179943810648	79.3120726649441
chr11	4913300	4913609	9.811865550414645	0.6292293359160809	0.4735195706191572
chr11	5008181	5008518	2.429091876621416	0.604554075692457	1.493648010474638
chr11	5249242	5249611	3.077430580366595	29.966120860440945	19.162162093289176
chr11	5257499	5257812	6.432693089920873	64.96028195707181	61.59847369513953
chr11	5411128	5411574	2.9725395360869675	46.723348116126296	41.61252227920053
chr11	5418651	5418943	1.991667971219102	35.985206705658406	38.44223952619997
chr11	5777737	5778070	4.328873912135402	131.8395492396913	257.00185515859107
chr11	6101257	6101577	7.726096585392952	20.574071180261672	30.643934468925
chr11	6390640	6390927	13.180976144943504	7.91885059303523	12.86494782411263
chr11	6424242	6424651	7.0995095971161115	73.8663562998212	108.73355553960451
chr11	8527494	8527809	6.501233016120063	82.26162569560702	118.04495539589534
chr11	8572538	8572884	6.356894556497563	12.518662583621252	9.360073148859719
chr11	11724299	11724651	6.283764415166595	98.99462175132199	158.52094247124413
chr11	11724299	11724651	6.283764415166595	98.99462175132199	158.52094247124413
chr11	11808352	11808639	5.474074141073725	10.375880709923933	55.81143105071596
chr11	11808352	11808639	5.474074141073725	10.375880709923933	55.81143105071596
chr11	16690536	16691280	5.175367028482499	88.13062020495374	126.88440107658346
chr11	19885519	19885812	7.027018800937275	75.1856295000571	109.9011274751136
chr11	19968702	19969022	7.657177802920342	53.77695324420929	86.40332083702087
chr11	20060548	20060922	5.541965757461792	76.46338785937763	69.88085494576929
chr11	20095295	20095657	6.605093255227442	41.18228132553522	56.194219656412116
chr11	20109124	20109420	1.061524822905257	15.934469591121417	17.109456247574574
chr11	20112365	20112660	2.7796017679117493	32.68649491920309	35.549958843295855
chr11	20374880	20375426	7.0824358349754695	61.18822007650857	68.99022661809956
chr11	20689582	20689869	8.547244248074522	34.90716110227	33.67226938171254
chr11	20837582	20837889	4.318413672307416	38.29971613363645	63.224204852449
chr11	21137300	21138587	4.5487642929177925	58.98090872944281	99.43562136478172
chr11	22459965	22460263	6.381903136336564	23.791235727751815	23.102707706041784
chr11	22557684	22557971	4.1823822928637995	23.788998553977194	26.517749427502995
chr11	22760556	22761037	3.1172464652269647	99.36959467707453	122.10404179646419
chr11	22760556	22761037	3.1172464652269647	99.36959467707453	122.10404179646419
chr11	22865599	22865943	3.0246572536091474	81.25487772323365	82.3939563656269
chr11	22887738	22888251	2.5090930615252223	35.723035853276244	39.68499468827573
chr11	23111464	23112027	9.110780431364612	32.229877851360854	39.27675343830251
chr11	23205275	23205642	3.7550986950014202	81.30832626936547	131.3848182680821
chr11	23205275	23205642	3.7550986950014202	81.30832626936547	131.3848182680821
chr11	29078403	29078894	5.537747856070213	34.328124795086275	53.11501934474937
chr11	29078403	29078894	5.537747856070213	34.328124795086275	53.11501934474937
chr11	31259167	31259488	4.8942683508091624	25.909188612227872	48.68735953357732
chr11	31259167	31259488	4.8942683508091624	25.909188612227872	48.68735953357732
chr11	31708874	31709499	5.563205622863769	44.450298552131656	80.67642365722656
chr11	32106255	32106562	3.2545210328863186	63.18447793112516	72.25441401478523
chr11	32106255	32106562	3.2545210328863186	63.18447793112516	72.25441401478523
chr11	32560721	32561065	10.37997811894084	48.08338313861642	88.44857145741929
chr11	32562932	32563350	5.439955652045291	62.97523662604784	75.59550458563572
chr11	32575038	32575371	6.166378058470763	53.091118788218	99.92472980115507
chr11	33405973	33406269	8.962452237670487	7.112368087913539	1.634316007833223
chr11	35654652	35654990	6.58074125030337	52.76813783730275	113.84831926667479
chr11	35795804	35796103	4.627546691575577	14.405595757490815	7.647055324503411
chr11	35795804	35796103	4.627546691575577	14.405595757490815	7.647055324503411
chr11	40503500	40503865	7.456956700102924	41.8505260323825	99.80494891780697
chr11	40503500	40503865	7.456956700102924	41.8505260323825	99.80494891780697
chr11	48612390	48613476	8.47683796346956	81.41897043426611	147.60013648598672
chr11	48612390	48613476	8.47683796346956	81.41897043426611	147.60013648598672
chr11	49505769	49506079	4.99235901986399	10.254261519831996	17.730154881169717
chr11	49513959	49514263	8.57244915083835	70.35058180517272	61.36312035745696
chr11	49581258	49581545	3.8846672752593037	50.2586489720627	44.463784445453605
chr11	49946412	49947051	3.351487373895302	19.099448660729635	36.51057176187005
chr11	50027244	50027743	1.7537207737236558	64.64712696347782	114.75601887416266
chr11	50027244	50027743	1.7537207737236558	64.64712696347782	114.75601887416266
chr11	50064382	50064930	6.9811492766777095	57.461122556324426	101.57576301498135
chr11	50132005	50132337	11.440073653876063	49.13195382543357	50.939459628369434
chr11	51613885	51614396	7.858802526664361	88.65304398210081	125.3298290275081
chr11	51701278	51701606	6.327598068772293	25.4980415658253	36.24634349636915
chr11	51816384	51816720	6.562475153378078	12.675284846197991	39.8213579810801
chr11	51827918	51828217	3.6918899717936946	44.878200952025956	44.66013188186697
chr11	51892557	51893381	1.660768332411942	1.3039946759354721	0.6516546034118504
chr11	52176216	52176532	3.436581907393057	74.57686566250234	93.62930041928834
chr11	52189048	52189552	4.807017727503701	9.369397578494889	23.877822497534375
chr11	52191504	52192158	5.259619217035603	75.5872053801102	138.97599365660176
chr11	52411577	52411898	14.79011017362648	14.791997897662107	21.38196940436913
chr11	53085057	53085387	4.3849264246044735	29.78358203425552	45.64108735286828
chr11	53092621	53093182	4.655155887365766	9.437274171706827	20.18259344253948
chr11	53110363	53110715	10.285005256533623	52.765213467858054	98.19065397435969
chr11	53110363	53110715	10.285005256533623	52.765213467858054	98.19065397435969
chr11	53116781	53117103	7.220158243771666	94.00616539265059	86.46445796800697
chr11	53123759	53124076	6.821049238981133	45.77526870661354	66.22953927704964
chr11	53242798	53243149	3.7770740231897078	191.77883448831716	196.00902587735754
chr11	53274303	53274951	5.6400922257223245	39.428478198286925	76.5898769253198
chr11	53474736	53475141	6.176024195588665	34.02587832227165	37.017966263382526
chr11	53476950	53477823	1.7364627034120679	0.5818343285432795	0.4996013881687719
chr11	53495104	53495404	6.265853993097941	45.04497888922691	41.622169343630475
chr11	53569020	53569430	6.319192351364508	60.12902772281228	104.05618767040532
chr11	53596040	53596617	3.5492020793762737	29.07779078756296	40.64477940696571
chr11	53661173	53661522	6.061362699656227	49.4656857042053	67.11563429210794
chr11	53661173	53661522	6.061362699656227	49.4656857042053	67.11563429210794
chr11	53874260	53874823	4.021764827240424	4.499460647309441	0.9201804189868338
chr11	54411608	54411911	6.41304336207928	47.45126581585446	33.95979431202703
chr11	54540323	54540918	1.3572744337450557	2.848738900352927	0.3153315103354574
chr11	54540323	54540918	1.3572744337450557	2.848738900352927	0.3153315103354574
chr11	54540323	54540918	1.3572744337450557	2.848738900352927	0.3153315103354574
chr11	54540323	54540918	1.3572744337450557	2.848738900352927	0.3153315103354574
chr11	55266702	55267019	0.6825389004656193	4.202473991300781	0.41519142588606395
chr11	55281654	55282179	1.322995147705078	4.243922846884955	0.8894397286006382
chr11	55285261	55285882	8.224339132723602	52.58340176080928	64.20357979668512
chr11	55316781	55317269	3.603446240307855	10.16653152665154	23.211756676924033
chr11	57724645	57725046	3.4504587561115065	1.0578919292388116	0.5167704900898541
chr11	57724645	57725046	3.4504587561115065	1.0578919292388116	0.5167704900898541
chr11	57922366	57922665	9.255083855976627	66.58302954686525	61.19982196016854
chr11	57992196	57992495	5.784427952208248	41.36550137829222	68.14702324245287
chr11	58063977	58064264	0.2689019412529178	0.20745276740203752	0.6781302378983448
chr11	58148798	58149085	1.0563985645147982	5.559088660449516	8.910807275605949
chr11	59021664	59021957	2.9349764801129545	1.270028318154527	0.01672553283769523
chr11	59084293	59084621	3.7478219270706177	36.02062006694515	33.94118791673242
chr11	59238308	59238595	6.564074939967033	42.0027908049394	69.84718343023638
chr11	59331922	59332209	4.965083720376683	53.8728489892408	37.21414694968831
chr11	59331922	59332209	4.965083720376683	53.8728489892408	37.21414694968831
chr11	59525235	59525575	3.2629054925021004	25.692590800278328	30.98896307103774
chr11	59651191	59651521	4.911122053319757	64.28909026799779	72.85534257599802
chr11	59714802	59715131	7.690669526445105	9.554626483866508	10.950226985212517
chr11	59964823	59965148	4.062277548863338	63.357436385521524	86.9782945229457
chr11	59978811	59979178	11.374203429884743	2.466425162570028	1.3353092469051684
chr11	60106541	60107314	4.7886621510997935	76.08088201230433	132.15984423718817
chr11	60139252	60139553	3.63988990878742	40.333437339808064	46.4868955382477
chr11	60152571	60152924	4.798049539074344	59.76826740223017	96.50229299642547
chr11	60173709	60174035	2.0375883857165378	1.6265909364618407	0.7000836207091443
chr11	60531744	60532046	6.388639311127315	17.096487089498154	51.58358782095625
chr11	60581578	60581956	5.264568187572338	55.52746484708534	56.09174421603087
chr11	60589876	60590218	1.9503217942533437	7.649102435474507	9.469530618678757
chr11	60596560	60597212	5.005202109096972	38.738577339546815	56.93431339966008
chr11	60604343	60604764	5.348814044599012	28.516560758094606	46.82403355652816
chr11	60606635	60607243	5.687025917203803	15.209119885571694	17.732364435337093
chr11	60622993	60623800	3.365895247075342	1.0536435250160567	0.7495323283669378
chr11	60655098	60655480	8.867595405478752	73.40573463202772	118.96268646879346
chr11	60722643	60722981	6.344249967992658	19.85274213693551	35.08076348459932
chr11	61723100	61723395	8.946121102672512	31.18856973163152	51.81797751733812
chr11	61891282	61891619	3.3492016325364835	9.228425253038944	15.372727194596468
chr11	62094022	62094333	3.624774715141468	51.61802969983153	71.15624440674613
chr11	62244419	62244785	8.321443959012058	70.51179794942746	79.18009977523094
chr11	62268013	62268331	5.568826721899165	27.949837095332594	48.75041075922408
chr11	62436086	62436441	7.643728425469197	58.889081960328866	46.64123471286935
chr11	62463334	62463656	5.623768077874035	46.497391931758905	70.06916723044023
chr11	62487199	62487504	5.4582622199762065	52.706676446023536	55.862009527644176
chr11	62810671	62811052	10.344940120466738	62.183351311470894	113.62292405626593
chr11	65557862	65558189	7.472200699902456	67.79512075255042	102.81156090785969
chr11	65606140	65606446	7.54815069522733	42.00925295960669	62.3897537031984
chr11	66910792	66911095	5.2213955586499505	41.9063130017161	33.160349945424024
chr11	67674310	67674597	1.2820837123884141	1.384097943945629	0.36589704739507484
chr11	67737168	67737473	5.697744369506836	46.383610684754416	56.394512739337856
chr11	68017771	68018132	4.3481522412181235	8.040220656883683	12.023593247432128
chr11	68017771	68018132	4.3481522412181235	8.040220656883683	12.023593247432128
chr11	68109214	68109609	2.3933931205846086	1.808777478676808	0.8932711912106864
chr11	68206806	68207114	3.71376819424815	26.640300246028158	31.076382568904332
chr11	68671796	68673529	2.159824619249189	22.11881684789201	21.834684673651616
chr11	68777850	68778156	7.656231892654319	34.81011110193589	43.46918272816278
chr11	68777850	68778156	7.656231892654319	34.81011110193589	43.46918272816278
chr11	69446945	69447435	5.793737168214759	141.35743910317518	178.24250500786061
chr11	69479048	69479426	1.6406189827691942	4.567801788370446	3.3485466973491445
chr11	69502048	69502430	3.275740655929006	76.69339356185255	141.42396505715334
chr11	69519361	69519847	7.264918751186794	35.91976284980774	69.6381276370076
chr11	69567473	69567796	4.4927655993600375	78.14197829024342	105.33952050533826
chr11	69581922	69582358	9.533051212993238	98.3766659727884	162.20726433150264
chr11	69735322	69735831	2.21473991379054	5.64392234300115	0.6271867494451976
chr11	69774786	69775503	0.5401000065451054	1.907301712900691	0.6834845828877001
chr11	69784452	69784745	9.952588091124447	88.75597627374499	96.56612751996558
chr11	70271790	70272238	8.803981672440257	6.7612546634461195	13.792250525206327
chr11	70283011	70284249	7.2791046984553915	81.34383225205065	78.99962051715913
chr11	70286754	70287045	5.114678836770074	71.71907326609818	48.974510022455064
chr11	70480811	70481309	1.2093140887448108	2.460240186218277	1.4606155444340534
chr11	70515471	70515997	1.8942599251243097	2.651166427271448	0.899727018613779
chr11	70524372	70524677	9.701062660529965	99.92297968629931	175.4106327260127
chr11	70524372	70524677	9.701062660529965	99.92297968629931	175.4106327260127
chr11	70578565	70578965	5.822562891244888	101.23947300240397	160.82644805908203
chr11	70661845	70662311	8.786263553881339	60.79061175825258	62.25023441457953
chr11	70818697	70819158	5.548357355361905	57.34125365300706	65.75914553292661
chr11	70818697	70819158	5.548357355361905	57.34125365300706	65.75914553292661
chr11	72273758	72274105	6.465647560031682	53.605938049661326	89.37655481343998
chr11	72392225	72392590	5.097166414130224	23.86909761330853	39.17577864372567
chr11	74486157	74486464	4.300455568667732	51.751188849393245	73.42420866124405
chr11	74577327	74577775	4.306629912129471	92.19485985261521	135.7549824634833
chr11	74584573	74585026	7.705926487777407	18.90781824899299	41.584628204636225
chr11	74750897	74751201	9.05299573666171	68.45637698236264	75.92206948368172
chr11	75123167	75123479	8.220143798070076	74.5370086034139	81.06159665034367
chr11	75123167	75123479	8.220143798070076	74.5370086034139	81.06159665034367
chr11	75285152	75285439	4.5665292440806535	50.47263302661816	62.01700168204224
chr11	75368789	75369109	9.491803207993508	31.231782698631285	25.196405708789825
chr11	75368789	75369109	9.491803207993508	31.231782698631285	25.196405708789825
chr11	75419923	75420217	8.770289570295892	108.90158189660838	150.25340380311823
chr11	75431463	75432081	8.806148565317049	81.90672889872663	129.02711597094643
chr11	75437520	75437993	4.2334288230154025	27.299178125490347	59.27171298893007
chr11	75494382	75494696	4.880481765528393	81.61129959981153	91.51016677564876
chr11	75547943	75548259	7.0083491998382765	41.009641864443125	39.087190459046184
chr11	76029583	76030064	3.8621813700749326	69.84182839631539	125.59276979034011
chr11	76029583	76030064	3.8621813700749326	69.84182839631539	125.59276979034011
chr11	76030402	76030946	2.274912153973299	6.512072817367666	1.132488059646943
chr11	76030402	76030946	2.274912153973299	6.512072817367666	1.132488059646943
chr11	76181891	76182345	6.584021061002421	81.21447562029184	85.15870378931189
chr11	77255098	77255423	6.18671077141395	138.35928694394917	155.1987192102579
chr11	77310094	77310430	4.708583227225712	88.74926267351422	141.33336913443748
chr11	77385900	77386321	7.149221505235323	33.868529754976194	46.900529639454746
chr11	77400198	77400539	6.8299787946460535	44.27767639286008	66.96148251508338
chr11	77412834	77413133	2.991307257011184	44.47997014937194	45.36964870775025
chr11	77510090	77510422	4.424933399062559	44.41324946392013	41.09822898600475
chr11	77584251	77584546	5.0780335216198935	49.034508601285644	80.7372236866062
chr11	77600487	77600797	2.418378226987777	1.4284547317412593	2.9087294647770543
chr11	77602624	77603025	6.381976556896866	72.97137865045124	91.74055101984457
chr11	77785509	77785796	7.951811175728509	38.30096350480455	48.630100901533915
chr11	77857685	77858331	10.775378002101792	87.7949107400035	170.50162343122642
chr11	77936141	77936730	6.1301892236861795	93.39287833973184	112.26292874088514
chr11	77941315	77941602	3.995112771356563	62.3557938405861	65.74910323794295
chr11	78008740	78009372	3.0528029686287987	54.77265415972547	68.20262492457523
chr11	78078304	78078602	0.42545984895437355	2.2976438859165116	5.370431959229028
chr11	78135207	78135548	3.285667060057788	29.46391922847267	41.28433970342284
chr11	78141359	78141721	6.75736384628886	90.90416767337045	124.97631820789358
chr11	78168799	78169110	1.107813461033861	8.079513473717729	9.92722270573067
chr11	78168799	78169110	1.107813461033861	8.079513473717729	9.92722270573067
chr11	78186667	78186955	3.899892802039782	65.33076855871413	70.50434916549258
chr11	78250044	78250346	3.3859804134495213	17.016395739372204	20.58056934779843
chr11	78255135	78255497	3.9744702992518306	23.09805365030278	22.96542243140837
chr11	78660803	78661211	1.34096475091635	1.7465836145714217	2.4022450634077486
chr11	79039580	79040026	5.67316540901971	43.08559059722541	83.50753565807514
chr11	79206298	79206627	2.9656845501491	37.83957505443538	42.33266826965889
chr11	79459170	79459461	5.995538020052042	47.28850343055332	58.496476556836946
chr11	79483297	79483584	2.8474743125330697	1.3549245878379104	0.7464313885060753
chr11	79483297	79483584	2.8474743125330697	1.3549245878379104	0.7464313885060753
chr11	79529252	79529690	7.519889951296593	59.19492326506741	73.36472506936826
chr11	79561234	79561533	1.2997652997938685	33.12352956816504	55.23152345239518
chr11	79809335	79809628	9.665652753550038	37.55474387704309	39.097112387113604
chr11	79819790	79820150	8.421854337056478	29.562736405266655	48.13070350223117
chr11	79882870	79883217	3.7650127617014246	40.58979915404526	43.09027117679717
chr11	79961608	79961895	4.681768417358398	14.456862805197048	12.17217079438399
chr11	80002915	80003216	9.44996959584892	32.98069456526608	37.89984104245208
chr11	80065189	80065602	2.7595794922503085	27.037167269727508	30.237474158081536
chr11	80227760	80228047	4.897862278210577	15.558957820985375	17.36058877071022
chr11	82514110	82514503	3.5312121976119566	13.973375462697057	11.379455637385828
chr11	82659883	82660285	7.891634065713456	106.13242487171989	142.06280177861305
chr11	83350820	83351122	3.5685170628377145	99.76966602912802	84.01913382912313
chr11	83404102	83404442	7.8066573900334975	48.64899756102001	45.75657662784352
chr11	83521290	83521818	3.831594040899566	4.877006253961361	4.542580290274187
chr11	83524036	83524532	0.5945920732713514	0.4951574196738581	0.0
chr11	83866886	83867234	5.829293015359462	47.183136753652285	87.30511457070537
chr11	83866886	83867234	5.829293015359462	47.183136753652285	87.30511457070537
chr11	84017596	84017886	6.957138673190413	56.8250957620555	54.47130584716797
chr11	84241782	84242076	8.681221757616315	21.75753059233127	28.317625730216097
chr11	84685055	84686199	7.161657248760437	72.22231455032642	133.03171266917582
chr11	84937993	84938288	6.1104540841054105	53.41794752811982	46.22921377117351
chr11	84940526	84941296	9.700540270124163	22.479340661655772	52.01706097900093
chr11	85037091	85037378	3.8990756975233762	46.39165994597644	64.63458090625988
chr11	85045169	85045469	4.690204674402873	66.59066045125326	93.78534775018692
chr11	86071345	86071765	7.563264557293484	87.44786968117668	177.69587736186526
chr11	86121849	86122144	3.807353444826805	50.42849628379789	54.454553587962
chr11	86131104	86131583	2.7303483869437137	30.63956748642852	55.06684028181502
chr11	86131104	86131583	2.7303483869437137	30.63956748642852	55.06684028181502
chr11	86300282	86300604	2.002981784180825	50.027903339137204	57.96760445796185
chr11	86350784	86351071	3.764631992433129	18.035434377733424	21.392767509101574
chr11	86352583	86352985	6.187839810527972	31.822154053111575	37.497925110124235
chr11	86387671	86387981	5.134615770463021	8.369660192728043	22.45684374724665
chr11	86387671	86387981	5.134615770463021	8.369660192728043	22.45684374724665
chr11	86408180	86408709	7.031283237082295	46.98966580888499	70.08762470490541
chr11	86412824	86413276	11.220109443748946	90.95904574352028	131.4359696881961
chr11	86436823	86438230	2.090198286391355	3.5003445986406807	1.309111428243858
chr11	86449734	86450047	8.880733502177765	66.46712486622052	98.61104552357341
chr11	86449734	86450047	8.880733502177765	66.46712486622052	98.61104552357341
chr11	86465311	86465634	5.1455569695392995	103.33207575363271	114.29346974198663
chr11	86561505	86561792	2.256854868101326	8.084172681233609	9.14742007903521
chr11	86776232	86776561	0.8126303330743204	98.06845272312049	115.50513873346671
chr11	87263254	87263914	2.113119464932066	28.701042331710006	50.524767909627975
chr11	87276248	87276754	2.810714461586692	42.63180277470072	100.23630789711541
chr11	87918360	87918669	5.793466788665376	71.98816843287459	86.17346731281589
chr11	88863223	88863548	5.991647733541635	83.80110481665685	130.8185064323132
chr11	88867290	88867588	4.670816171889337	72.95027172925488	106.76974325212056
chr11	88962288	88963174	4.529445690172252	66.64533547407886	58.195355245275906
chr11	92196515	92196834	4.989753596087608	19.795782585502792	24.742109125310723
chr11	94001036	94001410	3.3384448143250163	1.6765227289123332	3.2121450824533553
chr11	94094039	94094376	2.089672975794852	0.427880656471592	1.1612655982065625
chr11	94359010	94359462	1.750090373300873	2.3380891237638695	0.48324357988560096
chr11	94945767	94946156	6.270631618548788	56.245856932318915	68.2390780142463
chr11	95146627	95146919	6.0505184980287945	41.643469366308764	62.201820615219745
chr11	95282128	95282511	7.192856356618298	102.1941523141089	107.26252313444571
chr11	95660991	95661278	8.729703753667426	49.60066504636293	110.41809538764821
chr11	96175834	96176472	4.151643625994835	97.66650824412284	186.84732057532545
chr11	96658044	96658331	1.6758322682530207	0.6061510547528284	1.8880286781630033
chr11	96665889	96666180	6.729584243289384	5.489064986353478	14.097891814110614
chr11	96693063	96693867	4.7720076243082685	10.81527297799267	30.95514253953203
chr11	96693063	96693867	4.7720076243082685	10.81527297799267	30.95514253953203
chr11	96693063	96693867	4.7720076243082685	10.81527297799267	30.95514253953203
chr11	96710561	96710959	6.18423470420454	100.98379573630328	109.42403910207987
chr11	96804415	96804726	3.5760234621176767	6.712484601226267	9.294662936324093
chr11	96805483	96805849	1.3178742648473853	3.83302366847549	0.9525732827968285
chr11	96914297	96914703	1.0997820370303	19.994507353000454	24.38566827950219
chr11	97152604	97152936	5.105695598096733	7.425540789064154	10.459076523062695
chr11	97260206	97260494	6.297255757782194	46.50181405577395	75.20546913974815
chr11	97261342	97261629	3.4765161886447813	38.84231596125958	51.096314179357336
chr11	97281457	97281788	5.504160340819114	82.79929258456043	138.96535496481235
chr11	97281457	97281788	5.504160340819114	82.79929258456043	138.96535496481235
chr11	97564660	97564947	1.6326159633410517	15.983579499380928	2.144155256424216
chr11	98008002	98008310	6.219447572509964	83.70840071122367	115.7409093287084
chr11	98257035	98257430	5.285707829873773	76.62583816428727	122.9309470789342
chr11	98538003	98538413	6.675476355668975	50.06131872723742	77.4957872283168
chr11	98591565	98591932	2.786284360963577	38.74797007173543	56.733458396199616
chr11	98622316	98622628	2.0671815230296207	73.73202956639804	118.56972935566536
chr11	98807881	98808202	2.636032306516653	68.46233741479499	91.0149719826529
chr11	98813146	98813874	8.234653073352773	110.2963047184787	216.10047068438686
chr11	98960584	98960914	2.0713581374197294	38.24925855253682	66.34238425457116
chr11	98960584	98960914	2.0713581374197294	38.24925855253682	66.34238425457116
chr11	100027271	100028747	1.8178858631025485	1.9166874371893037	0.8101243744213084
chr11	100170062	100170472	3.4150506577840667	22.29080367698902	21.326902175531156
chr11	100248649	100248963	1.321064024214532	1.339151234763443	0.25639984372315133
chr11	100467896	100468223	10.118865837015507	65.3939241108909	83.92008715813313
chr11	100472729	100473037	2.769665965786228	75.82822083962428	92.44492503961959
chr11	100472729	100473037	2.769665965786228	75.82822083962428	92.44492503961959
chr11	100595786	100596109	9.130585980489158	71.98707068593879	88.29263425832931
chr11	100745817	100746147	5.470727453809796	84.86275503563158	146.83912373167095
chr11	100796964	100797474	4.2154345979877546	106.56812506960888	142.6713825001436
chr11	100868469	100868756	4.667367293859608	40.8001096506152	39.73150847431675
chr11	100869743	100870476	5.048101887696436	66.15505704466675	85.33839354313412
chr11	100869743	100870476	5.048101887696436	66.15505704466675	85.33839354313412
chr11	101289312	101289672	10.374190216594272	86.5900026374393	105.54920708205965
chr11	101308080	101308756	3.506462159241445	61.41607314365855	76.4187068470131
chr11	101308080	101308756	3.506462159241445	61.41607314365855	76.4187068470131
chr11	101310851	101311218	4.412241596616906	133.55953054239706	153.3485798705826
chr11	101310851	101311218	4.412241596616906	133.55953054239706	153.3485798705826
chr11	101425305	101425614	5.21813279679678	25.09090240873565	52.63986541846809
chr11	101425305	101425614	5.21813279679678	25.09090240873565	52.63986541846809
chr11	101466299	101466591	5.361463342627434	40.423285876234914	31.976038602933492
chr11	101490182	101490491	7.742450726456627	101.81461230875219	115.52711258196908
chr11	101505330	101505630	5.925920391082764	42.88664896090825	67.11462689638138
chr11	101549625	101549997	3.845403159818342	121.95378941650031	160.1457279984669
chr11	101561320	101561607	1.1044166810836527	1.0048487772094248	1.4879811557743192
chr11	101563967	101564686	4.76113612131217	52.282908996719975	62.715267795515
chr11	102143237	102143752	6.590899218401862	35.02429814905796	54.590147481381315
chr11	102408720	102409013	4.976286907651725	7.912271738052368	14.579892493758999
chr11	102414214	102414720	6.890614164676591	66.51798451842056	60.22648446644719
chr11	102518057	102518415	6.55184399082674	88.29241564803283	66.05416373567208
chr11	102781588	102781880	3.1998850842044777	20.205261047572307	23.94187293640555
chr11	102897975	102898286	4.378088417543859	72.33874616668922	95.39133300658591
chr11	102909173	102909804	0.38657247283379365	1.7072621311892042	0.5125815339398271
chr11	102909173	102909804	0.38657247283379365	1.7072621311892042	0.5125815339398271
chr11	102909173	102909804	0.38657247283379365	1.7072621311892042	0.5125815339398271
chr11	102909173	102909804	0.38657247283379365	1.7072621311892042	0.5125815339398271
chr11	102909173	102909804	0.38657247283379365	1.7072621311892042	0.5125815339398271
chr11	102909173	102909804	0.38657247283379365	1.7072621311892042	0.5125815339398271
chr11	102910306	102911222	0.7101229413628057	2.526829191951252	1.2259106760982863
chr11	102910306	102911222	0.7101229413628057	2.526829191951252	1.2259106760982863
chr11	102910306	102911222	0.7101229413628057	2.526829191951252	1.2259106760982863
chr11	102910306	102911222	0.7101229413628057	2.526829191951252	1.2259106760982863
chr11	102910306	102911222	0.7101229413628057	2.526829191951252	1.2259106760982863
chr11	102910306	102911222	0.7101229413628057	2.526829191951252	1.2259106760982863
chr11	103124654	103124994	5.796216476664823	144.45305887390586	210.81544186648202
chr11	103237061	103237653	4.888613199865496	68.48518946444666	148.516900114111
chr11	103260196	103260546	3.2838672692435127	71.02684029715402	99.47166916438512
chr11	103266915	103267329	6.211528330033528	10.97927982320532	12.912634063458096
chr11	103467993	103468350	10.615772960566673	39.08807770544741	35.49438801800169
chr11	103545889	103546465	2.5983314563830695	1.0530429447276726	0.7790863093816571
chr11	103558004	103558785	5.844222582867142	92.68175366776548	129.71693997926505
chr11	105514651	105514938	13.147378296802268	63.74959986882758	56.76525195051984
chr11	105665920	105666408	3.072531864291332	3.4237952835735728	2.473243116355333
chr11	105759435	105759790	13.121263369707995	39.229669614576956	45.61388169543844
chr11	105823858	105824191	7.772124636996616	81.85195652500646	89.48011756874061
chr11	106084415	106084935	5.963024506202111	39.23347739646068	62.26022754036463
chr11	106132244	106132597	5.348512584697086	54.80323836080751	125.44761085847958
chr11	106335524	106336136	5.7376702595380396	33.23528743549889	36.05425405190661
chr11	106345748	106346266	8.955120471453574	88.59366778425269	58.82047554240724
chr11	106415413	106415768	3.722868798484265	77.86451117186479	165.94112808939437
chr11	106518064	106518486	4.905067683396181	47.35700740689915	81.39201322890005
chr11	106526515	106526802	6.784968912809153	11.260788086814747	26.034779636702055
chr11	106538905	106539320	2.623410316834967	121.25233543637287	117.6896838768419
chr11	106792482	106792775	5.644180831648791	39.11371590415772	44.126701943296624
chr11	106844145	106844524	5.876107912893975	19.52394422566356	40.39419214612261
chr11	106958891	106959208	3.073602241672552	73.12068178563464	78.77156466414876
chr11	106990628	106990941	4.926896515745705	47.98296699927638	61.9047287668283
chr11	106995793	106996133	3.1696799320333144	25.19735276155612	41.97818633317947
chr11	107050121	107050507	1.8886669719775107	4.2755053188516685	1.3348741982267311
chr11	107219489	107219849	1.4240586678187053	4.9460681425200566	9.577519932058122
chr11	107252756	107253267	6.105810580654853	50.45808855031568	33.636872408208085
chr11	107457038	107457327	6.900145756744596	34.44671436432736	42.97878195257748
chr11	108042871	108043174	6.74052639762954	30.423453460825552	62.69316441312481
chr11	108079366	108079706	6.850072984134449	89.55460209566004	89.83704465978286
chr11	108079366	108079706	6.850072984134449	89.55460209566004	89.83704465978286
chr11	108110179	108110497	5.976201108416671	68.37970033081822	80.65690588801162
chr11	108227083	108227630	0.6550478717308812	1.0442440753880977	0.4825071582410628
chr11	112572207	112572841	1.7041735603982342	1.1503975914103752	0.4317546684283187
chr11	112572207	112572841	1.7041735603982342	1.1503975914103752	0.4317546684283187
chr11	112697212	112697508	3.370809951344052	34.57180713962864	34.30878195891509
chr11	112962371	112963015	2.6620834421667254	2.530867468588841	1.7078110949593301
chr11	113593324	113593728	1.2075624300701784	4.633064511093763	6.564141732631343
chr11	113617546	113617981	7.812515966919647	32.82770005149403	81.79845389881353
chr11	114530322	114530735	5.982985122440514	14.348628224241242	27.21676353276786
chr11	115030996	115031376	4.482523182818764	48.39503352108755	76.39740437080985
chr11	115370867	115371296	4.60658749667081	34.13037448287844	69.6394179828795
chr11	115459427	115459790	6.0857513666809755	0.4331131401797628	1.7569586304593678
chr11	115459427	115459790	6.0857513666809755	0.4331131401797628	1.7569586304593678
chr11	115459427	115459790	6.0857513666809755	0.4331131401797628	1.7569586304593678
chr11	115533777	115534309	6.571982721637066	70.17618054991826	76.82356226533875
chr11	115541578	115541883	5.390488116467585	2.232709325337019	3.234153792897209
chr11	115554541	115555006	5.136097853670838	38.52429260156488	54.907586114124584
chr11	115562999	115563286	3.9614989333867197	69.25026785455098	67.06160645119405
chr11	115814809	115815096	9.085029645248573	40.12267183468317	91.89131340000272
chr11	115814809	115815096	9.085029645248573	40.12267183468317	91.89131340000272
chr11	115887184	115887472	8.871657020515865	37.55426384053297	56.706741036640274
chr11	115970477	115971062	2.077780840947078	6.675872252537654	0.8472812043295966
chr11	115970477	115971062	2.077780840947078	6.675872252537654	0.8472812043295966
chr11	115973761	115974064	3.6158639967638275	43.23269566175568	50.83564869720157
chr11	116031552	116031846	6.215615703946068	5.26535043586679	5.73401014821059
chr11	116037615	116038081	5.988621872382103	68.43069518993852	82.33939322176921
chr11	116037615	116038081	5.988621872382103	68.43069518993852	82.33939322176921
chr11	116048004	116048386	4.026135566971065	110.49086195105657	157.72748026548257
chr11	116294746	116295118	2.252413785585793	65.48580579924327	108.17775458802458
chr11	116296689	116297024	2.2461313162276992	4.790336626323302	15.715294502030558
chr11	116578041	116578345	6.43726929237968	18.31520057430393	25.873121227088728
chr11	116971903	116972462	2.4258881545024185	4.698083355089846	7.744747694575083
chr11	117086483	117086945	9.35153436763978	94.92043371595345	180.54105105905822
chr11	117086483	117086945	9.35153436763978	94.92043371595345	180.54105105905822
chr11	117093612	117093954	1.5312458478916458	13.10030942771867	15.364974143909432
chr11	117117964	117118412	5.783189622419221	9.701657150206822	15.801875914846148
chr11	117117964	117118412	5.783189622419221	9.701657150206822	15.801875914846148
chr11	117166472	117166809	3.5618509029422385	8.690113036498119	16.38235848876772
chr11	117395205	117395494	4.81150358358469	66.67221436451051	119.50324555375585
chr11	117649930	117650220	5.607531021381247	75.25774741994924	98.10827008609114
chr11	117809544	117809885	3.5806941314876255	67.49975059738607	52.21057521003432
chr11	118198351	118198663	5.260716462746645	1.1598883592165434	1.9656154593596091
chr11	119169563	119169971	0.5877276238273171	2.4123839692157856	1.3143725593884785
chr11	119169563	119169971	0.5877276238273171	2.4123839692157856	1.3143725593884785
chr11	119522948	119523268	6.485780420899391	227.31764278411865	167.5427673339844
chr11	119546670	119547000	1.586925997878566	2.5935530481916484	1.0607327258948125
chr11	119782608	119782923	4.856238356090727	68.42844362448132	94.61563528454494
chr11	119790434	119790721	4.609748049480159	92.66634541106141	87.46884187173345
chr11	119796319	119796704	3.6081712475070704	78.77303271943873	87.59030238002926
chr11	119816585	119818065	2.4210228791108004	3.3471799281400605	1.3008298906120095
chr11	119834274	119834688	6.085044296467362	18.700299470320992	55.651562253058245
chr11	119836821	119837149	1.1722422707371596	16.77368545241472	21.218053043615527
chr11	119890185	119890476	7.790402104354806	15.39623056531362	18.500457424478434
chr11	120460078	120460622	4.924753166296902	99.74679845461951	96.38493155030643
chr11	120597340	120597891	5.074789083588145	22.090733093272103	21.224830462149395
chr11	120842746	120843086	9.565784358978272	79.16283555030823	135.01288260361727
chr11	121210096	121210383	3.908682783306268	41.924998174145664	55.465114977301624
chr11	121339776	121340254	3.3213277780860038	1.5608720684650055	0.5389767137032673
chr11	121406187	121407198	7.784819766628519	36.9670539184093	73.55645598761524
chr11	121415348	121415685	5.025853959318439	128.42505717383648	125.75518048340206
chr12	3297159	3297484	4.9145909720200756	41.01317396897536	57.90217688927284
chr12	3352625	3352989	8.246000986832838	19.104285554571465	64.23826109577011
chr12	3371426	3371729	1.1507074132610862	0.8351173605462505	0.7000836665087408
chr12	3433088	3433486	6.918303748471054	34.61729572406366	59.10593201646853
chr12	3441847	3442166	3.0154506928494733	6.395406834197269	13.839261392814612
chr12	3545997	3546289	6.319526708289368	29.97017719463943	42.61385852343415
chr12	3903750	3904065	6.518736279199993	52.73142993260944	73.91977970183842
chr12	4245916	4246341	7.743427882475012	33.54756660012638	50.221461863798254
chr12	4444779	4445068	9.184294885417582	40.962003105033226	43.18227522430948
chr12	4444779	4445068	9.184294885417582	40.962003105033226	43.18227522430948
chr12	4444779	4445068	9.184294885417582	40.962003105033226	43.18227522430948
chr12	8189483	8189818	9.89780267459243	38.65588012417751	50.4936926016167
chr12	8816942	8817272	3.5079450405005255	51.12117443409833	68.32802541183703
chr12	15818296	15818661	7.0114301812158875	73.25373092612175	124.11413855226073
chr12	16006875	16007207	6.297019824924239	50.47696469921664	56.021414843668424
chr12	17097158	17097515	5.7518290004142525	44.130441093979094	51.692356462238216
chr12	17747620	17747912	5.880607190197462	0.3886851084558931	0.6233626685730399
chr12	18749189	18749464	37.4898874057423	15.290687343857504	19.037164389870384
chr12	21019607	21020039	17.408358575017363	13.140429187979963	9.314978822513863
chr12	21292368	21292882	4.681324858609805	2.197234180650822	0.724600401369978
chr12	25277455	25277964	0.9476266815994953	3.2770544337383187	1.4909435508293347
chr12	25369493	25369792	6.604855333283593	0.13067703063671404	0.13346064210336742
chr12	25369493	25369792	6.604855333283593	0.13067703063671404	0.13346064210336742
chr12	25472112	25472412	4.106808303197225	2.4745875159899393	3.225047760009766
chr12	25578195	25578560	5.153797130062156	8.984367187709024	27.29364942524531
chr12	25873990	25874277	5.522090915188142	68.41727336503902	78.32634184834018
chr12	29318261	29318590	5.441280357743469	2.061353734017868	6.253929180939509
chr12	31954946	31955233	6.693720192859397	64.6411008402861	78.90199009798961
chr12	32030661	32030970	4.816740431060297	12.936830805343332	16.831431689000052
chr12	32416108	32416407	4.885649272829394	2.5917616929098912	1.564064747513736
chr12	33686836	33687142	2.783264861387365	3.0645035423484503	2.5440926925808776
chr12	35092396	35092950	7.462751736279429	28.46302375036026	26.979729586990302
chr12	35987579	35987960	3.9860609059571592	47.25707838103527	42.651757813501234
chr12	36218743	36219325	3.6110592666770174	30.992287183135645	49.033428746810074
chr12	36890671	36891035	7.17455410695338	42.016678694840316	55.57394174429086
chr12	40565374	40565746	9.839488083316434	21.741918112642022	20.87449654071562
chr12	41199099	41199509	6.053653957785629	21.62370440916317	41.591743293041134
chr12	45377328	45377721	9.383842235303106	38.24156322324549	60.490321947418096
chr12	45544385	45544650	15.523364121059203	25.223310866445864	16.986896442917157
chr12	45544385	45544650	15.523364121059203	25.223310866445864	16.986896442917157
chr12	52905403	52905720	3.986553678001139	51.65056571599437	63.66987318646645
chr12	52920125	52920577	5.34173946886991	6.15189252384996	9.217242072113848
chr12	52940953	52941257	4.637566353145399	37.499514178225866	29.11098467676263
chr12	53493121	53493509	1.9393131192197506	2.1003593120378317	4.89515945315361
chr12	53919822	53920109	1.378119945526123	0.635324036618143	0.2122202874891434
chr12	54577455	54577793	9.557144881705561	0.25596901880213496	0.3106877295928594
chr12	56101747	56102109	5.721876543529785	30.22948489004736	36.53387119756878
chr12	56101747	56102109	5.721876543529785	30.22948489004736	36.53387119756878
chr12	56260903	56261224	7.246946756713487	56.31620774313668	70.07596395914429
chr12	56325929	56326234	3.6328206390631004	8.308608921238633	8.39641164365362
chr12	56335953	56336258	11.765998074265777	62.44876558350735	75.28757364945334
chr12	56368555	56369027	7.424926375938674	42.685214470882535	53.13803530143479
chr12	56404059	56404935	4.661386244917569	7.3053601284821825	13.918538328447298
chr12	56404059	56404935	4.661386244917569	7.3053601284821825	13.918538328447298
chr12	56435179	56435550	6.069682562126304	51.524813238501224	90.46348148407641
chr12	56438316	56438719	2.916963557155789	19.342306207782283	26.43462991596156
chr12	56439478	56439858	10.836395574870862	49.036392451901186	57.59837261250144
chr12	56450152	56450960	3.0666574487591736	20.86255965920368	23.487378693158085
chr12	56450152	56450960	3.0666574487591736	20.86255965920368	23.487378693158085
chr12	56458305	56458737	8.230450368589825	111.54301093808479	119.97339650271115
chr12	56464378	56465131	3.168031474033675	4.3512644832669345	4.3436747756137315
chr12	56465416	56465852	0.89767445992986	1.6770925505445637	0.0
chr12	56465416	56465852	0.89767445992986	1.6770925505445637	0.0
chr12	56465416	56465852	0.89767445992986	1.6770925505445637	0.0
chr12	56496309	56496804	6.896174102359348	72.98212290484496	62.9834293037954
chr12	56500134	56500573	5.330409488808321	13.011435379743032	13.108611885127283
chr12	56538800	56539358	3.7243860733551792	32.44036175080952	49.99690004574355
chr12	56573766	56574385	1.1911052840976992	3.9120582424958803	2.82747436609715
chr12	56609223	56609519	5.200545766869107	25.661722483063066	38.32953720962679
chr12	58632142	58632445	7.581945735629242	6.628743561384308	9.376023986158591
chr12	58632142	58632445	7.581945735629242	6.628743561384308	9.376023986158591
chr12	60141811	60142631	5.5981971502304075	24.043635072431915	47.69100120242049
chr12	66273802	66274277	9.307382616745798	9.502724388524106	21.11743236240588
chr12	70259239	70259932	2.2511295866312575	5.493176765772171	1.0465894789578767
chr12	70314454	70314779	4.278537023984469	39.908270821938146	64.41624568352333
chr12	70764827	70765119	4.568566204750375	3.6861376509274524	2.129019598030064
chr12	71613539	71613958	7.078086658423158	53.79952928331416	45.65408311538879
chr12	71716154	71716799	2.4357468804647757	0.9923154063927111	0.6490701248479444
chr12	71812778	71813329	0.5927666553351927	3.4881885447649257	2.1523428253166905
chr12	71814074	71814665	3.4651225286893634	3.642475130997737	4.382919910192086
chr12	72104656	72104986	8.48589289116137	79.29508362394391	90.60343195163843
chr12	72152079	72152410	4.259269649528664	14.938133876489369	22.690306919939207
chr12	72152079	72152410	4.259269649528664	14.938133876489369	22.690306919939207
chr12	73036633	73037088	7.338877819396637	97.56870114488916	200.1190132518391
chr12	74649825	74650376	1.750788498270966	1.0147150520187973	0.6695896986391929
chr12	74715342	74715746	7.64108389438969	27.549660791855047	40.16812130012134
chr12	74988624	74988916	5.795652490772613	10.558227025482752	16.907474243477598
chr12	76410321	76410608	0.0	106.87707014615528	166.38063618364234
chr12	76933218	76933511	2.4834408743796494	49.0643246232853	39.46749674826352
chr12	77294581	77294871	4.010812611415468	36.91350123409567	43.446137421706624
chr12	77470606	77471023	8.559561839206614	226.00396134527466	646.7928933342583
chr12	77474268	77474573	9.931493796676886	107.39274249936713	104.4523526312875
chr12	77739316	77739643	7.94422815772007	46.796454739133154	45.1863742880865
chr12	77793658	77794159	7.935879658796116	46.66335222226179	67.07660455760842
chr12	77956282	77956603	5.45667455203808	1.6577235486277166	0.8811012354223899
chr12	77984642	77984964	2.5850483112453673	6.373390067438161	17.9238603973981
chr12	79319946	79320916	1.9464178871862667	1.7455031232735545	0.3724152958270201
chr12	79957372	79957715	6.388375793879651	1.708706839786674	1.489972896200575
chr12	80470461	80470822	6.16528030643833	38.48488858003696	72.1996220594628
chr12	81073577	81073915	9.520462970056478	1.3954437211067718	0.5178128826547657
chr12	81206980	81207574	0.34801008725407145	1.603742084117851	0.8839443576857698
chr12	81332987	81333377	5.887055091368846	18.822982065035745	44.41392755569556
chr12	81460376	81460684	7.4275378840310236	106.35574606177094	94.28840616616336
chr12	81460376	81460684	7.4275378840310236	106.35574606177094	94.28840616616336
chr12	81473693	81474107	5.539110407161252	119.7879628367758	150.1913309511931
chr12	81512451	81513064	4.2175457893732515	30.444799764218573	63.08961786298145
chr12	81569769	81570175	5.0033280403155995	11.46599931904835	22.719914807474673
chr12	81569769	81570175	5.0033280403155995	11.46599931904835	22.719914807474673
chr12	83386765	83387068	9.164746902956821	40.00579952328118	60.421970025147544
chr12	84933357	84933871	2.7937782265332887	4.756459452066904	8.719713010212791
chr12	84975471	84976027	5.591806259086664	42.03234417489964	54.51075881783911
chr12	85060531	85061176	1.4293988272201184	2.6336744267811145	0.43633157929708793
chr12	85226201	85226511	8.966669650231639	17.32752281254338	24.5525706660363
chr12	85226201	85226511	8.966669650231639	17.32752281254338	24.5525706660363
chr12	85226201	85226511	8.966669650231639	17.32752281254338	24.5525706660363
chr12	85242586	85242922	4.757804748557863	51.99685373760405	53.55633985286667
chr12	85250893	85251230	7.266831920125718	44.88616730056106	46.845335578352476
chr12	85361798	85362153	7.2166945806691345	56.501694445207086	56.83693184315319
chr12	85503789	85504165	5.428183115543203	81.47760786639249	143.32153649216002
chr12	85547002	85547388	7.426147801888422	108.55064946258624	138.68533063429007
chr12	85562300	85562745	4.75375089216768	101.87269209609943	95.10898390244901
chr12	85671708	85671995	6.098299365425775	50.24886628227367	41.099974304126114
chr12	86352106	86352472	9.466110807950379	43.617168363977655	55.16502847436999
chr12	86352106	86352472	9.466110807950379	43.617168363977655	55.16502847436999
chr12	86501023	86501340	5.955919172485544	70.97254900526173	70.61557943813432
chr12	86696514	86696810	3.7991462108251213	66.5978857504355	62.34523644318452
chr12	86801388	86802101	1.764690057425479	3.3441075938446825	9.81981350897405
chr12	86825397	86826192	5.812377078578157	24.421733474731447	38.18753178794429
chr12	86851778	86852076	4.3193526492022825	10.614116949123025	14.913168043098194
chr12	86864878	86865246	7.032920083274012	104.11232224236365	93.69701775260593
chr12	87200211	87200575	4.565978156341301	10.882410557715447	24.768317699432373
chr12	87212861	87213155	5.531235243998418	38.01871857675565	34.81361882216265
chr12	87216146	87216456	4.294409468866164	24.56582250287456	31.9553882891132
chr12	87317034	87317333	6.503442842426109	54.11899435878996	55.4891450397147
chr12	87437256	87437547	3.4808236364646468	49.05633765397613	47.7355412633968
chr12	87768285	87768795	4.080319839365342	19.417643921048032	26.458999072804172
chr12	87768285	87768795	4.080319839365342	19.417643921048032	26.458999072804172
chr12	88168745	88169195	2.5571803463829887	70.96098954942491	83.68313103781806
chr12	88168745	88169195	2.5571803463829887	70.96098954942491	83.68313103781806
chr12	88253486	88253791	3.57859679362813	80.31659215708248	84.75816475289767
chr12	88253486	88253791	3.57859679362813	80.31659215708248	84.75816475289767
chr12	88728211	88728740	10.360655188785834	128.8433262377921	240.22489279925486
chr12	88812497	88812978	7.349023407561368	28.779221582065748	75.49393891296863
chr12	89646625	89647056	5.3334260883021525	1.1461417023654328	1.7867543857778032
chr12	90550400	90550836	6.865322528629128	26.05254955466734	28.237731076161797
chr12	94553332	94553643	8.330775297723015	16.769254751910733	20.885421887854672
chr12	94834489	94834769	14.996915517534529	17.61251186643328	25.435488580805913
chr12	100588980	100589288	5.163485353643244	80.04165626655926	91.90175249127599
chr12	100632112	100632454	7.857710297344721	110.60193923481724	157.28117626452305
chr12	101319489	101319769	16.483306695733752	26.493505670343126	39.472154652220866
chr12	101406656	101407161	2.183162339843146	1.9232258275003717	3.0110502235960253
chr12	102146314	102146716	8.87208957577226	83.10190563089219	74.64420068086083
chr12	102146314	102146716	8.87208957577226	83.10190563089219	74.64420068086083
chr12	103007862	103008200	7.494046033486812	76.34484124712691	69.28332740738547
chr12	103212652	103212986	7.237200734144199	82.45089369905209	140.56144022013612
chr12	103885763	103886278	4.763218555635619	58.097506295824516	122.15689149134367
chr12	104672475	104673115	1.51808525249362	5.756208226084709	1.1212273500859737
chr12	106270031	106270505	11.187783470636681	171.09015891194846	338.07638159230794
chr12	111730529	111730831	3.9883432783038413	61.28561392031758	67.1430403791516
chr12	111734863	111735158	3.2374169866917497	22.569946542028653	58.48655191276033
chr12	111882629	111882925	4.888607158854201	44.28963136028599	75.06483785365079
chr12	112331193	112331597	6.771218421435592	75.9296894768382	102.54119603173568
chr12	112401154	112401526	6.697964988729005	114.70153718353599	137.66410277992168
chr12	112401154	112401526	6.697964988729005	114.70153718353599	137.66410277992168
chr12	112751541	112752019	6.443727758639028	25.639570339329573	35.34245551530287
chr12	112800121	112800463	5.903356522844549	53.0024067728143	44.60671312209458
chr12	112800121	112800463	5.903356522844549	53.0024067728143	44.60671312209458
chr12	112951954	112952578	3.917928252464686	41.797663188897644	38.30924430565956
chr12	113868022	113868326	8.522585922165922	85.6607805776753	125.75696895938171
chr12	113913956	113914300	5.208018907280856	1.8443664433651192	1.0175624732361284
chr12	113913956	113914300	5.208018907280856	1.8443664433651192	1.0175624732361284
chr12	113966224	113966550	8.488564257241466	9.457041687760617	25.005399880233718
chr12	113966224	113966550	8.488564257241466	9.457041687760617	25.005399880233718
chr12	114278467	114278759	3.4547437658048654	91.69466666652731	107.47229932269005
chr12	114349996	114350327	7.119600561090106	58.74639002866255	84.60203948698015
chr12	114349996	114350327	7.119600561090106	58.74639002866255	84.60203948698015
chr13	3536928	3537219	5.54564398015078	86.09554431241813	138.55853575119858
chr13	3831791	3832390	1.1503505388364967	1.0716264385213836	2.1586862203473838
chr13	4771160	4771949	1.9003732582159973	4.636152500133249	0.9139240135560319
chr13	4771160	4771949	1.9003732582159973	4.636152500133249	0.9139240135560319
chr13	6189099	6189626	2.097252744424954	1.459875118008601	0.4662799477803413
chr13	6191474	6192132	1.4870304278689677	6.068126145829546	2.123655015212062
chr13	6191474	6192132	1.4870304278689677	6.068126145829546	2.123655015212062
chr13	6646751	6647048	2.3061468448703137	1.6977112742786857	0.11550191195324214
chr13	9747024	9747313	4.973634515254143	47.7669512462451	56.31899797710168
chr13	12669966	12670298	3.9019104745014603	4.1527143817350085	7.827434904604073
chr13	13662950	13663237	2.746639447760499	56.595579193859564	87.50792648900261
chr13	14164741	14165402	8.881687989573976	41.974457231484095	55.89118828246885
chr13	21622371	21622821	2.489804533852471	10.243592231008742	14.376590357886421
chr13	22037423	22037781	1.6745312187258758	1.3200837000788257	0.6394619861794584
chr13	22037423	22037781	1.6745312187258758	1.3200837000788257	0.6394619861794584
chr13	23652398	23652701	6.631353271282939	37.294732223249504	55.36197624584236
chr13	23674387	23674776	4.08122178398858	47.2274983070197	69.92194933266137
chr13	24364537	24364955	4.757493273493205	50.22712753591925	64.32215795562598
chr13	24891033	24891373	3.5831164163701676	101.60197897991713	118.9750223496381
chr13	26201131	26201418	10.002181820753144	26.17470283707675	21.519610376723552
chr13	28648575	28649008	6.072640877122416	57.270076569178364	65.13194705707647
chr13	28838866	28839172	9.151447984907362	9.655627833472359	16.17053015403498
chr13	28866345	28866656	4.280601026160924	33.86157459614744	42.288633953720044
chr13	29022831	29023822	1.0735707345571817	4.676826661819166	0.8413711965505097
chr13	29022831	29023822	1.0735707345571817	4.676826661819166	0.8413711965505097
chr13	29105734	29106039	5.9281802568279325	59.95677169111909	52.712811216760855
chr13	29420172	29420462	0.05702565291832233	1.8477584238710074	0.0
chr13	29954356	29954933	5.567420318180395	40.76861060884631	42.867617377375396
chr13	29954356	29954933	5.567420318180395	40.76861060884631	42.867617377375396
chr13	29954356	29954933	5.567420318180395	40.76861060884631	42.867617377375396
chr13	30733593	30733977	6.790123355885346	31.70517706219107	41.30118700861931
chr13	34175360	34175780	5.085922593162174	64.98781603858585	103.54552405221122
chr13	34175360	34175780	5.085922593162174	64.98781603858585	103.54552405221122
chr13	34176339	34176840	6.389976614725566	2.2505369966853404	0.28646139755934297
chr13	34205777	34206195	6.475191855544679	114.03694382595103	152.33985563214316
chr13	34322203	34322501	6.016554125203382	46.12457178103044	37.546026321065504
chr13	36176004	36176315	4.542045355609759	73.60693235489333	66.42455113432415
chr13	37638442	37639295	2.586602089692951	4.319938865314475	14.406270643471274
chr13	37656062	37656424	8.535214023695467	41.13862664660038	49.22234316425429
chr13	40665082	40665376	5.793732211703346	30.870634358756398	40.92863815739041
chr13	40828530	40828979	3.49901739897866	44.3393008055825	110.20299337170438
chr13	40828530	40828979	3.49901739897866	44.3393008055825	110.20299337170438
chr13	41400160	41400491	7.373575295566432	20.379381118044034	27.030371697647695
chr13	41616189	41616485	0.0	0.348861001431942	0.0
chr13	41678953	41679248	1.1585550728490797	1.7029140609805866	0.5932913594326731
chr13	41758357	41758713	1.2116616374990914	2.817017666242096	0.49163133240817636
chr13	41845205	41845792	4.312790530300628	16.285723898033066	13.228822115941998
chr13	42212216	42212560	0.7371339243511821	1.2007314604382182	0.27270675675813544
chr13	42470810	42471326	0.908063529997833	0.6814958125121834	0.6105386587076409
chr13	43563343	43563650	8.30014624890753	70.75723152323732	86.05533114163029
chr13	43626166	43626508	4.948344152573257	58.38011084313978	62.41790026391459
chr13	44495044	44495652	4.701027816847751	77.74393723591378	71.53496549004002
chr13	44495044	44495652	4.701027816847751	77.74393723591378	71.53496549004002
chr13	44864591	44865104	7.787864548421045	62.025172512898436	71.69915889903584
chr13	44897863	44898156	10.211270732684348	13.440068985008136	20.86629082806688
chr13	45003646	45003965	5.551365629632645	64.31870857226811	66.03384510327282
chr13	45729277	45729625	6.205507862156835	25.97611409768291	28.69735149953557
chr13	45914700	45915028	6.2855769657507174	75.01924177495445	76.85955217407971
chr13	46003245	46003583	0.5626643564574112	1.2055309083334793	0.9527761678723894
chr13	46546563	46547734	1.2357181407364894	1.3521469258325514	0.5524143868282654
chr13	46546563	46547734	1.2357181407364894	1.3521469258325514	0.5524143868282654
chr13	46764217	46764664	2.35544662134226	1.6129298080800631	0.43539938990701765
chr13	46764217	46764664	2.35544662134226	1.6129298080800631	0.43539938990701765
chr13	48644625	48644968	6.516939658117711	60.86785164796924	94.71108161047665
chr13	48936740	48937111	2.4627857786625866	2.8410393038207307	3.49097843118755
chr13	49030332	49030701	6.188477940029568	72.47480593819606	112.791159518689
chr13	49030332	49030701	6.188477940029568	72.47480593819606	112.791159518689
chr13	49268939	49269241	2.6239068871302322	28.411005196981872	38.60879637863462
chr13	49668837	49669377	6.1505048919607095	21.438158429993525	15.782981418459503
chr13	51244146	51244477	7.964792025413398	43.735171692068846	65.07163934621205
chr13	51821814	51822168	8.992811370030635	52.66428062269243	80.7506569684562
chr13	51822997	51823315	7.033629958734572	25.904945725539946	35.96179295635823
chr13	51943007	51943425	7.091727245367315	18.58143626574124	49.75605669090052
chr13	51944685	51945102	6.3188679418403755	112.9540355209824	190.9698753448413
chr13	51944685	51945102	6.3188679418403755	112.9540355209824	190.9698753448413
chr13	52062078	52062489	3.2390922026622615	66.22083989721145	74.09306186945189
chr13	52062078	52062489	3.2390922026622615	66.22083989721145	74.09306186945189
chr13	52062078	52062489	3.2390922026622615	66.22083989721145	74.09306186945189
chr13	52110707	52110994	4.628951617649624	71.24380645664726	71.6328755023172
chr13	52770502	52770798	9.45130950051385	51.00283591811721	86.2899066821949
chr13	52770502	52770798	9.45130950051385	51.00283591811721	86.2899066821949
chr13	53080153	53080449	5.489207473961082	46.02766124984703	79.85902562898559
chr13	54761632	54762060	7.2576792106450165	43.40652694574026	92.2800576230076
chr13	54925028	54925396	1.5578747210295305	37.570853188957855	50.725545427073605
chr13	55165534	55166020	3.9642274389541687	19.9649934636222	22.627361959881252
chr13	55350438	55350760	7.2158784451692	15.572348733866438	28.45118620973196
chr13	55360153	55360447	9.412475525927382	49.913275193194956	63.547985336407514
chr13	55672771	55673227	4.971512370987942	65.44507254215709	95.95117244385837
chr13	55786804	55787091	6.3143871686184445	23.03049497944968	37.00680429927148
chr13	59610914	59612522	0.7164852453108451	2.0873804744796374	0.7836756866369674
chr13	60276207	60276510	9.974321093102887	48.878870954607976	73.4416241500244
chr13	60276207	60276510	9.974321093102887	48.878870954607976	73.4416241500244
chr13	60528634	60528941	8.933101107320878	86.2506921256404	148.40609965728237
chr13	60767460	60767779	6.389476382993979	84.89022825634966	95.23310566097965
chr13	62545673	62545938	16.230645748354355	29.941477538054844	20.976050068297475
chr13	62614299	62614569	32.56960396943269	5.378499646540042	9.47443974238855
chr13	62646755	62647020	10.712962024616745	1.6675118747747169	1.5190496174794323
chr13	63020914	63021263	4.102778370537526	81.61281435708261	64.6724135663926
chr13	63169008	63169295	5.113931298671284	5.653087317320528	8.218044256084056
chr13	63287923	63288316	0.6206799754659638	1.7043589365694662	0.49344323791620387
chr13	63347360	63347793	4.51629152253924	70.51133421056541	129.00919508108092
chr13	63347360	63347793	4.51629152253924	70.51133421056541	129.00919508108092
chr13	63375512	63376030	5.41138912259842	43.02702811371866	75.01975723030945
chr13	63375512	63376030	5.41138912259842	43.02702811371866	75.01975723030945
chr13	64231996	64232314	6.188553255309099	36.024119056245816	52.783554353054214
chr13	64477506	64477848	6.133049390469378	24.666449659051953	32.67461983990251
chr13	64523505	64524533	1.8540280992418876	2.005384654270536	0.23835511291073455
chr13	64523505	64524533	1.8540280992418876	2.005384654270536	0.23835511291073455
chr13	66102882	66103213	33.65779066229875	23.591861374068475	27.394180577327116
chr13	66404417	66404714	38.18831606906672	12.642018218634506	26.480562682103628
chr13	66550427	66550782	66.5108290161885	26.399447717800946	42.490092922264424
chr13	66719217	66719492	27.507310563867744	18.172902762673118	29.551130620783027
chr13	69680754	69681270	5.731489392214043	96.44427827947824	125.56434963470282
chr13	71513186	71513505	1.477484395137775	0.29162884132241756	0.0
chr13	71598376	71598664	7.273425771130456	46.185328605688284	37.49329572253757
chr13	73956603	73956891	11.690107825729582	13.25024625658989	27.947403642866348
chr13	74527127	74527458	5.853901067889349	58.54967108738026	45.439839158533566
chr13	74695750	74696202	17.074060758658216	15.555701806745699	16.696663306877678
chr13	74778031	74778406	4.828938288370768	72.88304058551789	89.00190442276
chr13	75846685	75847129	1.5984949818602554	2.449359821575182	1.5893785489035082
chr13	76012677	76012999	6.860637869153704	71.96790430264443	74.41526859295294
chr13	81023650	81024761	4.134363055551084	78.31402866524903	135.98048264566143
chr13	81322249	81322561	4.615825408544296	49.24306333542634	38.3340119704222
chr13	81780224	81780519	7.773550479694948	51.02440138994637	51.19861036397643
chr13	81922914	81923379	8.980013839147425	85.18307163920454	111.67295908389553
chr13	91300666	91301023	8.021670028942975	41.19884288778492	47.89187588144083
chr13	91302893	91303223	5.825692842945908	44.045349382451086	91.33329426158558
chr13	91354752	91355328	9.632506094045109	77.934880187528	55.67842931217618
chr13	91435999	91436306	6.975912529016551	16.936224251888476	26.835748284181477
chr13	93073640	93073981	1.2932503887635172	0.9030142989326432	0.3284847002225188
chr13	93414068	93414360	4.153248218640889	55.79869089061267	56.13133484125137
chr13	94316954	94317283	5.554372581667451	11.833704592065608	18.96818488274664
chr13	94910215	94910529	4.279203316208664	28.92213353229936	34.502479642819445
chr13	95026406	95026948	7.719520820462836	88.58406481443735	109.56155344832867
chr13	95151407	95152006	0.358909368116987	0.5715337872306174	0.29218889437056145
chr13	95584048	95584641	5.238256292037578	59.37894497955026	53.68677614229726
chr13	96459294	96459726	3.1837153412677623	17.86944368812773	23.835211590484338
chr13	98214460	98214954	0.6974291222298193	1.5291495007059352	2.159769211220838
chr13	98319865	98320232	7.667919405799471	83.9549088023339	94.40226372646052
chr13	98437053	98437367	3.4496941384236526	53.65782306528395	54.57980059969957
chr13	99668093	99668409	5.010957084124601	65.7330853588219	74.20207267169711
chr13	100160076	100160433	3.2735217465739956	37.295248592601105	68.36693131356012
chr13	100367191	100367483	4.181561341024425	5.03698817344561	10.664267807790678
chr13	100612884	100613199	6.4399780667017374	42.344649971856015	42.373858989609616
chr13	100871065	100871359	1.6593709381259218	57.836606396096094	70.97016328046111
chr13	101282897	101283203	8.214677721846337	35.28436658955088	64.56991784089531
chr13	101303629	101303996	1.6897942129857533	0.623577157872899	3.757942371212494
chr13	101306088	101306450	3.0455731555243224	37.77720890321784	59.08149276649096
chr13	101350892	101351235	8.630337829144981	46.547318218053256	84.18135028677848
chr13	101663671	101664022	6.215299280280741	41.05501668337743	39.43399621686365
chr13	101663671	101664022	6.215299280280741	41.05501668337743	39.43399621686365
chr13	103355552	103355969	6.956706384388949	37.546490484290274	31.379486376718937
chr13	103355552	103355969	6.956706384388949	37.546490484290274	31.379486376718937
chr13	103720106	103720404	4.717060505143748	7.866915830829799	7.794867867591397
chr13	104433162	104433472	4.38331699063701	32.452395629882815	37.673487558672505
chr13	104834917	104835234	2.751892509520618	0.9831205935508295	0.3312695665690425
chr13	110031038	110031447	1.5162688887206732	3.252624752469051	0.25675416284202074
chr13	110034271	110034580	2.756241588530803	6.1959431877414	6.842227661108122
chr13	110035818	110036127	5.195829831280754	6.340468191406102	8.382864828634416
chr13	110068082	110068482	5.181738743782043	51.301183681488034	71.05846031188965
chr13	110068082	110068482	5.181738743782043	51.301183681488034	71.05846031188965
chr13	110664916	110665224	3.9553881465614618	51.51663116355995	62.69368748850637
chr13	111717985	111718613	1.9881810823063941	2.7434842952877094	2.8036708634370453
chr13	111717985	111718613	1.9881810823063941	2.7434842952877094	2.8036708634370453
chr13	112253234	112253581	4.63477755829649	38.311038078423536	69.79017725045811
chr13	114124852	114125194	6.527955537651017	27.9415362613243	65.25502710175095
chr13	114380103	114380514	6.82018908386973	4.495304625109744	11.0003105903774
chr13	117812706	117813184	3.528910363568422	3.6160874157271126	1.9215680655076415
chr13	120198080	120198439	7.001927819424685	71.25185552612984	185.7577169665387
chr13	120198705	120199041	4.921861605984824	27.756610990989778	54.24387081464132
chr13	120254930	120255585	7.932083282761901	51.521350571217425	71.56339726193261
chr14	8733728	8734095	6.901874123866941	78.87997374157814	108.1217914657307
chr14	8782350	8782647	2.8908087219854797	48.13116565537372	86.37190508601641
chr14	8932545	8933001	3.551081277822193	5.249241878588994	1.000997405041728
chr14	9006010	9006607	6.2950381314135475	2.2080894170494334	0.41512464937852256
chr14	10286342	10286677	3.4350192924044025	30.08327436304804	34.29151303874912
chr14	12689633	12690006	7.936210253922614	40.252092752955235	61.61673521803787
chr14	12711665	12712022	5.817443501715567	57.21714853138483	62.291745785571614
chr14	13116642	13117879	3.246439365966723	8.662204589203855	12.988601290611076
chr14	20971692	20972079	0.35610334509718944	1.7716474078730404	3.27067200620045
chr14	21037546	21037926	3.924019976666099	3.941518387669011	3.750968705980401
chr14	21041952	21042307	0.9899171439694686	0.9119512826624051	0.8026320511186626
chr14	21121228	21121515	4.427275664299622	53.52922365889732	66.33217169017327
chr14	21121228	21121515	4.427275664299622	53.52922365889732	66.33217169017327
chr14	21211965	21212258	3.95563141070942	77.84005700565443	115.40611802311074
chr14	21429749	21430567	3.8765978853976524	42.972165891477125	102.00766429691268
chr14	21792547	21793030	2.165619130460372	2.342111151164116	0.12030412099376228
chr14	21835655	21835942	5.113936384380486	43.386783400479096	62.165820557065956
chr14	22345993	22346306	5.847114881387534	41.414532914329264	44.59729938689893
chr14	22576900	22577189	4.7685812913835255	119.28395848785718	120.15259422645437
chr14	24979851	24980149	6.418896228675075	47.10492286426109	68.3988780079272
chr14	24979851	24980149	6.418896228675075	47.10492286426109	68.3988780079272
chr14	26016340	26016915	2.061190704677416	1.189161109406015	1.0957836482835852
chr14	26186276	26186799	0.3926192579032358	2.5703209782193768	1.0320536160332294
chr14	26186276	26186799	0.3926192579032358	2.5703209782193768	1.0320536160332294
chr14	26338578	26338885	3.366749170160449	119.92942790915212	143.51019548826187
chr14	26357777	26358223	4.752355440849681	62.64681784454483	85.01141785987289
chr14	26405796	26406232	5.727423029208402	77.62855127125705	138.32729542583502
chr14	27302851	27303259	3.6344574385998296	61.78940432679419	72.101780685724
chr14	27315680	27315973	6.236832778201575	33.865308403561954	42.205638586050824
chr14	27315680	27315973	6.236832778201575	33.865308403561954	42.205638586050824
chr14	27329374	27329683	6.226087489945989	71.0487681442094	75.21238067466464
chr14	27329374	27329683	6.226087489945989	71.0487681442094	75.21238067466464
chr14	27460731	27461039	2.8681016045731385	13.703754936332826	40.15709552284959
chr14	27937098	27937480	5.829951378687514	3.506875535268434	1.8913244870320665
chr14	28159444	28160194	4.435713511149088	27.83938664897283	38.037778162956236
chr14	28159444	28160194	4.435713511149088	27.83938664897283	38.037778162956236
chr14	31405242	31405939	1.6588846976993075	1.530917796462646	0.5916061510827654
chr14	31440450	31440784	2.5499360090244316	20.577920437216044	27.936232735296922
chr14	31441066	31441536	3.2312547440224506	68.220384623142	85.80932100783004
chr14	31848565	31848876	7.125467732788282	52.42566144428069	52.9113527287241
chr14	32483412	32484087	1.098412638063784	3.089961594828853	0.6492632717556424
chr14	32483412	32484087	1.098412638063784	3.089961594828853	0.6492632717556424
chr14	32898091	32898445	1.378119945526123	5.363656181400105	2.2920812078788457
chr14	32898091	32898445	1.378119945526123	5.363656181400105	2.2920812078788457
chr14	34915215	34915713	0.5894368441708117	0.9994143756278547	0.7028961756143225
chr14	35029215	35029551	10.381015251080195	54.3365250314985	65.22645182552792
chr14	35154437	35154730	5.329054746204676	38.57713303875191	50.2483609267876
chr14	35192641	35192974	2.801766451414641	54.0828974998749	80.69236659144497
chr14	35213546	35213833	5.416444020819581	39.31554298554563	44.324750071203255
chr14	35260137	35260424	2.328879490962012	15.698344344461422	21.93916735125751
chr14	35280256	35280762	3.06128131353808	67.75347297841853	90.2248493786386
chr14	35297349	35297739	3.947080904398209	55.83919467727343	101.8799329708784
chr14	35302013	35302465	0.6555216555046824	1.1052403762540985	0.3670789272384306
chr14	35305333	35305691	3.606981352054873	62.25700005222965	79.76455172746542
chr14	35331671	35331970	4.162018817404042	50.85520704135448	73.9254398951961
chr14	35354633	35355012	4.643433695418224	75.81788198551591	98.19822342100119
chr14	35494278	35494583	7.193342243257116	26.237412844329583	58.017325532631794
chr14	35494278	35494583	7.193342243257116	26.237412844329583	58.017325532631794
chr14	36033420	36033719	6.07479750272821	25.16778482701069	22.426043315476
chr14	37944323	37944613	7.460867876842104	29.90420334914635	53.95951587331706
chr14	39550725	39551028	11.452511123304713	1.921994682585839	1.6774268543759587
chr14	41839901	41840220	7.313975331177906	19.034602515002405	39.099273251141874
chr14	45746561	45746856	9.072240829467773	21.431500231209448	19.421972772630596
chr14	45765161	45765451	6.291842159731635	58.060009806115055	50.27317965935016
chr14	45854169	45854615	8.83727986181798	10.919495580442284	13.397318226339571
chr14	46163404	46163732	1.3024914119301774	1.5542745644726403	0.21343994431379365
chr14	47941814	47942139	12.831376680227427	102.20939031876051	97.83919083815354
chr14	47946560	47947191	5.093157394941182	119.2253518966034	83.92227741542217
chr14	47973890	47974250	5.2062366008758545	106.80324563880761	107.87106249067519
chr14	47973890	47974250	5.2062366008758545	106.80324563880761	107.87106249067519
chr14	48278106	48278439	5.35936423321744	27.054016342392195	48.44867028130425
chr14	52724429	52724811	4.044171362023079	68.82012683043929	111.5807365297647
chr14	55018364	55018653	3.9770003107592307	10.642063812401055	32.04875222374411
chr14	55049385	55050279	1.2008450084618008	3.1311633758230233	1.2372838310747338
chr14	55292822	55293781	5.298372179673785	32.66608880968362	69.27239008118885
chr14	55773259	55773546	6.338407659364495	47.04641530156551	56.11402955287841
chr14	56173519	56173814	6.32534986269676	60.41578617419227	77.9726032321736
chr14	56224169	56224514	6.451206985418347	114.69615642281546	143.83969109818554
chr14	56228984	56229279	3.0131819337101304	36.268933025052995	61.846989041667875
chr14	56497051	56497467	9.61373320565774	63.206443328123825	66.57687841126553
chr14	56933458	56933788	3.750159806916208	56.40415808540402	60.8096774708141
chr14	57386241	57386528	9.88694275214697	29.16981066664752	37.253178967831445
chr14	57392637	57392975	5.7611947948410664	51.50480954622376	66.12475017118736
chr14	58299146	58299515	3.6600516869769835	40.880084575676335	45.0120886619175
chr14	58467693	58468053	5.968032205104828	61.14638092021148	78.90142983330621
chr14	58498897	58499285	6.659743214390941	56.83668524948592	68.13184159625438
chr14	58498897	58499285	6.659743214390941	56.83668524948592	68.13184159625438
chr14	58498897	58499285	6.659743214390941	56.83668524948592	68.13184159625438
chr14	58507732	58508030	5.984181125692073	20.759947415166252	36.35255416767709
chr14	60100068	60100445	4.295213298392865	68.32126977494288	131.42796459501554
chr14	60870877	60871319	7.86028432953951	185.90968561496132	392.8931132037176
chr14	61999464	61999768	8.032997824643788	18.97927054958908	22.45330007452714
chr14	62186926	62187286	6.67623495525784	33.26843740675184	73.22082459992832
chr14	62220473	62220774	3.7726662151045183	27.13315850674512	33.438842884329866
chr14	63704750	63705085	2.79738355038771	45.9594614968371	58.95329234849161
chr14	63920709	63921009	6.054548877080282	27.56466579437256	20.017705078125
chr14	64888768	64889116	9.345876025057388	59.0310287037115	48.8207428153904
chr14	64888768	64889116	9.345876025057388	59.0310287037115	48.8207428153904
chr14	65260101	65260388	4.580937279226057	62.84523943990781	67.29331117806119
chr14	65306948	65307382	3.969242990291613	7.553833807668378	17.931145629025824
chr14	65306948	65307382	3.969242990291613	7.553833807668378	17.931145629025824
chr14	65522983	65523278	7.072802129842467	48.70971913458937	67.86773479914261
chr14	65952841	65953128	2.324076841932556	33.43555280867354	56.494503167448144
chr14	65981640	65982071	2.753045063284323	61.00452949912255	90.73459759112578
chr14	65987401	65988365	5.429570702596324	89.93084173992709	134.08032931208115
chr14	65987401	65988365	5.429570702596324	89.93084173992709	134.08032931208115
chr14	65991593	65991988	1.709566514703292	1.9618645195719562	0.06734975863106643
chr14	66285115	66285629	2.4747197507420404	83.53663545870131	80.11991771232293
chr14	66301911	66302601	3.3993626705114393	4.5058719288611755	6.697458412681801
chr14	66361761	66362061	1.1484332879384358	1.8947018378973006	0.8937729851404825
chr14	66397180	66397492	7.199802948878362	10.26902257823027	26.706351154889816
chr14	66400823	66401244	1.0507755404130297	3.2350435721336237	1.559806716130635
chr14	66599970	66600286	5.64332091959217	32.784111603905885	54.72170851653135
chr14	67595517	67595809	2.548580909428531	35.908753875591984	59.36550945125214
chr14	67626695	67627196	13.65742088268379	197.38612949443672	361.8490146762597
chr14	70378472	70378789	2.7823283409094586	56.789157700275396	66.02421998526395
chr14	70589980	70590290	5.245753180596136	44.98431975803068	63.66239125497879
chr14	70738065	70738715	6.148539997981145	51.24503488173852	63.65362560749054
chr14	70743104	70743592	5.99256890132779	67.45409023786178	101.77297568516653
chr14	71184288	71184572	11.529628155936658	0.0	0.0
chr14	71446055	71446794	6.916711867904147	29.14759178510054	42.19924583486678
chr14	73652552	73652920	2.5764879091926245	5.040778262459713	11.82530749168085
chr14	73689410	73689715	4.2473269446951445	28.83917653462926	38.65376587383083
chr14	75256029	75256318	6.494814133561606	53.500122492701124	66.50532441980698
chr14	75305463	75305943	0.6574780573447545	1.8741580224285523	1.0005362731715044
chr14	75307766	75308195	3.591468879948685	58.116361160378354	103.33978535634377
chr14	75307766	75308195	3.591468879948685	58.116361160378354	103.33978535634377
chr14	76258765	76259056	6.421754961570923	47.000736485641845	71.97616341187782
chr14	76262868	76263270	5.725032452920183	126.77479850623145	224.7787546055827
chr14	76315944	76316231	10.189460305802083	1.8832831820959828	0.6098297830242728
chr14	77058078	77058411	4.842053782832515	39.28474998545718	41.2228902195309
chr14	77058078	77058411	4.842053782832515	39.28474998545718	41.2228902195309
chr14	79955068	79955425	6.396484126563833	57.459463692512834	82.70581242751007
chr14	84704360	84704906	9.823535569858201	13.72611515622436	13.665717702208857
chr14	99557493	99557812	8.087275331670588	50.151377789839685	54.23770734733175
chr14	99820826	99821252	2.6074312147400187	1.8562248964824586	2.4190652471193124
chr14	99829594	99829910	4.8495900389514395	6.635710517062416	0.0
chr14	103411606	103411903	6.069299251543552	45.30572453251592	42.839409054329096
chr14	104048377	104048711	8.458533088604133	23.46072972748808	43.12214965020825
chr14	104054104	104054409	4.568139662508105	19.71617946937436	49.31573179979793
chr14	105565530	105565844	6.486826471462371	39.14947915532786	43.91789236342072
chr14	105988926	105989575	1.3271571124095947	1.9322631934023418	0.5663241462090349
chr14	105988926	105989575	1.3271571124095947	1.9322631934023418	0.5663241462090349
chr14	106297528	106297999	6.401976190554868	14.971641573936317	65.6516620596503
chr14	120675157	120675582	3.3918012080473057	26.503591318691477	59.175895432584426
chr14	120705413	120705817	7.965130037600451	101.33547180477936	147.6481408246673
chr14	120710362	120711619	1.5085863524613725	4.641120164614399	1.2993580384584487
chr14	120725688	120726147	1.0508539889632746	2.1159676412092057	0.8114254957710216
chr14	121237470	121237988	3.8470332226698	21.45787449048753	21.3322562600655
chr14	121647802	121648108	3.5849166820251863	59.5327638574675	69.70185677522149
chr14	121647802	121648108	3.5849166820251863	59.5327638574675	69.70185677522149
chr14	121767695	121767995	0.9187466303507487	3.147502479950587	0.7000838319460551
chr14	121791777	121792343	3.886009730214365	5.267842575433819	8.193198702571248
chr14	122147764	122148174	5.364588290889088	15.64712509992646	20.124821360518293
chr15	5059599	5060139	7.998203636098791	49.25918729923389	53.0675585075661
chr15	5135418	5135880	7.033794976932146	19.548296499045897	76.93031895005858
chr15	5412331	5412967	5.850525172251575	13.923715060893095	30.322610756136335
chr15	6228748	6229179	6.305464498958012	2.279332498386675	3.58325045180708
chr15	6881919	6882235	4.871398074717462	0.0	0.0
chr15	6881919	6882235	4.871398074717462	0.0	0.0
chr15	8336926	8337241	8.434988809010338	27.12035274127173	52.161669921875
chr15	8364742	8365095	6.6719811158544955	31.8250839852071	52.385273281980844
chr15	10593192	10593618	6.482994061680467	53.031270197299726	65.91623216055929
chr15	10593192	10593618	6.482994061680467	53.031270197299726	65.91623216055929
chr15	11329095	11329399	0.9293243053712343	10.762642958446554	2.2176959573438295
chr15	11329095	11329399	0.9293243053712343	10.762642958446554	2.2176959573438295
chr15	12249743	12250707	6.77909657223096	50.53324338484602	88.14793363770013
chr15	25325567	25326005	4.640940699947479	56.0620477019924	79.55530324101993
chr15	25342080	25342672	6.369163476132058	48.573418288818885	143.93329898328395
chr15	25567767	25568169	2.2934409077487774	54.85964817149722	87.18985603164084
chr15	25633838	25634199	6.604296805785964	27.986190936902222	51.612130596366946
chr15	25798687	25798986	2.1340139318868068	25.506903811043323	27.717659404843946
chr15	25868201	25868605	5.863841002530391	57.86708706912428	88.22582007870815
chr15	25872148	25872509	2.7829653444052402	66.50203266896699	70.04694182588783
chr15	27707094	27707394	4.446740525563558	14.25834400177002	27.018521575927736
chr15	27933752	27934165	5.292254212404856	59.26411783435443	75.83099245159158
chr15	27933752	27934165	5.292254212404856	59.26411783435443	75.83099245159158
chr15	30273463	30273853	10.664548372611021	23.018853231576774	35.801143173071054
chr15	30836047	30836380	7.225833205489425	6.118162361351219	7.64625319203099
chr15	31238012	31238299	10.98175757271903	44.94271578273707	53.037933728420775
chr15	34025505	34025872	6.297302848961437	40.39302574191496	53.10704104582035
chr15	34373258	34373942	11.589120199805812	145.39543069332663	329.8882262176937
chr15	34373258	34373942	11.589120199805812	145.39543069332663	329.8882262176937
chr15	34595429	34595932	1.4959313921615571	0.18494950374125485	0.47600172551915376
chr15	35025114	35025521	9.210047644537848	26.969438169160696	29.403499228362662
chr15	35025114	35025521	9.210047644537848	26.969438169160696	29.403499228362662
chr15	36251530	36252530	1.8329005289077758	2.8560082679986953	1.1481373357772826
chr15	36253189	36253803	0.7227273981423642	0.7575693755662403	0.5837829687696326
chr15	36585835	36586494	0.31368435785875337	3.371090445786217	1.2376285160076275
chr15	36619299	36619701	10.815853569638076	71.28578340043477	92.62331622156931
chr15	36701213	36701777	6.897937473675883	22.32050170120618	25.628728988322806
chr15	36701213	36701777	6.897937473675883	22.32050170120618	25.628728988322806
chr15	36933713	36934102	8.669058354777357	61.22727525019707	86.6121694765851
chr15	36942889	36943220	8.785001417661361	53.99652345663111	54.380117666325184
chr15	37146896	37147189	8.804921544045719	0.2952816667410294	0.09318511152430199
chr15	37207432	37207774	6.705251189003214	40.43795787277278	61.28384189786967
chr15	37211935	37212345	9.445173955545194	40.433857115303596	107.22366073364165
chr15	37215155	37215522	6.759181126586748	40.78600231243414	62.9597554219841
chr15	37360245	37360614	0.7992348735571554	0.8949999458744597	0.19921061469287407
chr15	37751215	37751484	7.664194078693603	9.956585151776949	11.445950022417373
chr15	37870635	37870961	6.007089471524479	17.995230258790993	20.843571747007545
chr15	38377788	38378146	5.181436908977657	24.317616518982295	36.31433450709508
chr15	38377788	38378146	5.181436908977657	24.317616518982295	36.31433450709508
chr15	38932202	38932674	10.481895820569184	9.535537956124646	18.599639078318063
chr15	50401263	50401550	6.213550491200092	13.724307197311614	15.155446401456507
chr15	50523056	50523398	1.990617699093289	0.3753823373052809	0.0
chr15	50557247	50557649	2.04661351412683	4.489493529298413	5.3620654848677605
chr15	50669273	50669661	6.549618255231798	40.71722262375748	80.77648475489666
chr15	50669918	50670942	1.4454114474356174	2.418405429692939	2.086576387286186
chr15	50669918	50670942	1.4454114474356174	2.418405429692939	2.086576387286186
chr15	50697237	50698468	3.1491913322894964	20.650905736765175	35.37379570553498
chr15	50711267	50715284	2.9103569983290276	10.239737072630785	20.0880277334887
chr15	50711267	50715284	2.9103569983290276	10.239737072630785	20.0880277334887
chr15	50716349	50720265	1.7830126032257725	0.6889320209820253	0.313214066597244
chr15	50716349	50720265	1.7830126032257725	0.6889320209820253	0.313214066597244
chr15	50905469	50905973	5.386702778793516	4.956046508536453	17.788211641330566
chr15	50905469	50905973	5.386702778793516	4.956046508536453	17.788211641330566
chr15	51168925	51169304	2.181721551437177	0.7462003470096236	1.5239267833629195
chr15	51423974	51424321	1.9937066647092616	3.991962787397313	0.25420881897984043
chr15	51424640	51425171	9.06809402634644	93.8355159445222	83.95717096418535
chr15	53123624	53123922	2.386276485135891	23.33232463606252	33.99394943890155
chr15	53123624	53123922	2.386276485135891	23.33232463606252	33.99394943890155
chr15	55035558	55035898	9.046974490670596	36.97652776381549	28.382192948285272
chr15	55050572	55050912	5.796214925541597	34.5085079841754	27.42265971548417
chr15	55050572	55050912	5.796214925541597	34.5085079841754	27.42265971548417
chr15	55080353	55080713	7.901234410868751	1.1396120170752206	0.8576015227370792
chr15	57525420	57525908	7.404578355492139	157.10194857418537	379.6715313030071
chr15	57525420	57525908	7.404578355492139	157.10194857418537	379.6715313030071
chr15	57740721	57741031	6.766146785982193	164.14634627411442	76.77643068144398
chr15	57806816	57807120	2.2303783328909623	2.6439989118983873	0.2763485594799644
chr15	57806816	57807120	2.2303783328909623	2.6439989118983873	0.2763485594799644
chr15	57880927	57881218	7.312085948039576	66.79581184321663	48.62081158857575
chr15	57994866	57995173	4.749361494853365	16.975625411306996	22.156354155524934
chr15	58003185	58003502	8.10354522049239	51.26904255960266	58.02721163827914
chr15	59138498	59138973	7.04147105869494	41.23659653600893	76.92064653898541
chr15	59230941	59231538	3.864279573686558	19.960064663659388	28.287087485219168
chr15	59250795	59251140	5.013174091560253	50.28986729055211	55.783317676488906
chr15	59300731	59301129	7.922458679831807	77.11632372985534	75.41371718363546
chr15	59310834	59311412	2.3699856860414923	1.1105607457226947	1.1046302698062778
chr15	59356192	59356479	0.31691956935443943	1.536445738131161	0.14148019165942893
chr15	59439786	59440157	5.675932471642918	39.01226571467366	56.98411573425457
chr15	59477718	59478114	5.401123367174708	76.40642901683094	132.32980485395953
chr15	59478444	59479253	0.9675798875881804	4.0213150127856485	5.866327736964185
chr15	59478444	59479253	0.9675798875881804	4.0213150127856485	5.866327736964185
chr15	59531600	59531904	6.34660509071852	67.93596435730394	55.499997421314845
chr15	59572651	59572977	6.8187485574944615	31.829820972278807	31.28037931290141
chr15	61139834	61140224	1.109563649006379	0.6345095820916005	0.31234473081735464
chr15	61888202	61888512	5.032368672278619	202.84655860624005	152.0804352368078
chr15	61997002	61997294	4.37034616078416	22.014888442950706	62.85881378552685
chr15	66862548	66862881	4.6227111615934176	60.27087193852788	63.8419426382483
chr15	66993940	66994373	5.452014074039239	132.20308358358182	173.06434049892647
chr15	68770321	68770669	7.603425371235814	35.85916846922074	43.18377617583878
chr15	68770321	68770669	7.603425371235814	35.85916846922074	43.18377617583878
chr15	72968510	72968822	7.208634281769777	59.28849944090232	134.78373742714908
chr15	72980429	72980840	3.524099727036599	11.797330478102042	62.75193448774426
chr15	73052735	73053406	7.1986836221640935	40.11922430263724	69.53346841914465
chr15	73052735	73053406	7.1986836221640935	40.11922430263724	69.53346841914465
chr15	73052735	73053406	7.1986836221640935	40.11922430263724	69.53346841914465
chr15	73053939	73054259	4.186044251918792	69.62967574167996	81.39335598945618
chr15	73073065	73073360	0.6073070946386305	1.5925401944225117	0.5220969430470871
chr15	73242883	73243217	5.380458476300725	24.90908618512268	28.48539067956502
chr15	73242883	73243217	5.380458476300725	24.90908618512268	28.48539067956502
chr15	73293804	73294189	7.531336214635279	36.27911543908057	56.74665674172439
chr15	73433597	73433928	7.98560247968691	94.79474733099116	128.43023290086728
chr15	74761569	74761943	2.3435408699321236	2.559556823044537	1.974832862774956
chr15	74761569	74761943	2.3435408699321236	2.559556823044537	1.974832862774956
chr15	75988560	75989827	2.327688013180655	9.462290222708786	19.191759095760247
chr15	75988560	75989827	2.327688013180655	9.462290222708786	19.191759095760247
chr15	76068744	76069042	4.263852948310391	57.42861138854251	77.08422909006977
chr15	76073574	76073882	3.490046606435404	5.841534286350399	0.7955501605938007
chr15	76315185	76315491	4.057806367188498	46.86749080758469	50.73305214931762
chr15	76315185	76315491	4.057806367188498	46.86749080758469	50.73305214931762
chr15	76470610	76470922	2.8357505156443668	18.248110481179676	21.540998811141037
chr15	76725878	76726184	9.412660508373984	49.47593894659304	50.30071728525598
chr15	76887104	76887493	2.4799087053705917	0.34915993973651094	0.5201135956536221
chr15	76887658	76888089	1.2438251944539718	0.9713069537952715	1.4488970663597303
chr15	76888699	76889026	10.81846339112028	140.62552390732895	119.75496531261946
chr15	77092999	77093410	3.6917572149105027	62.246060722355715	87.53588373643639
chr15	77129788	77130109	6.207996885353159	70.98065965532142	86.3566156904274
chr15	77129788	77130109	6.207996885353159	70.98065965532142	86.3566156904274
chr15	77203051	77203338	4.90265506485198	58.26502683893729	61.17547727711109
chr15	77242299	77242646	1.9698775013860432	6.729232242196712	6.778899606435375
chr15	77567760	77568051	5.640349989494507	34.28987368234654	30.327291901578608
chr15	77595151	77595551	2.060289318561554	17.19885467916727	44.10355061709881
chr15	77630160	77630561	4.615503892636953	3.069279160285531	1.9553436186545508
chr15	77631876	77632283	2.6749761215884797	4.8640523085723055	11.414616313554731
chr15	77663332	77663813	7.990812316505924	126.87811790756773	245.84247081245059
chr15	77674308	77674652	8.236678054166395	50.11158999176912	87.46953294997992
chr15	77697966	77698332	5.324218935002395	26.17028574604806	38.52367412587984
chr15	77698919	77699286	4.4798327544729455	77.50103569095725	63.68653250130386
chr15	77716196	77716592	4.990468504452946	99.80484874441166	116.49668547661618
chr15	77740287	77740629	7.934282849406638	79.91292672408254	96.22445859058558
chr15	78675544	78675937	8.058330027505034	77.28088741599755	183.88649589657481
chr15	78700602	78700917	3.036242118714348	61.1867961005559	58.7136911483038
chr15	78703801	78704238	4.37719230084452	26.1568445102301	59.3164149421849
chr15	79072436	79072723	5.16675748725386	51.639564389758824	78.06285515562583
chr15	79733550	79733955	4.0833234786987305	33.30690124888479	57.562419249687665
chr15	79761218	79761505	3.505326264411315	41.296077353198356	95.36968874682117
chr15	79840108	79840466	4.465426338451534	19.608966420482655	50.644479463886285
chr15	79881274	79881562	7.464826318952772	50.06800393263499	73.70309257507324
chr15	79914196	79914911	3.2612299805754548	19.477664964015666	32.196926260327956
chr15	80074094	80074739	6.839328756258469	100.06809931910315	136.25988588554915
chr15	80566359	80566762	3.8949883072902782	50.044390753096444	48.008584247629344
chr15	80613135	80613431	7.905572572269955	34.30466764198767	46.09666014160659
chr15	80699272	80699586	3.3882483555253144	50.09972988496161	44.283575363219924
chr15	80831272	80831651	8.33417829548778	53.06370660812056	87.50108102569479
chr15	80897929	80898229	6.155602674484253	68.2341597888867	74.10365726788838
chr15	80901170	80901600	5.448388221652009	76.76024078768353	146.69174460477606
chr15	80943148	80943786	8.182329949166707	118.32840838664004	121.58168882785546
chr15	81022898	81023261	4.343173088777821	8.646872506325566	13.313144234586353
chr15	81098161	81098615	9.504182815551758	49.13766961790917	76.93039162253493
chr15	81130608	81130949	5.593324174629278	47.1177481150697	51.02177111494227
chr15	81144228	81144554	8.36174354962776	0.28536687233696684	1.6578660362337265
chr15	81347741	81348332	7.000198858038423	45.82849668447943	81.85166845144153
chr15	81672073	81672367	2.6343680044420723	1.1549590432724985	0.0
chr15	81973554	81974575	5.542178497725439	16.90478297971722	42.02827929656489
chr15	81973554	81974575	5.542178497725439	16.90478297971722	42.02827929656489
chr15	81980084	81980406	6.625263285192644	44.64848276102765	70.18649236682039
chr15	82154905	82155269	3.7746905167024214	35.42536734781422	45.216824833508376
chr15	82696956	82697244	5.129670653078291	11.706223635623852	14.016232408583164
chr15	82703625	82703964	8.841927775942823	7.546648427096792	10.015932033195607
chr15	82818076	82818364	6.794903291596307	9.122063673618767	6.2715815686517296
chr15	82818076	82818364	6.794903291596307	9.122063673618767	6.2715815686517296
chr15	82980958	82981256	6.233914426509166	55.20589726083231	114.06166361002315
chr15	83073850	83074301	3.853241150765091	57.70316873157104	55.07060940355525
chr15	83282418	83282741	3.123174310099599	1.6244172097728717	1.2917952349311428
chr15	83305375	83305992	5.9592051621967235	0.654373141896203	0.7953941934112598
chr15	83305375	83305992	5.9592051621967235	0.654373141896203	0.7953941934112598
chr15	84812716	84813299	4.188736593334793	53.910935770074865	107.63974092755065
chr15	84815291	84815630	5.975923327218115	64.53905776714505	99.28787717179212
chr15	84815291	84815630	5.975923327218115	64.53905776714505	99.28787717179212
chr15	85308979	85309383	5.185012050194316	7.833818874589287	17.885018207059048
chr15	85353088	85353554	7.612206903138386	57.606461224382016	82.91024397166501
chr15	85466469	85466774	8.63019654320889	23.382464124335616	29.05457254315986
chr15	85507923	85508349	1.2163687782108503	4.697340597569103	2.0920326519460186
chr15	85507923	85508349	1.2163687782108503	4.697340597569103	2.0920326519460186
chr15	85511060	85511509	7.080903816860343	153.7206384461282	280.9638662932976
chr15	85718319	85718611	4.3514662311501695	12.543061560147429	17.279108086677446
chr15	85896648	85897037	9.78147845525668	109.83716749011091	127.84871422539639
chr15	85896648	85897037	9.78147845525668	109.83716749011091	127.84871422539639
chr15	85905282	85905952	7.145665508953493	63.90712225116901	114.78212316712337
chr15	85909441	85909728	0.48018116568854463	1.0631947268176993	0.4098055017949812
chr15	85927245	85927617	6.96470070141618	54.264671775442295	76.66105883736765
chr15	86064190	86064494	5.512487769126892	56.03200962668971	69.57540150692589
chr15	86064190	86064494	5.512487769126892	56.03200962668971	69.57540150692589
chr15	86219305	86219641	2.5183543406781697	2.8960996880417778	8.517672064048904
chr15	88528515	88528805	6.700518887618492	68.98623996973038	91.57800133474942
chr15	88909486	88909927	7.274978075438346	68.24288585775294	127.78809093023374
chr15	90565003	90565290	6.021490535669626	18.988405837829937	24.04673941210172
chr15	95636306	95636810	4.582800728934152	71.66235801695831	43.92188828615915
chr15	95807752	95808182	6.538071115626845	32.90651426758877	67.4553094553393
chr15	95831779	95832098	3.844916239053852	23.756077841157822	40.740853255819005
chr15	96151391	96151734	8.87945163771293	35.62519060696527	48.52199063634733
chr15	96159145	96159432	5.205174296575141	83.43502373354775	86.61261624575492
chr15	96373806	96374131	3.354131604708158	50.7625820688101	50.81083341158353
chr15	96373806	96374131	3.354131604708158	50.7625820688101	50.81083341158353
chr15	97205362	97205761	2.466110690793298	5.290338704609931	12.41900720811428
chr15	97208379	97208950	10.682250208278463	26.817297778488665	53.434340689102946
chr15	97973908	97974228	7.2781872868537905	57.63173941299319	65.80783163383603
chr15	98349454	98349751	4.65405851261383	10.850330182598897	23.904161101639872
chr15	98416730	98417157	4.0569036727208445	65.35375978153819	106.85196744976892
chr15	98815165	98816906	3.6340940983250247	89.35814854360599	99.25858138512771
chr15	99083513	99083800	5.522095783246934	44.64773917655081	68.63491917902584
chr15	99083513	99083800	5.522095783246934	44.64773917655081	68.63491917902584
chr15	99216138	99216447	3.514432848464324	9.601003424828107	21.315141026641946
chr15	99494622	99494990	7.557194694228794	112.1512436170293	104.38091595924419
chr15	99494622	99494990	7.557194694228794	112.1512436170293	104.38091595924419
chr15	99564050	99564612	3.4869897475870477	61.70076084836946	73.67568192999558
chr15	99564050	99564612	3.4869897475870477	61.70076084836946	73.67568192999558
chr15	99612664	99613149	5.108990124574642	40.93877888119098	79.99843138272
chr15	99635110	99635489	5.403400211032274	118.9845506981369	181.6852886406287
chr15	99653821	99654198	5.439379337928023	42.97871303321196	80.48535757640312
chr15	99686035	99686453	7.164260395405965	127.66208287346306	145.4512820831326
chr15	99737224	99737675	6.578928093159543	71.216064129859	70.74873734260609
chr15	99737224	99737675	6.578928093159543	71.216064129859	70.74873734260609
chr15	99751274	99751573	6.9597430404612055	37.70966832853081	39.17189758677148
chr15	99751274	99751573	6.9597430404612055	37.70966832853081	39.17189758677148
chr15	99878591	99878985	9.475458325468344	75.33265943575631	76.10471308170841
chr15	99880275	99880859	6.4493232132637335	64.97903210332949	66.15286926863945
chr15	100031101	100031412	8.716282941137479	76.32620745533148	108.75135024414185
chr15	100432149	100432535	7.629659014044648	68.42251713411795	93.47742269940944
chr15	100447771	100448058	2.616989097528757	55.03975852275144	80.20465508404509
chr15	101165427	101165765	5.504337189465585	44.25785403279863	60.77057539358647
chr15	101236748	101237126	0.0	1.5455705946084684	0.18520714744688974
chr15	101240861	101241255	0.5246649538805037	0.7744591596162864	0.986158275967322
chr15	101241563	101242220	0.7761101671912717	0.8354252649405957	0.28770534959557936
chr15	101830149	101830485	5.151554138887496	64.21266947544757	91.46702718379952
chr15	101854020	101854557	2.1480193564345718	1.2473234584211637	3.063675609158848
chr15	102090191	102090529	6.654133105419091	43.45416815270334	86.17021635439269
chr15	102149440	102149738	3.597913559651215	28.80796049105241	31.696358013473102
chr15	102212753	102213064	5.627694366062569	18.958896413493388	13.612226492339008
chr15	102216481	102216798	5.129907268078921	37.14720250078556	30.84780782705602
chr15	102221867	102222291	7.062879172136199	16.111227920173473	11.148487734907079
chr15	102223293	102224111	1.0344323307494372	2.4008002940629107	4.067839004882682
chr15	102232862	102233158	7.92419129448968	80.923099018432	50.94054362097302
chr15	102237395	102237759	3.42637246126657	228.39276076558528	322.65343886155347
chr15	102254156	102254448	5.8522938342943585	86.80416055615635	106.08645916148407
chr15	102290924	102291213	0.061991554643043595	6.035663403441749	1.5261328311114988
chr15	102305252	102305543	5.3467334193462355	13.567619654730834	26.420316561800508
chr15	102312410	102312727	2.5649580820125735	17.305863954479385	24.734775621432235
chr15	102400948	102401373	9.309625869077795	57.71782822356504	112.56012242822086
chr15	102403474	102403935	8.788890605893414	4.318515720439836	23.887851895065474
chr15	102811519	102811840	8.496280720672132	160.74992064300727	215.37689165014345
chr16	4362424	4362711	5.733368984913577	36.17457727023533	11.886760189973518
chr16	4550177	4550693	5.3095058156538375	57.91276149001232	68.16991473491802
chr16	4584655	4585152	5.129826946757449	50.58605630632857	65.94727336856681
chr16	4638028	4638357	2.7520512998285263	18.34859998646478	23.43256197439501
chr16	4888916	4889231	11.873726915934729	86.34336620058332	130.268613564022
chr16	4895441	4895757	3.0615230934529363	16.330214609828175	25.338119839565664
chr16	4904019	4904489	2.615498365239894	48.07263798637593	65.30135485060671
chr16	8524486	8524817	6.8073379582868965	33.39229805663993	50.014583587646484
chr16	8524486	8524817	6.8073379582868965	33.39229805663993	50.014583587646484
chr16	8732504	8732865	8.692476523549933	73.59909729944371	94.3250823153023
chr16	8748627	8748971	6.670264533785886	33.55014929764493	37.68438932022383
chr16	8841004	8841552	4.506558339961254	25.494880632109886	46.85440927787419
chr16	9281259	9281638	7.032419403498909	10.120331640136587	11.833054253168031
chr16	10276687	10277031	3.5694942640703777	10.901225083442622	18.64988084518632
chr16	10287435	10287909	9.562533870528016	24.46247638189843	71.81753406041786
chr16	10287435	10287909	9.562533870528016	24.46247638189843	71.81753406041786
chr16	10297053	10297405	5.547726037827405	79.47158898142251	114.72796700217508
chr16	11263986	11264350	10.086034717140617	64.05759384638661	99.3385659141855
chr16	11322280	11322567	5.795789361415425	18.975442963610128	45.55900015232871
chr16	13765608	13765901	8.927210553921123	41.19020877071615	52.72364521596212
chr16	13803504	13803821	9.2599402797711	90.4207222672291	102.49471975237789
chr16	13978109	13978515	17.046611642602628	27.730150692568625	18.15042051834426
chr16	13978109	13978515	17.046611642602628	27.730150692568625	18.15042051834426
chr16	13978109	13978515	17.046611642602628	27.730150692568625	18.15042051834426
chr16	15948459	15948792	1.171195028780459	2.6539965255840405	2.03507511823385
chr16	15992870	15993415	1.2137579349202847	1.6301507206138122	2.1195159767745833
chr16	16073869	16074466	1.1542043094858652	1.6798296817383376	0.5277014257919849
chr16	16252234	16252581	3.991387236702339	33.158215938452685	42.71109532348017
chr16	16357844	16358221	6.967373875787467	30.058195964094814	49.1636828952506
chr16	16987811	16988129	6.630585983864166	61.30005862877804	64.74441558759918
chr16	17029012	17029299	5.301207366305361	26.531262468170205	55.245564890240125
chr16	17180475	17180762	4.249612560670966	47.97339588964442	46.04945334449462
chr16	17381008	17381329	5.521080872722876	17.913268623879393	25.11573339696985
chr16	17413187	17413474	2.6602072998206374	10.103582074833248	11.435478401516372
chr16	17866851	17867264	8.025136269899603	57.72794482436653	71.42205354261051
chr16	17921467	17921775	2.908373266071468	2.4646784500642256	0.6432596936628416
chr16	18359652	18359956	8.069255543382544	26.311472093588428	35.03177505025738
chr16	18407349	18407733	3.9800431405504546	67.06128719449043	92.79559059937795
chr16	18416685	18417964	3.3337832198094537	33.33423134877963	77.37529805155822
chr16	18416685	18417964	3.3337832198094537	33.33423134877963	77.37529805155822
chr16	18574669	18575009	5.780005459224476	84.76360431558946	50.097087038264554
chr16	18813502	18813856	7.99622497450834	113.08089179945532	139.58540936917234
chr16	18878425	18878720	6.189864409171928	46.325597318552305	67.20798245526977
chr16	18878425	18878720	6.189864409171928	46.325597318552305	67.20798245526977
chr16	20068640	20068962	14.851180248378967	46.45711045087494	42.309388899655076
chr16	20149172	20149463	6.3886167404987555	40.105109290159035	44.54058678617182
chr16	20191107	20191431	6.027162972791695	41.06510533226861	62.63576129078865
chr16	20745553	20746100	5.290779771055121	67.16325632919995	61.75311021438682
chr16	20763680	20763967	10.261491248831932	34.229698733585636	43.17094055617728
chr16	20910564	20910856	9.760138318963246	38.779333454288846	39.89032902129709
chr16	21209885	21210390	2.0603575423212335	2.2290258242352174	0.6377005895765702
chr16	21265260	21265593	3.8777786661554745	26.88359786905684	31.84853149963929
chr16	21380333	21380620	1.0563985645147982	2.3597754543251277	0.4146833203810848
chr16	21380333	21380620	1.0563985645147982	2.3597754543251277	0.4146833203810848
chr16	22128582	22129160	10.79608037480021	75.83684092017606	66.21709412645716
chr16	22128582	22129160	10.79608037480021	75.83684092017606	66.21709412645716
chr16	22435022	22435335	0.3742498254623657	2.4371953437122675	0.5256214347510292
chr16	23095767	23096064	4.26892450120714	22.242551228815458	41.43924069645429
chr16	23115251	23115560	4.816744566735326	40.39712672094697	60.73497999293133
chr16	24135641	24136066	9.452283899643842	55.45882999420166	93.48982276804307
chr16	24186028	24186342	1.6941219712518583	31.061225436295672	52.88969290180571
chr16	24417660	24418323	1.3510979858099246	1.6557300027858797	0.15838982292969303
chr16	24508373	24508712	3.593684888519017	53.45763205919294	58.873065599649706
chr16	24980941	24981283	10.80333779987536	38.60182485524674	37.767610766037166
chr16	25902153	25902462	5.244894706701384	25.8917329878483	18.11151156379181
chr16	27416717	27417034	7.090589460138267	52.660041929419485	60.16523612711332
chr16	29973477	29973920	4.342796831583062	88.19540623240762	75.0841849399205
chr16	30075341	30075629	7.9433399058050576	56.001914559139145	51.81095679849386
chr16	31279099	31279522	6.525713592556351	75.1296704024006	74.30794776303267
chr16	31506018	31506878	7.416215472997621	3.0721398504667503	3.0657112149305124
chr16	31506018	31506878	7.416215472997621	3.0721398504667503	3.0657112149305124
chr16	31663173	31663559	7.079824014031208	103.54255279883202	161.5032773913497
chr16	31992799	31993178	6.694258955349079	41.56140823162954	62.621436756959376
chr16	31994577	31994928	5.418256756926533	62.79887911125466	90.32258106840303
chr16	32050091	32050419	3.1679986540864156	67.13441562652588	74.33684535142852
chr16	32333827	32334374	7.9286080775356815	75.5087291867467	105.90830818259955
chr16	32613466	32613757	9.035936447353297	48.567218007090986	44.6031891865419
chr16	32647959	32648313	6.8166334696408715	49.936447491080074	83.21482050486203
chr16	32647959	32648313	6.8166334696408715	49.936447491080074	83.21482050486203
chr16	32718646	32718959	6.511956847132966	7.787138652496825	5.690121675070863
chr16	32882504	32882874	6.324459985784582	1.820363547028722	3.3074191608944457
chr16	32916238	32916583	3.1876561925031135	56.416496962395264	84.69181584897248
chr16	32940626	32940920	4.546864532289051	58.27953714416141	66.43647563214205
chr16	33259845	33260275	4.198464426883431	57.66752368974131	62.77945725307908
chr16	33259845	33260275	4.198464426883431	57.66752368974131	62.77945725307908
chr16	33383983	33384447	10.196320372408834	61.44767470015534	80.78559872096983
chr16	33385796	33386134	5.838673072453787	58.55902567276588	61.3504325743963
chr16	33393894	33394186	2.973343986354462	4.925473623488047	4.665616042809944
chr16	33773569	33773995	7.880518142046503	75.5613659423002	58.833193622284654
chr16	33966501	33966913	1.8798626441400028	4.735025189455273	2.4197046340090558
chr16	35122579	35122894	6.601851033407544	41.47053722805447	57.1533202156188
chr16	35965817	35966104	4.633753027234759	47.02044717110823	81.53876556502817
chr16	36734406	36734716	0.640158942437941	1.896603725802514	2.5022307272880306
chr16	36734406	36734716	0.640158942437941	1.896603725802514	2.5022307272880306
chr16	38087508	38088315	4.451992957269983	112.06434019982741	172.37472404777782
chr16	39879292	39879777	7.214538439524542	17.84057958543915	12.309908811824839
chr16	43234755	43235242	7.354707999885449	89.35614067719948	162.33730383330547
chr16	43422491	43423171	1.7834493412691004	1.9289955935057472	0.0
chr16	43458284	43458657	6.2625082389279285	25.72905643024649	33.88737340650993
chr16	43508577	43509000	5.411492882045448	87.58644052402911	145.358913342158
chr16	43698357	43698682	5.843237477816068	19.768085715954122	25.07371548285851
chr16	43889336	43889828	8.274324634210851	297.4339109329673	407.5845270534841
chr16	44679049	44679442	7.33947118244705	115.8349754585868	102.82839587262569
chr16	44680221	44680536	1.8156183409312414	1.6243263369514829	0.9534477952926877
chr16	45120832	45121177	7.52973728041718	53.390882210109545	101.4531944827757
chr16	45573204	45573509	9.466103797662454	27.555063522839156	25.776810367771837
chr16	50072561	50072854	6.293262774626957	50.458280517786434	48.87913898559154
chr16	50072561	50072854	6.293262774626957	50.458280517786434	48.87913898559154
chr16	50420128	50420475	3.7729560126488764	51.80174526185742	51.295640764044066
chr16	54724692	54724957	13.807215521470555	14.740789725195686	27.049602546332018
chr16	55933417	55933751	5.933357342988431	19.087791554228275	24.52384095563146
chr16	55933417	55933751	5.933357342988431	19.087791554228275	24.52384095563146
chr16	55933417	55933751	5.933357342988431	19.087791554228275	24.52384095563146
chr16	56064199	56064584	4.238172900212276	90.78713450246043	126.83681922516266
chr16	61629630	61629947	7.886163118885895	18.53255549891138	20.63145920305222
chr16	61629630	61629947	7.886163118885895	18.53255549891138	20.63145920305222
chr16	62785957	62786435	8.758856473108715	33.99083973099497	55.46471847151114
chr16	73169787	73170208	16.367236565524212	52.341854644784455	48.698144278447025
chr16	75372954	75373250	7.710026206196965	14.444744045669967	21.868123905078786
chr16	76201750	76202210	8.448493159335593	43.9868234059085	122.69708341619243
chr16	76313467	76313755	4.177432161238459	69.52343471575942	76.3965675673551
chr16	76348014	76348404	10.268776294512627	35.25105641927475	55.53635441706731
chr16	76348014	76348404	10.268776294512627	35.25105641927475	55.53635441706731
chr16	77500218	77500627	0.626724474004545	3.0410903974966783	2.1344846303422176
chr16	82776909	82777183	16.985098024354365	5.249055855465631	6.793873076891377
chr16	85134238	85134803	0.9902950405019575	2.7628962856478396	0.7508860396072928
chr16	85804032	85804349	4.0995855662348895	92.3487426933806	148.64711366617342
chr16	87702664	87702977	6.886198668434216	80.96543826462742	77.5882969900442
chr16	90832551	90832904	8.772330392183731	62.36934563019458	95.92520127823265
chr16	91551007	91551317	5.87257322342165	40.87600697278977	56.580219771016026
chr16	91716328	91716618	5.22735937710466	58.281305951085585	55.23884285236227
chr16	91726701	91726988	3.3324590809253865	6.644972917510242	14.421208571058532
chr16	92103280	92103572	8.96723108748867	76.59020463081255	77.8771234881388
chr16	92113511	92113831	3.544355094432831	30.970137858390807	49.95094385445118
chr16	92113511	92113831	3.544355094432831	30.970137858390807	49.95094385445118
chr16	92645354	92645695	3.152302244191995	36.95813661953571	73.88033833881278
chr16	92645354	92645695	3.152302244191995	36.95813661953571	73.88033833881278
chr16	92677284	92677829	4.665385563876651	14.29412908138485	25.463745575651117
chr16	92726448	92726791	6.267847561627713	42.891262860756925	41.24976342204013
chr16	92726448	92726791	6.267847561627713	42.891262860756925	41.24976342204013
chr16	93374577	93375244	1.1239838836075127	1.0321118304397034	0.6297603361252724
chr16	93767701	93768026	3.93507019336407	8.478575509878306	22.56204297579252
chr16	94682349	94682636	7.764536330924217	56.69620190451785	69.36917049959561
chr16	94695087	94695992	3.7308215041186927	37.02986109796809	49.23551990445806
chr16	94695087	94695992	3.7308215041186927	37.02986109796809	49.23551990445806
chr16	94810570	94811142	5.570308898712372	102.57978222732777	124.65869087105864
chr16	94847525	94847830	7.568373758284772	73.1732093310747	87.5792329819476
chr16	94896560	94896855	6.4234442387597035	40.85419065871481	45.932599629386
chr16	94915665	94915989	6.231324113445518	29.54549436216001	49.89168129217477
chr16	94952270	94952574	6.428213480271791	64.48416624022157	65.82163469571816
chr16	97757673	97758697	1.4184945533052087	3.659409240761306	1.380339833907783
chr16	98217902	98219200	2.1722911473231616	2.4339631985075116	0.8360016098007766
chr16	98291845	98292129	22.860333837253947	12.873461552908722	17.489733914254415
chr17	3166840	3167241	5.704938372471683	45.86748839420571	75.85864882873479
chr17	4869218	4869610	2.1585858330434684	0.0	0.7358020647447936
chr17	4998084	4998403	2.2205480796790047	35.62828485289337	39.19587248470342
chr17	5769059	5769391	2.1335965739675316	42.72075585895274	49.45061823761607
chr17	5949860	5950187	5.015188707124203	21.84061018498301	72.1277147622648
chr17	5973634	5973942	6.613196413238327	85.84095674559667	91.07441394360035
chr17	6006592	6007101	12.205454751410045	189.8462405214141	288.4367530505175
chr17	7031596	7032144	1.8559352551063482	5.432386330009377	1.8064184154037142
chr17	7032724	7033316	2.546728412847261	5.151200587685044	1.6508723573910224
chr17	12506033	12506328	8.268741064556574	67.76961347289004	83.6990592988871
chr17	12506033	12506328	8.268741064556574	67.76961347289004	83.6990592988871
chr17	12946379	12946756	11.77799734828959	115.48507285687272	174.78670592776027
chr17	12949036	12949562	5.722084690862736	68.29726649645164	133.6971670547819
chr17	12949036	12949562	5.722084690862736	68.29726649645164	133.6971670547819
chr17	12983787	12984181	7.138958170934377	115.48180902821159	206.65235653020403
chr17	13109925	13110338	4.881827538007685	103.42052374365255	113.65750569119581
chr17	13109925	13110338	4.881827538007685	103.42052374365255	113.65750569119581
chr17	13204500	13204840	3.6885017647462734	65.01137138815487	73.32336156508502
chr17	13879636	13880057	1.378119945526123	4.733255147367645	9.368796486752617
chr17	14284051	14284357	7.8769067066167695	96.77207231833265	93.80197030968137
chr17	15116238	15116629	2.6681268635918114	2.286481285034238	0.4476234126273933
chr17	15147557	15147976	1.1281506952636282	2.1048203533190817	0.29908090957878314
chr17	15277259	15277565	9.259519229527392	49.07774206158383	51.48356055667977
chr17	15653052	15653358	5.0981513472164375	19.791590999154483	37.19588319382636
chr17	17232721	17233006	15.633201659353157	14.401634075767115	11.051486764874374
chr17	17511237	17511535	1.5399796706718087	5.8565020501213585	1.6045550227965284
chr17	17511717	17512204	5.905829219113141	6.091825479354702	10.036901272297884
chr17	17511717	17512204	5.905829219113141	6.091825479354702	10.036901272297884
chr17	17730701	17730988	6.444036776180467	4.210642961051821	3.2052578045516062
chr17	17760199	17760559	0.2258585466278924	2.478204326993889	0.19446750481923422
chr17	21668823	21669345	2.9621687373895753	4.7013802637999085	0.8878456733235911
chr17	21854145	21854503	11.413770854140127	14.071381045453375	15.595421053177818
chr17	21953620	21953885	14.171243496660916	0.12286928352319969	0.39627340604674144
chr17	22099552	22099926	2.2845838669149634	3.7261574842075613	4.507484985545357
chr17	23736639	23736947	1.2170409908542386	2.513006604337073	0.7000836559704372
chr17	23790836	23791225	9.575990761460252	34.45921400702704	67.08570728081358
chr17	24309089	24309784	3.6366547220902476	45.01295064490476	46.98712581113088
chr17	24840247	24840539	3.860632445714245	27.214343596811165	50.69128671737566
chr17	24991038	24991656	6.730048776830285	1.9930611574919863	17.977840432842957
chr17	25074059	25074710	4.449784615805255	91.11177620195573	101.9862372153732
chr17	25233486	25233831	3.6909700462783595	0.30200895537500794	11.355548931895823
chr17	25411143	25411533	3.229750398489145	3.02465492441104	153.44737247809385
chr17	26017601	26018039	4.961862443244621	53.035374448860075	139.3676058190054
chr17	26114114	26114402	7.771074364582698	17.003726698044275	35.28612378156848
chr17	26281745	26282066	3.7608539605066413	35.63239332300109	20.110466900644273
chr17	26281745	26282066	3.7608539605066413	35.63239332300109	20.110466900644273
chr17	26309761	26310070	6.7434449026113965	35.91725174200187	62.823872785352194
chr17	27037544	27037935	4.285921345586362	73.514692125418	65.56788653668845
chr17	27163460	27163806	4.381319208641273	17.137894387879122	64.58160601874997
chr17	27163460	27163806	4.381319208641273	17.137894387879122	64.58160601874997
chr17	27174343	27174812	5.79458041282605	197.13564597213193	215.92993415901657
chr17	27176499	27176829	4.330646629044504	47.363316216252066	162.45521341959636
chr17	27181534	27181876	3.521866684071502	10.505265893643362	51.34760107631572
chr17	27181534	27181876	3.521866684071502	10.505265893643362	51.34760107631572
chr17	27186114	27186542	4.115045188743378	60.33878492891231	88.99880250870625
chr17	27187133	27187467	2.962548922635838	72.71071151916138	160.14494392257964
chr17	27690125	27690489	7.477434618132455	89.77875406270499	133.91003975501428
chr17	27764937	27765301	4.2214435417573535	32.65747696046646	64.7326841216821
chr17	28137951	28138272	0.4980121921527423	1.9446371067721524	0.48198861942113
chr17	28370095	28371017	7.902518944729952	166.3353603838452	202.72936505169776
chr17	28391053	28391351	3.972512181173235	81.54768622481583	86.69741232603188
chr17	28545599	28546112	6.517192264281751	94.11053850869222	131.692022141425
chr17	28732283	28732570	5.78618740620098	53.60701887615882	75.94799382346017
chr17	28834310	28834954	1.1341670359143559	2.747551020998392	1.0370791806197315
chr17	29150820	29151107	2.0551756333806375	53.29594099729319	74.64784995687133
chr17	29167825	29168311	2.0870304127288946	94.89597411435328	129.42880850760534
chr17	29167825	29168311	2.0870304127288946	94.89597411435328	129.42880850760534
chr17	29177817	29178105	4.086517141924964	63.82223405606217	80.26395984573497
chr17	29219998	29220304	7.097776294533723	59.557078559803806	60.65086165752286
chr17	29266741	29267104	5.421366034788862	32.18107320454495	41.50731190045675
chr17	29792611	29792898	6.717744438490386	21.12127908846227	16.260454460303542
chr17	30187911	30188257	5.512489715752574	62.42121133087687	90.39562335593163
chr17	30696961	30697301	4.555912462402793	46.170138446022484	51.34903562068939
chr17	30700591	30700961	15.177957131411578	45.00865681622479	63.544766980248525
chr17	31352437	31353020	5.555039409094364	37.8980263684258	65.38027522514861
chr17	31360679	31361004	3.850258387052096	48.91355320600363	41.90587233323318
chr17	31393788	31394094	4.422598371318743	45.955458148632175	59.886854591712456
chr17	31709049	31709344	6.596294826572224	13.62017070034803	46.58744709855419
chr17	31723188	31723809	8.47512616896207	41.144259182535315	61.03119738052049
chr17	31863707	31863994	3.610965765311743	37.86336724101874	71.28893176354597
chr17	31880258	31880553	4.657583238310733	75.33834730245299	73.14088352009402
chr17	31885571	31885916	1.242305226256882	3.9611732227214866	0.9131511397983717
chr17	32099017	32099360	4.712938638192224	65.71744706470834	72.00835864675983
chr17	32130398	32131871	2.7075914608242555	3.436978438316521	2.669631359128829
chr17	32130398	32131871	2.7075914608242555	3.436978438316521	2.669631359128829
chr17	32326627	32327026	1.9963767665968204	38.98383459680361	13.717403459668459
chr17	32372107	32372468	6.046941271118841	111.58403697238404	86.95571642305052
chr17	32412280	32412734	8.1898092341318	80.48904866899163	91.90506078073106
chr17	32419738	32420090	6.3659775690598925	52.79957015947862	169.9927935207432
chr17	32591326	32591642	5.189760467674159	28.9333861119385	12.42868700359441
chr17	32591326	32591642	5.189760467674159	28.9333861119385	12.42868700359441
chr17	32916082	32916388	8.259717102923425	38.10564900769128	47.15712050518958
chr17	34038397	34038701	3.6493030927683177	34.558672958298736	61.15369100319712
chr17	34440505	34440972	4.491435010121772	0.0	0.0
chr17	34700583	34700990	5.553124648054343	23.079115111206907	5.968766153883876
chr17	34758784	34759078	4.218743123164793	52.482547056512765	65.26473563058036
chr17	35080945	35081236	9.215896206623091	74.98623767505397	94.47504978409337
chr17	35089372	35089952	3.7066709699301885	103.69597108939598	241.5983438014984
chr17	35113373	35113713	5.792170673258164	33.575484730215635	43.777719405118155
chr17	35142959	35143303	9.51063781422238	65.10994244245596	17.575343660836996
chr17	35225814	35226420	8.541621557556757	32.40989848882845	207.03728109932575
chr17	35668883	35669293	7.129263925552368	40.85594644997178	62.26474331064922
chr17	35957198	35957552	2.001000487871763	17.207859128208483	22.157420349659894
chr17	35957198	35957552	2.001000487871763	17.207859128208483	22.157420349659894
chr17	36104776	36105273	4.960681908567187	10.482198535556524	19.12056934377797
chr17	36104776	36105273	4.960681908567187	10.482198535556524	19.12056934377797
chr17	36136526	36136826	9.683596531550089	100.46574473539988	20.64310443242391
chr17	36143291	36143781	4.539366167418811	78.37648099198633	103.45507174316718
chr17	43005752	43006054	4.5085660006036825	59.74832381910046	34.16031252153662
chr17	43074751	43075071	4.801896189153195	24.603431713581084	76.79904968813062
chr17	43075241	43075619	6.391129708163953	33.42668625223573	97.02816357877519
chr17	43097649	43098053	3.244044907022231	19.266806803127327	62.15834185156492
chr17	44845281	44845819	4.677417466188452	67.9721180373408	88.18446498998479
chr17	44847680	44847985	1.9203310716347617	7.61012773826474	3.5577968671673634
chr17	45714384	45715060	5.952837051019161	16.599454242273197	21.238568528164066
chr17	45714384	45715060	5.952837051019161	16.599454242273197	21.238568528164066
chr17	45746489	45746776	3.034749446430273	128.86066606235838	99.61159606428512
chr17	45953360	45953667	0.8529081096090012	15.84837127586141	23.69335497629371
chr17	46208816	46209196	3.9892999749434623	19.986683657294826	20.486631905405144
chr17	46208816	46209196	3.9892999749434623	19.986683657294826	20.486631905405144
chr17	46300168	46300553	0.8913035491844277	2.3921893324170793	0.9892093404546961
chr17	46310679	46311247	3.4016316323213176	14.504755473682579	18.377171155012828
chr17	46732878	46733179	4.16183232944273	44.703649368793066	58.1952996000499
chr17	46732878	46733179	4.16183232944273	44.703649368793066	58.1952996000499
chr17	46737186	46737646	9.215443345774775	67.87120531875155	82.21098221488622
chr17	46917046	46917336	6.187288202088455	73.15966996817754	118.44913771563563
chr17	47292343	47292626	19.21577930113452	186.23022402680806	171.44867297533122
chr17	47338311	47338613	5.841043821233788	65.86313311962891	54.77564184081476
chr17	47591982	47592409	1.671818811385358	2.276718470335565	0.6033516170269433
chr17	47591982	47592409	1.671818811385358	2.276718470335565	0.6033516170269433
chr17	47595061	47595416	4.398342039887334	7.8066159020007495	21.29432756665727
chr17	47645664	47646150	3.992582217165472	98.66122693976257	174.8737596116439
chr17	47707380	47707683	6.576775506778126	24.405683978556013	31.38357769065958
chr17	47799580	47800240	6.222427295916008	54.90160751794324	84.32812803080587
chr17	47960113	47960410	4.732942661452373	59.00328924338826	109.63252078804504
chr17	47960113	47960410	4.732942661452373	59.00328924338826	109.63252078804504
chr17	47964782	47965109	7.00861627683727	13.314321354623964	25.117339052556122
chr17	48725656	48726128	4.916854092630289	17.569157717591626	9.445187533305862
chr17	49481517	49481804	2.1127989699200884	23.29954752481773	22.71974583536075
chr17	50116844	50117486	9.346326309572499	41.32427483258589	54.93355584961603
chr17	50237293	50237634	7.961582091546828	70.14602562689012	73.49846288955106
chr17	53709442	53709757	7.27999210357666	104.71580709294668	153.4514685744331
chr17	56102017	56102308	7.799884529048225	72.22108391326728	78.61131973528781
chr17	56152187	56152557	9.173819780349731	50.85955153993658	80.2578884550043
chr17	56192122	56192611	5.157386711526258	59.56559183383037	83.02929784476392
chr17	56192122	56192611	5.157386711526258	59.56559183383037	83.02929784476392
chr17	56408059	56408512	6.419072386971109	45.78166674988685	65.7613143189327
chr17	56414158	56414478	8.018932941555978	44.66584266275167	85.68564301133156
chr17	56423127	56423442	4.059991097828698	85.93283464511235	140.66110197211069
chr17	56468238	56468552	6.3200455258606345	121.58438471168469	165.28180058291005
chr17	56688909	56689271	7.808087802065011	30.61753063307283	79.96212207941718
chr17	56699173	56699489	6.812112316300597	30.658546267430992	108.08533552553081
chr17	56888197	56888516	5.745771928267046	50.3058792162091	74.58618178412458
chr17	57126231	57126518	7.418808609766412	24.051558363313042	58.4630228758689
chr17	57126231	57126518	7.418808609766412	24.051558363313042	58.4630228758689
chr17	57234410	57234717	5.02767877237028	44.702620806445516	48.45853615739058
chr17	62764243	62764554	4.998462667802523	31.615109215786987	67.6311007680617
chr17	63044863	63045200	8.563181164002915	43.89507132467955	58.24809731503269
chr17	63144338	63144691	7.519155944035344	36.35007060722319	36.78308971002487
chr17	63211304	63211691	8.10493568302125	40.13975473429806	48.658439123661324
chr17	66941898	66942240	6.568241119384766	11.903427005859843	16.314786162292748
chr17	68325974	68326954	1.4118698217430894	7.586659432917225	17.5320823817837
chr17	68325974	68326954	1.4118698217430894	7.586659432917225	17.5320823817837
chr17	69714322	69714778	17.462256324918645	32.42570618396265	26.621559812311542
chr17	71064932	71065288	6.007994563392039	5.738574442233932	9.403904684473959
chr17	71074139	71074665	5.75091042446093	58.27615135976117	60.44539781577687
chr17	71077309	71078085	8.55465789984182	9.15549536110814	11.606397989791693
chr17	71083178	71083829	3.833758798795545	3.26246725725505	5.640454939067272
chr17	71089290	71089615	6.784598981417142	9.474700636130112	25.12757793573233
chr17	71187020	71187930	2.9682644487737297	52.83263553957363	71.79309591880211
chr17	71245363	71245669	4.521679289200726	25.498002195669933	51.58423046037262
[truncated: 2,573 more rows]
