# Supplementary material for: Pregnancy reprograms the epigenome of mammary epithelial cells and blocks the development of premalignant lesions
Source: Nat Commun. 2020 May 27;11:2649. doi: 10.1038/s41467-020-16479-z (PMC7253414; doi:10.1038/s41467-020-16479-z)
Supplement: Supplementary file 4 — Source Data [file 41467_2020_16479_MOESM4_ESM.zip › Feigman&Moss&Chen_DataSource/supp_fig6d_cMYC_Cut&Run_regions_peaks_in_pre_pregnancy_CAGMYC_MECs_mecs.txt.txt]

Chr	Start	End	log2FoldChange
chr12	116887571	116888000	-6.663078272
chr18	49315285	49315689	-6.578730763
chr8	72105770	72106067	-6.385655625
chr6	62010138	62010486	-6.282049325
chr6	132413715	132413829	-6.235577076
chrX	3227054	3227521	-6.226436836
chr11	34718364	34718699	-6.122749193
chrX	31916222	31916545	-6.104541529
chr4	146767847	146768354	-6.030551371
chr6	60560945	60561254	-6.026442318
chr4	147048426	147048778	-5.998390181
chr14	42467097	42467403	-5.995661521
chr4	145418000	145418219	-5.97277676
chr4	145846851	145847073	-5.97277676
chr14	42775108	42775678	-5.95688508
chr12	18300844	18301174	-5.914150453
chr17	56339410	56339635	-5.902980068
chrX	3188354	3188597	-5.902088211
chrX	123308059	123308384	-5.895587549
chr12	116729550	116729825	-5.880849164
chr4	34242141	34242454	-5.846760993
chr12	115290432	115290780	-5.846760993
chr12	116583715	116583980	-5.846760993
chr10	108105012	108105339	-5.840454049
chr12	115290902	115291236	-5.840454049
chr16	3126260	3126495	-5.840454049
chr4	146766651	146767105	-5.824565
chrX	30632134	30632490	-5.802144295
chr12	98082819	98083182	-5.782662944
chrX	67082776	67083135	-5.782662944
chr6	64729828	64730128	-5.769444404
chr3	39370705	39370989	-5.769444404
chr4	147047774	147048220	-5.741010009
chr1	66040127	66040468	-5.739379837
chr13	46967014	46967325	-5.725756805
chr13	12915533	12916024	-5.712003907
chr8_random	823892	824077	-5.712003907
chrX	30498996	30499228	-5.709674057
chr12	99752389	99752731	-5.701733428
chr13	14389899	14390157	-5.701733428
chr4	145483182	145483499	-5.670208286
chr12	117178156	117178415	-5.663078272
chr6	11832744	11832979	-5.648711653
chr7	54852914	54853423	-5.626426464
chr3	80442558	80442875	-5.615992867
chr4	73726021	73726223	-5.615992867
chr5	92324740	92325109	-5.59711769
chr12	117123060	117123482	-5.590197609
chr7	49578369	49578684	-5.59005323
chr4	146062159	146062455	-5.574936774
chr4	60112511	60112921	-5.55226207
chr12	116487165	116487893	-5.543359305
chr7	75735013	75735439	-5.543086495
chrUn_random	4761345	4761688	-5.542351665
chr14	115173833	115174101	-5.532678001
chrX	123309819	123310021	-5.520183201
chr3	154813102	154813668	-5.518995246
chr4	146557345	146557540	-5.516944901
chrX	30302211	30302671	-5.503111393
chr15	3805534	3805838	-5.450703569
chr8	59677021	59677233	-5.444255263
chr6	123405077	123405274	-5.435912856
chr4	146511988	146512524	-5.431723493
chr16	39325805	39325953	-5.406489237
chr4	60496728	60496982	-5.358743533
chr8	19799800	19800109	-5.352191992
chr4	145882575	145882824	-5.350057202
chr4	146235459	146235686	-5.338830626
chr7	67598204	67598656	-5.323169438
chr18	3002587	3002850	-5.320324923
chrUn_random	5178264	5178390	-5.304961767
chrX	4673481	4674368	-5.302160707
chrX	112591629	112592074	-5.298160797
chr6	109886732	109886956	-5.291327614
chr14	7734060	7734266	-5.249276344
chr4	146051823	146052144	-5.246804143
chr4	146666751	146667046	-5.215558171
chr19	28994826	28995172	-5.215558171
chrX	4234266	4234486	-5.215558171
chr2	36855147	36855529	-5.210676309
chrUn_random	121165	121678	-5.209106744
chr12	116618328	116618649	-5.195992776
chr7	67654629	67654980	-5.188594584
chr4	145730367	145731229	-5.187735596
chrUn_random	4866042	4866331	-5.185742096
chr13	12936339	12936696	-5.178629134
chr9	39254847	39255255	-5.166169618
chr13	12938823	12939136	-5.16111744
chr14	44249245	44249629	-5.16111744
chrX	3105056	3105403	-5.156047508
chr4	146781850	146782238	-5.15599055
chr3	105941927	105942197	-5.153057637
chr3	106021195	106021552	-5.143390572
chr4	146093021	146093268	-5.133106798
chrX	4661588	4661991	-5.133106798
chr1	151077417	151077766	-5.131908031
chrX	30818653	30818961	-5.120246084
chr5	37051942	37052340	-5.099333254
chr12	115932619	115932813	-5.091686691
chr4	146058560	146058834	-5.075399225
chr12	116982720	116982930	-5.070018353
chr1_random	1098472	1098853	-5.070018353
chr14	44308156	44308415	-5.069610923
chr19	27143990	27144206	-5.062011215
chrX	4108170	4108320	-5.062011215
chr14	114851836	114852131	-5.050311769
chr4	146707268	146707737	-5.035863061
chr1	160939227	160939574	-5.03198788
chr10	22143879	22144136	-5.020994512
chr7	61800789	61801159	-5.020875357
chr14	83406464	83406711	-5.009676574
chr5	5944929	5945294	-4.99053788
chr1	78239718	78239910	-4.989974273
chrX	3187646	3187965	-4.978532072
chrX	31408910	31409333	-4.978532072
chr4	146590974	146591558	-4.957725512
chr6	130818981	130819337	-4.954260148
chr17	13629495	13629838	-4.946700369
chrX	3228014	3228200	-4.946700369
chr3	42679180	42679566	-4.946700369
chr7	67742300	67742560	-4.946659126
chr4	146888683	146889151	-4.938637546
chr4	61237192	61237594	-4.933800753
chr8_random	725451	725948	-4.928975969
chr5	146395559	146395696	-4.926112678
chrX	30735487	30735737	-4.920143963
chr13	12990501	12991051	-4.918591598
chr6	98743497	98743849	-4.910293908
chr7	46520725	46520984	-4.908131938
chr13	13038267	13038692	-4.908131938
chr19	13201456	13201730	-4.908131938
chrX	5249087	5249281	-4.900838544
chr4	79582487	79582724	-4.87468981
chr14	44266787	44267073	-4.87468981
chrX	3235606	3235943	-4.87468981
chrX	36331944	36332187	-4.87468981
chr4	146925303	146925530	-4.868284518
chr11	51973435	51973699	-4.860918565
chr12	117092156	117092374	-4.859292762
chr4	60089196	60089305	-4.846760993
chr5	126677051	126677368	-4.846760993
chr6	28042650	28042963	-4.846760993
chr11	121794079	121794317	-4.840454049
chr14	23975062	23975281	-4.840454049
chrX	4280925	4281179	-4.840454049
chr4	145761378	145761790	-4.836786761
chr11	27814276	27814545	-4.831061329
chr1_random	1043873	1044130	-4.823579692
chr13	13028797	13029208	-4.821526736
chr7	67575103	67575622	-4.819004891
chr4	146518413	146518736	-4.81184785
chr13	77980011	77980385	-4.81184785
chrX	123302145	123306860	-4.808075747
chr12	117115150	117115429	-4.806424463
chr2	60240807	60240898	-4.805881837
chr10	85311378	85311781	-4.805386071
chr3	30042147	30042566	-4.805386071
chr15	84265132	84265316	-4.800886249
chr9	81647634	81647832	-4.777603699
chr3	106040381	106040495	-4.776068813
chr4	50486393	50486764	-4.776068813
chr12	66006881	66007095	-4.776068813
chr16	21112051	21112144	-4.776068813
chr2	112443745	112444060	-4.771119269
chr3	106098293	106098595	-4.769444404
chrX_random	253147	253461	-4.769444404
chrX	3745506	3745991	-4.762708567
chr9	82250448	82250737	-4.758059575
chrUn_random	2749710	2750006	-4.751471991
chr9	10180087	10180463	-4.739379837
chr10	88357157	88357427	-4.739379837
chr14	53321115	53321405	-4.739379837
chr4	146830062	146830800	-4.738954076
chr16	45070454	45070613	-4.734069652
chr3	136843497	136843765	-4.732584401
chr13	13273770	13274069	-4.732584401
chr2	13061900	13062013	-4.715584112
chrUn_random	5187048	5187190	-4.710340609
chr4	145659463	145659855	-4.708675391
chr1	82529733	82530014	-4.708675391
chr12	116691440	116692295	-4.706583548
chr4	61473384	61473585	-4.705722433
chr12	92473307	92473504	-4.701733428
chr17	78077754	78078136	-4.701733428
chrX	3801317	3801574	-4.701733428
chr13	12892486	12892767	-4.696367143
chr7	54531288	54531626	-4.694757899
chr18	10878253	10878523	-4.694757899
chrX	19361293	19361683	-4.694757899
chr4	145446065	145446536	-4.687292034
chr3	138408579	138408799	-4.677303236
chr14	42760674	42761021	-4.657752119
chr7	6489412	6489680	-4.655912846
chr7	19209647	19209913	-4.655912846
chrX	160988390	160988635	-4.655912846
chr13	10942213	10942431	-4.651414935
chr13	7895647	7895945	-4.648711653
chr2	52739835	52740310	-4.647786669
chr5	79823888	79824072	-4.642850605
chr1	126957069	126957325	-4.642850605
chr6	73614165	73614283	-4.637978852
chr12	116547184	116547579	-4.636090927
chr13	57324824	57325113	-4.62335882
chrX	32048886	32049058	-4.62335882
chr12	116430993	116431251	-4.617768505
chr3	90853755	90854100	-4.615992867
chr5	79732630	79732885	-4.615992867
chr8	9836650	9836880	-4.615992867
chr12	88952816	88953113	-4.615992867
chr13	6684382	6684649	-4.615992867
chrX	30520372	30520588	-4.615992867
chr4	146625745	146626135	-4.608589112
chr13	12958349	12958609	-4.607415383
chr6	130825372	130825723	-4.59711769
chr6	130920617	130920913	-4.596214217
chr13	12942470	12942694	-4.591906728
chr16	3267156	3267618	-4.58611451
chrX	31065354	31065600	-4.5825148
chr9_random	187365	187762	-4.576763637
chr3	23589299	23589534	-4.574936774
chr4_random	145600	147167	-4.571544755
chr4	145281274	145281771	-4.564770419
chr17	4626157	4626613	-4.563299475
chr3	105981429	105981778	-4.553295347
chr7	58206700	58206923	-4.546394709
chr2	29157983	29158245	-4.532678001
chr8	22133160	22133495	-4.531108726
chr12	116898788	116899457	-4.527439073
chr4	146829517	146829781	-4.520285961
chr7	113419988	113420470	-4.511075179
chr6	6912634	6912998	-4.509013539
chrX	67652775	67653009	-4.503692813
chr5	31968892	31969266	-4.501145415
chr17	41922591	41922941	-4.497185
chrX	24533922	24534217	-4.497185
chr16	35445403	35445823	-4.495797602
chr9	3311841	3312160	-4.494936705
chr11	23188224	23188490	-4.494202042
chr10	113171278	113171527	-4.489143954
chr13	12863817	12864276	-4.486368518
chr3	76057720	76057935	-4.478020713
chr6	130013085	130013889	-4.477263642
chr1	140761002	140761304	-4.471617582
chr4	146633083	146633454	-4.470198314
chr11	100176148	100176260	-4.468996888
chr16	90588716	90588816	-4.468996888
chr6	18115901	18116303	-4.460693591
chr5	26435998	26436462	-4.458661925
chr3	95848437	95848974	-4.455382779
chrX	104865191	104865578	-4.453422051
chr7	48397686	48397977	-4.444255263
chr14	7810725	7810861	-4.441042388
chr14	16278766	16278929	-4.441042388
chr4	60227698	60228064	-4.437924396
chr12	116363168	116363479	-4.437924396
chr4	146342941	146343043	-4.435912856
chr5	48000565	48000611	-4.435912856
chr13	22411070	22411184	-4.435912856
chr12	116443773	116443984	-4.431785471
chr13	22867927	22868160	-4.424714074
chr5	16177695	16177839	-4.419081914
chr4	146813843	146814447	-4.418147186
chr1	48938343	48938486	-4.393106722
chr1	87528211	87528347	-4.389309432
chr13	14462439	14462792	-4.387814259
chr18	45391689	45392010	-4.374384471
chr12	116779505	116779702	-4.355853897
chrX	30589291	30589528	-4.355853897
chr1	31847870	31848372	-4.352300875
chr17	26889600	26889873	-4.350057202
chr2	149013536	149013753	-4.350057202
chrX	32143173	32143506	-4.350006699
chr7	5178476	5178566	-4.341150177
chr8	15613867	15614074	-4.341150177
chr10	103626414	103626505	-4.341150177
chr15	33712446	33712927	-4.338192571
chr13	12930783	12931463	-4.331254666
chr13	13036233	13036678	-4.328519404
chr16	47913790	47914186	-4.327947772
chr2	177122356	177122796	-4.327685675
chr8	95075077	95075198	-4.323169438
chr4	146629040	146629333	-4.322198019
chr8	19768757	19769516	-4.31897993
chr10	103620994	103621315	-4.318639018
chr14	95714353	95714725	-4.315918527
chr1	173594222	173594541	-4.309707074
chr13	108501314	108501405	-4.304961767
chrX	152913214	152913458	-4.300546612
chr3	51931520	51931684	-4.300546612
chr14	44269542	44269864	-4.296054125
chr4	146611805	146612161	-4.295948802
chr4	145467025	145467410	-4.292147836
chrX	32046711	32047125	-4.291804805
chr4	145295521	145295769	-4.291327614
chr8_random	719965	721027	-4.290530744
chr8	58052541	58052879	-4.288926491
chrX	4703624	4704097	-4.277387708
chr4	145768944	145769444	-4.276503399
chrX	4996621	4997053	-4.268077983
chrX	32139223	32139474	-4.268019042
chr4	60550918	60551248	-4.267983676
chr4	145286136	145286711	-4.261798492
chr6	130003340	130003672	-4.256311138
chrX	105269384	105269760	-4.251820479
chr8	50280053	50280240	-4.246252136
chr4	145746762	145747065	-4.240020656
chr4	86362954	86363168	-4.239722724
chr12	99306992	99307092	-4.239722724
chr16	53755329	53755575	-4.238601939
chr7	14543575	14543930	-4.233318315
chr3	63737010	63737317	-4.229530795
chrX	32011326	32011689	-4.226885349
chr3	96609659	96609807	-4.22345777
chr8	74358453	74359499	-4.222799032
chr12	117056055	117056498	-4.222758902
chr15	14994633	14995143	-4.222292138
chr12	54814262	54814545	-4.221812992
chrUn_random	5188569	5188802	-4.22100635
chr4	145395069	145395513	-4.22042357
chr4	146632648	146632963	-4.22042357
chr4	145559231	145559436	-4.217702458
chrX	152784582	152784915	-4.217702458
chr6	64785808	64786272	-4.215558171
chr13	12887172	12887425	-4.215558171
chr14	43388802	43389051	-4.210676309
chr4_random	5661	6187	-4.198966195
chr16	74877783	74878050	-4.19611669
chr18	74456702	74456955	-4.189610816
chrX	101771658	101771782	-4.186203243
chr12	21461850	21462079	-4.177832926
chr12	47672033	47672311	-4.17114113
chr3	106046870	106047156	-4.168335798
chr13	13847061	13847489	-4.166169618
chrX	30551163	30551643	-4.165122617
chr5	14879353	14879642	-4.163915434
chr7	54880479	54880765	-4.163915434
chr13	14658908	14659161	-4.163915434
chr6	121787579	121787837	-4.163671179
chr11	62734877	62735181	-4.159076151
chr2	3883907	3884121	-4.157024728
chr8_random	786403	786773	-4.156047508
chr8	111114394	111114653	-4.154417337
chr11	55362637	55362692	-4.151151457
chr4	146634086	146634859	-4.147130787
chr11	34495161	34495797	-4.146470585
chr4	49157514	49157787	-4.139365821
chr3	12206694	12206952	-4.139365821
chr12	117090487	117091156	-4.138283004
chr4	65444108	65444547	-4.13814682
chr7	67736320	67736788	-4.137059691
chr4	146140251	146140469	-4.131767572
chr13	83638988	83639137	-4.130621611
chr4	85537256	85537503	-4.121859324
chrX	3180515	3180753	-4.120246084
chr4	145698325	145698756	-4.118444172
chr13	12960059	12960555	-4.117542371
chr12	76844626	76844931	-4.116770927
chr4	145418890	145419423	-4.116681041
chrX	4747914	4748512	-4.112391211
chr8	19774687	19774940	-4.112336112
chr5	85780835	85780982	-4.109795398
chr7	67839688	67839963	-4.109795398
chrX	31323575	31323986	-4.109795398
chrX	31457811	31458126	-4.109795398
chrX	32062242	32062462	-4.107245736
chr5	138387623	138388072	-4.104541529
chr7	30201407	30201769	-4.101535979
chr8	103670131	103670349	-4.099268456
chr8_random	732192	732614	-4.096458416
chr6	12779167	12779619	-4.095803535
chr8	74352287	74352581	-4.085208385
chrX	123300707	123300977	-4.083332604
chr4	145949579	145949882	-4.077981295
chr8_random	101002	101401	-4.073869938
chr2	82332825	82333230	-4.073766838
chr9	77689860	77690046	-4.072812525
chr7	32169624	32169911	-4.070018353
chr19	43573835	43574241	-4.069831903
chr8	19787293	19787561	-4.069043237
chrX	5225442	5225670	-4.066840825
chr2	177111602	177111940	-4.064617336
chr5	8040261	8040390	-4.062011215
chr3	105952844	105953628	-4.061882119
chr7	12605724	12606208	-4.060135032
chr12	116700901	116701223	-4.058236374
chr14	43941332	43941670	-4.045656092
chr7	64220652	64220962	-4.04016292
chr8	131424398	131424690	-4.04016292
chr9	23973848	23974084	-4.04016292
chr3	106005660	106006032	-4.038396319
chr4	145560157	145560769	-4.03331893
chr6	130330538	130331297	-4.033219207
chr2	18871568	18871813	-4.031030366
chr16	24491941	24492241	-4.031030366
chrX	125964708	125964955	-4.031030366
chr16	3269748	3270044	-4.025403401
chr7	77116217	77116404	-4.023766251
chr10	32180129	32180256	-4.023766251
chr13	22825831	22826164	-4.023113136
chrX	92028238	92028517	-4.016442465
chrX	4876361	4876584	-4.012421101
chr5	146546466	146546756	-4.009676574
chr12	115178040	115178624	-4.008779235
chr14	42556684	42557202	-4.008323521
chrX	133722406	133722727	-4.004253796
chr4	60184923	60185346	-3.998120627
chr12	117095453	117095651	-3.995661521
chr12	116533635	116533944	-3.991862096
chr8	58014456	58014486	-3.989974273
chr12	18312903	18313160	-3.989974273
chr17	65702266	65702612	-3.989974273
chrX	4282673	4282907	-3.989974273
chr2	125235672	125235870	-3.989974273
chr1	87454474	87454993	-3.989875517
chr6	130834222	130834600	-3.982160143
chr13	13080170	13080407	-3.977510099
chr1	83437119	83437331	-3.977510099
chr4	60040672	60040871	-3.971542856
chr5	17716496	17716716	-3.971542856
chrX	4479520	4479847	-3.970311947
chr12	115398451	115398793	-3.970081674
chr9	88776723	88776819	-3.966998396
chr18	70761187	70761738	-3.963810822
chr5	34388909	34389083	-3.96050981
chr5	15148090	15148557	-3.958939402
chr1	161152201	161152454	-3.958301489
chr7	57780917	57781061	-3.955518173
chr11	121801614	121801943	-3.95256044
chrX	100113089	100113209	-3.949743622
chr13	25947180	25947526	-3.948530445
chr7	67606295	67606562	-3.9477155
chr7	113522337	113522649	-3.9477155
chrX	157982478	157982860	-3.9477155
chr18	3228915	3229188	-3.946700369
chr1	79198518	79198912	-3.946700369
chr8_random	191264	191567	-3.940816397
chr15	15076922	15077271	-3.937976533
chr6	43700977	43701364	-3.92738084
chr1	112073569	112073892	-3.924887509
chr17	69936566	69936743	-3.921707241
chr5	146385317	146385721	-3.920143963
chrUn_random	5489645	5489741	-3.918552336
chr7	50455592	50455971	-3.918148892
chrX	31394969	31395377	-3.916077575
chr18	23020290	23020684	-3.914150453
chrX	30522575	30522735	-3.914150453
chrX	67187027	67187176	-3.914150453
chr6	95521064	95521414	-3.904181453
chr1	81530609	81530758	-3.904181453
chr8	72005049	72005291	-3.902088211
chr13	12945444	12945965	-3.897872695
chr14	44193059	44193531	-3.896095338
chr14	52418486	52419098	-3.891307626
chr10	89520500	89520833	-3.886982333
chr9	8668771	8668969	-3.886715868
chrX	130339092	130339630	-3.885367572
chr17	13508095	13508173	-3.884034387
chr12	116777286	116777337	-3.882904551
chr2	134811913	134812051	-3.882904551
chrX	4662171	4662512	-3.879785858
chr12	67137191	67137571	-3.875655588
chr17	84705283	84705588	-3.875646772
chr7	3930318	3930702	-3.87468981
chr4	145659959	145660432	-3.874059304
chr10	102991732	102991939	-3.867082441
chr14	50850419	50850789	-3.863414879
chr16	19880090	19880361	-3.860918565
chr6	67709451	67709532	-3.859292762
chr14	42498118	42498177	-3.859292762
chr3	58759333	58759486	-3.859292762
chr13	63543524	63543825	-3.8566513
chrX	32048148	32048432	-3.853181247
chr3	112736383	112736638	-3.853040484
chr15	26043800	26044040	-3.851170662
chr1	77895850	77896111	-3.850950356
chr2	150539578	150539815	-3.849799733
chr10	110255867	110256247	-3.846760993
chr4	146873244	146873673	-3.846708372
chrX	31455407	31455953	-3.843726651
chr4	146392677	146392935	-3.840454049
chr1	138990350	138990647	-3.840454049
chrX	161359412	161359846	-3.840454049
chr4	146041402	146041834	-3.837796133
chr12	116827989	116828288	-3.832207089
chr12	117099574	117099879	-3.828969683
chrUn_random	5808487	5808876	-3.825620255
chr5	32066208	32066394	-3.822894294
chr14	42293735	42294144	-3.821353783
chr7	85474919	85475298	-3.820095103
chr14	42095266	42095513	-3.819004891
chr8_random	107323	107697	-3.814526473
chrX	56168561	56168864	-3.812029362
chrX	54956415	54956681	-3.81184785
chr5	8173882	8174145	-3.810307712
chr13	12994110	12994431	-3.8101744
chr4	147134306	147134581	-3.805386071
chrX	30454900	30455330	-3.803417479
chr6	123600483	123600732	-3.797976301
chrX	4716892	4717366	-3.79755312
chr5	15200119	15200349	-3.797206669
chr1_random	788771	788945	-3.796502138
chr16	3251916	3252322	-3.794723977
chr13	13062156	13062508	-3.793102109
chr13	116759760	116760161	-3.790716842
chr17	55879812	55880070	-3.790716842
chr2	28858662	28858760	-3.789227072
chr2	167063095	167063215	-3.789227072
chr4	61457518	61457888	-3.780468248
chr2	140177067	140177357	-3.780318057
chr10	48920502	48920771	-3.777603699
chr13	12872642	12873084	-3.777340362
chrX	30497077	30497328	-3.777340362
chr3	137115269	137115523	-3.776068813
chrX	74120140	74120392	-3.776068813
chr12	116830529	116830931	-3.772457105
chr4	146354983	146355201	-3.772047945
chr4	146618509	146618919	-3.769444404
chr6	123572369	123572716	-3.769444404
chr13	13002678	13003434	-3.766077331
chrX	61455352	61455608	-3.765094702
chr12	116442148	116442590	-3.763743993
chrX	5217932	5218396	-3.761823444
chr14	43718444	43719022	-3.761387561
chr4	145679141	145679472	-3.754051899
chr14	43763960	43764397	-3.751548808
chr1	61270953	61271329	-3.751379028
chr12	117104569	117105196	-3.751132118
chrX	30361448	30361948	-3.750783855
chr13	12948745	12949100	-3.748090258
chrX	31321685	31322069	-3.745679977
chrX	4831578	4831747	-3.743890819
chrUn_random	5162945	5163138	-3.743154489
chr7	147616243	147616254	-3.742892828
chr4	61130225	61130590	-3.739787567
chrX	82071253	82071593	-3.739379837
chrX	150655222	150655525	-3.739379837
chr12	117034296	117034693	-3.738877282
chr8_random	686733	687549	-3.738659735
chr7	20736965	20737326	-3.735156406
chr7	63216004	63216252	-3.732584401
chr15	15052261	15052575	-3.732584401
chr13	12997215	12998012	-3.727057916
chr18	31174233	31174721	-3.717814428
chr14	54415501	54415574	-3.715584112
chr17	90703318	90703423	-3.715584112
chr12	116735029	116735954	-3.714117266
chr10	29481145	29481398	-3.713198296
chr5	42406548	42406884	-3.711026928
chr9	24346455	24346607	-3.710230781
chr4	61466175	61466471	-3.710059785
chr4	146586319	146586654	-3.708822848
chr4	146500866	146501052	-3.706365113
chr13	12970257	12970649	-3.705372955
chr14	102723805	102724039	-3.701733428
chrX	31419158	31419385	-3.70155524
chr7	54864900	54865291	-3.700291087
chr10	73800546	73800780	-3.699786263
chrY_random	28399236	28399454	-3.699786263
chr2	110900154	110900352	-3.697086825
chr13	23495231	23496301	-3.696631976
chrX	4270504	4270725	-3.696367143
chr4	145575052	145575262	-3.694757899
chr6	101001363	101001722	-3.694757899
chr4	75663676	75664020	-3.693864034
chr14	44263470	44263913	-3.69258896
chr3	140426799	140427190	-3.692425208
chr6	130896942	130897217	-3.692208237
chrX	30359021	30359276	-3.691258022
chr4	146557660	146557696	-3.687748479
chr1	35449097	35449286	-3.687748479
chrX	74052647	74052744	-3.687748479
chr8_random	94017	94110	-3.687748479
chr17	18298883	18299263	-3.686554093
chr12	56857645	56857814	-3.680838555
chr12	116452968	116453309	-3.679833844
chr8_random	726142	726933	-3.674925349
chr6	130915007	130915275	-3.673626638
chr5	69270669	69270996	-3.670208286
chrX	106251215	106251398	-3.670208286
chr13	12913432	12913685	-3.668696509
chr12	116760261	116760494	-3.660326016
chr9	85566190	85566410	-3.659799951
chr4	146607433	146607649	-3.658520308
chr4	145590325	145590513	-3.652520064
chr7	54837789	54838726	-3.65234286
chr14	86112049	86112422	-3.650848665
chr10	103612428	103612731	-3.649017175
chr5	9334251	9334633	-3.645142917
chr8	20009170	20010206	-3.640664339
chrX	3216152	3216279	-3.637978852
chr3	32626506	32626627	-3.637978852
chr14	43639568	43639713	-3.635327153
chrUn_random	5892887	5893126	-3.635327153
chr4	146664518	146664828	-3.634144123
chr12	58957285	58957633	-3.623795386
chr12	83415415	83415693	-3.62335882
chr13	111916204	111916335	-3.62335882
chr1	40390481	40390758	-3.618431643
chr11	11529648	11529981	-3.618431643
chr12	66665544	66665876	-3.615992867
chr12	117056628	117056800	-3.615992867
chrX	30285003	30285804	-3.615501808
chr3	65520517	65520720	-3.615335281
chr4	146627810	146628343	-3.614725026
chr13	21149733	21149978	-3.611568108
chr14	42972611	42972817	-3.610900641
chr13	13009131	13009776	-3.610512302
chr10	119997252	119997360	-3.610080587
chr18	44210685	44210832	-3.608589112
chr4	145588932	145589408	-3.607570139
chr16	46575826	46576210	-3.607415383
chr7	126052239	126052316	-3.603835272
chr8	104900719	104900998	-3.603157279
chr13	14899777	14900071	-3.603157279
chr12	117030193	117032113	-3.600608869
chr8_random	827771	828140	-3.598657963
chr16	44951496	44951834	-3.598215869
chrX	32058313	32058571	-3.597552473
chr3	107695738	107695987	-3.594982901
chr14	8036016	8036309	-3.59141839
chrX	4236199	4237225	-3.591099085
chr16	9450497	9450762	-3.59005323
chr4	144997266	144998165	-3.588795619
chr12	116058121	116058435	-3.587900447
chr4	146120486	146120839	-3.58614711
chr9	91744860	91744933	-3.586075876
chr10	46775884	46776146	-3.586075876
chr8_random	703950	704600	-3.585113528
chr6	10136380	10136466	-3.585066928
chr8_random	388181	389944	-3.582768342
chr13	12908858	12909411	-3.58255734
chr9	100078286	100078693	-3.581207117
chr15	40958081	40958502	-3.581207117
chr10	22070427	22070779	-3.579711169
chr4	146023341	146023900	-3.575217135
chr15	35707850	35708057	-3.574936774
chrX	105171626	105171974	-3.574936774
chrX	31120549	31120908	-3.573113142
chr9	13567737	13567987	-3.572591351
chr4	145019678	145019935	-3.56679955
chr5	14925846	14926258	-3.565444862
chrX	32110724	32111756	-3.563917996
chr13	50968839	50969118	-3.563340188
chr13	22849072	22849357	-3.563133575
chr4	145275430	145275729	-3.561506548
chr2	22443472	22443660	-3.559892115
chr12	115643812	115644049	-3.55966025
chr12	5745932	5746143	-3.555960551
chr16	3259589	3259929	-3.554421865
chr10	37745310	37745581	-3.553184319
chr8_random	835268	836061	-3.551991606
chr6	123529341	123529667	-3.550753754
chr12	116735998	116736173	-3.550753754
chr3	106075945	106076478	-3.549623808
chr8_random	732764	733053	-3.549164013
chr12	116041952	116042366	-3.546236148
chrUn_random	1716204	1716537	-3.540480674
chr2	3882766	3883199	-3.54033427
chrX	3914390	3915220	-3.536952805
chr12	83885924	83886035	-3.53503346
chr16	60398477	60398891	-3.534442209
chr4	146021977	146022571	-3.53336348
chrX	32047163	32047474	-3.532909289
chr10	57157041	57157253	-3.532014754
chr1	110535046	110535261	-3.53116875
chrX	31942502	31942675	-3.53116875
chrX	52110267	52110589	-3.531112389
chr7	67763336	67763766	-3.530235881
chr9	112191228	112191570	-3.52858052
chr11	90685051	90685149	-3.524832898
chr13	12933733	12934038	-3.524832898
chrUn_random	4532742	4533028	-3.524763252
chr7	70368239	70368565	-3.522147554
chr6	52301189	52301672	-3.521027374
chrX	32660615	32660933	-3.518525954
chr3	93654344	93654607	-3.517257474
chr2	171654769	171654983	-3.516944901
chr8	19905343	19907598	-3.516902663
chrX	30474393	30475188	-3.516710129
chr14	44236249	44236486	-3.51519637
chrX	4662797	4663302	-3.512861023
chr8_random	120934	121267	-3.512057798
chr13	12901580	12902476	-3.510832778
chr16	23776056	23776286	-3.510493896
chr4	146872112	146872406	-3.509013539
chr13	12889365	12890042	-3.509013539
chr8_random	782367	782612	-3.507506373
chr1	31849015	31849240	-3.50369846
chr7	89559673	89559857	-3.503692813
chrUn_random	2677685	2678010	-3.503111393
chr4	110437497	110437836	-3.50275713
chr5	60037085	60037556	-3.501138632
chr8	83716176	83716516	-3.500512923
chrX	31943312	31943791	-3.500288701
chr12	116862120	116862399	-3.497804624
chr3	93848727	93849061	-3.495797602
chr8	19691701	19691943	-3.495397259
chr4	146517523	146517813	-3.489919755
chr3	157405118	157405433	-3.487768402
chr4	60096714	60097066	-3.483972692
chr8_random	715194	715652	-3.48267323
chr6	146045507	146045888	-3.482124206
chr14	52402898	52403442	-3.48037358
chr17	41625428	41625661	-3.476181037
chr1_random	1091937	1092236	-3.476142351
chr12	117237338	117237644	-3.475295263
chr4	145869332	145869622	-3.473238166
chr12	117168058	117168777	-3.472081899
chr10	103617882	103618193	-3.469162184
chr16	82257225	82257323	-3.465349268
chr4	146415924	146416440	-3.46482379
chr4	146938358	146938714	-3.46171696
chr8	35212390	35212814	-3.460734849
chr2	22443705	22443868	-3.460717127
chr1_random	1057959	1058440	-3.456576335
chr4	146144175	146144746	-3.45520042
chr13	13041829	13042029	-3.454140719
chrX	166070744	166071086	-3.45152033
chrX	4262202	4262484	-3.44830776
chr7	93167689	93167937	-3.44751631
chr8	19752640	19754279	-3.446592942
chr4	145419670	145420152	-3.444708442
chr7	51428458	51428638	-3.444255263
chr18	18644814	18645121	-3.444255263
chr4	64689973	64690281	-3.442884105
chr4	61235548	61235939	-3.440861343
chr13	12950032	12950470	-3.438699022
chrX	4881867	4882237	-3.437924396
chrUn_random	4254335	4254586	-3.437878956
chr7	54847442	54847982	-3.437322492
chr10	105839144	105839264	-3.435912856
chr4	145886734	145887155	-3.434672126
chr8_random	839210	839768	-3.43461501
chr6	130832397	130832846	-3.434175536
chrUn_random	5483909	5484214	-3.432646522
chr6	130809860	130810225	-3.430324331
chrX	31082213	31082463	-3.426744218
chr18	59457231	59457461	-3.426658434
chr4	145035004	145035259	-3.424714074
chr4	146037130	146037479	-3.421714183
chrUn_random	4061754	4062096	-3.420675213
chr8_random	731295	731667	-3.418845543
chr12	117076469	117076864	-3.411122695
chr6	6334687	6335085	-3.409973932
chr13	17243113	17243309	-3.406489237
chr8	72098659	72099030	-3.403731522
chr2	136753590	136753878	-3.403250879
chr4	146612929	146613413	-3.401700906
chr4	146552493	146552769	-3.399211702
chrX	138328897	138329148	-3.397924907
chr4	87931684	87932162	-3.396738391
chr4	109276730	109276951	-3.393569571
chr14	44269049	44269226	-3.393569571
chr13	12983128	12983943	-3.391995923
chrX	3180981	3181262	-3.391386963
chr4	145769995	145770284	-3.389982443
chrUn_random	5187976	5188230	-3.389885658
chr13	12925827	12926190	-3.38822465
chr13	63542253	63542469	-3.387814259
chr3	8012918	8013222	-3.3854658
chr17	58902599	58903075	-3.385239473
chr4	146151960	146152205	-3.37973526
chrX	44927956	44928419	-3.379004021
chr1	87463418	87463765	-3.378731959
chr1_random	544709	545136	-3.376708679
chr8	74578176	74578209	-3.37645301
chr1_random	1091806	1091838	-3.37645301
chr4	145923700	145924055	-3.373434304
chr3	106034906	106035262	-3.373377977
chr8	47917445	47917691	-3.373377977
chr5	101864465	101864766	-3.372829804
chr2	133759423	133759780	-3.372829804
chr4	144995789	144996296	-3.372261225
chr5	58924132	58924512	-3.372219148
chr14	42255534	42256016	-3.370196115
chr4	146836699	146837098	-3.367542927
chr2	3882253	3882573	-3.367509919
chr14	8294423	8294660	-3.366547807
chr13	12899382	12899837	-3.366428376
chr7	54841504	54843090	-3.365584037
chr6	103599039	103599292	-3.360994996
chr14	7763267	7763556	-3.356198376
chr1	104290555	104290751	-3.355994208
chr7	50389591	50389745	-3.353014032
chr17	75958858	75959077	-3.353014032
chrUn_random	44242	44446	-3.352530825
chr8	19755486	19756589	-3.351160516
chr9	16384305	16384602	-3.345190417
chr4	72650969	72651124	-3.341150177
chr6	32813688	32813725	-3.341150177
chr6	129821091	129821166	-3.341150177
chr7	96046727	96046846	-3.341150177
chr8	29645233	29645357	-3.341150177
chr12	37145849	37145924	-3.341150177
chr3	57336504	57336779	-3.340945119
chr11	34444316	34444448	-3.339088538
chr15	34896073	34896280	-3.338192571
chrUn_random	5884395	5884973	-3.337420474
chr8_random	837818	838202	-3.337179337
chr2	174544873	174545218	-3.333984751
chr4	86659503	86659882	-3.333658524
chrX	3074710	3075002	-3.332829634
chr1	122338596	122338997	-3.332603982
chr13	61444183	61444561	-3.332603982
chr15	29216118	29216366	-3.33218782
chrX	3231142	3231495	-3.330155468
chr4	146933046	146933286	-3.329187952
chr1	107041656	107041866	-3.328450297
chrUn_random	3718412	3718601	-3.327947772
chr9	5965042	5965417	-3.326292571
chr4	146765584	146766314	-3.325751876
chr14	43759981	43760475	-3.325617022
chrX	104648717	104649258	-3.324076037
chr7	46499942	46500317	-3.323169438
chrX	4281561	4282407	-3.320440547
chr14	121179591	121179835	-3.319761365
chr4	74936130	74936462	-3.318888817
chr16	3242919	3244030	-3.317909006
chrX	123312163	123312572	-3.315533142
chrX	4228620	4228904	-3.315334291
chr4	145373492	145374337	-3.312452681
chr4	146238985	146239287	-3.311740277
chrX	31935574	31935839	-3.311594733
chr7	13969999	13970341	-3.307675282
chr3	4002788	4003023	-3.306202351
chr8	73667444	73667477	-3.304961767
chr14	51863199	51863207	-3.304961767
chr15	15059945	15060434	-3.303670719
chr14	56843916	56844172	-3.303525604
chr8	121346285	121346459	-3.303474706
chrUn_random	4321273	4321944	-3.303112446
chrUn_random	5894010	5894162	-3.303059975
chr13	12893134	12893777	-3.302982722
chr16	3121623	3121900	-3.301439752
chrX	32061176	32061416	-3.301430725
chr1	173466069	173466372	-3.300252521
chr7	49434315	49434609	-3.297536004
chr4	146494874	146495172	-3.296446815
chr4	146936593	146937153	-3.296138205
chr17	69839388	69839698	-3.295886663
chr5	123994740	123995277	-3.294962607
chr14	44293374	44293863	-3.294884239
chr8	19683302	19683848	-3.294033687
chr18	49030464	49030863	-3.29384276
chr4	145762121	145762520	-3.293816841
chr12	116046035	116046446	-3.293754022
chr7	11087397	11087635	-3.292814504
chr14	42969338	42969628	-3.289727309
chrX	3227578	3227817	-3.28766804
chr14	43640615	43641305	-3.2838324
chr4	145698915	145699229	-3.283206722
chr10	108263938	108264157	-3.282049325
chr11	27388212	27388484	-3.281005385
chr4	47717152	47717439	-3.279574452
chr16	3173341	3173638	-3.27818851
chr12	116733179	116733438	-3.277435574
chr1	87377670	87377956	-3.276145506
chrX	104231660	104232084	-3.27271098
chr7	58202239	58202565	-3.272486746
chrUn_random	4252683	4252917	-3.271690189
chr1	105190004	105190279	-3.268077983
chr4	145767928	145768313	-3.264143701
chr19	4873845	4874378	-3.262663431
chrX	88540166	88540641	-3.262084901
chr6	15395881	15396037	-3.261798492
chr10	4674299	4674479	-3.260586705
chr7	46524311	46524638	-3.259465125
chr3	15400867	15400955	-3.258767115
chr10	33620892	33621193	-3.258541079
chrX	24781496	24781666	-3.258384607
chr2	11138314	11138565	-3.253008679
chr12	116860101	116860467	-3.25103637
chrUn_random	4234732	4235139	-3.250311483
chr3	83188540	83188722	-3.249276344
chr2	150087151	150087381	-3.249276344
chrUn_random	3395440	3395805	-3.24899947
chr3	9080433	9080586	-3.247893074
chrUn_random	5806997	5807160	-3.243448829
chr8	116130385	116130638	-3.242977705
chr12	117121366	117121803	-3.242126693
chr1	167231665	167231903	-3.239722724
chrUn_random	5177936	5178164	-3.239171193
chr6	78438492	78438871	-3.23830117
chr13	12992189	12992378	-3.237732155
chr6	129986282	129986730	-3.237023983
chr4	146143071	146143525	-3.236827724
chr4	89711034	89711336	-3.235132602
chr7	39199066	39199176	-3.234899971
chr9	114055168	114055322	-3.234899971
chr6	79370417	79370609	-3.233318315
chr7	113415551	113415728	-3.233036499
chr1	184133131	184133440	-3.232614966
chr9	11743283	11743572	-3.231262635
chrUn_random	5547668	5548015	-3.230892746
chr12	116808010	116808235	-3.230558264
chr8	72093489	72093802	-3.230326256
chr7	74010061	74010288	-3.230105418
chr2	177098842	177100470	-3.229173417
chr1_random	1097859	1098106	-3.226885349
chr12	83885607	83885799	-3.22631328
chr10	43356736	43357168	-3.225889533
chrX	47382650	47382993	-3.223663765
chr14	43947348	43947627	-3.222956007
chr13	12902947	12903308	-3.221812992
chr13	36766938	36767344	-3.221185272
chr4	65333312	65333669	-3.22042357
chr14	43794196	43794529	-3.219635654
chrUn_random	4054350	4054654	-3.218772884
chrUn_random	3397096	3397356	-3.218224172
chr12	117136126	117136478	-3.217952206
chr8_random	784405	786245	-3.214725928
chr17	26086480	26086558	-3.211924094
chr6	125826860	125827012	-3.211779019
chr14	74271635	74271733	-3.211596802
chr6	79836471	79836784	-3.210798968
chr6	101374623	101374844	-3.210749906
chr12	66438703	66438988	-3.210749906
chr5	14871190	14871482	-3.208404184
chr12	116990284	116990571	-3.20793191
chrX	31822970	31823678	-3.207216065
chr14	8097653	8097852	-3.207108143
chr4	60103570	60103851	-3.205949587
chr12	116486542	116486849	-3.204305305
chr12	116425229	116425454	-3.200001019
chrX	3911308	3911509	-3.199443658
chr4	146899904	146900839	-3.197944459
chr6	129824973	129825233	-3.194123311
chr15	26412881	26413215	-3.193883361
chr4	146736739	146737080	-3.192771754
chr12	116839316	116839648	-3.191248525
chr4	146768707	146768906	-3.191106313
chrUn_random	4319110	4319280	-3.189211896
chr14	43563570	43564022	-3.186833442
chr3	106049135	106049362	-3.185590415
chr8	71994379	71994719	-3.184567754
chr8	67376735	67377000	-3.184481904
chrX	16519222	16519517	-3.184481904
chr5	112492956	112493348	-3.18238247
chr11	67789864	67790069	-3.181223593
chr13	3407728	3407917	-3.181223593
chr4	146855565	146855919	-3.180268271
chrX	4877209	4877687	-3.180253618
chr4	146876231	146876584	-3.178629838
chr18	65127912	65128124	-3.177826937
chr4	145036616	145037200	-3.17639395
chrX	24805869	24806462	-3.176299321
chr14	85999614	85999809	-3.176221204
chr15	77495096	77495485	-3.173988044
chr8	92909117	92909678	-3.173851545
chr19	41577006	41577300	-3.173689475
chr14	53760266	53760548	-3.172636327
chr8_random	383184	384341	-3.171443709
chr13	12920405	12920603	-3.170890963
chr2	70545827	70545928	-3.170890963
chr8	91484993	91485281	-3.169038965
chr4	146195831	146196477	-3.167616041
chr15	62521925	62522249	-3.167215859
chr4	145254280	145254959	-3.166793167
chr2	105252589	105252773	-3.166169618
chr8	72023397	72023595	-3.165122617
chr4	131318264	131318419	-3.163671179
chr10	57299460	57299755	-3.163503083
chr17	79319249	79319556	-3.163361636
chrX	157909692	157909959	-3.16284941
chr12	116931769	116932068	-3.158410349
chr13	19029602	19029916	-3.157202282
chr4	145290743	145291080	-3.156407637
chrX	28286851	28287046	-3.156047508
chr15	15112063	15112441	-3.15575471
chr4	145671009	145671401	-3.154737832
chr10	22084640	22084799	-3.154554967
chr13	12984524	12984866	-3.154197191
chr7	14389855	14390143	-3.148554723
chr1	90116366	90116718	-3.147151147
chr13	12976443	12976757	-3.144169325
chr10	11232390	11232542	-3.142784173
chrUn_random	5883514	5883837	-3.140350356
chr4	145484728	145485019	-3.139345447
chr4	48835320	48835663	-3.135352516
chr8	19799284	19799529	-3.134374547
chr8_random	834847	835231	-3.133983393
chr14	43717129	43717346	-3.133106798
chrX	4898786	4899189	-3.132946511
chr4	147165277	147165784	-3.131998581
chr12	117141073	117141370	-3.131997807
chr1	35630266	35630286	-3.130621611
chr18	44103717	44103778	-3.130621611
chr8	74355399	74355806	-3.129240307
chr8	19789015	19789523	-3.129136762
chr4	61230023	61230316	-3.127732482
chr12	117073489	117073775	-3.125143022
chr7	83572035	83572397	-3.125070381
chr12	116454458	116454629	-3.122749193
chr10	64239288	64239590	-3.122327168
chr12	116910683	116911104	-3.122262021
chr4	60547919	60548512	-3.120736981
chr7	54602116	54602259	-3.119757431
chr12	117042953	117043241	-3.118645693
chr1	155267166	155267305	-3.118597901
chr12	92219884	92220005	-3.116770927
chrUn_random	3480150	3480899	-3.115886675
chr7	57902594	57902841	-3.115508753
chrX	70704906	70705185	-3.115508753
chr4	146886537	146886809	-3.113447783
chr12	43975199	43975380	-3.113211032
chr12	117177470	117177831	-3.11251106
chr4	145700810	145701170	-3.111922503
chr4	145745777	145746060	-3.109184743
chr5	96754298	96754685	-3.109184743
chr1_random	819845	820160	-3.109035782
chr18	23424414	23424657	-3.1081428
chr5	3011675	3012194	-3.106281479
chr4	145430915	145431432	-3.104362579
chr6	120700443	120700798	-3.103552583
chrX	31066743	31067010	-3.103552583
chrUn_random	5807495	5807768	-3.1008701
chrX	32201327	32201613	-3.100777016
chrX	3184667	3184961	-3.100228632
chr5	109893416	109893704	-3.099609136
chrX	30712900	30713227	-3.099609136
chr2	119219055	119219402	-3.09697859
chrX	30521337	30522508	-3.096515713
chr13	12855183	12855449	-3.09397604
chr15	12175285	12175587	-3.093837587
chrUn_random	5882221	5882478	-3.092516355
chr4	145277964	145278488	-3.091795331
chr8	74593548	74593806	-3.091526934
chr4	130223600	130223848	-3.090281049
chrUn_random	5182608	5182779	-3.090012808
chr19	28291629	28292004	-3.087999605
chr14	43760650	43761223	-3.087881809
chr12	116834205	116834527	-3.086992992
chr14	8217262	8217667	-3.08658868
chr4	145271094	145271720	-3.084343604
chr2	23766726	23767045	-3.083102977
chrX	31072749	31073185	-3.082222284
chrUn_random	5552349	5552689	-3.082130347
chr14	42382796	42383775	-3.080912176
chr19	12821400	12821737	-3.078040241
chr1	87503281	87503412	-3.077746647
chrUn_random	5548188	5548472	-3.075176199
chr4	146356336	146356640	-3.075047261
chr18	45067998	45068201	-3.074664733
chr8	131425037	131425253	-3.071435622
chr14	42317038	42317368	-3.070971502
chr13	109766632	109767003	-3.070950345
chrX	144713310	144713539	-3.070950345
chr8	19946977	19948815	-3.067740372
chrX	58512685	58512895	-3.067381337
chr4	101430336	101430538	-3.067334888
chr3	5032971	5033311	-3.067334888
chr19	54210739	54210926	-3.067015085
chr9	88777151	88777446	-3.066669468
chr4	142926671	142926901	-3.065202575
chr2	3885005	3885254	-3.065137996
chr4	146358277	146358611	-3.064700625
chr13	12939667	12940265	-3.064270533
chr8_random	63258	63620	-3.063649022
chr19	10398946	10399250	-3.063593492
chr4	146628505	146628905	-3.063448551
chrUn_random	5174349	5174951	-3.063123019
chrX	4234749	4235441	-3.061674863
chrX	31111670	31112061	-3.061273864
chr13	12969782	12970219	-3.060696835
chr2	24368110	24368363	-3.060356907
chr4	146652848	146653209	-3.059612261
chr1_random	511617	511791	-3.058673802
chr18	49507635	49507867	-3.057836622
chr9_random	81673	81870	-3.057836622
chr14	4374570	4374837	-3.057381094
chr6	4240127	4240462	-3.056045288
chr6	10192937	10193152	-3.053016352
chr4	110778292	110778678	-3.052068609
chr3	118794788	118795147	-3.051128426
chr14	42357127	42357347	-3.049710652
chrX	30768806	30769593	-3.048218888
chrUn_random	5484812	5485008	-3.044576795
chr5	15190836	15191224	-3.044425305
chr4	102917381	102917592	-3.044094309
chr13	35703323	35703628	-3.044094309
chr14	43962078	43962483	-3.041709004
chr16	91371213	91371628	-3.040276464
chrX	4794277	4794483	-3.040242542
chr4	145707672	145708625	-3.040076137
chr8	130699304	130699539	-3.039396229
chr4	145857695	145858709	-3.038679193
chr6	130838456	130839134	-3.036035287
chr2	34266828	34267445	-3.035671783
chr12	116739936	116740226	-3.033489865
chr1_random	785019	785334	-3.031510844
chr16	44115349	44115777	-3.031179425
chr7	12980598	12980920	-3.031030366
chr7	95483591	95483828	-3.031030366
chr8	19721400	19721562	-3.030825584
chr1	112069630	112070091	-3.029772828
chr6	41476406	41476739	-3.029734427
chrX	30519539	30519953	-3.028951462
chr12	121230267	121230524	-3.026167655
chr14	4908862	4908955	-3.026167655
chrX	31068656	31068870	-3.026023055
chr15	15064258	15064677	-3.024663023
chr4	145280398	145280870	-3.02455921
chr6	130819968	130820454	-3.023626612
chr9	96640077	96640293	-3.02097731
chrX	34628987	34629285	-3.02097731
chr3	61917796	61918135	-3.02097731
chr4	14181200	14181561	-3.020433577
chrX	30471837	30472298	-3.019555451
chr12	116439966	116440295	-3.01936694
chrX	63110998	63111173	-3.017873212
chr14	44247341	44247661	-3.017450109
chr1	132261301	132261612	-3.016780529
chr10	49833274	49833682	-3.013097445
chr1	5982295	5982365	-3.012589973
chr5	146401233	146401277	-3.012589973
chrX	15373915	15374046	-3.012589973
chr1	100739168	100739560	-3.010925894
chr7	23246616	23246848	-3.010846317
chr4	145452721	145453099	-3.01066078
chr9	95222484	95222725	-3.010259725
chr10	7096158	7096517	-3.009162487
chr4	146883538	146883866	-3.008553147
chr8	26986388	26986513	-3.007715136
chrX	32122802	32123075	-3.004044415
chrUn_random	5816131	5816407	-3.002235779
chrX	32166487	32166858	-3.001279163
chr13	12844799	12845066	-3.001219477
