# Supplementary material for: Pregnancy reprograms the epigenome of mammary epithelial cells and blocks the development of premalignant lesions
Source: Nat Commun. 2020 May 27;11:2649. doi: 10.1038/s41467-020-16479-z (PMC7253414; doi:10.1038/s41467-020-16479-z)
Supplement: Supplementary file 4 — Source Data [file 41467_2020_16479_MOESM4_ESM.zip › Feigman&Moss&Chen_DataSource/Fig.4c - list and intensity of H3K27ac peaks at promoter regions in WT and CAGMYC pre and post-pregnancy MECs.txt]

#'chr'	'start'	'end'	'Virg'	'VCAG_Lum'	'Par'	'Pcag'
chr1	4847912	4848065	0.1351097986	12.294510885	0	3.2398661219
chr1	6204287	6204546	0.9151993461	20.1401141693	0.7948657244	3.9084171991
chr1	9621286	9621584	3.6164087161	22.7443144497	1.5271192777	3.1684218781
chr1	10027682	10028521	2.0302225904	35.3160280948	2.13676518	6.6353804093
chr1	10222880	10222984	2.9417560376	18.86727146	1.3070523888	0.5936105779
chr1	16094276	16094745	4.4017605649	55.5123442017	73.2405744184	143.0086038992
chr1	16095108	16095256	0	11.2508144121	0.6123128308	0.687039857
chr1	16646751	16646925	3.5561859553	18.3860567794	2.2417824645	5.8542247613
chr1	16677565	16677771	13.3129136354	21.6983405363	116.7733593913	310.9995825314
chr1	19201907	19202231	4.1130951304	20.7226969813	80.2156408613	59.6478914744
chr1	24685470	24685937	1.1125293779	17.6433974476	1.1537658861	6.8819656796
chr1	31006716	31007146	8.1084873066	83.4388474043	152.7431412808	236.6301560868
chr1	36996605	36996744	2.7562398911	20.824554361	0.9779384779	3.6380282752
chr1	38053834	38054051	2.4387007331	28.2660275692	2.4058229055	5.5936767407
chr1	43155078	43155975	2.2615312834	18.3002015202	1.5549562416	4.7701353692
chr1	43990386	43990674	0.9665980173	12.5688418878	0.3420225655	5.7372623798
chr1	51535533	51535723	1.182281848	25.0956944917	0	5.4137975404
chr1	52176371	52176490	3.4626711236	11.8738137894	0.7449768822	4.9360905174
chr1	52557676	52557795	1.3781199455	18.3036369997	0	5.2031093275
chr1	55109009	55109243	0.7774009949	14.8292231356	8.0527866608	3.4530256075
chr1	55144176	55144428	1.6734313624	11.7292553508	0.586324398	4.4961403485
chr1	57463263	57463784	2.1293407987	20.3571779138	1.1343862697	6.501494631
chr1	58026658	58026842	3.879709959	10.9490421855	0.9850249887	4.1249080145
chr1	58449706	58449898	2.741884475	17.6570615868	0.7387687415	4.7852549007
chr1	58643241	58643375	0.8638960853	20.1670875478	4.9765837032	2.1545074413
chr1	58709063	58709329	10.6001502589	31.4165626307	117.5291339329	265.1949141653
chr1	58767394	58767800	10.3732517928	36.0014859326	130.1349947793	330.0547897264
chr1	58768026	58768845	2.7242694658	26.7627179142	2.3416908046	5.8064053594
chr1	58769960	58770092	6.1597855163	24.3401828896	58.2358899333	181.8913019643
chr1	59029990	59030128	1.7576022494	15.4308283433	3.4404517749	18.7232679422
chr1	59727498	59728038	1.7558287479	13.4807357188	1.3753872125	7.360505807
chr1	59820584	59820826	1.7995285239	12.368669368	0.6105526789	5.5672952538
chr1	60623977	60624187	0.8990592026	18.2477424258	2.3171552272	5.702313065
chr1	63160118	63160253	1.051454477	18.7324808898	1.1966229492	2.9186462517
chr1	63160768	63160993	6.2536103376	33.768411772	91.9796723599	357.3958063422
chr1	63223395	63223635	2.2107340793	30.7893004417	1.477539594	3.7828111475
chr1	64167826	64167947	1.6856343135	16.7632168384	4.7541702424	6.5426984858
chr1	64168433	64168841	2.1347360447	32.2700437962	0.2969565719	6.978170418
chr1	74552221	74552346	2.4365160637	18.9329381104	0	3.2102460051
chr1	75207458	75207705	4.9991783285	16.3885101596	1.5712554609	3.2455570592
chr1	75233120	75233618	2.3079368178	25.8967174469	0.4667989906	3.6424365633
chr1	78485485	78485696	3.5073479182	23.9941536103	1.9373738243	5.6968045122
chr1	88255065	88255478	6.299988809	30.5797693608	45.590234424	214.3726574618
chr1	88255652	88255895	3.5218660861	12.7698153429	0	5.929205344
chr1	88256431	88256536	5.4206135477	14.2177924565	0.8067823717	8.2919159299
chr1	88422082	88422759	3.7007748718	27.2726809123	1.6528639494	9.8726243504
chr1	90912490	90912647	1.0270065836	18.6993809111	2.9299787879	1.7000952078
chr1	94077241	94077403	2.126728311	20.8421132594	0.9303013782	3.6651215377
chr1	94370701	94370805	4.06810407	14.24648295	2.9550800323	3.1513711237
chr1	94830572	94830762	2.1759788614	14.7552243684	2.8721268265	4.0997677226
chr1	95374575	95374784	3.6991680889	14.0290005333	2.2057018885	6.6505063185
chr1	95375131	95375303	2.4036975794	25.341667081	4.106179797	12.9477669666
chr1	95375648	95375773	0.25357407	15.6476337433	0.7564991913	7.5389881859
chr1	95376123	95376237	7.4950487906	14.3544764937	0.7517295966	2.9067911234
chr1	99666279	99666417	1.4180654512	13.9112859602	0.5067882188	4.473582526
chr1	108693990	108694101	12.0430531459	12.9544346612	84.7388093966	229.0952705177
chr1	120207615	120208002	2.2256468556	17.4137468264	3.2197862432	3.3406030485
chr1	120355741	120356074	1.729892304	23.1988328412	1.5263457882	5.6653536454
chr1	129670823	129671361	1.8904331236	21.0317328074	1.8711826886	4.9949957939
chr1	132359502	132359774	1.4997187642	15.8963759086	0.5432123099	1.0614116797
chr1	132613012	132613117	4.5149898302	14.9666964758	1.810569741	5.6634062222
chr1	132613333	132613912	0.3570258926	16.517831585	1.8067302094	8.8357054516
chr1	133034648	133034777	2.2007186727	11.3790838552	0	4.1311781721
chr1	133035373	133035718	1.8135259573	15.0147798096	2.7209534811	3.1788767801
chr1	133141893	133142142	0.5091848795	15.5951984704	0	3.7591079593
chr1	133724243	133724355	4.601940717	16.0038969517	1.4863323489	3.145136136
chr1	133806681	133806785	0.4637903663	14.270459707	0.3314987943	0.6110697125
chr1	133903727	133904118	11.1518571785	63.9015994291	157.7752081439	328.3788387855
chr1	134373730	134373926	3.2765530372	28.5943216596	3.2968196218	5.9104445601
chr1	135026951	135027637	1.9024498393	22.396911097	4.2918997346	4.467906909
chr1	136258794	136258920	2.7562398911	17.5146254585	1.4697200656	1.397838725
chr1	136312041	136312549	2.1811210133	21.3916559745	0.8725615057	7.4577983594
chr1	136351738	136351936	2.4917522247	19.177136662	0.6168843363	4.0166557208
chr1	153190766	153190899	1.3781199455	27.7235526752	50.5695625821	131.9763878844
chr1	153275879	153276099	3.1007744897	17.4806740154	1.7461806617	7.6509035652
chr1	154613871	154614222	4.8293220487	14.4131596014	2.0093404843	5.6076108041
chr1	154749993	154750310	14.4376611364	61.5445196591	186.3998489621	289.8985181043
chr1	157882449	157882899	15.4900835355	53.6260568036	127.2412572628	270.5283998532
chr1	157884059	157884591	0.8833437997	22.33646948	5.4713360764	47.0166191844
chr1	163898813	163898917	0	16.406815969	0.6345834062	99.5867075187
chr1	165333885	165334086	1.2341372647	29.2740554525	1.7201195241	5.6008175867
chr1	165925023	165925203	0.6354664193	16.2545363267	0.9850249887	6.9654129214
chr1	166178766	166178935	3.5880067024	19.5578451664	55.2663165211	57.4593222466
chr1	166237161	166237281	1.4699946086	20.3563032309	2.9797005907	4.985745283
chr1	167390784	167391007	3.6708691409	31.5020590684	1.6078434792	7.4136286103
chr1	171899605	171899849	5.5407262122	33.2465172987	100.2870719316	174.940716509
chr1	172797955	172798205	7.1386794376	57.942155323	102.186549865	415.4976599121
chr1	173080316	173080645	1.3781199455	17.7140472783	2.6916039802	2.933344495
chr1	173211854	173211958	1.8816637718	13.8984198203	0.4356841296	2.9505914885
chr1	173341695	173341858	0.642558993	12.9110216012	3.414353887	2.5008313992
chr1	173433347	173433511	1.7982784655	15.5037558893	0.7207500844	3.8031089255
chr1	174012534	174012717	2.0031688826	12.4957970687	6.3622939013	7.5209685544
chr1	174013080	174013291	2.6256124081	19.6579338996	3.1511496249	7.8266542127
chr1	174306050	174306308	11.3881915706	32.1923617134	101.4576000243	235.0971343758
chr1	177810673	177810866	0.4712741783	17.6690394792	1.1840714889	2.2344052501
chr1	178744353	178744470	1.0600922658	16.8775539724	0.8166446487	1.8390262769
chr1	180248207	180249292	2.2773918077	22.7209651929	2.3477190278	6.0363177974
chr1	180268033	180268293	14.9154891674	51.8105541376	236.3114183573	139.3237383182
chr1	181890504	181890760	3.3914727159	13.4963276647	35.6533161402	82.5952149928
chr1	182872368	182872478	1.3781199455	16.499134792	0.286552724	3.1693090959
chr1	183142094	183142198	1.3781199455	15.9387489466	0.5303980708	8.4851320982
chr1	187027262	187027900	6.5881952223	65.9714666639	85.3791625896	294.384448902
chr1	189039155	189039513	4.1844079907	17.1612156277	1.4582772178	2.3559092526
chr1	192752043	192752194	4.1343598366	17.6155587885	4.9055567064	5.4231937082
chr1	193221244	193221475	1.9747086665	28.7575744447	1.1427996855	9.7154350394
chr1	193541599	193542127	2.8736952823	15.3260919145	0.4682599851	4.0080595445
chr1	196918347	196918451	5.5654897415	18.9512327543	1.0039677769	4.9234734544
chr10	3133913	3134237	2.0161399841	21.1271981899	1.7845993055	5.2763200329
chr10	5734705	5734965	16.0339059921	31.4214254526	166.8292485751	314.3514779898
chr10	7401057	7401586	2.7562398911	17.8265948557	0.4655127546	3.4478617855
chr10	7676481	7676626	0.1805812342	12.6887805741	3.0501834199	1.9660170399
chr10	8605827	8606233	1.1880344358	23.1995815503	1.6716323247	5.6216673305
chr10	11000349	11000988	2.393918718	18.6470559319	23.7623781802	32.8383375042
chr10	13273021	13273224	2.8988040233	18.0284038741	2.1738494987	3.595720462
chr10	17442457	17442574	12.8742696077	37.46782505	74.94611	363.1889238928
chr10	18735484	18735636	1.3781199455	17.4257519873	2.9810000093	3.261179626
chr10	20031478	20031582	3.4453030916	14.6905367558	2.5383376193	6.0059391535
chr10	21713153	21713316	7.4148089783	29.6968024669	87.3832234108	258.4771779066
chr10	21713869	21714021	2.4026447095	13.4511847935	0.1360889787	1.6425359759
chr10	22451346	22451794	2.7808502934	16.46641211	1.314833028	3.4734295388
chr10	23507388	23507769	0.5425669077	11.1782669583	0.4679515038	3.4384835204
chr10	27794261	27794441	1.7609310415	17.9743041012	4.4052531673	5.1194051014
chr10	36694101	36694292	2.0924334251	27.5783838701	1.0211253809	5.6563902738
chr10	39332725	39332904	2.3096982327	16.3174518127	1.6508798692	1.4759304437
chr10	39451563	39451706	0	16.4013707488	1.1985618743	5.0536240798
chr10	39977636	39978131	3.0151611126	26.6311133298	14.3953061732	7.6206405341
chr10	40349415	40349597	0.3558881178	18.6752216161	0.9200782861	3.8609582415
chr10	40602515	40602805	2.4948740417	12.7619258453	1.3926215357	2.3479523803
chr10	40602988	40603148	1.3781199455	11.5615947247	3.0412677556	2.0881109834
chr10	41023267	41023371	3.538059959	20.8355581944	58.2017374772	164.8665265303
chr10	41023863	41023991	2.7131736428	14.7835405171	3.9400999546	1.7235420877
chr10	41210300	41210571	1.8866512907	15.3194282855	0	5.2797443858
chr10	41238453	41238666	9.148660315	39.3392871087	91.2096435833	203.6878675004
chr10	41238975	41239209	0.1472350369	31.1413790915	0.1052377125	3.6858151866
chr10	41996744	41997003	1.7239823286	18.8726345821	0.5818873485	7.0561798585
chr10	42940812	42941132	2.5322953999	11.9360650182	1.4282876268	4.5110012926
chr10	43298468	43298731	0.9536799623	10.2942397259	0.3033727151	2.3818773802
chr10	50311712	50312400	4.1063204408	29.6523665162	3.7425240552	4.0616826821
chr10	55948589	55948748	1.8894977869	19.2178256197	1.0531713715	0.9078739882
chr10	57909010	57909411	3.2373815213	18.5769384246	2.1125230513	6.2555028494
chr10	59414965	59415482	1.4261009107	20.4543203653	0.4420228189	5.7563113428
chr10	61912537	61912707	0.5107150386	14.1782510645	1.3095038084	6.6702048666
chr10	62486922	62487030	0.3572903562	12.9907048013	0.5107536978	5.6658084834
chr10	62487145	62487283	0.3295504218	18.2981245345	0.7137862237	5.5919805541
chr10	66559860	66560079	5.1915538104	15.4402636698	7.3044818221	19.6664631552
chr10	66560490	66560836	6.0143443477	50.440912175	89.2843862669	383.4381088838
chr10	66647737	66647893	6.7757668495	34.3899418024	71.4711845349	318.4256891104
chr10	67741768	67741929	3.9118082953	21.5452796154	3.1019125255	2.233033158
chr10	74674891	74674995	1.8551614651	12.530149955	0	3.0378869921
chr10	74980393	74980505	3.285339513	14.5773825986	0.7123844602	5.9579222671
chr10	76722160	76722389	2.2266566805	13.899330843	0.3828263056	3.0051058999
chr10	77069010	77069114	0	12.4101735995	0	3.1601007397
chr10	79316165	79316515	7.6781028339	32.614105429	93.3241833142	382.8118507385
chr10	79317968	79318072	0	12.6982038388	0.6819403768	3.3870686384
chr10	79371535	79371833	1.1468917667	27.9633594487	1.4081229704	8.3079654546
chr10	79389823	79389959	1.3781199455	17.282294049	0.9850249887	3.8384396302
chr10	79577919	79578172	1.650475666	17.2628828961	1.557352762	1.6255613358
chr10	79611682	79611976	1.4906195329	22.8669636396	2.8143608396	6.4477589211
chr10	79896513	79896705	1.9092703412	23.6965723634	5.2432059832	4.9081976153
chr10	80024355	80024551	1.4132760666	26.5500735166	0.9900506263	3.6083375617
chr10	80139642	80139933	0.5114671963	16.5613831982	1.6315542881	8.1739895573
chr10	80164950	80165168	6.119365399	19.1011268589	47.6878737878	170.0554735464
chr10	80260545	80260649	1.3781199455	11.293914474	0.9850249887	5.2726585487
chr10	80261445	80261814	2.3118055455	18.0331481169	1.6283624654	7.627127669
chr10	80568400	80568504	0.7685668927	20.2834976636	30.2705999888	9.4104661942
chr10	80749259	80749363	4.7041635651	15.8067326362	77.4192120112	89.9580254188
chr10	80754297	80754533	6.7329525564	28.2223547919	87.1872823885	179.6130134443
chr10	80783723	80783828	0	19.5316057296	0	3.7006663515
chr10	81090607	81090727	2.0786642512	12.8358209133	4.0714395324	4.7739053567
chr10	82092147	82092282	3.2972795734	13.8413190065	2.4881002691	1.3584480506
chr10	82320938	82321762	7.5228013738	58.9085461584	87.2870958569	188.6527619038
chr10	82321916	82322597	3.1731183911	30.9469402862	1.1340082101	8.0802169007
chr10	82322976	82323346	2.21989186	14.8436458691	0.2662229699	3.1358470421
chr10	84039332	84039621	2.1077128579	29.006951936	1.8984746436	6.9362836
chr10	84379761	84379902	11.2204489674	20.4406525091	83.2311197376	236.8201401082
chr10	84647888	84648025	0.744385956	20.6821267274	0.8987454276	8.8998203347
chr10	84648250	84648412	7.724297288	18.4458835625	66.2277532507	118.4046662884
chr10	86167826	86167985	1.7161493661	10.8414187041	0	9.3528200006
chr10	86168577	86168736	1.6121403136	16.3681052106	0.6195125715	6.5492594017
chr10	88193876	88194049	0.5894848322	16.4432507554	0.4213401686	2.9755171145
chr10	89148615	89148942	3.5949150911	12.8066127089	1.9128168841	4.1839960329
chr10	93498354	93498498	0	12.9329091443	1.2996857489	6.0398841103
chr10	93498894	93499095	3.0921994798	13.4819548782	3.405933435	3.9567064432
chr10	93661441	93661815	1.3228477552	20.0381858719	0.1790954525	3.3304908601
chr10	94151011	94151228	4.4137967127	18.4586328339	5.1974857499	12.007367545
chr10	94151538	94151796	3.5361062168	21.3067220052	4.6807787067	5.9117365641
chr10	94786573	94786885	22.0101767289	62.002795846	240.9935033772	527.5710997566
chr10	105278241	105278345	1.2588595656	17.8110441795	0	2.4879238227
chr10	107598762	107599022	1.0600922658	16.5148368982	0.560706532	7.5004317687
chr10	114821211	114821315	2.4117099047	16.8869059911	0.3693843707	5.0893335595
chr10	118305725	118305997	1.758116254	15.2952309111	2.5241274428	8.9652766147
chr10	120416580	120416731	0.9217888377	11.3000780257	1.7091162055	0.4870052519
chr10	122423273	122423645	0.7224015843	19.0386456187	2.0918555045	2.4917733557
chr10	126507476	126507908	14.2661172968	42.4219716567	105.146889351	196.8531470122
chr10	126726957	126727434	1.2596651913	14.9916682973	11.2916582315	11.3170166465
chr10	127495477	127495845	3.5052194829	12.6517570019	0.5353396677	5.1018607234
chr10	127739889	127740208	3.1191319792	17.2793861586	4.1562529421	6.2014343208
chr10	127759529	127759683	2.1208729032	17.6452087303	0	3.3603115391
chr10	127774490	127774603	3.2928529672	20.8551227097	1.0460442357	4.2742389915
chr10	127847133	127847237	14.3907924982	16.4788213877	105.2273416519	318.7865493481
chr10	127848687	127848855	1.7226499319	21.2790945144	0	3.0964976705
chr10	127930403	127930812	3.5278547877	16.9195784357	4.3567510636	5.3628965264
chr10	127931050	127931261	0	25.792484758	0.4668364875	6.1184703259
chr10	127985081	127985187	2.2751980233	16.5211865767	3.2431500802	3.1518652529
chr10	127985321	127985509	11.5674160694	13.6175155995	61.5745397324	23.3294742564
chr10	128026851	128026964	0.7805281107	16.7017667146	0.8629864945	4.4268905842
chr10	128027107	128027211	1.9479195384	14.0664430948	2.273136684	7.4463139543
chr10	128063592	128063728	0.8714582008	14.005719802	2.8391944415	3.898518359
chr10	128184161	128184317	19.8590767964	27.9567916088	135.7502428691	286.382304754
chr10	128185175	128185330	5.1568441545	14.5356738183	0.5083999941	5.8572539822
chr11	3024035	3024166	27.53089385	73.1968929203	211.2615945248	73.9744557679
chr11	3102409	3102513	1.9214172317	46.8560835765	0.776654318	3.6489570634
chr11	3351844	3352021	2.2112247203	14.781140877	2.0479645924	6.8526553407
chr11	3863836	3864284	2.1348554513	14.0034223582	1.266460858	3.3396825609
chr11	4604129	4604281	1.7589162463	13.9438896493	0.7258078864	7.4899639425
chr11	4604746	4604963	4.128013668	22.9338010885	65.0933914536	194.9629657093
chr11	4749839	4749983	1.9140554799	22.8232597378	0	31.1955567466
chr11	4998470	4999009	2.5056726282	16.4259639468	1.3468714574	8.8968356297
chr11	4999120	4999392	2.6245093837	23.128685236	3.3099746502	8.5113205752
chr11	4999668	5000046	1.7937434212	24.0132968136	3.3615939157	13.7190081682
chr11	5662230	5662347	1.6961476253	14.1891264712	2.1636903994	5.346372152
chr11	6191668	6191823	2.9962994945	25.4072394832	1.563329982	2.3546157668
chr11	6191922	6192038	1.7107695875	12.8049839612	2.1568672451	5.9011857592
chr11	6192359	6192515	2.3145347803	16.6428585847	5.03878348	8.8983447353
chr11	6315907	6316011	1.232357259	10.7658450328	1.5627800301	3.7624419802
chr11	6376220	6376703	5.535312153	38.8213138284	68.978334605	114.0295550019
chr11	6526259	6526442	3.9460975564	16.8543110311	0	8.0170755621
chr11	11709309	11709504	15.010924667	24.1961772136	151.3053163969	154.8415390797
chr11	16408332	16408479	0.2718740029	17.2542188476	1.3200675018	3.67472949
chr11	17111679	17111843	0	25.428587396	0.1261312485	3.6370345318
chr11	20013191	20013485	1.7343686389	18.6468110571	0.9046156471	4.6937703575
chr11	20100798	20101046	14.3591312324	34.6883011633	148.6038643622	51.4413235793
chr11	20233005	20233219	1.056129304	14.6286138642	0.5247329379	1.8157500029
chr11	20442401	20442583	1.4992733473	13.8469902342	1.4396519065	3.1975144056
chr11	21138271	21138443	2.5238824584	15.0729271312	1.4374492567	3.7423425643
chr11	21138755	21139145	2.9152561701	16.194807615	0.3662272394	4.8652745088
chr11	21270990	21271094	1.9611706917	16.4428244371	0.9850249887	2.7585432736
chr11	23206002	23206252	1.6537439346	17.1355079117	0.7880199909	2.897932992
chr11	23566143	23566299	5.5831596423	18.9072615672	0.9850249887	4.7779800785
chr11	23671134	23671271	1.3781199455	16.7005846344	0.5104874029	4.6785382415
chr11	29072456	29072664	2.4117121238	11.1499165847	0.9566108063	4.4957238057
chr11	29447611	29447817	0.8964469549	18.7111298783	0	3.3846976572
chr11	29447959	29448110	2.2086425617	18.7893569012	3.1442539558	3.1865787506
chr11	29448338	29448445	4.6237902909	14.4186504043	2.0805206377	3.2921051701
chr11	29592322	29592546	0.5906228338	25.8670277936	2.9726653312	4.9122476961
chr11	29593065	29593193	4.1235999241	21.083117187	0.2693427703	3.7378882896
chr11	29593288	29593392	1.2191061057	15.1226103489	0.5872264355	6.4947930391
chr11	30671447	30671580	1.2330546881	17.8691663097	1.9478332732	4.7032018891
chr11	31270556	31270782	10.0371215027	27.8142378731	84.8692060614	121.7915823143
chr11	31770468	31770609	4.3982622471	15.9435137079	0.5728514118	4.7454144025
chr11	40547431	40547535	3.4187975572	15.2906163106	0.9850249887	3.4481750314
chr11	43239565	43240016	5.0755232147	29.1268799754	59.3134029979	141.9123302637
chr11	44284114	44284314	0.937121563	14.7663788795	5.3289864087	9.6143905246
chr11	48612895	48613311	17.7168035117	42.9824239784	118.9489204654	196.4106465681
chr11	50024396	50024569	4.6760525951	19.5818433872	0.6149288946	2.7656055282
chr11	50139453	50139696	0	22.2110509284	0.1905192365	2.8581226799
chr11	51076176	51076417	0.7090741628	14.3778009613	3.7561760389	2.6256785749
chr11	51076720	51077229	4.1668538757	19.8414823761	1.5268854932	10.1703206177
chr11	51397820	51398079	3.0169672193	24.9161147114	1.9776573029	3.3896311554
chr11	51449461	51449703	1.3781199455	16.077221165	2.6416590366	2.3709763712
chr11	51502381	51502588	1.8374932607	34.5701240042	1.0183359425	7.8901730482
chr11	51671639	51671869	7.981121426	14.0397229485	96.8664848328	90.9019697604
chr11	51814017	51814258	2.2873380867	23.2344298897	2.1090193116	4.1965653402
chr11	52045234	52045412	0.8671316511	25.1606530393	2.3684884745	4.4475629611
chr11	52173760	52173869	2.5160171483	19.4561336412	0.3434032071	6.804890567
chr11	52174195	52174460	0.3380294206	19.6652705714	0.7805858401	7.0060475817
chr11	52209549	52209824	11.0600485542	28.8269754167	141.184861256	366.7483549916
chr11	53113388	53114502	9.5404621378	57.1736487897	67.6006633035	179.4575360232
chr11	54251065	54251291	16.4094144138	41.174549415	114.2454957878	304.5917113988
chr11	54335627	54336034	12.0069289875	55.1759650444	177.3674626676	306.7813693704
chr11	54674389	54674596	1.7842325865	15.8710086196	3.3405218499	2.3683681488
chr11	55282166	55282641	0.6324845224	19.0096606967	1.7170541289	5.168185855
chr11	57458772	57458882	2.4054457231	21.7416287856	0.9850249887	8.6165491798
chr11	57821842	57822076	1.0365346599	16.3974912676	0.4209508499	4.221231104
chr11	58012785	58012916	2.5984398973	15.388304623	4.0754487878	2.5919465436
chr11	58136526	58136630	0.9805853459	12.9142458806	0.2273134589	4.4869951973
chr11	58143434	58144097	2.1700727368	20.9429100232	5.8195224499	5.0022082545
chr11	58144347	58144536	0.3062488768	14.6285374455	3.0697376627	5.9276044154
chr11	58768274	58768465	0.9379873975	11.9528006908	0.8045230274	0.8650950206
chr11	58977067	58977230	1.4880313522	21.1047962399	0	1.5539685714
chr11	59263677	59263993	1.6267048724	14.867994402	0.2992480978	3.3643074541
chr11	59623097	59623778	4.8993124696	42.5639592225	1.3104737734	4.9086558651
chr11	59778644	59778865	5.3378810969	18.7457887641	2.5316515109	5.2993562027
chr11	60165801	60166339	0.7095524627	19.4354927425	1.0948790766	7.9599306535
chr11	60166969	60167223	1.8772815006	17.7747841107	0.4033173182	1.5405279299
chr11	60230321	60230425	0	14.3304959811	3.5423038705	4.906014204
chr11	60350738	60350961	1.062944532	25.3225290872	3.1891862892	5.125623834
chr11	60591131	60591265	2.1288867815	17.2048673416	0.6983391785	6.4635224271
chr11	60624929	60625039	8.9452633207	27.2451436823	91.8223770142	187.3438031977
chr11	60744729	60744909	0.765622192	10.9010485331	0.9357737392	6.4257314192
chr11	60745007	60745391	2.0707687723	19.6008796245	1.2415425725	4.1941890015
chr11	60745699	60745999	2.2922728427	18.6941082255	0.9883092497	2.4391564771
chr11	62095038	62095161	0.6946620864	13.53757345	0.4965166609	1.6755083053
chr11	62270943	62271141	1.3154781298	16.6933213918	0.9502008729	6.0800064555
chr11	62363626	62364505	3.2203197034	31.4837096543	3.5064223231	10.3078385369
chr11	62364754	62364975	1.6899117884	17.3338121354	1.5065098607	2.3292510973
chr11	62415765	62415976	7.4588382843	25.4316589301	121.6671510308	249.1448448868
chr11	62416442	62417191	2.0993803512	16.441781715	4.1307977631	5.6436086775
chr11	63893082	63893216	0.6787754956	13.5254223809	0.117614924	1.2601832667
chr11	68666772	68667135	3.3522890829	20.2740350045	2.2251260166	4.1517111355
chr11	68780858	68781139	7.7537711184	29.1531453455	55.7082769811	112.0272566263
chr11	68938817	68939253	2.9680176098	19.0896736547	0.9533963269	5.8512092435
chr11	69445630	69445734	3.4983064028	18.7952307921	54.2521595588	83.2800194667
chr11	69499448	69499552	4.0813552233	15.530686782	1.4396519065	6.7043004724
chr11	69572318	69572427	2.0608582672	17.3719380405	0.7410279731	0.6413421751
chr11	69572644	69573031	1.7128570899	21.89698102	1.9395072214	5.9328532786
chr11	69618937	69619200	16.8361429044	41.6514967947	109.7385566044	215.5769899318
chr11	69714687	69715074	2.895121551	20.0972391567	3.0874310385	5.1000497307
chr11	69727580	69727714	1.6043794902	11.8859789407	0	2.886227485
chr11	69733945	69734151	0.6756801675	16.9902590316	1.9365807138	4.6142941528
chr11	69734352	69734613	1.8955749442	21.1383712959	4.7628440496	13.6737816325
chr11	69735360	69735498	1.8574660135	17.1855984563	1.5703311606	7.4998287947
chr11	69809541	69809983	0.1839571873	14.1539857528	4.7022680871	7.9243864636
chr11	70272106	70272295	9.1729049153	18.4326131811	71.2189107017	10.8608677602
chr11	70272553	70272813	3.0053634992	20.3890978446	0.3788557649	4.0086132971
chr11	70272985	70273183	2.5265532335	17.1850392313	0	3.273848828
chr11	70375942	70376229	1.5797960351	16.5443011493	3.3703651295	7.111147108
chr11	70460852	70460975	3.3388617407	11.2136509748	1.9700499773	4.6796119533
chr11	70461133	70461289	0.9364148348	16.0827540923	4.9945840729	6.1572498236
chr11	70513741	70513895	2.3982866584	13.333216116	2.8719251508	8.0765464693
chr11	70783088	70783377	0.3671807467	15.2506813525	0.9338991242	4.5833519677
chr11	72020637	72020845	2.0406776116	15.4286665595	0.7482401356	1.8506656415
chr11	72028169	72028439	3.4861361062	19.610849769	2.5391764597	4.8352729555
chr11	72609352	72609511	0.849407262	15.8107280491	4.1693200105	3.8199234099
chr11	72990228	72990459	1.8076638247	17.8532642307	0.426417744	4.3428613386
chr11	72990776	72991048	2.1279793277	18.5396695277	0.7097974183	4.272351137
chr11	74537675	74537867	1.9738697136	17.1369650066	5.1303397554	4.9318373265
chr11	74538005	74538191	0	21.3203098953	1.2286333192	8.2684812943
chr11	74643514	74643699	2.1156003488	16.9959881035	0.5271214804	3.5726084522
chr11	74644077	74644220	1.9274404833	15.5634074711	0.8265943961	6.0440300311
chr11	74739761	74739902	1.6322413539	15.3504031567	0	3.2580477633
chr11	75274194	75274656	2.1059581852	26.2449493615	3.2194518222	11.5508413217
chr11	75465126	75465496	1.8250777657	17.4007961376	3.1201362262	7.3071674966
chr11	75465576	75465694	0.5138752339	15.2324710135	2.3039567531	7.6784622225
chr11	76030628	76030971	2.2982073164	16.055756124	1.7460519277	8.9119978187
chr11	76220480	76220639	2.9209208908	15.6772783028	0	3.9798029714
chr11	77795346	77795886	15.4706861567	62.3737537243	149.5306080571	210.9160680135
chr11	77990290	77991019	3.2307394921	19.4012731413	2.2659643396	4.5505804675
chr11	77991271	77991425	1.1543991751	13.3251258119	2.7439998276	7.2865744659
chr11	77991838	77992006	1.328901376	14.6665468557	0	3.5450342113
chr11	77996768	77996955	0.6043092809	17.601819936	0.6953117567	1.2380110676
chr11	78058839	78059100	3.812272419	21.5400956179	2.5361562926	10.2961997474
chr11	78059266	78059564	2.2382887706	14.3000148351	2.7501377247	3.8995938325
chr11	78141545	78141789	9.9461996477	31.0928353912	87.6389394608	145.3417469713
chr11	78325866	78326126	2.3110011394	16.9661185265	0.6743637681	6.3760701904
chr11	78349249	78349580	2.4647945854	19.643353517	2.8271132726	7.3343084118
chr11	79152845	79153008	0.8877459772	14.1745071996	2.8402576564	5.9986525225
chr11	82577915	82578146	2.2491394782	19.0258218427	0.7718161166	4.3232111399
chr11	82594711	82595164	2.4854834338	16.9349390708	0.4109706906	2.4069697088
chr11	82684365	82684633	1.2855596507	17.7684386631	0.5513199563	3.4417931095
chr11	83112638	83112772	1.3164130823	13.7489846358	2.6169358403	1.2466336951
chr11	83115766	83115910	1.0527305139	15.6893738111	2.7635440884	3.3540922072
chr11	83285865	83286365	2.4254941559	20.0463426113	0.9850249887	6.700112524
chr11	84684440	84684815	1.1943706195	12.2991015244	1.6154423165	7.2024701691
chr11	84693432	84693606	0.443532856	14.7633901026	0.0679327578	3.8819453881
chr11	85047863	85048050	6.6989969315	13.7170234517	51.8902945697	27.7460112546
chr11	86071540	86071699	13.3305284152	28.1986748377	106.37636451	222.3605440053
chr11	86171408	86171756	1.1484332879	17.3817734828	12.075048929	10.6805748789
chr11	86297277	86297516	15.5918020863	31.1165931095	119.872280077	135.6721400816
chr11	86297619	86297815	2.2992103173	13.9086919561	0.82923022	3.779722926
chr11	86570602	86571295	3.0585144684	25.2272803463	35.0998936052	41.3246984902
chr11	86571400	86572110	2.3874472296	23.2766043032	3.1354330996	7.1607009559
chr11	87217678	87217871	13.5027135098	27.4413376546	86.6057583507	195.8846671149
chr11	87218255	87218382	3.1577394027	21.209846046	3.7617126018	13.4822976195
chr11	87404483	87405374	7.3453388755	45.6460101773	58.9235683244	169.4678482896
chr11	88816618	88816733	5.7042256894	32.4753226736	80.5065463854	99.5031589342
chr11	93747230	93747382	3.9530282648	16.2924948492	1.8922855133	11.0975532281
chr11	93817083	93817187	0	12.3621194363	1.6196083948	3.8322798461
chr11	93856680	93857154	2.1805705903	48.7120157958	3.3665421945	10.4769439008
chr11	94188952	94189299	11.2950499078	70.1913345293	165.6773595975	485.032641562
chr11	95245977	95246235	7.8307272205	57.6936918007	44.9904341993	75.712490274
chr11	95895959	95896197	15.5704558597	29.9204546664	191.0700593836	250.432043316
chr11	96902775	96903038	1.0480009104	18.7754290186	16.9514247451	49.370495013
chr11	97643127	97643599	2.6861670563	19.6858324661	2.3310879863	5.122180698
chr11	97643929	97644098	3.7592532451	12.5560193937	0.279770411	4.2385386236
chr11	97888001	97888566	1.46349198	28.3090758045	2.4390278108	7.2983512148
chr11	98063608	98063826	21.1775592839	20.5440252112	224.2874936445	25.6287230253
chr11	98064096	98064511	4.8649355934	22.4227651228	3.0951177295	5.3641156087
chr11	98636949	98637186	0.8780426657	15.8581118805	0.9850249887	5.0067180964
chr11	98637365	98637952	4.5874768327	27.4735028334	60.4507212235	212.6142754689
chr11	98670651	98670904	2.462095713	12.1910730407	0.5956870485	4.4927223002
chr11	100258613	100258801	0.0073304252	12.5286322857	1.9019388918	3.230680453
chr11	101177321	101177512	5.4331197314	15.886961163	0	7.1299051864
chr11	101413457	101413724	2.6943037912	21.6731193485	1.748696996	6.644145028
chr11	101488471	101488616	0.9029061712	18.826533653	3.6751628255	4.4704994251
chr11	102180821	102181114	12.069154422	39.3720324812	98.4186794546	358.2632981584
chr11	102269256	102269471	0	11.9131986396	0.7284603404	5.0249802013
chr11	102742351	102742492	2.208901473	16.6782766572	1.5788358881	7.6750906122
chr11	102889893	102890020	3.0058206686	17.8386819306	0.9307322727	12.1884062271
chr11	102993701	102994120	2.4635127427	19.712282026	5.3341849128	20.2787372662
chr11	103558401	103558922	6.4462223145	30.0098746587	60.9770042768	148.6978771993
chr11	103559003	103559255	2.4554597442	37.069997848	4.9055837535	18.319610134
chr11	104411482	104411611	3.0233187971	14.0303384204	1.1224703359	7.7204513772
chr11	105043271	105043445	0	16.4061472663	1.6134043089	6.694265902
chr11	105805499	105805816	3.0475144537	15.3605256487	1.1372851709	3.1646714963
chr11	105926772	105927032	12.2970862095	35.6029360111	113.1491054902	153.0326042029
chr11	106078536	106078734	3.9394767164	11.5617676359	1.0845224623	4.9153590588
chr11	106362242	106362536	1.4437447048	19.8100987	0.9113156358	3.0077204412
chr11	106641007	106641266	5.3954279358	19.9810769438	61.1628340938	12.4894143403
chr11	106650022	106650184	1.1909678542	14.0231875431	1.9700499773	6.321495274
chr11	106650284	106650402	2.7795978562	17.4538861937	2.8048169168	4.2162309784
chr11	107340538	107340643	9.7387196677	18.3190429324	112.7433531511	195.6509909721
chr11	109223698	109223821	4.1343639071	13.2026865269	9.6420436574	23.6047388092
chr11	109334196	109334418	5.4876536979	22.141783362	49.4287266431	213.9803971299
chr11	113545567	113545717	0.7625597032	26.0627161026	2.0816878315	2.9233547012
chr11	113612537	113612648	2.7562398911	15.1247740909	2.39600892	1.7584951225
chr11	113613450	113613595	1.8533337198	13.4290857644	0.9850249887	4.8524321523
chr11	114712873	114713122	1.3781199455	14.1314103919	0.304606121	2.0964957097
chr11	115425578	115425791	1.4363503658	22.3447846695	0.9249060926	3.4951021274
chr11	115464953	115465057	0.0927580733	14.9185451269	0.9850249887	2.5577604645
chr11	115465278	115465827	1.7571675104	16.3723320223	0.6746254931	3.064282092
chr11	115795092	115795383	0.7482575649	23.7375329663	1.3201374532	2.9076950104
chr11	116294238	116294583	1.3781199455	38.264161168	6.2499141679	202.5636989207
chr11	116294690	116294968	3.4700897958	34.9231044852	75.9320039543	84.615286069
chr11	116533099	116533256	1.8082338139	13.5157372177	0	3.0590150584
chr11	116704169	116704332	4.2273637912	10.7515110882	0	7.8812396044
chr11	116714595	116714959	0.3786043806	16.5114157737	0.9471394122	11.0665805048
chr11	116976070	116976267	1.7278965814	17.360960941	0.9000228323	11.4428853069
chr11	117060170	117060443	15.9013856636	25.508427847	137.2899865231	346.9942271098
chr11	117642531	117642732	2.9619319261	18.7480801919	0.7350932751	6.070563658
chr11	119161217	119161321	1.5371337854	20.4635268817	0	3.0116972671
chr11	119251494	119251936	3.5731346553	21.0389317128	2.3890215895	6.1743671231
chr11	119352763	119352918	0.9335651244	16.5569573925	1.6586578246	3.2097741942
chr11	119463822	119463950	8.2687299773	17.9040685296	51.0981713533	47.2520225942
chr11	119774953	119775065	0.5783181914	17.8093395233	1.5566912767	4.5799030119
chr11	119960334	119960536	2.7562398911	19.3288117777	0.3218398478	5.6180334988
chr11	120208682	120208969	2.1896261155	20.1410623909	1.4346356978	4.248345974
chr11	120209091	120209225	0.69934445	12.8454561376	0.9850249887	3.001406731
chr11	120210037	120210410	2.8559965627	19.3891778337	2.7728600221	6.2601936119
chr11	120329034	120329376	2.4258149353	13.4675924569	0.3341020429	3.0793400954
chr11	120434762	120435000	4.2733342227	23.4433679981	2.4832583526	4.7682478398
chr11	120443049	120443218	0.5626643565	18.516426662	0.5012553197	4.8133436625
chr11	121098182	121098303	3.6673992015	14.7206897854	2.0921612668	1.9282931996
chr12	3571894	3572098	13.2677848012	49.6839027779	125.4845106087	228.8999092252
chr12	3891137	3891307	18.8073013923	31.9249561282	260.1277008057	467.6780645931
chr12	4234512	4234632	3.3993625323	16.663669618	1.2969495684	2.239421018
chr12	4234719	4234829	8.0432190938	29.2422888279	117.110275611	220.5393931822
chr12	8507004	8507184	1.5006194962	19.7772912767	0.798964713	3.762636043
chr12	8681245	8681378	0.5698992256	12.3789446551	0.6887770622	1.8225757117
chr12	8927902	8928165	7.7237751058	39.81952008	80.169055226	239.0643244918
chr12	16901036	16901282	1.3781199455	19.4031547608	0.8568916568	4.5541361483
chr12	16901370	16901562	5.3545756688	23.3520386616	0.5130338483	2.5723098653
chr12	16901724	16901828	0.3445299864	16.7308807006	0	4.7314241941
chr12	21379833	21379970	6.5485897447	30.6769532949	15.8538698698	137.6192737217
chr12	21423128	21423328	2.301460309	17.3002546501	0	2.6237567782
chr12	32339326	32339631	1.152198643	22.5701707559	0.662065976	3.7654462017
chr12	32635571	32635875	11.1428386538	24.5249901163	115.6075340196	88.8103870216
chr12	32893441	32893717	2.881070213	28.3064432075	15.5891019883	140.6417286223
chr12	33638430	33638638	4.200620532	15.5546739652	1.8374516775	3.0204286266
chr12	35730788	35731147	7.239938461	15.8547613468	61.4804032626	34.339907948
chr12	35731291	35731756	2.1546090331	22.9510613411	2.088677577	2.2003758646
chr12	37108049	37108284	4.908458452	13.9906414397	1.5466998899	5.5785985997
chr12	40948676	40949736	3.7651320412	25.9864274853	21.1092862554	18.5771618335
chr12	40950189	40950396	0.9453769675	15.7142482426	1.4941924949	6.8638808554
chr12	45310617	45310896	1.7485822965	11.4934268801	1.3098369313	4.0415044848
chr12	52793318	52793626	12.1704258888	40.048252019	95.7140080588	247.3014233081
chr12	53703592	53703940	2.1701429027	15.5596585931	4.2458008281	2.4053438299
chr12	55797477	55797803	1.6740352713	70.92241124	3.9975117908	17.906847496
chr12	56181556	56181965	1.1927985597	16.6601569612	1.0452343444	4.0798874887
chr12	56256066	56256263	1.5809903944	15.5171319749	1.3150333605	4.6269319445
chr12	56403749	56404212	6.9947882296	39.8027021808	45.285633392	40.7347273731
chr12	58647304	58647634	2.8731727976	20.0395138596	66.3608679454	11.1420957536
chr12	60113745	60114127	3.8854364063	30.9864632946	81.6462517983	179.6501256493
chr12	60320514	60320722	3.6573207241	30.3412398925	0.1041853353	1.5014852285
chr12	66066833	66067242	3.2347094109	17.2888547622	2.372251752	7.0166044865
chr12	66274039	66274194	19.1603001625	21.18745287	141.4816273843	15.8204287683
chr12	70260233	70260383	0	25.230596981	0	0.9078739882
chr12	70269536	70269762	2.9757656376	28.1456201266	1.7172562601	6.3390513331
chr12	70284861	70285017	0.5918848484	17.2429764332	0.8461112082	4.2483860682
chr12	70285285	70285411	2.0890548381	12.6109237974	0.476877177	6.2038060067
chr12	70329400	70329610	16.6686951774	25.6775721141	78.1922427586	268.9471421015
chr12	70397436	70397584	12.5893425168	27.9161586504	130.5028463828	189.2917121681
chr12	70472760	70472928	5.0367063795	31.2053427469	1.3720014436	7.5548113187
chr12	70826117	70826225	4.5554597378	16.2383570053	0.9850249887	7.1284952561
chr12	70993473	70993955	1.6611788154	14.587540302	0.2043620308	4.1701939665
chr12	71926048	71926235	0.7369625377	29.189549849	1.7751519849	0.7476609531
chr12	72074963	72075140	10.3475984746	25.197043435	100.5838382958	155.6976804141
chr12	72075381	72075619	3.6248049856	48.407680215	114.4740208858	560.2921763734
chr12	72237261	72237396	0.7962470796	19.6848131674	0	3.6583964471
chr12	72237752	72237901	0.9064144608	19.8960379978	1.6262828672	4.2286258056
chr12	73187164	73187268	3.4187992903	12.0500959616	1.6290797889	3.753709816
chr12	73861485	73861939	2.3282356819	20.4526000926	0.3254487848	9.7246540612
chr12	74387902	74388008	0	18.7703416213	0.5389759372	0.2055562217
chr12	76697468	76697769	3.1499901103	14.6053954343	0.6577741619	3.399249126
chr12	76770809	76771043	1.9670600932	14.541196762	2.3320698733	3.8448864481
chr12	77470786	77471274	8.2574371901	35.3081217867	74.6318080323	407.7287994179
chr12	77634241	77634354	0	19.6068807788	1.9787696579	2.8280663174
chr12	77634646	77634758	1.2796828066	20.0160115446	2.3394366098	2.2048385739
chr12	79326884	79327023	0.9517950703	14.8708418496	0.8220352423	4.1670791485
chr12	79962153	79962411	3.5414497076	19.3763677686	1.355363841	5.6724553626
chr12	79962851	79963552	1.6651470678	19.6527297759	1.2646544124	34.9628738721
chr12	80273426	80273662	2.6160921	32.0516180265	0.5175555025	4.0623534817
chr12	81037814	81038141	6.4565238078	30.4572247963	60.9420414029	251.4449918788
chr12	81214189	81214630	5.3124886792	41.4118966353	74.3816937756	166.9006894897
chr12	81214712	81214998	1.4263059576	19.5612007955	1.1572321545	5.4535965019
chr12	81745012	81745116	1.6696453186	12.2421127099	0	1.0999249953
chr12	82046125	82046369	1.2708073268	14.2061119549	2.8016709922	1.9087688405
chr12	82046537	82047054	4.4329120306	34.6047817319	3.2427713654	13.0544264709
chr12	85029238	85029529	1.5154583593	17.7838503225	1.3539862387	7.0446054632
chr12	85749619	85749742	1.3781199455	16.1456316971	1.7217916468	1.6755074602
chr12	86621561	86621709	13.7253465652	22.366649705	55.8735528637	234.2745805689
chr12	86680308	86680631	9.6681974001	31.5840911157	60.7208664366	182.912757472
chr12	86680829	86680933	10.5346820996	28.0728349227	75.6576051712	191.9106646318
chr12	86716026	86716191	5.9468050726	18.0726530364	3.2655113769	2.5915661292
chr12	86814070	86814415	6.1915627977	31.7842843291	62.4992126175	179.2854046787
chr12	86814531	86814831	2.7240854279	25.5676160749	1.1491958201	11.9809212311
chr12	86940329	86940433	3.4187975572	12.4821996689	0.1988992766	0
chr12	87165673	87165777	1.3781199455	15.5786968561	0.7292973474	1.3792711496
chr12	87166009	87166194	1.4228157275	16.0648496576	1.4855241721	4.3823335648
chr12	88287886	88288171	4.0328176699	18.6443983881	1.2546110239	10.6810684673
chr12	88607395	88607554	4.021686512	19.1942791189	6.504884971	3.3174534414
chr12	88784149	88784267	9.6351695505	16.9037893586	141.1507235382	24.0125167249
chr12	92827941	92828387	5.5897376922	52.1703725503	102.853431599	238.1560017753
chr12	92828716	92828841	1.7309186516	14.4793199539	0.5910149932	5.9266026192
chr12	92828951	92829255	2.9783710665	23.7324874401	1.4904991714	9.7566476794
chr12	92829623	92829763	6.349203716	22.6461860112	53.3461962155	78.7321748189
chr12	99975493	99975681	4.1343598366	15.6093243995	0.6339790377	4.8484351787
chr12	101425470	101425588	3.6905584982	15.6344339726	0	3.1083148819
chr12	103213445	103213549	2.0406776116	17.2469638036	0.5209266767	3.6402248075
chr12	103213660	103214443	1.8005321894	17.9596344325	1.4253308559	6.1093131278
chr12	103981961	103982065	0.5167949796	14.9785995483	0	3.1601007397
chr12	103982285	103982476	1.4214116716	20.2916710539	1.8153353368	6.8684727434
chr12	103995356	103995614	17.9796850552	38.1624834038	90.7216224079	276.9721873675
chr12	106270242	106270443	22.2487687922	37.253952795	125.2991492048	386.7907956204
chr12	106923106	106923312	2.0069707945	14.6877522885	1.4058123624	5.6764175035
chr12	109417155	109417281	1.6624939025	16.5041781077	0	8.1132280675
chr12	109418160	109418291	6.9116468648	17.6179226155	0.3007709889	7.5540660465
chr12	110030687	110030846	3.0942701694	19.5867657452	1.889513343	5.7727081161
chr12	111723567	111723996	8.9883089132	32.8929373823	113.59932827	217.1131853402
chr12	111934900	111935071	0.5722018487	15.1537724545	0	3.1005759894
chr12	112127020	112127124	2.5177191312	12.7222096003	0.5682836473	3.1426391968
chr12	112277694	112277838	2.4499910143	14.0944344732	1.3270475542	2.2066368428
chr12	112616020	112616666	2.129046759	29.7059842987	1.3967235144	4.6405591444
chr12	112775643	112776076	2.3170261471	28.2188927582	1.9541263571	10.0641965739
chr12	112812767	112813026	1.7452638692	15.4605151143	0.5704777927	2.8007392672
chr12	112996841	112997108	1.3316664642	15.4741339166	0.3689232167	2.69641974
chr12	113368138	113368805	1.7810185803	24.1932926736	0.9850253684	6.6382388881
chr12	114067442	114067589	0.9093716647	13.4841502767	0.7772986305	4.3911465601
chr12	114238669	114238850	0.3806961175	16.0130197831	0.5442127009	3.5713079983
chr12	114377799	114377903	2.0009241517	17.7270367329	3.4097044084	0.9340627193
chr12	114378448	114378574	0.0218749198	15.137100356	0.4065182493	3.6170873282
chr12	114378823	114378996	1.9277747215	13.7808698202	0.2619141588	1.149274547
chr12	114393568	114393844	1.2183379229	13.4499910603	0.6780974999	2.4736304387
chr12	117518666	117518891	12.8502275636	49.0188047875	192.9159889391	391.6408430311
chr12	117519411	117519557	3.8323122541	19.9885670584	0.5262462268	2.2572487291
chr13	3537111	3537217	13.339196745	27.8022514199	88.7733226272	215.2094120529
chr13	5859950	5860338	3.2890209242	27.6473286029	3.2749553522	9.1021391682
chr13	9763338	9763691	3.170066277	15.5903234401	0	3.4720414556
chr13	9763829	9764076	18.9087181111	23.7211426762	216.8411908169	242.0166369604
chr13	14132015	14132294	1.580639364	17.6271217168	5.9172127307	6.3095643085
chr13	14705530	14706328	5.5781078315	25.2239697726	33.4834565423	102.1665973711
chr13	17786951	17787172	2.450683885	15.8653306832	3.7261578756	3.6232816234
chr13	17787302	17787600	2.7747381454	17.8854984053	1.8113890842	6.074834766
chr13	17897379	17897547	2.1984294369	15.171774376	0.2462562472	1.9130199722
chr13	23622709	23622847	1.2882425578	14.8971958022	1.9700499773	0.2697306776
chr13	23654777	23654891	1.764960632	20.7050350089	1.9700499773	3.488148501
chr13	23678551	23678693	10.9861494487	16.7366276325	85.5584650174	70.0661367497
chr13	23853725	23853829	5.7907614525	16.1787927151	1.4585959126	3.3783411407
chr13	24372664	24372865	13.2944273142	44.327190978	90.715457252	65.8592936767
chr13	24892738	24893816	2.2397654415	20.7981859112	1.7014072686	6.5050311668
chr13	24923067	24923181	5.1619128386	17.5078471836	11.1636142145	7.7089686101
chr13	24923672	24923776	3.0477652641	13.7784072986	0	3.3870707567
chr13	30078352	30078456	1.2986130256	18.3631421419	2.9550800323	1.8855833457
chr13	32430631	32430820	1.239578787	14.2125010314	0.0990236761	3.2616217181
chr13	33095757	33096027	7.2785241604	30.6644877116	108.655646529	176.2353121157
chr13	34027501	34027671	0.1702383462	11.5422912485	0	1.8210886619
chr13	34094379	34094561	1.1358131419	18.1677259875	0.1731912068	2.5340686781
chr13	36209091	36209349	6.9119797492	57.6307893243	86.7585137389	278.1757405839
chr13	36209545	36210050	6.8633154642	41.8708286285	119.5878729301	171.6422234715
chr13	38128711	38128872	8.2772882177	27.2514362335	88.7991973687	74.863008819
chr13	38129203	38129448	4.4156108486	19.0034487744	1.7851075026	5.1433837389
chr13	38620028	38620222	2.0884910515	15.0944152419	0.7616172593	3.2945522586
chr13	39052130	39052331	5.1628126576	14.9909876164	2.273888531	7.5385192046
chr13	40822309	40822557	9.4301290647	26.2779513982	90.7693485598	84.0920248493
chr13	40825422	40826279	6.8809572613	43.4195373184	79.0284678489	92.7048266527
chr13	40831014	40831328	10.7177486602	33.821078015	132.9973667412	143.8084529221
chr13	41096394	41096511	2.025954108	28.3675923144	0	6.4482371379
chr13	46061041	46061370	1.9184770062	14.1135678828	0.8023911762	3.7170412511
chr13	47025627	47025731	1.3781199455	18.8192633666	1.638551183	6.1892591211
chr13	48966554	48966722	1.6078066031	14.1316073622	0.8208541572	1.772516059
chr13	49062706	49062889	3.0499375844	13.1233517954	0.5059691199	6.0475340072
chr13	49516207	49516363	2.6944011755	28.396893	1.5722514242	3.3405128045
chr13	51195150	51195456	8.8902268908	21.6112558078	84.6350499197	133.7718566695
chr13	51196343	51196606	1.3466799468	21.0488146829	0.5618013243	3.396762915
chr13	51196763	51196867	1.7756545452	15.122606956	2.5099194422	2.2260368707
chr13	51941653	51941833	7.6792091635	31.7878770934	71.835710801	286.1516133626
chr13	54691592	54691726	0.2673964073	14.7177612248	0	2.2358106108
chr13	54692070	54692202	2.2133441549	13.3899805907	0.8208541572	6.6164791927
chr13	54789329	54789449	1.3781199455	18.4423369408	0.8126456156	5.5153344413
chr13	54795779	54795903	0.0333416116	19.8707787529	0.8182062406	4.5833043744
chr13	55423498	55423689	0.7359593426	14.7956177327	0.0103143978	2.4146620316
chr13	55724083	55724278	2.8339799905	11.9764965008	1.096156013	4.2507165022
chr13	56804602	56804719	0	15.5333556803	0.8250636657	0.8923556061
chr13	58230019	58230213	1.8185500312	31.3404956454	0	2.6627843681
chr13	58230393	58230813	3.3468663579	20.8184510208	0.9990967742	4.007614895
chr13	58316457	58317477	1.1484332879	22.6135016488	0.9869566586	4.4628261389
chr13	58503117	58503487	3.6389815859	17.3097112656	0.7534110048	6.9391051325
chr13	58503665	58503814	3.486920936	17.1985785721	0	2.6017601738
chr13	59870953	59871134	0.715708701	15.3440949456	0	2.4577822013
chr13	59871424	59871563	0.6444445788	19.4506042124	2.5865800539	9.150588509
chr13	59871736	59872198	6.8011149349	25.0021210542	44.7738799326	96.0145660376
chr13	60702856	60703096	10.5655967395	20.8764071465	86.7561372757	189.1331138611
chr13	63916059	63916370	8.1446564389	24.0813412774	85.3962857654	97.0493333577
chr13	64471784	64472193	0.8726969826	17.1301533342	6.0980044262	43.3648648693
chr13	67005839	67006202	0.5694710519	17.8257576651	2.3797995391	4.1241998889
chr13	67034042	67034260	5.4492682317	40.045980261	0	3.1983829868
chr13	69750672	69750842	2.0104338029	18.6057661618	6.373693915	6.8998461162
chr13	69750951	69751197	1.6414192847	18.5253549049	0.9730124888	6.1632103784
chr13	70776801	70776932	1.1992799526	22.9824003263	0.7444081975	6.2511630604
chr13	73741102	73741356	1.3672686074	15.7746935341	0.6049759773	2.2875577249
chr13	74075286	74075512	1.5244689663	12.725165038	1.2552530829	5.6320337447
chr13	74487497	74487608	4.6558151374	16.6091220701	0.070992792	2.241058167
chr13	74777184	74777561	2.9975035968	19.3821157081	2.3332309677	6.0926395731
chr13	74945578	74945950	4.9790195086	25.9038132237	1.9117971572	6.0573763322
chr13	77274564	77274717	0.7746295119	12.5637465084	0.5536741766	3.3822759452
chr13	85429280	85429451	1.6198953746	16.1100088811	1.1578363902	4.3747892924
chr13	91947398	91947543	3.145915186	15.4176206918	0.7065006815	6.768357984
chr13	93962081	93962530	9.7266427902	29.1926867224	94.3563281189	280.8324895619
chr13	94072952	94073225	14.811025347	33.4686213064	115.6051126557	228.9472236349
chr13	94073474	94073786	1.4487927632	12.9942582387	0.2399419844	3.0495263308
chr13	95558941	95559045	2.6369795112	14.8705733739	0	3.1950192039
chr13	97313118	97313262	0	17.4056679408	0	1.424858941
chr13	99033247	99033414	1.4688943132	13.0577073183	1.7577112228	7.9371042965
chr13	99086573	99086730	3.4058013327	20.4643835687	0.8156257868	4.8689855952
chr13	99087069	99087274	3.0453089528	14.2905224591	3.9785417702	4.1363641024
chr13	99696431	99696860	2.8269150429	24.4464122532	1.3730657262	5.4070362161
chr13	100873613	100874268	7.7090707619	26.4583553241	71.9249416938	84.7054032027
chr13	100894618	100894940	16.6915357187	25.3287047274	144.2970254555	186.8867240929
chr13	101322844	101323078	3.1802767974	24.3775459518	4.849356717	5.1135833752
chr13	101421054	101421469	2.8857499582	32.8055075128	0.6930778233	3.2202196164
chr13	102462660	102462846	14.7444075718	28.1452573756	84.6275202433	224.2447534377
chr13	105018212	105018557	15.1873032971	54.3932659066	137.4381508286	344.5106831025
chr13	105018710	105018886	3.1790721471	23.5600543022	4.1975511543	5.5297790061
chr13	105606812	105607245	3.3100376283	30.3982449239	0.8712807636	5.8267493666
chr13	112280618	112280748	2.5654232832	18.9344720107	0	1.3548268373
chr13	113717048	113717358	16.9731331979	50.3715419031	130.1315395263	475.041118668
chr13	113718040	113718415	7.386734244	17.0922377205	43.8401955827	125.746646932
chr14	19103009	19103399	2.4064094433	18.3487652216	1.0885788977	5.9919707855
chr14	21167085	21167269	4.0519759862	14.4359043111	2.9979048605	4.5541728612
chr14	21167519	21167671	2.647440948	15.5862613101	0	3.6195509214
chr14	21364988	21365520	1.2278737861	18.2258156762	0.7850584621	2.2594470601
chr14	21493215	21493666	4.2810357352	24.3000584072	75.4713740679	165.3277850532
chr14	21521937	21522041	3.7103277445	15.9627575691	1.5817228183	1.1348422319
chr14	21522327	21522590	0.2095999917	13.924978996	0.5618013243	4.7257797256
chr14	21870954	21871266	4.9647685962	14.1464506907	20.9254880456	13.4318919579
chr14	21871469	21871692	2.1197091539	21.2700423852	0.627235643	4.8202827169
chr14	22650524	22650722	2.7840832267	35.2904702582	0	4.4293264187
chr14	22808777	22808881	2.4514633646	11.1019224937	0.2936132178	3.902115118
chr14	27354026	27354266	0.861324966	14.2296653271	0.2708818719	6.6880069494
chr14	27489174	27489375	1.2067119921	36.3907816873	0.9850249887	2.8275085765
chr14	31467263	31467531	11.9043048976	25.6815615341	189.4556824698	136.706132718
chr14	31814599	31814764	1.2695407983	15.7804657156	0.3044622692	2.2339208877
chr14	31814850	31815021	1.7810789939	25.6212643573	1.802999578	1.5502891798
chr14	31831935	31832105	2.2698446162	16.7774674191	0.6953117567	7.6635357773
chr14	31832634	31832909	13.2249555674	53.6596377563	207.2995110529	325.6923349831
chr14	32064720	32064994	3.9935338027	19.1605644922	3.5015140759	7.8130197386
chr14	32308359	32308616	2.9010248685	16.8630363338	1.7515823857	4.426329199
chr14	32898573	32898748	0.9843713897	17.9243651799	1.0075406272	6.3654957063
chr14	32899065	32899207	1.6498619066	16.6750922673	3.3574129037	6.0418405264
chr14	33014682	33014885	0.1221978277	16.4727679755	0.1698318946	3.6359689459
chr14	35123266	35123555	14.3820571965	20.4983775987	166.7522357822	102.0683467429
chr14	35124076	35124372	0.4469578202	13.333972525	0	1.4170194945
chr14	45938573	45938781	0	16.8268964428	3.2439548651	4.3211345885
chr14	46277921	46278098	0.9888205259	23.2718266417	1.6917943308	0.5539573418
chr14	49065755	49066019	3.7376290578	23.8106437018	0	2.5619944411
chr14	49685526	49685643	1.0954286746	16.1521212667	0.3620177309	4.4850566408
chr14	49685846	49685970	1.7782192845	20.3539764035	0	1.5228870992
chr14	51544345	51544462	1.4370139603	15.2026360667	2.4499344658	2.4830759866
chr14	52639523	52640052	0.59136716	23.6547272075	1.2680572223	4.4072244708
chr14	52640215	52640330	0	11.7224014116	0	2.7236235349
chr14	52816940	52817254	2.8176879184	17.2365211135	1.4430310449	3.7182372353
chr14	52899379	52899543	3.176398411	11.56123448	0.258268747	2.0593243692
chr14	54873254	54873436	2.6048001195	20.8493100889	3.3014586601	9.4977720229
chr14	55028469	55028573	13.820959999	22.3478730642	184.4553447137	363.8829380916
chr14	56158716	56158907	0.7215287673	14.6453076358	1.903006573	3.3415475953
chr14	56178550	56178703	3.2066058863	13.730367673	2.291955224	3.2992042319
chr14	56178890	56179147	1.0724668837	17.6207005542	2.5104741378	14.7132222884
chr14	56179339	56179458	0.7064312326	17.63233632	0.5959815057	2.868575579
chr14	57430959	57431125	1.6603854765	20.9113697259	1.5250085668	3.7190040091
chr14	60870564	60870717	2.5851008128	17.1241873324	0	6.1533700126
chr14	60871058	60871334	11.594202553	49.250240592	106.8752687945	363.6693827622
chr14	62301700	62301804	2.0936822249	12.9862294197	0.5114552826	1.7808316946
chr14	65977054	65977203	11.3394466599	18.5305608071	103.1368732324	241.037687468
chr14	68333476	68333628	0.9066578589	14.8143412816	1.6071460341	3.1058851528
chr14	68334340	68334607	2.6530099326	17.736790332	1.7708325788	7.3071968439
chr14	70107177	70107302	2.4806159019	14.2296604156	0.5752545934	2.6800440674
chr14	76244071	76244257	0.0518647291	12.3882004881	1.2868874852	3.4948279588
chr14	76244379	76244727	1.5761256848	18.4219262079	1.4152657883	5.7942227009
chr14	76245183	76245967	5.2452991921	26.3812787618	25.924759428	71.3954701288
chr14	76510304	76510500	2.4328035773	14.6092144129	0.5025637697	4.0946989522
chr14	76510786	76510922	1.4591858247	20.9626818404	1.2023107322	5.2469765859
chr14	79881060	79881306	0.3473310432	17.3329623153	1.2813341424	4.4138952455
chr14	79987252	79987375	4.1343639071	18.7435368639	0.7848166576	4.5541361483
chr14	87815958	87816255	0.682099771	14.9827875593	0.0165829123	5.0070648575
chr14	99445013	99445208	0	16.8605493056	0	2.9564096989
chr14	102052988	102053226	3.8332624075	33.2717532631	2.2266544454	5.2565173221
chr14	103498368	103498713	2.7043121849	19.6422098547	1.3219335547	4.5104248845
chr14	105657571	105657745	10.5101693334	19.9284043915	61.3772705341	239.8719401743
chr14	105988174	105988595	0	16.5559156445	1.2634530812	1.4814959541
chr14	120877143	120877372	2.8104050045	20.2821279218	0.864585252	5.5027474076
chr14	121309924	121310121	2.7912175546	18.7232048451	0.7100180121	4.2582516604
chr14	122197244	122197541	2.6866378736	28.5913033855	0.7992963713	7.3852693144
chr14	122197653	122197784	2.8614434796	18.5040881616	2.323457707	9.1549818534
chr14	122277576	122277680	1.0600922658	14.4984945884	3.0876744837	0.4713961092
chr14	122505927	122506062	4.6345717501	16.8462699042	0.7880199909	1.2979241389
chr14	122506396	122506575	0.9623742636	21.9867598251	1.5133065468	3.6517861729
chr15	3220720	3220982	2.2407599114	29.3473452503	4.3762213328	3.4235858781
chr15	3945282	3945709	9.8824512741	35.4703662837	69.4892662772	131.0911374461
chr15	5135411	5135692	10.1716270633	31.7695135273	89.8198043647	46.3565076034
chr15	7079163	7079283	12.2652710915	19.4721610546	101.2936805089	112.2813334147
chr15	8394324	8394428	0.3445299864	15.7947306266	0.7387687415	2.5141126995
chr15	8394822	8394986	20.8734869375	35.0109220133	149.9039407125	281.3415735756
chr15	8395109	8395311	5.4442616689	26.8860770405	52.5818001587	195.804181165
chr15	10415395	10415536	6.0793733056	14.4208682716	66.9328393057	16.1292699584
chr15	10415918	10416022	0.2915253731	12.6742117405	0.6819403768	5.2726536164
chr15	31461046	31461152	3.3282896798	24.3755190148	0.9478542344	2.2611220355
chr15	31531066	31531439	0.6391816369	16.3305345234	0	5.0797138182
chr15	31531672	31531908	3.7489577552	17.6548254045	2.2037847204	3.0082938489
chr15	31532006	31532110	0	16.9229593644	0.0947139412	1.152300743
chr15	34373126	34373318	1.3781199455	17.3970035017	2.267612248	3.082990398
chr15	34373449	34373877	16.6372819782	55.1897558965	123.9681766011	287.0790876938
chr15	34608297	34608622	2.544224519	14.5829864326	0.3697632265	2.5392531028
chr15	34608786	34608924	1.2383106757	14.9785825619	2.8694224548	4.6183188238
chr15	36213130	36213234	0	15.1226231685	1.9700499773	1.501483241
chr15	36539097	36539201	2.0274264583	14.7145544153	1.4396519065	3.1251844603
chr15	36724442	36724552	2.0295948289	19.1770811948	3.8326476032	2.0468426856
chr15	36937405	36937802	1.0483431324	16.3274099749	0.9602138504	4.4044488744
chr15	38837910	38838016	0.5200452625	19.7359373704	0.9850249887	1.2504687107
chr15	41620294	41620435	1.3781199455	25.5397170317	0.3912155983	3.2322907617
chr15	44258944	44259227	1.3781199455	15.6445891916	1.0998874549	4.5778682139
chr15	44451127	44451329	5.4715531982	13.2669480437	9.5089162883	10.1259491278
chr15	50720742	50721066	8.5069245026	28.8245261275	104.8323157511	173.5552392065
chr15	50721440	50721582	6.5024065098	15.6818024877	41.0242293452	15.4082860947
chr15	55388944	55389048	5.5124897957	18.4351537044	0.9850249887	2.0950938738
chr15	55389134	55389346	2.0411784109	16.120818471	1.5890497458	9.5498012282
chr15	57525585	57525905	11.1757029295	36.2177449092	78.3249529414	328.05460307
chr15	57526131	57526296	9.3378129092	21.0834928686	132.2976040464	119.4653378805
chr15	58720543	58720711	1.3781199455	15.3946856204	1.7589747019	0.8484304611
chr15	58764717	58764953	1.4949097714	15.7137535063	1.4733636483	4.8432801295
chr15	58765074	58765289	1.8652693216	20.9119733101	2.5381585908	5.814618929
chr15	58765536	58765656	3.904673179	15.8523248672	0.459678328	5.7650033792
chr15	58913442	58913548	6.9946184788	12.7648043902	33.658118122	65.6410639781
chr15	59479232	59479359	0.8355530378	16.8165257672	2.4974649319	6.7125491758
chr15	64144664	64144853	15.9030747666	19.198738744	157.0258244106	181.997646796
chr15	68090219	68090852	5.7737381379	49.9365063934	70.6883857885	152.4841837732
chr15	73253878	73254120	3.0295859959	14.0707804782	4.526234179	4.2692594784
chr15	73254324	73254437	11.9518406961	14.547805668	145.0165565963	100.4124318351
chr15	74539785	74539980	0.7067281772	22.211825762	1.7427369081	3.7013353629
chr15	74785151	74785395	1.6548735411	17.4392113217	0.7629906674	2.1915503022
chr15	75739749	75740030	1.2260853608	26.2347519355	1.6160018497	6.7040546492
chr15	75911102	75911300	1.0301098583	24.3843287651	1.24371842	2.7052816165
chr15	76026358	76026617	0.5320926431	15.6581160424	0.2243879318	4.6865928422
chr15	76026990	76027094	0	15.0026038977	0.0947139412	1.2046798032
chr15	76028902	76029019	0	17.5497050897	4.5378530942	4.6169681753
chr15	76307957	76308251	0.243749106	14.5625330704	1.9935046765	2.3129167812
chr15	76541432	76541568	0.3647964562	18.6130885797	0.6228834487	3.1775599876
chr15	76778932	76779088	2.5795578468	15.6827131418	2.0963364664	2.6305096195
chr15	77801317	77801745	21.2932603894	95.6634281261	216.4500890714	121.1567535801
chr15	78236885	78237136	2.5640717712	30.9368615701	0.3924402345	11.5491750782
chr15	78858497	78858758	0.3220893359	19.7275323027	0.5774284416	5.8924874424
chr15	79059682	79060141	3.0024410593	18.2908496254	0.4871474345	3.020311889
chr15	79178038	79178302	3.988199393	35.6497757001	1.5446992372	6.1831748702
chr15	79178522	79178664	0.4076129416	20.5867719247	0.0971151397	4.8079013388
chr15	79272125	79272458	0.9311621254	13.0481715503	1.896099913	2.6800020471
chr15	79488996	79489182	1.0669315707	15.1396585382	1.535791649	2.5479059001
chr15	79489313	79489590	4.0298865762	16.3574814883	0.3200442201	3.490563916
chr15	79572178	79572385	1.9307011337	26.8758158753	0.8517848936	9.3243540992
chr15	79572636	79573005	3.1932075301	29.1453209078	1.6283624654	10.3925622563
chr15	79913451	79913719	0.5090816217	14.9739345721	1.1651228411	6.0807227786
chr15	80085211	80085400	2.0270758987	15.454104918	0.4065182493	3.8716772057
chr15	81230257	81230501	2.8240162818	17.4801359333	3.0035218836	9.8340743272
chr15	81415897	81416310	0.734107477	21.3133598563	2.6307108805	6.4210667726
chr15	81689189	81689610	0.6546888102	17.5491402279	1.0786146629	6.3702149742
chr15	81702076	81702314	3.8101015852	11.5591146084	5.2562294968	7.7207397333
chr15	81702579	81702751	0	16.6259336638	1.2656425726	5.494750183
chr15	81845844	81846520	3.8163358954	19.2513280225	1.4833672024	4.2251081498
chr15	81877874	81878005	2.4827199019	19.2758727547	16.557436084	19.34950731
chr15	82979299	82979487	4.7794419451	19.2410769564	0.9850249887	1.1686468435
chr15	82979823	82980070	1.6570915944	46.6084523452	1.2282902692	6.9762991749
chr15	83386010	83386123	1.4512944559	17.8837028605	0.7845331768	0.9641132524
chr15	86044502	86044778	1.0285967709	19.772465001	0.3568931118	4.3025353421
chr15	88906702	88906885	0	12.9596531977	0	3.5223565076
chr15	89041502	89041656	8.9846359166	26.7150515271	101.4193382759	173.5924003898
chr15	89186849	89186989	1.7620247875	16.3783661842	20.4603831291	12.8269638879
chr15	96117633	96117836	1.9415877065	9.592180487	2.0379852309	1.4534929779
chr15	98397547	98398079	6.7015101578	19.7227405462	1.2090635794	7.3534365644
chr15	98398445	98398555	6.5773956559	17.4182596207	0.0447738631	2.8061586402
chr15	98701575	98701913	13.1043789344	54.2161232621	131.2822103391	395.083856364
chr15	98702034	98702641	1.1351894115	18.0672654901	1.3696230078	11.0949122855
chr15	98815693	98816184	3.2726870846	21.3264300818	3.8418006263	5.9058121965
chr15	99082171	99082358	0	20.0849056856	0.6795092168	5.0103008224
chr15	99802742	99803113	3.3840118688	15.2275550847	40.2081580271	48.6312391131
chr15	99803612	99803967	8.4938903271	24.0923506092	108.2279522377	237.1852308636
chr15	100057857	100058156	1.318201687	21.4492669568	0	8.337879448
chr15	100058322	100058453	0.8521199663	19.3616470235	1.970051911	0.9286650419
chr15	100430259	100430412	2.0176396588	10.3446886898	0.2639609447	1.5902626553
chr15	100446072	100446411	0.8130501154	17.4713217249	1.0489499142	7.6486488254
chr15	101114452	101114866	2.9626287539	28.6305632937	1.4561238963	7.4208969488
chr15	101200332	101200674	1.24917305	15.1318807546	0	2.6546019072
chr15	101834910	101835748	2.6740143874	20.2395475338	1.0508503378	3.111474588
chr15	103045558	103045852	9.7031101467	24.4633538837	145.2008571236	164.8749374597
chr15	103070461	103070633	0.9775036823	20.856808984	0	5.2677799214
chr15	103070929	103071348	0.3289069082	21.3477562834	0.6864613286	2.9814701718
chr16	3743779	3743903	0.7890848075	17.0723520364	0.1668187481	2.3868301934
chr16	3908758	3908869	3.8488051655	13.0894187549	0.6123128308	4.7929237576
chr16	4077908	4078083	8.9223525402	21.7546285902	66.5877319772	29.4670132119
chr16	4213784	4213912	1.8733818009	20.9271118343	0.0923460927	2.0710893832
chr16	4790082	4790283	1.2547062191	22.616928817	0.8135032245	3.4011398856
chr16	4880273	4880580	10.1496313558	64.3786378963	117.0031557161	372.3586927936
chr16	5049727	5049901	4.34821179	24.3545459221	0.5661063153	4.6541595199
chr16	5050344	5050479	1.0820793646	16.8925394835	1.2258109764	3.4499218411
chr16	8637373	8637517	0.7369113598	16.9636190004	0.5267147509	10.1253318919
chr16	8637767	8638081	8.7734523883	22.3605564081	41.9796552218	25.611308028
chr16	8738853	8738962	0.7838847397	16.9940416529	0.108443118	1.6241796115
chr16	8828948	8829749	8.1947479766	30.8641006658	59.8024653251	178.9056449776
chr16	10785951	10786216	3.1826807472	20.2022369313	0.7991712172	2.720196652
chr16	11008545	11008707	1.7609310415	17.0666349376	0.3952262321	6.6241216328
chr16	11008987	11009145	2.8696295068	11.5183740869	2.1383770323	8.498392754
chr16	11203086	11203333	2.0755496353	15.6304773454	1.0408573901	5.2634685474
chr16	13780570	13780680	1.1275526827	18.382781809	0.9850249887	5.1171101007
chr16	13903327	13903453	2.3515580987	19.5851297379	1.321185235	0.8070000013
chr16	16358692	16358802	0.0250567263	14.1615492734	0	4.4898496953
chr16	18235272	18235516	18.9886877029	39.8303670727	198.410152748	331.6346516844
chr16	18248408	18248596	1.0409203844	20.3565337404	0	5.5438274475
chr16	18249211	18249320	1.1252539005	15.5397181205	0.6325848551	4.3144875984
chr16	18811932	18812080	1.8623242507	15.2316136618	0.1198003365	4.8215480672
chr16	18812486	18812798	2.6944011755	18.6352018515	1.0986817181	3.9166626747
chr16	20548115	20548463	2.5859574011	16.8114555951	2.1540359856	4.046302299
chr16	20694668	20694907	12.0571316456	30.7405774105	74.9032407146	159.311070111
chr16	20717467	20717581	3.7596079216	18.4385665927	1.7194749117	4.1093261744
chr16	21794110	21794339	5.1032609731	17.256973858	6.5682777682	10.2006908213
chr16	22266209	22266500	1.1413295769	16.578528047	2.7858273999	4.0994725399
chr16	22857985	22858391	1.8669112563	12.9433376096	1.977329735	7.1109425922
chr16	23108551	23108655	0.1987672998	15.374658878	2.9550800323	4.408426788
chr16	23127970	23128163	4.012976896	19.8226870107	0.8829498603	4.2383142802
chr16	23988690	23988976	1.6190500059	30.4285149741	3.9676540119	20.9699944283
chr16	24393714	24393983	2.1004815545	14.3521676968	1.179100544	7.9582440756
chr16	30388556	30388868	0.4417051107	16.3868230306	0.4546269178	1.7808313698
chr16	30587352	30587960	4.6919619488	31.2751980393	1.9765308411	4.8499592437
chr16	31663190	31663345	13.2477280401	33.2186547556	119.4104823451	288.0597484958
chr16	31948248	31948415	3.977570745	16.1146753391	0.3833929597	1.2123102164
chr16	32100479	32100603	20.2272878308	19.8707812678	94.753208345	219.8812703779
chr16	32247460	32247608	1.0801480654	17.1039342236	13.2446081123	7.1771179405
chr16	32430685	32430927	1.7311919977	13.0237502106	0.4680903872	3.5039443487
chr16	32431225	32431349	5.7681069874	17.2031959795	6.7045271089	7.4460324011
chr16	32672702	32672966	0.8665451173	21.3615164612	2.7162823113	4.615027173
chr16	33056146	33056511	0.4606318722	22.8542970997	2.2992919004	31.6587028014
chr16	33056855	33056970	3.8347724624	20.4598699653	1.7987412836	7.6971967946
chr16	33250553	33250731	8.6481101834	21.282784912	66.5556177932	79.3369551884
chr16	33380625	33380737	7.6781102504	12.2147017888	1.8645127166	2.0183995419
chr16	35769421	35769583	0.7060737993	11.4650981515	1.0093465933	4.6122251491
chr16	36071765	36072081	2.9568538726	24.1387495813	1.6926233519	9.1390765128
chr16	36875565	36875748	1.3630585254	14.6170803445	0	4.2169044239
chr16	36934478	36934649	7.3338638216	18.2268688358	57.799667983	127.2934062579
chr16	37539995	37540195	6.5116241217	25.0267089844	2.8812004983	8.8744753957
chr16	38088571	38088859	1.6173768805	22.1384802394	0.7148271619	6.2101155259
chr16	38089754	38090029	0.6464635381	16.6807271784	0.8202571724	4.5261653553
chr16	38090165	38090269	4.3331319506	17.0669351724	2.1878937471	4.9845789373
chr16	42876565	42876933	13.4216983266	38.3962030255	164.879293428	385.9209106824
chr16	43889564	43889864	12.5684593074	71.9389307022	208.2015870929	441.5961248589
chr16	43890098	43890287	1.3781199455	17.4684145488	3.2834179912	6.7778332902
chr16	44139550	44139769	4.5245173054	16.8252680792	52.4402552391	21.2293221286
chr16	44172833	44172953	4.9038157304	35.7613659302	111.816659387	327.076707077
chr16	45159273	45159423	3.6382381916	13.4724241002	0	6.2159134038
chr16	45844605	45844841	3.6672096131	13.9101831994	41.5588974064	9.0864419513
chr16	46010607	46010901	15.1358842574	41.3481918111	132.0570741251	319.5594725799
chr16	49855359	49855613	2.4144227392	18.0942082743	2.6254406194	5.1755994296
chr16	55822456	55822873	11.16378005	35.0697854749	59.0967904875	235.0849982246
chr16	55838798	55839041	2.2174687189	18.1068461147	1.9984262252	5.4397736538
chr16	55974872	55975010	0	15.9192729342	1.056403611	9.9339906858
chr16	56029993	56030147	3.5347912281	16.3726893462	3.8697441793	4.4332581023
chr16	57607009	57607202	3.5202753013	22.7912182684	1.7148621564	5.2637894747
chr16	62847052	62847383	3.634743859	20.9745604869	2.9342444091	1.8980338278
chr16	75767341	75767595	3.5483916125	29.7458644439	46.6568381092	98.8546030841
chr16	77014101	77014315	0.0965971924	12.9779500828	0.6674238287	0.890904665
chr16	84835639	84835766	3.1902982269	17.9762456699	4.0409317542	3.681535841
chr16	87495441	87495576	11.1781090277	26.7487949513	100.4363034284	255.1397022389
chr16	90935316	90935696	3.1769318355	28.6038422083	1.5138285439	3.9755322218
chr16	91011556	91011778	0.8566691553	19.3867028039	0.4437049498	2.3146710321
chr16	91647362	91647794	4.5937400703	19.0526367514	15.5825492331	7.7799804906
chr16	91932057	91932241	13.9085409356	28.8243053219	102.1054553156	213.7205281465
chr16	93604114	93604273	2.7562398911	20.0813671328	1.8833193644	3.9740915508
chr16	94592157	94592367	16.2093380519	61.7213456744	245.3745997111	416.117682902
chr16	94791398	94792121	3.1489020093	18.0291950891	0.7384284885	4.952499204
chr16	94792372	94792728	0.8826161449	17.2155491368	2.0309237312	5.0239102405
chr16	98073293	98073401	4.7596225959	16.4810625271	3.8397736638	3.1355288614
chr17	5440075	5440458	5.9586703373	21.578163142	79.5452247849	229.4955295334
chr17	6006530	6006904	15.7636601096	41.2511976007	158.2835368511	279.0086082405
chr17	6428418	6428539	5.8769489714	20.5697784739	77.9961182776	7.2104723276
chr17	6861197	6861331	29.413608334	23.5018519466	208.2958873635	118.1525011205
chr17	6987195	6987544	1.3109908937	32.6467322074	1.1289684684	6.5059989267
chr17	8475912	8476052	1.8899930682	13.4272287369	0.9850249887	4.1502856868
chr17	8503467	8503615	11.3881234446	13.9243487345	122.8619620349	66.9495900644
chr17	8503986	8504350	2.7562412665	15.7947253447	1.2556376411	2.7236210841
chr17	10512270	10512575	15.181933575	65.7461296379	168.0032938973	276.9762069202
chr17	11033323	11033427	1.0203388058	16.730880233	0.9850249887	2.9244047896
chr17	12511798	12511952	3.1320907853	13.5682606326	1.317630829	6.2725859602
chr17	13109361	13109611	0.8875092449	14.5891463089	1.8597294281	8.4686510868
chr17	13185242	13185360	0	10.9377696797	0.4841648249	0.8463232093
chr17	15080340	15080543	0.9911601579	14.7326245801	5.9829363362	8.1261458843
chr17	15098406	15098549	4.1825492799	14.6556392216	1.3225510337	1.5364035368
chr17	15963624	15963893	8.5761236896	36.9546023372	88.3777409522	230.107077276
chr17	17510495	17511035	9.9786227456	31.7254843182	58.5816069797	59.6927531582
chr17	17511245	17511540	1.564983667	35.3308444104	2.2037881552	2.154277947
chr17	21703659	21703818	0	15.9127783745	1.3505374058	6.2751792542
chr17	22099550	22099841	2.5620717888	16.7329599374	1.6789438233	3.7313324701
chr17	22362461	22362656	8.0143024396	20.7652016322	1.4598575473	6.1688901369
chr17	22498476	22498664	0.7183816737	18.138978603	2.8398074	1.2555714655
chr17	23330011	23330294	2.6783263624	15.057985144	7.4590408783	98.9196933167
chr17	23940186	23940299	2.5733036151	16.2267867401	0	2.7155900845
chr17	24306336	24306659	1.9797141013	44.8854992869	0.5001365267	4.1711630607
chr17	24551680	24551980	0.5053106467	14.0632397016	0.7551858246	2.5723103404
chr17	24552086	24552380	0.3468737278	13.7218935181	3.3504287528	6.3551201009
chr17	24616109	24616241	0	13.8154731953	2.8879157449	6.2932320427
chr17	24832691	24832795	2.875500271	12.5902076868	0.9850249887	4.0243283946
chr17	24844664	24844770	2.106183313	29.7452049255	7.6385925896	9.6440255867
chr17	24856625	24856785	1.162788704	17.8650559783	1.9700499773	4.7095965222
chr17	25031764	25031883	1.4128624652	15.2093596899	0	3.5475752173
chr17	25032252	25032408	2.2261937582	16.2588006044	0.3662272394	1.7109933113
chr17	25152419	25152581	2.0671799183	14.6472877514	0.9850249887	4.0854349821
chr17	25252683	25252877	1.0229343926	18.0090598765	0.8682436756	1.5817613393
chr17	25321001	25321305	3.2141054822	17.2204490461	0.3402224467	2.0009052204
chr17	25409778	25410873	1.5379566881	24.4137244151	0.870780544	5.9190095908
chr17	25411119	25411252	6.9216928482	31.852934486	109.6266559802	194.0869162423
chr17	26381345	26381760	9.1487399469	50.8459684648	112.5539934793	166.8300436548
chr17	26389450	26389720	1.5822858634	25.565307264	7.588361069	189.3422092773
chr17	26645618	26645811	1.9422208559	29.2845179998	0.1122826412	3.6832425755
chr17	27193956	27194074	2.1956487268	22.7217513585	8.6314923076	4.6932499853
chr17	27760167	27760294	0.3580941591	13.7402007636	1.3262934887	3.1954317609
chr17	27957908	27958047	1.3781199455	13.380185237	0	3.8339740167
chr17	28045187	28045494	8.4797186292	21.7685567579	74.3294427729	62.797109254
chr17	29089446	29089763	1.6693945081	14.7462641659	1.7898253842	4.2443840541
chr17	30713049	30713451	7.905345039	17.1303510286	2.8227600817	6.3415745185
chr17	30713553	30714141	3.9960841305	21.4277014311	2.8662895413	4.5517241768
chr17	31700951	31701067	9.7894086756	22.8982837611	108.5735404574	119.6046880854
chr17	31993154	31993316	1.7694379547	12.112323137	0	2.5218733402
chr17	32421195	32421304	0	14.4747321978	0.4879940311	1.4909116183
chr17	32421412	32421590	2.7562398911	33.1127463137	1.5494775102	2.8052306899
chr17	33531782	33531932	9.1507290649	36.9971144104	104.6885216268	203.1581752523
chr17	33918711	33918878	0.6436727889	16.428604697	5.249537468	23.3764063327
chr17	34046598	34046729	4.1343636586	14.6451095989	6.7222355941	5.7452498065
chr17	34092282	34092474	2.2681557437	29.6191019217	0	2.78036277
chr17	34092838	34092999	0.4194278095	17.2889326463	1.2909333702	2.2273933695
chr17	34137477	34137669	4.1343635594	26.4270641754	1.970052616	7.7925886239
chr17	34161340	34161498	1.3781199455	9.9225098212	2.4937360649	1.8157500029
chr17	34168748	34168888	2.1459296295	27.3894161906	0	2.3734414475
chr17	34168977	34169122	2.3380517697	10.4419354768	0.156245343	5.4660285851
chr17	34256867	34257046	1.6629827276	16.2198012688	1.7664441773	4.5596603894
chr17	34257145	34257365	1.2215154063	14.5246887641	1.4103791063	1.650681222
chr17	34257476	34258009	2.8389797837	42.0692972788	2.4912095535	9.1332564862
chr17	34258944	34259557	1.785036378	21.0954476181	0.8323706816	8.1057112369
chr17	35088130	35088746	6.1344350576	31.3269654032	41.2431317765	112.2522771931
chr17	35089586	35089904	5.3304688646	42.4314762032	63.9708653752	240.4152445073
chr17	35096576	35096703	1.3564172692	14.270956077	1.3495637901	2.1946248576
chr17	35118879	35119009	2.6714341274	17.7534241896	0.9850249887	3.1426391968
chr17	35137845	35138241	1.7087295284	16.0597672366	0.4751004364	3.5994004713
chr17	35187144	35187313	3.1150403502	14.8456522022	0.1515423059	1.9930251548
chr17	35225989	35226588	8.687454195	36.7817218539	70.6768267827	115.2317681512
chr17	35257766	35258015	3.2377551224	13.2591664456	1.9858763984	8.2510815912
chr17	35272172	35272296	2.6451011858	17.7165684239	0.3654124958	4.7297339478
chr17	35272500	35272625	1.3781199455	17.4749998093	4.1371099472	9.0787480831
chr17	35302190	35302315	0.8819967651	18.3238038635	3.4672879601	12.3834278107
chr17	35378377	35378595	0.9482476689	17.9674550765	0.1039246548	4.955828752
chr17	35378808	35379317	3.070313493	27.4999824217	0.9366445865	3.3942725605
chr17	35399553	35399856	3.8250820723	20.902449888	1.6352081212	7.1731065382
chr17	35516098	35516220	0	14.9376343117	3.6171409419	10.6266107403
chr17	35959302	35959528	5.0490457526	14.437344914	1.848012604	4.7161243911
chr17	35977971	35978184	7.3370484164	29.546957598	107.9828977271	181.4683513373
chr17	36053461	36053637	7.6266637065	19.4821059379	1.2648616332	9.0116849325
chr17	36053969	36054399	1.7338671873	15.0860035719	1.899037137	3.1860053914
chr17	36116460	36116633	0.9798193832	14.0117653422	3.52445571	3.0017598861
chr17	36408206	36408825	2.1172746903	25.9322321465	1.5324387249	5.4369798423
chr17	37079658	37079777	1.3781199455	18.2302487478	0.761531924	1.4953231741
chr17	43013476	43013580	0	14.3544774055	18.885992527	27.9869802915
chr17	43013701	43013863	16.8947314569	22.3446034002	155.8652029155	153.5091369064
chr17	45570273	45570384	6.5553917369	14.6749834628	0.9850249887	7.2302783631
chr17	45710830	45711045	7.9482386389	56.0826027671	167.775162098	421.4647691804
chr17	45822578	45822920	8.6072098024	31.6871318371	128.191489281	355.4355387548
chr17	46465402	46465541	14.7032741986	24.9014411899	45.5025190175	52.5979424346
chr17	48548541	48548845	4.3836941201	16.2309199164	1.0303888148	4.4467932284
chr17	53617862	53618214	3.437473904	22.6097401001	2.3114521229	3.0795507844
chr17	53706130	53706496	4.5184383627	32.8355692775	83.0381286079	181.0788411208
chr17	53828941	53829045	2.9417560376	15.6386979452	0.6440548003	1.5014847024
chr17	56084483	56084738	1.2862452825	23.8776298037	2.132291382	5.8709183394
chr17	56145117	56145241	8.5243364611	30.6114989711	93.2756358731	176.398545296
chr17	56723697	56723950	5.4798091579	21.3331311418	0.619047385	5.2462963672
chr17	66132148	66132347	0.3254856153	12.8083428618	0.4801378085	1.3595314092
chr17	66235163	66235275	3.8267460125	23.1811240401	85.2398918697	212.936636516
chr17	66460541	66460648	13.085725	21.6512750822	129.5535714693	214.4875381327
chr17	69732844	69733002	1.9014566337	9.5591035312	0.7356517662	1.8732097918
chr17	71196868	71197052	13.2119997688	35.9540059463	108.0531681724	124.3785647517
chr17	71199656	71200379	7.4548137613	44.2624454446	79.9518984996	143.063617453
chr17	71200744	71200873	0.2457113081	24.016032315	1.6188027203	2.9277170074
chr17	71201211	71201496	1.3442713855	18.1976599108	0.5184342046	3.2014498167
chr17	71352012	71352199	0.7295929123	17.2614103001	0.9850249887	3.3402022085
chr17	71876332	71876601	1.5523061096	13.5540671934	1.6624604145	3.6179997052
chr17	71947549	71947958	1.792566971	18.3783780077	1.1030359367	3.5693452414
chr17	74694634	74694832	1.6008464014	14.7894707304	0.497487368	5.1721330243
chr17	74716076	74716189	17.1350522674	24.0916432575	132.3070014346	151.2451174576
chr17	74927201	74927336	0	16.9479823218	3.3199022258	6.3752932796
chr17	80606889	80607083	2.8770029791	16.0916814607	2.1376066362	3.8374092321
chr17	83913774	83913932	0.5582258007	23.2104949951	2.3191737842	3.76940267
chr17	85189930	85190138	4.9956920239	28.0368276193	1.6006668244	4.6004781815
chr17	85356599	85356755	3.6043169132	11.5380100715	0.6440548003	5.3657674728
chr17	85357415	85357643	1.940247818	13.8891430863	1.6330677443	8.0315002182
chr17	86566487	86566687	2.4117099047	14.9536285973	3.3835636985	2.9505925179
chr17	87361366	87361587	3.2987576977	17.8138777444	0.3877700182	2.4524929189
chr17	87425048	87425175	1.8989841769	18.3202761252	1.9390255682	9.0644603151
chr17	87665752	87665858	14.1192319978	22.9859827509	90.510898806	246.1710147498
chr17	87681790	87682044	3.1685911351	12.6984019617	0.17063425	6.3050806879
chr17	88035169	88035455	11.3478109003	29.5469237558	84.7156374859	126.712157254
chr17	88464806	88465079	1.5144175226	14.9511506566	0.4654513683	4.1502830703
chr17	95148810	95149299	6.4706912275	41.9135137277	97.5155250261	183.5650959444
chr18	3281301	3281545	1.6548735411	12.5384360806	4.145989419	4.1933376134
chr18	3337868	3338240	13.8701241862	59.7465548156	138.2902299204	331.5449966923
chr18	3382954	3383188	4.1461402657	33.3604193956	1.4396519065	3.6004593556
chr18	4352653	4352973	8.2558109	54.1023440957	111.2677311897	257.6292092323
chr18	6136368	6136736	2.1270981768	12.299018072	2.8105352884	3.6463002666
chr18	6241771	6242069	4.1991071669	31.7080155443	62.9027992671	228.8939533362
chr18	6516285	6516670	7.5528161185	23.7809498403	118.6123608676	128.8827640979
chr18	7868535	7868733	2.185503348	18.9816909366	0	5.8782580946
chr18	7868865	7869067	0.4570991899	21.8746945173	0.5705342756	4.6247663144
chr18	9957475	9957647	16.0006200685	40.1678833047	133.4768980076	185.5863377189
chr18	10181604	10181924	4.7200679719	14.9395750761	1.2128120173	5.5437058523
chr18	10610340	10610444	2.6237283578	14.4025080021	1.7806220949	4.5917518781
chr18	10725657	10725787	2.3640057527	14.6425199949	0.9850249887	3.0658204583
chr18	12286298	12286506	12.9331288521	30.7372878882	100.2357108776	129.8084741739
chr18	14841357	14841517	1.2316947013	28.0224149823	0.720299523	5.4869666517
chr18	24280143	24280331	1.9352322639	14.4740088443	2.9707943245	6.0122539274
chr18	31919659	31919934	2.9166029393	21.623616985	2.4428637708	9.6663872667
chr18	32996918	32997214	2.607253951	16.6232049981	0.9118147674	6.0361380706
chr18	34380641	34380800	5.4344794405	15.0885001608	0.3655124172	5.3444685201
chr18	34490385	34490573	2.7269194151	25.9801291405	2.1691531444	12.1162828245
chr18	34666749	34666980	0	13.1738211727	2.7845089869	7.0153954308
chr18	34783908	34784166	2.542577884	24.4611655243	8.6819688096	12.8510129729
chr18	35091937	35092314	4.5328124196	23.653183459	2.9393988634	3.9734540814
chr18	35114023	35114310	1.6998413265	25.7341176741	1.0433714166	8.7276061005
chr18	35114611	35114798	1.0243779274	27.8812706891	2.7496459567	12.8655883106
chr18	35277987	35278149	0.9612811966	22.4755977171	6.5425145692	8.2213077803
chr18	35278269	35278494	3.2523652967	32.697681249	0.7661305467	6.6537067053
chr18	35713155	35713302	7.9874744026	18.6892644532	66.1372780313	32.3376407104
chr18	36440376	36440528	5.5124897957	11.2174986287	1.3479298651	2.4847105083
chr18	36719177	36719370	3.5131386945	14.0408140835	0	4.8310192027
chr18	36719666	36719789	1.7030425343	17.2415972299	1.0250666549	7.7501439195
chr18	36838649	36838974	1.7003879943	18.1279350339	0.9092538357	2.7208294626
chr18	36839271	36839414	16.961484709	17.8765391236	88.8175514328	133.7941887262
chr18	36904463	36904573	3.4954154101	14.9672532255	2.0864643243	3.9368744785
chr18	36953171	36953389	13.9392644768	30.386605219	195.7446232717	232.2867839708
chr18	38409769	38410053	0.8783088385	16.8069660932	0.8879098489	3.2702666177
chr18	38760978	38761287	11.6582742432	22.5850258799	132.9083877366	285.5632902473
chr18	42434658	42434769	1.3781199455	20.9722542806	0	4.3512546329
chr18	44988249	44988443	3.4737147081	23.6260266451	1.2033552696	6.8137372351
chr18	46756996	46757120	1.4670309098	16.5287876129	0.4289624951	1.6546741801
chr18	46757473	46758156	2.9882820508	22.4495910237	3.0603569959	6.6422379003
chr18	46900871	46900975	3.0875187241	15.5306891478	0.7482401356	3.1950216396
chr18	46901237	46901476	3.8345200347	35.5976273046	1.5043279254	3.1870567953
chr18	46901772	46901896	0	14.5155578121	0	0.2050038038
chr18	53904956	53905329	2.7266823587	17.1035518033	2.9867672092	3.5511761888
chr18	60934034	60934192	0	15.1997912926	1.5585838428	2.2869240332
chr18	61714967	61715441	3.14583815	23.7345286039	0.604730531	6.3608710854
chr18	61885106	61885938	3.1272746485	30.9083327949	19.475558945	72.8655956273
chr18	62707993	62708301	1.5705198081	18.9866673234	4.765228059	26.7262854963
chr18	63852178	63852515	3.574118201	32.7980464672	2.8264673393	3.3459353051
chr18	65959884	65960070	1.3484829575	23.5684589673	0.6143166596	4.588181893
chr18	67801071	67801200	4.1343637178	12.4821612262	1.1453778938	2.5758294357
chr18	68459659	68459820	0	11.4510193997	0.6118167631	6.591956885
chr18	68460174	68460481	2.9492692311	15.6413028792	1.0844908778	8.079196151
chr18	70690613	70690952	2.7928286935	35.8005935028	21.1853141447	201.9685749965
chr18	73731706	73731938	2.0077781965	17.2275358726	0.7727351204	3.0210299625
chr18	74375355	74375589	12.7270124998	38.7426995824	134.3589952583	318.2565134815
chr18	75160210	75160634	3.8938400835	28.6854147281	2.0165140176	8.1194825707
chr18	75526403	75526833	5.3298081365	50.7501587291	63.7242248114	116.1085988422
chr18	76401064	76401208	1.8566338155	17.8390866915	0.396746176	5.3463715845
chr18	77304357	77304569	1.9956736947	22.4914399228	1.8260137585	4.5565014532
chr18	80666226	80666388	1.9225623931	25.704020771	0.9850249887	3.9901639208
chr18	80666507	80666611	5.2209633635	11.6660200816	0	5.4821633926
chr18	82861955	82862280	0.5300461329	18.1855376024	0.5910149932	3.9108437758
chr18	84257131	84257296	2.5975472913	17.7776113568	1.5342524554	2.1128708883
chr18	84758920	84759047	0	20.0598949372	1.1168787273	3.7458759828
chr18	84759261	84759509	1.8615733135	16.4583179758	1.5013687327	2.4746884795
chr19	3905059	3905206	5.8124884489	22.9943191632	29.2760154309	120.4139278697
chr19	4096816	4097100	1.2131337549	27.7859658389	5.3829558706	8.9636566337
chr19	4163114	4163283	0	14.3286497071	0.1923421575	1.7244240095
chr19	4625836	4626172	1.6980406472	13.8046922627	1.0260684504	5.5445169452
chr19	5050824	5050928	2.385207598	11.7620353699	1.6859094203	3.8933857267
chr19	5365944	5366266	3.9203692401	36.3067993644	66.3760598698	257.1597434541
chr19	5366669	5367296	1.1912934776	14.815352922	1.0635760297	4.3757516511
chr19	5367412	5367518	1.7681538924	16.0383785176	12.2477878715	7.1944777741
chr19	5425286	5425469	0.8961545001	16.6155945095	0.6405353751	4.4004602146
chr19	5567350	5567480	2.2261937582	17.474976613	0	3.0029707413
chr19	5567713	5567919	1.7126150779	21.1590628855	0.4781674702	2.0316972374
chr19	5568007	5568306	0.4885642616	18.8192302423	0.1844862855	4.8612287977
chr19	5609860	5610014	5.0471449394	22.694836344	2.1107694778	7.6874552268
chr19	5610091	5610336	0.6637475656	25.8507895411	1.3106870559	3.9835292077
chr19	5637026	5637287	1.5048436187	19.3784237346	1.641709285	6.3099003843
chr19	5803116	5803495	2.8216937173	22.6885364603	0.5665842943	4.5944672486
chr19	5845646	5845811	0	20.3723604029	0.6865325678	4.5228635745
chr19	5846061	5846463	1.5118181492	38.244447115	4.5698312954	8.9048530376
chr19	5877761	5878027	1.2952255127	18.4510618188	1.8293328646	2.6724270605
chr19	6046743	6046977	1.5960278002	20.8142306947	0	4.884672709
chr19	6058009	6058342	1.001516597	25.1854576306	1.6002966132	6.011605562
chr19	6058459	6058563	2.0141765567	11.0778775215	0.9850249887	2.5926784403
chr19	6276335	6276463	1.5611515008	17.679759413	1.7007078007	9.1780589707
chr19	6984321	6984539	5.3481216649	18.9866271588	1.2606512469	6.5217017143
chr19	7055378	7055492	1.6440729175	19.883869991	2.6094553397	1.6564723358
chr19	7456713	7456817	2.7562398911	14.3184815737	1.9700499773	6.2590964872
chr19	7457052	7457447	3.1086211953	16.4227453691	1.4762906159	6.0333469119
chr19	8797375	8797688	2.646166413	30.1366219749	2.0959332184	20.9188262784
chr19	8797849	8798124	15.0490868846	98.5637625469	175.0873334399	600.5865404892
chr19	8815938	8816122	2.0522003537	18.5332934338	6.0172205541	10.8846223536
chr19	8816344	8816608	1.1588735906	15.6405225812	1.2088954173	2.4622651754
chr19	8831294	8831403	0.7080249261	16.2267974451	1.8344960798	3.5815206416
chr19	8831720	8831901	0.0152278447	14.4751681965	1.0013513697	2.3775276097
chr19	8848426	8848790	11.3884345123	20.7876014605	102.123416808	134.0060580445
chr19	8963065	8963207	10.170936158	23.4875514877	89.8801645897	28.8601818823
chr19	9041116	9041247	3.913443438	15.6836902021	0	2.467202294
chr19	10056849	10056977	3.5529693961	20.8296149969	0	3.9648584314
chr19	10278495	10278701	3.1643241956	21.2257291553	5.1689942786	7.2629973148
chr19	10599906	10600211	2.8059425776	18.0316030158	2.344683243	7.2213254581
chr19	11986371	11986587	1.4610623497	11.6615866952	1.9472496457	6.6619466466
chr19	12870831	12871059	0	17.5023912798	1.8879656726	8.6646165335
chr19	14671994	14672098	0	8.833505713	3.2392192254	0.0523773455
chr19	15999077	15999289	1.9501697342	14.3073660113	0.4460490515	8.4877708498
chr19	15999642	16000014	0.792789431	21.3270216911	0.6990499919	4.9200931236
chr19	18705583	18705739	1.6343100529	16.5068555673	41.5289208461	35.4012871644
chr19	18706044	18706180	3.4452998638	15.6944791008	0.0434569848	3.5914427919
chr19	18787234	18787531	9.5401144397	33.0882167238	140.9646505105	178.7749463733
chr19	20465383	20465487	3.1537744907	17.859061287	1.05132655	0
chr19	21346057	21346161	0.5697995929	13.7663974945	1.089210324	3.788627221
chr19	21346376	21346565	1.0135379494	19.6478374925	1.0319309405	2.589124795
chr19	21727865	21728028	0.9553837659	13.6691387153	0	2.9185635107
chr19	24248833	24249366	2.2417073035	16.3883838475	1.2936538312	2.4953777891
chr19	24299599	24299981	4.0117013192	34.9010146338	32.6321711144	148.8463545766
chr19	24552129	24552527	3.5076294724	15.7375754352	6.0215262145	6.4600490877
chr19	27504627	27504822	1.8940315149	18.4031891896	1.4244989884	4.9211449501
chr19	28085805	28086538	6.377338896	32.6119706022	50.4056285517	79.9524503141
chr19	29121778	29121994	14.1257367664	24.259273401	109.0093970652	173.4796770502
chr19	29325414	29325761	2.7244676733	18.6980607695	1.095733849	7.4879987522
chr19	29597097	29597311	1.0754487425	12.0446989024	1.6386408845	5.3030035067
chr19	32786910	32787138	3.7958765365	21.1320509994	2.0650984702	2.2457939428
chr19	37000182	37000325	1.8599800663	23.0876056564	1.8460608179	2.476020337
chr19	37282126	37282690	7.6822991811	27.2305628594	66.5801049192	110.1103266926
chr19	37450437	37450621	1.4754871156	12.2175877302	0.4496853209	2.5657297567
chr19	41338575	41338756	3.944014544	16.2268001282	0.0326527621	2.5681298016
chr19	41904263	41904504	0.7090741628	51.2441806872	16.5737708485	105.7956265651
chr19	41922537	41923005	3.8958423881	28.5569317402	2.1152801856	3.9089040624
chr19	41970879	41971026	2.1187422292	21.1687040037	1.7958278705	1.8157500029
chr19	42203946	42204091	1.8533337198	12.2497141279	1.3858282599	2.9552861658
chr19	43826828	43827066	13.3527265797	27.9432325123	144.550486204	149.0590415121
chr19	45092376	45092480	0	14.2584636762	0.7577115297	2.9331307228
chr19	45092607	45092770	1.8008561251	11.7164082615	0.5620081224	2.8183082313
chr19	45635005	45635249	10.7764579155	20.1351392816	113.9277575915	238.819413701
chr19	45734510	45734728	4.399873996	11.1652287649	11.3955774045	10.9278058656
chr19	45857688	45857990	0.8487758605	17.2848890001	0.7306145611	6.3130346008
chr19	46072847	46072993	3.2942730205	19.5439668943	3.5825241886	5.7519460737
chr19	46378837	46378984	0.5906228338	16.0994255559	0.790700331	5.2557912554
chr19	46379217	46379741	3.0613216635	26.874740819	1.8798196703	13.4916305351
chr19	46379883	46379987	1.152850339	13.1182888655	0.6345834062	6.6519254125
chr19	46575110	46575530	6.5296761081	30.9676329181	68.2482267561	166.9193353199
chr19	47141749	47142001	7.6890445588	30.5565123823	119.0198312184	149.7812621404
chr19	47164772	47165019	1.5678218019	17.6417768571	0.9092538357	6.9027848775
chr19	47805550	47805821	1.6323856181	21.9842538235	1.6356503502	3.8693542041
chr19	47993853	47993986	0.8911151527	21.4824520484	2.9550800323	1.9864028405
chr19	53465354	53465606	0.6124977536	18.2279023065	1.2899137934	3.6531135601
chr19	53603202	53603397	2.0495117139	16.2459807469	0.4950381994	1.1313516806
chr19	53674618	53674849	0.9784055025	26.839330731	1.06604436	5.0070649256
chr19	54018281	54018663	1.4033752611	15.4164464936	2.8570890962	3.2274695938
chr19	54018805	54018920	3.1157494421	14.6529688628	0.9421986963	6.868263991
chr19	54019487	54019717	0.4553787646	16.7477972818	0	1.630226341
chr19	55174150	55174294	0	15.949422386	2.312074302	5.2076701654
chr19	55390305	55390736	10.0241397152	34.7878736554	109.838370259	96.4241357646
chr19	56622605	56623126	10.784263317	91.7329272528	145.4851275863	213.432433899
chr19	56623403	56623613	1.994992683	15.2282161713	2.5892097195	4.8636113564
chr19	57435947	57436076	1.6238312536	15.3656369882	4.2837152403	4.588638448
chr19	57685034	57685380	2.557090073	27.9874405282	48.141053401	144.4253938047
chr19	60019366	60019498	1.8792544712	22.2787528761	0	0.3301359957
chr19	60657140	60657376	4.2978703814	12.5773524268	54.9945487819	40.0080042754
chr19	60866753	60866919	3.0135996399	20.8361766999	0.6349263256	4.7800145149
chr2	3250084	3250281	1.3781199455	24.6855311418	1.4100357706	8.4980706781
chr2	3430420	3430583	4.9798383391	13.9065080771	1.7706277403	4.2107566697
chr2	3629878	3630018	5.5124887535	20.0962757179	49.9126149876	66.5082708887
chr2	5765503	5765705	5.7239783636	23.0858167138	49.6657348977	100.2211473106
chr2	5872190	5872385	0.7067281772	31.0133369152	1.7932519194	1.9554212674
chr2	6243376	6243595	1.2585570279	14.3744093577	2.1229779432	3.2086529449
chr2	9970588	9970744	1.766820443	10.6898191648	1.5785656869	5.226099375
chr2	10001622	10001990	3.3554251971	15.1685357197	0.2676698339	7.8205533546
chr2	13994857	13995102	15.2718276413	46.4540237271	130.7670972673	219.3350579281
chr2	13995300	13995962	1.4822075547	23.8669285616	1.6159175919	6.3715798459
chr2	13996058	13996162	4.637908477	15.2426309952	0.3977985531	3.7362542428
chr2	14976470	14976627	0.9392282431	18.2859642187	0.6274044514	2.4344893853
chr2	14977103	14977350	3.2807105234	16.0196089841	0.5742655804	6.2264747007
chr2	17979158	17979464	3.7920850305	14.8970197104	5.4144223889	7.0137756759
chr2	17985551	17985687	5.3908874989	16.3461135836	2.3249505118	2.8905105827
chr2	20890325	20890466	0.6450774213	11.8978961512	1.0968008739	2.839523646
chr2	21126754	21127073	1.6589295289	22.9961434965	2.8933194239	3.5091191168
chr2	21127563	21127667	0	20.2355255989	13.0231639239	7.9613604981
chr2	23011658	23011874	4.9382678844	23.9010304345	1.9974117825	10.4153444127
chr2	24830870	24831046	2.2394449115	12.1559167884	0.7051883441	3.5180114901
chr2	25080870	25081130	13.7281936499	34.2779070414	139.153624193	84.8163651916
chr2	25110654	25110800	2.2087707389	20.1082575811	0.9310526129	4.2284556578
chr2	25111199	25111327	4.6619252898	19.8544201851	0.9850249887	11.6037763208
chr2	25356405	25356585	1.7609310415	14.2851362758	5.0345745087	12.3824016783
chr2	25995456	25995756	1.1484332879	14.4543392817	0.4925124943	2.3241588418
chr2	26244986	26245130	2.8136615554	18.0644863844	3.6254392606	5.1572299749
chr2	26301591	26301878	1.3781199455	14.0087414818	0	4.7702930833
chr2	26358795	26358992	2.0916642828	11.5000703492	0.0250006342	3.9448745844
chr2	26494868	26495172	8.2596675597	48.0070278362	78.7437245293	376.4094524101
chr2	26495524	26495647	1.0868100383	30.2717275077	0	5.0043810955
chr2	26758695	26758954	2.4742307902	13.8653218847	0	3.0776602237
chr2	26765852	26766054	2.4014763407	14.3482972797	0.9655195433	3.3887993935
chr2	26766349	26766781	2.0225186238	20.6562132615	1.4934994774	4.9680905712
chr2	26788511	26788831	1.162788704	14.5534148008	0.7356905384	4.2783570088
chr2	26819630	26820125	3.7863538434	23.0604573645	0.616884541	4.7502932765
chr2	28496532	28496708	2.2237844576	29.8720657825	2.2051156373	3.8997338563
chr2	28695669	28695810	2.5509879843	13.3674130203	0.4331315553	5.717678574
chr2	28695981	28696123	2.494203	19.5407185487	1.4914110744	7.2629933324
chr2	29682388	29682603	11.9800599276	41.8587688623	77.5423170223	152.9534325178
chr2	29820220	29820693	18.0204668418	57.5392837524	157.2188799739	184.3175971533
chr2	29904484	29904656	3.9580915917	19.4198885186	0.7559494099	7.1152117058
chr2	29980125	29980513	1.8221018867	13.8880042661	1.9700512831	2.6651269505
chr2	29988845	29989021	1.871425439	15.815461576	0.3973680352	3.3735795658
chr2	30061499	30061631	1.910575379	15.4041221142	2.6491233156	7.7306844827
chr2	30092826	30092956	3.222680488	16.342003705	0.1818507671	4.7209479222
chr2	30121466	30121918	1.2317709248	16.309655852	2.5802452372	5.8489613006
chr2	30142059	30142214	1.7070905132	15.3731654259	1.9446316119	4.5159393341
chr2	31615581	31615771	1.015456802	18.1385426371	1.3531132739	8.6391412233
chr2	32143333	32143437	1.8684126185	13.7183847611	0.6345834062	5.7091321578
chr2	32251121	32251514	1.2764266162	13.6414354242	1.7745501237	1.0072095385
chr2	32817361	32817791	0.7307240641	13.1817375848	1.1889022537	5.50213915
chr2	34626958	34627235	1.8358348733	19.8362698744	4.2530328922	6.5845451389
chr2	35991458	35991585	5.2846083829	16.3054270256	1.4271228182	4.53937006
chr2	35991741	35992270	1.7923393646	16.1843395269	0.9477844472	3.6417948961
chr2	37298885	37299031	1.3781199455	13.9013762539	2.2871487978	3.7869534827
chr2	38921220	38921500	0.3937485559	17.5641481536	2.849537479	3.9557375227
chr2	52600957	52601488	3.2571403635	35.8385862469	0.265270383	6.6440691301
chr2	57090321	57090695	1.949267251	19.6443638113	2.7654451642	4.4544104137
chr2	58419833	58419937	0.4902926729	14.1624557238	0.1610137001	0.9078739882
chr2	60047127	60047356	10.6337958382	34.0997204093	149.6592249308	381.1645374506
chr2	60048035	60048140	0.853121871	15.3352287383	0	5.5337123984
chr2	65077129	65077257	1.9164485969	17.2214548066	0.5463810484	1.3547188817
chr2	69560887	69561466	4.7222679275	19.4217154383	14.0710663478	9.9662334048
chr2	69627241	69627544	1.1916416691	16.1402913682	4.4114849552	4.761094984
chr2	69699394	69699619	7.7236083836	24.9365710449	89.0419402385	213.1528094143
chr2	70893910	70894014	1.192603799	14.8585688334	0.3788557649	9.5326813184
chr2	72314015	72314202	2.0045381026	26.5929736479	0.632101597	2.330371573
chr2	72817204	72817322	1.1211823286	17.8346728794	1.5526665075	6.1550807791
chr2	72818162	72818336	2.3602284125	19.4836294021	1.4605567976	4.9776571044
chr2	72818737	72818843	2.3662059442	15.1905464496	0	15.9563103982
chr2	72818958	72819109	1.0860680365	10.4155741622	10.0720617447	46.037025098
chr2	73749543	73749659	3.350257109	13.8487510352	2.9126213599	0.5869876496
chr2	75496552	75497004	3.5123798742	25.9584616602	1.1985923534	8.8497561607
chr2	84490543	84490775	4.3244501702	24.2218331057	6.9418800227	9.5992164417
chr2	84490964	84491339	10.4553476626	75.2590707092	108.0243983358	211.193343708
chr2	84666673	84666877	1.3781199455	28.7456609712	2.6943361821	134.4233116291
chr2	90744554	90744782	5.1256456124	13.5442048458	26.0426800962	6.9762984598
chr2	90758564	90758797	10.4867388598	42.610756608	108.7795834603	389.8250297907
chr2	90910583	90910726	2.1105473292	13.1891957663	0	4.4822325473
chr2	91489983	91490146	1.555669141	18.1718784051	0.9608525963	1.1640843972
chr2	91490453	91490660	0.7323342706	13.7967255357	0.7470962474	1.6008410258
chr2	91550641	91551029	3.4275421089	31.8101784986	2.1655328206	6.9003169315
chr2	91551399	91551503	0.6758088194	13.5023596149	2.4909792359	7.6820121591
chr2	91791092	91791354	10.8250875801	18.3039933853	59.5677051981	156.1612140404
chr2	92025257	92025464	9.5669701433	29.7822836447	154.4870822925	499.0413748331
chr2	93302192	93302527	3.3404011854	14.3600525529	0.3734273838	2.756145531
chr2	93689894	93690054	3.0146373808	16.1487825513	2.8688868627	3.3591356844
chr2	94246609	94246735	1.3124951862	23.7458191069	2.1498575002	21.868265379
chr2	94246977	94247210	11.6815032488	38.0410857467	70.917586871	150.3137416389
chr2	103637851	103638032	2.3755437735	30.8674542654	0	4.790165593
chr2	106814927	106815058	12.4872656123	32.4535947465	85.3662154506	250.3928417923
chr2	109730671	109730888	1.3781199455	16.2268004791	0.3994571383	2.2215739434
chr2	112294477	112294764	11.3130730536	44.1485489902	129.0041338558	300.1079033609
chr2	112294841	112294977	5.1071579246	20.2009153857	0.4273270171	4.8130698607
chr2	112333131	112333244	3.0611336843	14.4815142556	0.3835495531	5.0455315071
chr2	113280565	113280670	3.2156132062	14.9191619328	0	2.7668571245
chr2	113280749	113280855	2.0411776552	17.4632182076	1.9607572887	4.5051109049
chr2	113688959	113689121	2.5775947129	25.3187323558	1.7268339307	5.4864739687
chr2	114480551	114480807	1.9110647682	14.3983620293	1.0427424246	6.2203574986
chr2	118214461	118214595	0.4628014742	11.5413283021	3.6093096822	3.7466746702
chr2	119062680	119062948	1.3678354683	21.0706162097	0.8012516699	2.0867573904
chr2	119303214	119303618	3.0973586894	32.150816941	1.2190909595	9.4607640351
chr2	119373536	119373763	0.1639173503	13.9778177497	1.1412404054	3.1475649048
chr2	119980665	119980849	1.1084877823	13.9338918976	1.177747269	0.2417707903
chr2	120434833	120435006	5.5124870394	18.6943938636	1.8732556143	6.1504528398
chr2	120435295	120435451	4.1520313177	16.5468508525	1.3765094739	9.8527538746
chr2	120965846	120966188	0.2175978861	13.2121145962	0	2.6121306594
chr2	121238790	121239070	11.2218305213	40.0320557186	87.4913518088	352.3201449258
chr2	121239703	121240033	1.0315018986	19.3586775751	0.0985024989	3.3646352544
chr2	121240180	121240392	10.647932309	26.6953453928	60.4489554999	220.2709326114
chr2	122563467	122563699	18.1175258447	27.6006141038	152.0463230528	206.9367374552
chr2	125684523	125684667	1.9523365895	14.0424049497	0.3009798576	5.358981063
chr2	125684919	125685239	4.0353118151	25.5182010829	2.1547421627	2.8995229661
chr2	125978006	125978228	1.2043030155	14.4050914232	0.3460898609	5.9707066347
chr2	126500683	126502027	4.7106300394	23.3538851937	18.4450402771	48.8151577758
chr2	126702069	126702293	11.0126817546	22.9303886635	173.6458936419	109.0948906796
chr2	126758787	126759154	1.0514266614	13.3426580585	9.3456750582	8.2747638466
chr2	126759797	126760013	10.0807178594	29.3041489036	72.9329231257	207.6889809789
chr2	126959806	126959910	1.3781199455	14.6665503979	0.9850249887	3.1601007397
chr2	127033387	127033623	14.7505682969	31.8506613202	155.1873918789	217.7549792912
chr2	127073753	127073893	0.4232796976	21.4068994113	0.9850249887	2.6263523059
chr2	127412989	127413199	2.283741624	25.7667385555	0	2.3431821465
chr2	128254951	128255375	10.0531482078	51.3681937659	75.2127901125	191.8332822638
chr2	128792754	128792900	3.1904420657	18.8600228453	3.629751212	2.723623408
chr2	128954978	128955227	1.106923651	13.8256355194	1.1630425702	3.7335888545
chr2	129024051	129024261	0	14.6635731652	0	4.22810213
chr2	129626993	129627225	2.1622226732	17.2113948896	0.3481553839	3.561058549
chr2	130099765	130099961	4.4367075867	14.5136890995	1.9700499773	4.3170357267
chr2	130100325	130100502	1.962069075	16.4806698945	0.6956391163	1.9542369196
chr2	130250174	130250464	1.4921712514	16.5625189814	0.3056974103	2.6985786635
chr2	131035904	131036049	0.4371966724	21.2368829004	0	5.1654907917
chr2	132073703	132073877	7.0965358471	15.645742104	2.1795121061	6.0733657157
chr2	139995891	139996033	2.0962951284	17.888166656	1.6162733969	6.4702027381
chr2	143739947	143740763	4.1225433776	18.3729264128	33.1275383171	45.6051411848
chr2	144096103	144096375	1.4895855294	16.63063807	9.12235062	7.5667312391
chr2	144353303	144353444	2.2968665759	19.0596255715	0	1.7384821422
chr2	144381332	144381842	0.8106587915	20.2015189975	0.8691401926	2.189579197
chr2	146838442	146838720	1.7251285649	24.5692094762	3.3094010332	3.2592046698
chr2	151799188	151799558	2.6519525038	18.5613074844	0.5963394526	3.9799242406
chr2	151799780	151799973	0.7140517852	17.2745273224	0.3521597966	2.5025347292
chr2	151931260	151931425	4.134362871	20.3875270612	2.9252257419	7.675668543
chr2	153066697	153066973	2.7412621405	13.6941765806	0.0107067934	4.6150267124
chr2	153171518	153171822	5.0863550933	41.5277975358	99.4292470781	248.4348941602
chr2	155207596	155207731	9.0445710041	16.494910332	0	5.4674199458
chr2	155782007	155782178	1.7246647271	26.3074349521	4.1935595699	5.7233212343
chr2	156005373	156005917	2.3230440994	31.0975428679	1.7400905651	8.8200629538
chr2	156138020	156138173	4.647782307	12.294546788	5.5496196825	26.8742725647
chr2	156373351	156373469	3.5620896897	14.0477387784	0.1586057185	4.9086772911
chr2	156546078	156546468	0.961150321	14.2232683231	0.3788557649	3.7618607344
chr2	156546856	156546975	1.3781199455	13.0066365955	4.5112538698	6.5000739859
chr2	156688334	156688611	1.4825983529	14.0368002812	1.4224205852	6.971295071
chr2	157030355	157030463	0.1658848083	21.4045648928	0.57459791	2.3453407983
chr2	157392029	157392990	2.7992633051	24.5265796495	3.0780769626	8.0981281091
chr2	162756612	162756737	0	15.4678950653	4.3262347336	8.9044300156
chr2	162756978	162757109	1.7673599301	22.782308331	0	2.9107395529
chr2	163245796	163246078	10.682882779	36.4549692438	114.4654584303	296.2953846286
chr2	163470592	163470780	3.3280157231	22.6670302127	0	5.2154471063
chr2	163484221	163484327	1.7811550239	12.0935616763	2.6855906777	4.0083499393
chr2	165318902	165319069	9.0031844813	25.0315767905	175.8064875803	409.0436373042
chr2	165683657	165684000	12.3990915565	34.7098544874	122.0858307997	304.1696535783
chr2	166887761	166887865	1.1793526457	16.8869059911	7.5960581028	4.6877742501
chr2	166889326	166889544	1.6942025018	16.066469805	0.3343662806	0.6246839368
chr2	166890098	166890419	6.611549119	33.5268206433	48.0299796419	172.6941328108
chr2	167246634	167246869	1.5599144915	13.1567447135	4.6359084363	5.8181209798
chr2	167246963	167247484	5.8246136206	37.748336867	79.8683511101	99.749368372
chr2	167318127	167318634	2.9410791378	18.0831261546	1.0199966298	7.3829757594
chr2	167514969	167515721	1.9700524496	18.5688655338	16.1795670299	12.7078329875
chr2	167757488	167757687	2.9362957633	13.8244801957	5.4943618822	4.2610788507
chr2	168055464	168056134	3.0565481556	28.0978826039	1.2114347307	7.6180177297
chr2	172196228	172196339	1.1670565304	16.7328273498	0	5.6762603253
chr2	173485446	173485785	3.8823158481	13.5720591053	1.8799755002	5.1874688874
chr2	173901869	173902081	4.2578730606	13.8422270766	1.5936960901	9.241481664
chr2	174152680	174152784	1.643143012	15.2666276785	0	5.7615095652
chr2	179711640	179711952	5.9188566666	22.1077875602	29.0456166848	67.0954953279
chr2	179776537	179777056	2.2570365196	19.8439705928	1.1994909303	4.3207117863
chr2	179853595	179853709	0	19.0188194074	0	1.7759308794
chr2	180445054	180445265	2.3578260679	11.3522371545	0	4.935221915
chr2	180655477	180655606	1.5597326515	19.2167127594	0	5.2290756758
chr2	181022535	181022683	2.4768912534	18.6557293132	1.1048253251	6.1772243735
chr2	181099820	181099924	1.3781199455	15.4106691434	0	3.5791199987
chr2	181230951	181231083	1.3781199455	22.9784900492	0	193.3913487521
chr2	181327561	181327665	2.2394449115	12.9982344921	1.1270959005	5.7877012491
chr3	10440128	10440261	2.5282802008	20.140397624	0.1629364643	5.4131125077
chr3	14970690	14970801	29.6854986414	27.7755955103	95.2369712623	139.8863488275
chr3	19211662	19211814	1.3781199455	13.7796410636	0.1814519716	1.8874225852
chr3	30894409	30894638	3.5024752554	27.0737311184	5.6606688567	10.525779543
chr3	32635462	32635630	0	14.1910454773	0.8091276692	5.5012863818
chr3	37318161	37318409	1.4837017155	17.0018917668	1.1915624863	3.8035528237
chr3	40650160	40650310	2.0212425868	16.9757530212	1.3790349841	8.4129798253
chr3	40697726	40697836	4.9111261801	17.2253598647	1.7372269945	7.6756626476
chr3	40887447	40887590	1.9852636978	18.548623862	0.640610657	5.7773796495
chr3	41546136	41546372	2.4642653263	15.4334471266	2.1870919895	3.0698452632
chr3	51027572	51027680	0.9953088495	14.470048251	2.2254281397	3.0094348634
chr3	51363580	51363938	8.5843919775	48.9802407952	133.7763397387	400.0175408018
chr3	53267261	53267420	1.5428009453	28.5911961921	0	3.1176069398
chr3	53267689	53267847	0.5058921319	10.3570044916	0.2930137624	1.7812730957
chr3	53667600	53667944	5.1118706908	26.118173688	2.0960436664	2.691951697
chr3	57380400	57380532	1.9001350764	21.1818378044	0	407.2916255142
chr3	58218265	58218385	2.3542882403	12.1181181272	1.2723239437	3.6314970851
chr3	58329342	58329629	2.5305568632	17.6098377281	0.1990642834	4.124973705
chr3	58495657	58495935	1.665641373	12.6078856214	0.8362082637	3.2657363187
chr3	58496149	58496262	1.2317709248	15.9285469562	0.5404561885	0.096411397
chr3	65331930	65332079	3.4961700631	18.153573017	0	5.8250194508
chr3	65762246	65763113	2.4828430273	19.9757648345	6.0828417201	5.7729062582
chr3	69120127	69120689	2.3859621121	22.3412747179	0.9377017241	5.8914902318
chr3	75360480	75360684	3.3237010451	22.2843144735	1.8831384912	11.7311523101
chr3	85691655	85691988	3.5839410616	17.7786308552	0.4437049498	1.4204286151
chr3	87710582	87710907	2.8622507315	17.33675001	1.1153513718	5.6372005529
chr3	87981517	87982015	0.5064175703	26.2250731154	0.5933885474	5.7042995047
chr3	88297201	88297450	2.4795089783	20.7233676757	0	5.2758790499
chr3	88357346	88357459	2.6464781255	14.3379218346	0.0784533177	3.4547454013
chr3	88383627	88383731	3.2730378554	15.9027300064	1.4585946947	4.6353986538
chr3	88754711	88755026	2.3581163512	15.3669287636	1.6229473651	6.2974794176
chr3	89195544	89195718	0	10.0431080741	1.3020445252	3.4019207927
chr3	89216310	89216471	12.1120610948	31.9108951758	139.4024705828	205.1459667135
chr3	89222559	89222900	6.0621187484	16.4757082204	2.6922098028	8.58087518
chr3	89802207	89802486	0.8150171721	13.3456501363	0.9850249887	5.0046991909
chr3	89802728	89802900	4.3587078549	18.2878104476	1.8096977202	3.8637470492
chr3	89856733	89856887	3.4363542842	28.4495795392	62.5682921572	251.5874011966
chr3	90017234	90017542	1.9329474561	29.5681107137	2.2898640884	5.6005228262
chr3	90051791	90051895	1.3118641789	11.2939660549	0.9850249887	4.1901896367
chr3	94247055	94247429	9.3299501962	39.8594541091	109.930344602	182.6429301175
chr3	94462656	94462760	0.5830507462	12.4341404621	0	7.4201257045
chr3	94463019	94463175	1.3251153322	15.7307047599	2.8793046058	2.3977195338
chr3	94758082	94758278	2.1093672636	15.7809915251	3.8998982055	8.0041141948
chr3	94819693	94820118	2.3055147811	19.6865599015	0.6118743459	7.9807565005
chr3	95032868	95032994	0	19.3374333457	1.0319327097	6.3263003788
chr3	95086449	95086800	1.1857328306	15.3164302331	0.7071974277	8.0260244802
chr3	95462261	95462544	4.9232514351	17.7705142085	10.5881547515	8.0874583578
chr3	95622875	95623240	9.8545050098	57.62312991	145.4598883015	197.1457574923
chr3	95623561	95623675	3.3606784637	19.2706996683	0.6480427557	4.475661055
chr3	95976030	95976311	3.0946412324	17.0085972755	1.3040188462	2.5620772448
chr3	96043452	96043625	4.5804639083	18.7665189622	3.5358418936	8.0711632188
chr3	96049047	96049153	6.6565892561	22.0086035099	35.1449364896	13.21558758
chr3	96067743	96067948	1.3915650182	22.0416340246	2.4313312368	6.629695669
chr3	96433900	96434038	1.8774387664	16.570507326	9.9501731776	11.1445084447
chr3	102823968	102824294	2.1221356216	16.249772926	2.6891814785	2.7347621991
chr3	102975421	102975651	6.7707721254	21.4910163796	74.6178775012	173.6369034119
chr3	103083147	103083295	0.4190229564	17.7111778356	2.0033278485	5.2325448732
chr3	103595359	103595546	6.9495724178	17.3815516661	0.2159680456	5.8210759239
chr3	103613632	103613821	1.2468704269	11.8085250854	1.1518017063	3.050267299
chr3	104667541	104667881	1.7064367561	15.606374634	3.969074074	5.7035869023
chr3	104668048	104668275	3.2115658642	21.3956233037	0.5510932756	4.3234019342
chr3	105761855	105762085	1.1084877823	20.459891651	0.6424076013	7.5787773651
chr3	106350864	106350968	0.4770415196	16.7788881522	1.9700499773	6.1979870108
chr3	107136769	107137052	2.0160482595	14.4801870555	1.2321522944	4.619574118
chr3	107434822	107434979	4.7663702661	17.7214607372	0.671322763	0.1619138323
chr3	108714829	108715293	9.7805153265	20.0306343251	62.6169859654	123.1225766971
chr3	113333241	113333550	0.7091296807	16.2469789017	1.2304859296	8.6791673509
chr3	115590182	115590363	2.5811224432	14.0338152522	0.6421709871	0.8426675691
chr3	115590763	115590999	1.3781199455	14.328056986	2.1328313982	2.9082744374
chr3	115591310	115591653	7.7544403632	38.6218914013	86.4410563878	290.4221041616
chr3	116297485	116297655	5.7151505106	16.0799206004	0.7532544031	5.8477776331
chr3	116563958	116564280	10.9564944883	23.1036378434	65.6051594752	128.4275099476
chr3	116564593	116564771	0	17.7344542728	0.0387369378	4.5036688568
chr3	120994189	120994328	0.7138463027	12.7785150404	3.075548467	3.167762831
chr3	121425900	121426132	2.5661543813	21.7792026421	0.2122898682	6.1046716838
chr3	121996540	121996644	0.1325115332	14.7625172322	1.40176633	4.2949449099
chr3	122687691	122687919	0.6044385726	14.688437512	1.023907554	4.5712276791
chr3	123211571	123211704	3.0981794264	21.2384456548	1.8145207946	7.3175962455
chr3	126299411	126299556	1.3781199455	12.3358347465	1.0597510223	5.9481446135
chr3	127256035	127256143	0.191405548	15.3831095166	0	5.6153727262
chr3	129534475	129534607	6.5147571311	10.2221326539	2.5521121233	1.7882381849
chr3	130412409	130412539	0	14.2296795845	0.6895174921	4.2041595844
chr3	132346812	132347051	3.8287537427	41.6872556319	8.5684715477	19.1603442036
chr3	132754502	132754735	2.6793512275	27.5785991112	1.2048588917	4.1185533949
chr3	132754891	132755196	2.2185491421	18.7764511077	1.5889600035	8.2542183712
chr3	133899081	133899262	8.6646697139	22.3989079196	47.618645726	117.8483635075
chr3	135087063	135087172	15.2984402333	22.2502902145	112.5549625082	234.0896201877
chr3	135101567	135101845	1.6011969151	16.7027501065	0.5314883032	4.402213091
chr3	135101977	135102291	3.392634454	16.3659232103	2.0547511917	3.8281077644
chr3	135102383	135102519	1.043723194	13.042031772	0.9850249887	1.9292337447
chr3	135354439	135354806	1.6071807539	14.0126633293	0.8642453579	2.231342978
chr3	136332513	136332645	3.5288250916	14.2977297378	1.3208289621	11.1489623099
chr3	137806469	137806673	1.1686997577	29.4309340645	0	9.7908014626
chr3	137806918	137807591	12.2228911621	52.198748179	97.463272883	326.618957861
chr3	138105663	138105861	1.9697370939	16.0061434351	1.6118590723	3.4022354532
chr3	138190223	138190364	0.4007299132	23.1849218463	5.2953831084	116.6329213677
chr3	142282933	142283478	15.2554293064	22.7014919473	119.3199937138	37.219500043
chr3	143868286	143868431	0	14.8236428557	0	1.0268374854
chr3	144233490	144233833	1.2455311461	22.6498187263	2.0562037664	6.5059919719
chr3	144781588	144781707	3.335281885	18.8491107716	2.4253162672	10.444353324
chr3	146162917	146163411	1.3781199455	22.4325070014	0.6639946902	4.7654222933
chr3	146163579	146163837	1.6451974543	12.5450447031	0.6032323574	1.4920114339
chr3	151872836	151873303	3.1487258742	27.9525309977	0.8858897114	9.6425159598
chr3	151873595	151873991	2.456951216	18.3670366485	1.5720613623	5.9172331877
chr3	152059355	152059535	5.3976421489	24.1668689516	0.793492352	9.1039662759
chr3	153575587	153575872	5.1546593415	15.0136293813	0.7361765705	8.3938603234
chr3	157197150	157197275	0.8268719673	20.7203601837	0.7880199909	3.2683479786
chr3	157609797	157610151	3.9241424604	23.737253965	1.7029252722	5.1805268731
chr3	157610282	157610528	1.8823101695	12.9388063632	0	3.0188660922
chr3	157699138	157699533	2.5538851424	28.5383206718	1.3590857522	4.1417473192
chr3	157699838	157699942	2.0936822249	10.0817216176	0.7955971062	6.8090578868
chr4	3501777	3501993	1.9268158498	18.3534091843	0.6521230249	5.085778955
chr4	6292504	6292711	1.8574660135	22.6487713782	7.2092423531	11.2760693992
chr4	11083180	11083378	4.6911786253	21.9887782588	1.0845224623	8.7761254022
chr4	11249758	11249926	1.9359303997	13.1508659295	2.016957437	2.9613995169
chr4	32050852	32051313	1.6112953391	19.0508731213	0.2093979368	4.0982342889
chr4	32701537	32701782	2.4693680841	27.740971935	25.1885051732	106.6475429301
chr4	33117972	33118251	0	28.507621102	0.5331138827	1.164943187
chr4	33118482	33118618	0	10.2794382292	0	3.0573993746
chr4	33118741	33118961	3.0569206064	12.7431648254	1.6073828375	4.1225742671
chr4	34497490	34497631	13.8398627153	29.3198053888	101.8907742061	310.9504318778
chr4	34561919	34562030	2.3837750409	12.8982412751	1.4376040375	2.224700424
chr4	35173775	35173946	8.2767983403	19.7597731094	57.4540654288	115.6610233686
chr4	40090123	40090227	2.3984587513	12.7582182426	0.7292973474	6.5908171535
chr4	40650038	40650555	3.156083297	20.0004289505	0.7849715577	4.6728313407
chr4	40669618	40669987	2.1250684255	18.2496453004	0.3657138847	4.561515454
chr4	40894924	40895173	1.2286852526	11.269043459	1.1907345648	2.8439440253
chr4	41082833	41082938	0.8793717748	15.6205321448	0.1594802363	4.4615552403
chr4	41222241	41222345	0	17.6430269847	0.9850249887	7.6907442969
chr4	41262276	41262421	5.807119557	16.321491498	1.7730457133	4.2200500258
chr4	41411518	41411622	2.0406776116	15.626704106	6.4784388084	4.8361757994
chr4	43505996	43506110	0	19.927647072	1.8490819962	9.1424575689
chr4	43574650	43575077	2.7562398911	14.370551259	1.9077656181	7.4267107508
chr4	43591924	43592394	6.3100332686	16.6304675021	54.6500225311	38.7295290242
chr4	44180490	44180677	2.1150824832	24.3702439599	0	5.2676122405
chr4	45025867	45026133	2.9272096587	17.8597958572	1.8478476291	2.9488860799
chr4	45422005	45422289	2.0817375233	16.5037055251	0.5029176879	7.9534880746
chr4	46402396	46402558	2.8923509975	20.4491640491	29.3439917741	4.1807046864
chr4	46663204	46663352	0.0186232425	13.2749409031	0.3460898609	4.2817314509
chr4	52451479	52451698	23.1448928798	26.0757327929	157.9504067451	58.9289155072
chr4	55545708	55545817	2.1240747784	10.8445547874	0	3.4149384444
chr4	57969473	57970340	2.7133226609	31.903645368	2.7392118167	10.7175264738
chr4	58925978	58926102	12.2697562479	41.3924460719	126.4644427761	477.1171353248
chr4	59562502	59562674	0.8012325265	12.6853532902	0.8361258625	2.0902238405
chr4	62021147	62021430	1.2758567342	15.1903077924	0.706572695	2.8294876018
chr4	62069908	62070147	4.7859459183	14.0594058097	1.6114864519	9.1243349019
chr4	62163086	62163217	2.7246798923	21.8580682041	3.4964672254	11.4281251631
chr4	62180840	62181237	0.7636936726	14.8937075829	0.0918033365	4.1208801936
chr4	62186031	62186365	0.4910068069	13.9845001027	1.8343881413	7.7794485335
chr4	73436099	73436422	0.2175978861	13.5101016697	0.765452855	1.0287366452
chr4	73436577	73436874	0.5707365431	17.7524083969	1.4029143778	1.5100668195
chr4	82152000	82152196	2.7843647879	18.4048069156	1.5076926016	13.7941206913
chr4	83132417	83132594	4.5314510367	22.5313241926	1.2632806352	5.4472498894
chr4	88436884	88436988	1.8816637718	11.1859504443	1.4964802712	2.199848159
chr4	94645975	94646097	1.0957183173	17.792165084	0.4036987658	8.0815842777
chr4	94719236	94719937	3.2713153923	25.9863796098	2.3269648994	6.7384765985
chr4	98589818	98589944	4.8124898199	24.8454326751	60.8213836428	215.4976041279
chr4	98590390	98590563	5.1699472245	33.8027958181	64.2088526246	117.8664511973
chr4	101029160	101029309	1.470611217	14.5010947029	1.123855374	4.9171435753
chr4	101029393	101029541	12.7290105208	23.3618665773	129.8235454817	94.2101118645
chr4	102242632	102242854	2.3961905359	15.3721752081	1.1270105726	2.576401776
chr4	102786474	102786820	4.8513053966	24.5025469333	4.7884762439	8.3965280469
chr4	102887637	102887912	3.3776503442	16.8531877067	0.3116260873	7.1870618577
chr4	105988664	105988849	0.2681746921	16.0918595598	0.1916805383	1.570378107
chr4	107040362	107040515	1.8284859408	12.090546315	1.7189651763	7.7555043222
chr4	108000341	108000516	2.0947423172	21.5976760701	0.7936487051	2.5368599394
chr4	108251748	108251969	2.5379878666	16.7464113538	28.1913472651	35.743950847
chr4	108507209	108507552	10.9365787131	32.8211639338	54.8771209439	73.6225821492
chr4	108673324	108673669	2.452654048	19.5626074473	4.6196270324	4.8577860165
chr4	109149160	109149264	1.192603799	11.7380298284	0.8524254709	0.7856601821
chr4	115747751	115747914	3.3565283377	21.2885716327	2.7798251213	7.7921250174
chr4	115894002	115894154	1.3781199455	28.840352987	0.6480427557	7.4780181019
chr4	116357799	116358013	1.777388341	14.4186531071	1.2704060601	4.9636129709
chr4	116798416	116798570	6.9800968542	15.83777014	0.6652116806	3.8791006339
chr4	116799069	116799406	1.4312818425	15.5638034096	2.0635842414	3.7177061274
chr4	116828727	116828837	9.3586973797	25.0210360961	107.063293249	16.40774915
chr4	117587656	117587838	3.4680161267	27.3784359523	3.831856708	6.1057074568
chr4	117588205	117588311	12.1040496016	35.6094416312	129.2244207994	448.7213517675
chr4	120624450	120624567	2.5560002408	18.6912213024	0.9850249887	1.6915957235
chr4	122960101	122960392	11.38016413	40.0244039686	100.3949036221	190.8752905724
chr4	123342325	123342429	4.7439201107	14.5825364498	0	0.7245538441
chr4	123581648	123581965	14.037722914	28.5868934066	101.4079381179	176.9149985328
chr4	124528071	124528344	1.408408296	23.0759892167	0	1.7957949617
chr4	125780795	125781033	0.3184730967	18.1830404746	0.3435171179	6.0728414545
chr4	125840173	125840328	2.4983980948	15.9207898786	0.8134399906	4.2406532288
chr4	125880143	125880332	1.7937434212	16.5636119035	1.8032754578	3.9245156479
chr4	125933584	125933825	0.5203689421	39.2747678955	2.3787750654	1.5671192284
chr4	125939670	125939805	2.7562398911	29.0325751834	4.1954806557	7.3302480556
chr4	126430796	126430936	0	12.9101251738	0.6050867787	4.1373130986
chr4	128867184	128867588	1.7192387439	22.4246197313	1.2824830298	9.2495383071
chr4	130037564	130037668	2.0936822249	16.3468055725	0.8145398945	4.3822387044
chr4	131826163	131826396	2.7798986026	38.6839946534	2.5703656356	3.4522597319
chr4	131829760	131829882	9.1272429482	16.9634508852	60.1834329699	56.4072702126
chr4	131865002	131865400	1.3850451714	52.4626865195	6.7961832674	221.2658113259
chr4	132019860	132020047	9.145704787	29.2429659736	50.6366315219	157.8682529225
chr4	132091580	132091702	9.8953752909	17.9252112967	40.7251256724	94.9844272801
chr4	132194447	132194667	9.7846569516	33.4011132067	58.1210085956	159.7033718803
chr4	132685643	132685854	1.7308141496	12.1982007953	1.9653841816	2.9731815991
chr4	132685991	132686206	0.9614790318	11.04235084	1.4844097503	3.6441655403
chr4	133139920	133140106	2.2079583035	14.5088282862	0.7731924749	4.2855555268
chr4	133228683	133229014	2.7062793513	19.9865290017	0.4969763538	4.5503430507
chr4	133229125	133229364	13.3429882975	52.5399675808	120.2308426223	464.2123463358
chr4	133556642	133556753	1.4401974205	13.9215129646	2.3250166017	7.5165478174
chr4	133843497	133843678	0	16.2474887806	0	4.4791808313
chr4	134409494	134409672	1.6723253272	28.162000399	0.1217446615	8.0688607934
chr4	134479049	134479160	0.12415495	17.8798142425	0	3.2797970954
chr4	137149711	137149975	2.1611426418	31.2526412877	0	10.6537724842
chr4	137772599	137772748	2.7099974811	22.0070873363	0	1.7974673014
chr4	138528408	138528747	4.5734114703	17.1031347404	2.9899460668	7.2496037117
chr4	138908264	138908453	3.543742301	27.1239091076	0.4482124287	3.3096570161
chr4	138936598	138936702	1.3516176389	13.490357399	0.9660822004	1.8157500029
chr4	139178814	139178918	5.6980027052	19.9234402363	4.5462692563	3.6315000057
chr4	140222055	140222320	1.2481086299	17.7340749705	3.2896136214	33.4714511296
chr4	140703168	140703530	13.5147360807	55.1352438373	177.2772568339	353.5243657571
chr4	143002367	143002473	9.2698312391	23.5865477976	59.742732246	26.825149788
chr4	144482389	144482527	9.5070621311	34.8686435395	95.1977063607	406.773653445
chr4	144482786	144483025	4.5841256405	24.3793771357	62.4110255541	151.1896391513
chr4	147278576	147279022	2.3854452869	35.9351841281	6.029413667	8.2319359384
chr4	147412759	147412863	0.7155622794	17.2469534507	2.23525101	6.1456091255
chr4	147413265	147413636	1.8573045088	15.5236267028	2.0098764683	8.5868663441
chr4	147514073	147514177	3.7765786969	16.8268968142	2.6993510758	3.395801394
chr4	148541007	148541303	1.6435011513	17.7997215116	1.4209651496	5.6834208559
chr4	148541444	148541736	14.9611191227	42.4649580864	95.8442739199	158.1504698192
chr4	148682114	148682251	2.4142247952	14.8145732044	1.3445231597	1.5705572106
chr4	149655400	149655708	6.0762692055	43.2093315403	78.2775521406	248.94030561
chr4	149655829	149656121	13.7481749074	59.675034572	123.4450583107	392.9540522066
chr4	150229526	150229763	1.4537130227	18.217632181	0.9850249887	2.8730211127
chr4	153349408	153349562	1.789766163	18.7232208747	0.5884564867	1.2733825136
chr4	154460760	154460979	0.6796207951	11.2510472563	0.3913119678	2.3380872517
chr4	155078688	155079065	3.1327582025	20.8091005482	1.4997469411	6.7717301397
chr4	155365967	155366396	2.3289905839	15.2113529219	0.2296095545	3.199779598
chr4	155366589	155366693	1.232357259	13.4183411507	0.5777550414	1.7197246552
chr4	155367074	155367239	0.8352242094	15.9998548103	0.531316509	1.6121642474
chr4	155367353	155367526	1.003717417	14.3220050128	0	5.5731957799
chr4	155483252	155483621	15.8390718437	36.0764765623	147.5830340864	371.4978052982
chr5	4104541	4104699	0.51461441	26.1651211026	0	4.3210219198
chr5	5514591	5514811	0.7517017885	16.0168720245	1.7909568277	6.5078068538
chr5	8056310	8056578	4.0520870721	32.108941434	2.866865235	9.0042095398
chr5	20388357	20388461	3.7103239894	13.6823919186	2.4530935259	3.0989934275
chr5	20456493	20456793	14.8974738296	75.6959995445	164.4303923225	463.9540557357
chr5	22938862	22940160	3.2786108959	25.583605349	2.6166166816	7.0112012182
chr5	22940349	22940645	1.5457306504	13.9285598123	2.4326140991	11.1490503179
chr5	22940995	22941153	3.1051310165	14.1174666127	3.5847445357	1.0572715802
chr5	23122259	23122365	1.3781199455	13.9423202839	1.9700499773	8.0423962665
chr5	23122482	23122597	0.8148883156	20.7095342221	0.9850249887	1.3341806692
chr5	23898322	23898471	9.582113746	21.5463768236	90.5430137583	270.004190637
chr5	23929836	23929940	2.7562398911	12.4821996689	2.6141067262	2.8458345624
chr5	24190841	24190945	1.192603799	14.2224786373	0.8997824416	2.8458389468
chr5	25035768	25036036	2.1700246903	16.0405182056	0.4337050323	4.7697288848
chr5	28117983	28118166	0.8810930799	30.0935794434	0.6297700747	2.4706106596
chr5	28642853	28643053	9.2816627169	27.0675609112	67.8929559708	196.2282543564
chr5	28643191	28643295	1.3781199455	13.2983230352	1.325995177	4.8536370007
chr5	29705109	29705213	4.7969223169	12.746202964	0.1231281236	2.4442778172
chr5	30062239	30062462	2.7500623331	26.2405166369	4.2007156434	5.3169673163
chr5	30062621	30063384	6.5402056299	18.9866144098	42.8285720405	73.9317289739
chr5	30481532	30481767	1.5657788317	24.433158002	1.270053496	2.997917851
chr5	30481912	30482304	3.3117104963	15.1760086332	2.0856396443	7.4575445725
chr5	31350753	31350857	0.8480738126	14.2464824915	0	2.4006305555
chr5	31351100	31351290	1.7407830891	18.9860314821	1.7626762955	8.2186603295
chr5	31482720	31482940	1.7539708398	15.6594362692	0.1343215894	4.2505045371
chr5	31495100	31495347	0	21.725003617	0.1874339047	3.7932224206
chr5	32000450	32000694	6.8228355001	18.3037638664	3.2053712909	9.0341105188
chr5	32438332	32438875	2.3476269803	21.7506817279	1.6072424431	9.5669566685
chr5	33995061	33995225	2.5461606311	22.2775944849	0.8348687404	2.6461234798
chr5	34125204	34125345	1.3781199455	22.636064827	0	0.9078739882
chr5	34678477	34678757	1.1664800967	15.312901238	1.5373434763	6.0406052147
chr5	34679089	34679583	5.0466029934	23.6958851216	1.0847238741	7.1747799043
chr5	36807872	36808111	4.8666710235	23.773526906	1.2817689183	7.3465621821
chr5	38651348	38651905	3.2263374483	12.6860985199	2.4793654149	3.5695604645
chr5	42099119	42099264	2.5946672078	14.7806001861	0.095105861	3.4561827594
chr5	42099445	42099574	1.1217255371	23.1645427526	0	9.2898875503
chr5	43624525	43624826	3.7772423801	22.1195231181	0.8999406153	3.2454249962
chr5	44173517	44173796	2.4648095083	12.8355917093	0.3389333294	6.462504257
chr5	44618037	44618440	2.6091958761	19.9466591615	0.6110576853	5.8685193014
chr5	52581203	52581706	2.586374262	19.6612385661	1.0829405011	6.7522019819
chr5	53981680	53981804	0.777970937	11.8781828573	0	8.2440870731
chr5	54389782	54389918	9.7482028078	37.4097574739	141.3944134993	472.5084908429
chr5	65782061	65782607	5.0379670513	25.2340675623	1.8167059161	9.0754126542
chr5	65928162	65928359	3.6796502099	19.7306812112	0.5450138262	2.1106914112
chr5	66542393	66542820	12.2449460666	36.0754817319	118.341363286	119.6480563499
chr5	67651321	67651608	16.7199202498	46.1752917193	179.9953583774	425.135130663
chr5	74489278	74489533	0.3566898683	19.0022487192	0.8536889791	4.2652292406
chr5	75099405	75099530	2.0396175194	20.9201080322	1.3396339846	62.8249008179
chr5	76733593	76733703	0	19.8239286509	0	5.6948454814
chr5	77334748	77334938	3.4960753391	17.5801115036	1.6486217838	6.4984699048
chr5	87233274	87233685	3.7051668828	20.4057672088	1.0065948789	4.2610449048
chr5	89149398	89149723	9.2567398878	28.539987209	83.5665845196	129.4153524689
chr5	90653310	90653417	3.2714249174	22.024598184	0.3682336406	2.350293067
chr5	90653587	90653693	19.0726874369	56.3698782291	192.9629818567	274.0664870908
chr5	90795688	90795882	0.5825043069	23.3429299187	0.7413083014	12.1018647976
chr5	92391521	92391715	2.0884910515	14.3737955683	0.7311525689	5.0167088533
chr5	92391808	92392126	2.3575385232	17.0589225757	1.3257573172	4.527950589
chr5	92471854	92471960	0.1300113156	17.8047601232	1.0779518744	2.8435330233
chr5	92472107	92472245	1.8275068843	13.1785907469	22.9268141829	5.8090789698
chr5	92512086	92512209	3.260430115	14.461038101	0	4.244128173
chr5	93238015	93238171	5.7156707048	17.6350213809	31.5271148193	57.7431693933
chr5	93473995	93474102	0	22.7828626187	0.0460292051	0.4836338068
chr5	93522223	93522653	1.1409551177	17.9249551152	0.5337460985	5.0355362953
chr5	93634708	93634914	12.7108372577	47.8442219484	115.3148371132	364.5686732913
chr5	93635436	93635779	4.9098076654	17.2675894634	35.317320294	20.2088115292
chr5	97426102	97426309	1.438038204	11.7163417051	0.7137862237	2.0087266274
chr5	100408378	100408513	3.2666546857	17.1514204449	0.459678328	3.0598718149
chr5	100859072	100859192	2.8251482248	15.6442882538	2.2655607671	2.4058654606
chr5	104182585	104183383	2.4453870826	18.6372130437	0.4925127038	3.2571985663
chr5	104183504	104183769	10.9677771082	29.7781814467	86.7529265782	180.7525705014
chr5	104475456	104475560	0.2650230664	15.8667424642	2.0268807778	1.431648612
chr5	104476141	104476245	3.6440717028	15.7467161142	2.4436221192	4.4608043822
chr5	105844380	105844507	0.7595936708	14.9294365185	0.9850249887	7.5846837449
chr5	106128117	106128657	5.9412414524	39.3187699848	51.2249717488	108.3850695988
chr5	106129218	106129333	0.3834768544	12.4713172913	0.2826593446	0
chr5	108560840	108561545	2.2577724288	23.2823115951	1.9630650641	4.7132216244
chr5	108697626	108697761	1.8681181484	16.8093117396	1.5249646121	1.3315496268
chr5	108741589	108741693	0	13.5503602303	1.2881096005	6.3900380226
chr5	109058164	109058719	2.5476627101	21.7796815992	1.6754298906	8.228119287
chr5	109987863	109987967	2.2659472181	16.2867918015	0	2.7498111049
chr5	110605696	110605998	2.0626166072	11.2339215815	0.3457372477	3.3789767595
chr5	114221677	114221950	1.3781199455	39.1244862246	0.8046174816	6.2021465564
chr5	114830843	114830973	0.4876424423	14.3641012999	0.7577115297	3.9597308406
chr5	115224688	115224896	3.5645626508	16.8869057802	0.4735697061	4.4433447214
chr5	115461223	115461403	2.1743670252	12.8566347493	0.8208541572	2.4764802304
chr5	115750311	115750675	8.9199371796	27.7042265829	65.5935371944	63.8854839199
chr5	115791388	115791492	1.3781199455	19.371332352	0.9850249887	1.8157500029
chr5	115791732	115791904	11.9384032017	34.7032874629	82.2153635032	196.8925218568
chr5	117566029	117566227	1.3781199455	30.6127970869	0	3.1913156582
chr5	117569657	117569761	0.8083203527	16.8148840024	0.1041853353	2.9767819334
chr5	120121079	120121468	15.3789854197	28.0383162069	115.045374471	221.4652637675
chr5	121062689	121062868	5.6972642984	20.8500937776	5.497430254	9.2004557242
chr5	121063139	121063307	0.5578104541	17.9431289264	0.3342049069	2.9884187927
chr5	121847801	121847949	6.8906100602	22.4932009916	74.2696049922	122.7348301346
chr5	121902782	121902920	1.5778474739	14.5806102753	0.9993007131	6.0656518625
chr5	121995720	121995912	0.8039033016	21.8437777956	1.0773710813	3.0924452469
chr5	122069109	122069274	0.618065915	11.6575768673	0.6865325678	4.4458363172
chr5	122110782	122110944	0	13.2834890271	0.4134672792	3.1831652956
chr5	122822430	122822821	8.5295584379	41.9923861691	131.1117423447	461.1954075004
chr5	123591685	123591913	1.8737602338	13.9548330056	10.7186409679	17.5522552101
chr5	123844490	123844669	5.8358460591	18.5907169267	64.175217101	120.4429499024
chr5	124198676	124198876	2.2325543118	12.7942047119	4.4227660728	7.4899649024
chr5	124199207	124199615	2.5333124633	34.4207760399	43.6598533608	168.1147985876
chr5	124562039	124562196	3.291687768	19.9634810527	0	3.9842393262
chr5	124805311	124805415	10.3491776907	28.2408964175	83.1306116031	110.7519903183
chr5	124896100	124896280	9.6468482282	22.1211359236	80.8814494179	109.4997647405
chr5	124932929	124933322	5.2074050721	28.7026005277	2.4537911834	5.9277505966
chr5	125870566	125871161	2.3045888188	18.4022597145	18.2287726759	8.2608956357
chr5	125914256	125914383	0.4774588788	13.4551805211	1.7994174826	5.9119090433
chr5	129525604	129525758	3.1320907853	17.8154502844	0	4.7398118942
chr5	130006882	130007428	7.0470988392	17.2189830843	2.5653958735	6.4083287572
chr5	130292605	130292940	3.3321721091	14.5873461197	14.7900905556	13.0219140747
chr5	130293320	130293535	2.0511589937	15.7333255147	0	1.1190074266
chr5	130504474	130504632	14.9151012505	22.1360629601	91.4825902046	202.5017622936
chr5	130647142	130647511	0.4444343456	19.3422648681	1.4681944275	7.8731624822
chr5	130730852	130731085	4.1461913412	17.6732123133	2.3589879945	4.3133686996
chr5	135423121	135423547	2.7303620549	13.5838754144	1.0197095261	4.2026475371
chr5	135477534	135477723	1.2104122273	14.0011647038	0.8443071331	1.3017656986
chr5	135477925	135478051	0.8312469513	15.6819300879	9.4124712206	3.0983005686
chr5	135484404	135484602	4.1761263452	19.9966665229	0	2.0266691783
chr5	135485050	135485279	0.4754212913	19.9987185449	1.2000959469	5.4987858581
chr5	135870641	135870920	17.6290791402	34.1134223066	210.3116444347	432.8480330637
chr5	136254592	136254705	1.3171411869	19.7173854524	0.5055880473	3.9769735864
chr5	136363295	136363508	3.1767931723	18.4009228738	32.168258273	30.8592041266
chr5	136410576	136410783	5.9785228904	83.8172466651	102.0811192529	429.5998967212
chr5	136411134	136411296	0.1361106119	14.7166319482	1.5687435004	9.9305650805
chr5	136675034	136675375	13.126494802	44.4708986534	173.0556384727	419.0199410852
chr5	137463033	137463290	3.81262133	13.2301361737	5.7185118412	8.8349907537
chr5	137943508	137943658	1.3046202151	25.8963124339	2.1407907494	6.815110321
chr5	137974545	137974749	3.7628104617	21.8988383985	5.8811813336	4.4147597949
chr5	138042101	138042764	4.5937362652	22.26830433	47.459519524	105.2737585042
chr5	138628398	138628718	8.9491719514	27.7884086728	84.1519418955	91.2979581356
chr5	139960682	139960922	2.3887412389	13.5431419214	0.2955074966	1.7400922686
chr5	140808287	140808437	12.9451530743	39.743188591	78.1321894582	272.084067688
chr5	140894613	140895458	2.1593275849	20.9567180069	1.5772059917	4.0623341778
chr5	141180424	141180661	0.1511861544	22.0886730765	15.0954226301	5.5621676334
chr5	143579782	143579890	2.3989495348	13.3605477898	1.5505041734	2.2024347826
chr5	143668534	143668650	5.9401764952	37.4679996556	78.1226289683	226.7023842746
chr5	144775587	144775691	3.9620948434	11.5699956325	0.9850249887	2.933132496
chr5	145529460	145529631	2.1034462326	17.1538252858	2.1371039616	10.0981012478
chr5	145900558	145900662	1.2191061057	17.4990038872	0.3977985531	1.4840253729
chr5	145901027	145901439	2.7729655956	23.5040216909	2.4075744246	8.3405477283
chr5	145927616	145927759	1.0504550634	15.537229778	0.5303980708	5.0726679814
chr5	147032880	147032984	1.1130968791	13.082296023	0.8334826827	4.9060111825
chr5	147775557	147775666	4.7412398846	19.5591963147	86.6281796377	168.3815713585
chr5	148241427	148241618	19.8636900967	24.8924279737	184.695027616	104.952263877
chr5	148671485	148671884	8.3481735382	15.5229273201	48.5427254053	111.7662788907
chr5	149862708	149863486	7.4999582296	46.9765475942	86.0795794499	343.2580615981
chr5	149995542	149995733	3.3046043755	17.978222862	5.7038646181	7.1013872886
chr6	8209410	8209599	1.3052035463	11.5707474865	2.5798299741	5.0965842595
chr6	18798210	18798338	5.5340200961	16.538849622	2.3394378312	9.036195308
chr6	21899507	21899761	3.9390394969	31.3085817615	50.0230335485	224.9348555484
chr6	28373230	28373382	3.8261007761	16.5224267056	54.4097314132	130.7460283982
chr6	29222253	29222574	11.0421468818	55.7964091628	136.4214456089	432.2810677918
chr6	29297598	29297730	1.6704484188	17.1724046505	5.357941008	5.5848037366
chr6	29560291	29560489	16.293855395	24.4851932815	180.6030192134	237.6659271549
chr6	29997536	29997931	1.7863225623	20.7898997681	1.5062162466	6.3413295221
chr6	30341275	30341437	10.9313738464	21.9747411675	62.6707759904	186.4951828196
chr6	31348418	31348627	11.7569102716	30.3991467485	88.5957681756	386.1245509683
chr6	31348912	31349166	2.7128365096	17.1899975754	0	7.2558432639
chr6	34812773	34813007	5.1355636242	17.4910333748	0.058933119	2.7585408871
chr6	35127400	35127543	1.4455803624	16.6632686428	0	6.399564553
chr6	38304388	38304673	4.530876342	14.1814679631	0.7569143475	6.810649994
chr6	38304764	38304958	5.1430940382	15.7506824965	5.9710818935	7.9275211305
chr6	38331235	38331413	3.7007968238	16.9981469358	0.0830077238	4.886202261
chr6	38383406	38383739	1.6057373539	18.71195666	0.4259567518	3.61241129
chr6	38500232	38500444	12.7151114311	27.5549465215	118.6492240114	183.7846246395
chr6	38501263	38501442	3.1026974231	22.6212888057	54.5946184297	339.3067002962
chr6	39370145	39370257	0	15.9258846811	0	4.9689920566
chr6	42299367	42299513	2.4447470267	14.9358444279	7.0571056474	16.3603939161
chr6	47403965	47404589	1.786697173	15.5166798692	0.1578565687	4.8710951553
chr6	47764051	47764304	10.6600288666	46.8500127604	119.0401940025	183.4912725155
chr6	50516864	50517026	0.2211797443	13.6995660876	2.5172900226	5.5705377084
chr6	51419651	51419774	3.3164572755	20.7629822987	2.3624603244	2.9081503841
chr6	51494182	51494489	6.2666416044	24.6918849137	108.8436356833	190.7688792723
chr6	56747938	56748052	2.006736061	16.6428545567	0.8813381477	6.3391924239
chr6	64992580	64992942	2.4059994629	24.7160524716	1.0448883858	8.6925185082
chr6	71391178	71391293	2.157057306	15.1305549787	2.0300102229	2.7867802008
chr6	71582661	71582771	3.8712642106	13.333230296	0.9850249887	4.2752658736
chr6	71583211	71583315	1.7226499319	11.834044108	3.059261032	6.0146688223
chr6	71780853	71781149	13.1201030999	50.4093302456	121.8868425472	197.8981751107
chr6	71858612	71858993	2.3511246433	20.4432111224	2.6784420439	5.1088776163
chr6	72389722	72389951	1.2096161967	15.4691586474	2.8045274816	6.1965398559
chr6	72494497	72494637	4.9317068849	13.2935280391	1.5760399818	3.0089540201
chr6	72499490	72499651	2.833277652	16.9633411976	2.5757517196	9.0787430817
chr6	72849443	72849661	1.0367507847	20.5669148253	1.405242071	1.3701402036
chr6	72907996	72908282	1.8599800663	16.6545081239	0.7301584541	5.3774102868
chr6	73171861	73172090	0	21.0070679594	1.2474115577	3.4808452083
chr6	83004815	83004945	1.0070876525	14.0184246944	0.7198259532	3.6664149211
chr6	83115722	83115875	2.3058738958	27.0365073135	2.4335911484	4.3376209845
chr6	83406513	83406786	2.3826835688	10.4840968939	0	2.7003427962
chr6	83406905	83407019	0	16.2267869314	0.8208541572	5.2162945731
chr6	85866065	85866169	0.2517719131	14.7145395279	0.9850249887	4.6353962215
chr6	85911748	85911944	1.4484321876	18.4430161106	2.472613747	4.2799808103
chr6	86321179	86321341	2.407456448	14.3776085406	0.6080401165	5.9404102019
chr6	86388425	86388585	4.1343614757	19.776417166	10.0965235829	16.6254417747
chr6	86476271	86476532	2.3549482594	26.6094715221	2.8456293367	19.6706128979
chr6	86476706	86477430	3.4719506996	32.2846550652	0.5850286535	9.078739925
chr6	86683689	86683802	9.3297601421	20.6673436967	60.487532911	46.6792231872
chr6	86799141	86799395	4.8776826014	24.1583708215	2.6952465371	9.3575440936
chr6	87789048	87789194	2.303159361	17.0133355023	1.9835435397	3.0594110587
chr6	87994674	87995165	4.9034167395	22.6839812487	0.8024643492	6.5696082436
chr6	91466002	91466341	6.2035828593	16.583947449	15.5831605078	16.9469841131
chr6	92041553	92041818	1.9761719974	17.701083302	0.4274636743	2.5488998103
chr6	97160129	97160449	5.6416833699	22.7448068619	40.244423002	54.1178271115
chr6	108609991	108610154	0.456555074	15.1393784131	0	1.6932147017
chr6	108611803	108611965	12.0798469149	25.9197029655	122.7694888645	73.7227348751
chr6	112995778	112995890	2.2640541962	18.7454887458	3.2716941695	4.8636128562
chr6	113027057	113027170	5.3051604254	18.800521935	3.5914185427	2.2174623635
chr6	113027619	113027855	1.5474651931	27.492471994	2.9467284748	10.252038097
chr6	113256929	113257429	3.4094714241	23.6237334404	1.2234010359	5.2184619234
chr6	113327847	113328173	2.9422438101	43.205097257	1.6618519747	6.8981718059
chr6	113646758	113646921	7.1357970794	22.5368106819	91.7584837931	170.4297534966
chr6	115626795	115627257	7.9525393531	16.9400653602	47.7076375247	116.8506326448
chr6	115708987	115709137	4.1343631744	15.2864893023	2.285259194	1.8157479763
chr6	115758144	115759031	8.3122304757	48.4692782582	66.3931214241	34.7202921454
chr6	117856913	117857535	2.4238966577	27.3142473767	2.2361024092	11.8505314585
chr6	117866510	117866699	2.763531531	12.211378804	1.7511555354	1.1384446343
chr6	119429310	119429549	1.0379146033	16.3051430211	0	1.8575325476
chr6	119798352	119798456	1.2986130256	14.7385562383	0	2.6014110033
chr6	120313237	120313610	10.2934229751	50.209719075	204.2964487664	329.6387375654
chr6	120313825	120314276	1.7570265381	18.8560903131	2.0224698171	7.0596831104
chr6	120481886	120482064	11.876627772	37.1800042324	145.2858374628	346.8998103624
chr6	120772568	120772707	1.3781199455	21.5788662725	43.4332566296	102.087196405
chr6	124661891	124662035	6.0484226015	16.6862070229	0.184692502	4.5645902728
chr6	124668093	124668393	1.543494339	15.2490416018	0.3283416629	2.0971898039
chr6	124691279	124691662	7.2648216265	30.4395155521	27.5550146389	11.9706764757
chr6	124915711	124915828	0	14.9679056966	2.4415149291	2.855535117
chr6	124959293	124959550	3.2174045474	15.8819665983	1.5599432829	4.8431752303
chr6	125142279	125142450	2.3532808427	19.2634033627	1.8490819962	3.5200059274
chr6	126889802	126890197	7.1034258939	30.5354434774	83.3305673406	159.7537158224
chr6	128312367	128312486	7.5391341979	21.1357575104	77.2128396555	223.9783514968
chr6	128312724	128312871	3.9656138615	20.5997878483	2.5463256982	14.8903799219
chr6	128374725	128374984	3.5064905178	20.641331507	0.9507963211	9.3276139484
chr6	129130492	129130692	5.3884545135	20.0588276958	66.8241884804	157.8792020798
chr6	129483177	129484060	5.2534029584	28.7965968122	43.5943150256	171.668454403
chr6	131243075	131243439	11.6004627196	45.820489962	118.0217460905	189.9678545941
chr6	133054737	133054976	0.0749604991	33.555565447	0	101.1578536842
chr6	133985174	133985704	1.6953475556	22.5714988888	2.2860028001	4.2378895832
chr6	134517042	134517231	3.4343654971	28.471192042	0	1.8685861309
chr6	134779780	134779910	2.7562398911	18.1471319199	0.3030846119	6.0757761552
chr6	134848073	134848679	2.4060262831	23.7758396829	38.8483781071	47.2094796388
chr6	134877999	134878574	1.2582834285	22.5242967805	8.8172684202	6.899842833
chr6	134878741	134878845	3.7765786969	18.1831392875	50.7667064667	212.3816865579
chr6	136776243	136776636	8.7947325003	22.6266803232	3.2408087848	8.7992200099
chr6	138089738	138089854	2.8037612685	18.7878053599	0	7.5760553746
chr6	143115537	143115643	2.3662059442	16.2739024342	0.9850249887	3.8027921803
chr6	145159931	145160035	4.0813600375	11.8460353888	0	5.5520024552
chr6	145882505	145882694	5.5343598613	23.3330779706	74.7264202865	110.7223693202
chr6	146526106	146526330	15.1224292772	62.2324636664	173.7690992696	468.2279953275
chr6	146526557	146526822	3.8327354737	18.6478748465	1.196899244	13.3885687882
chr6	146591098	146591272	2.5027925447	16.3415760062	1.664352567	2.9114606011
chr6	146836644	146836748	3.4983044771	12.026078701	0	5.3424950884
chr6	148160169	148160504	2.9948406888	16.9682818569	0.5322075312	6.3442812564
chr6	148160893	148161170	3.1542564867	15.7401345043	2.240310434	4.2673398476
chr6	148893060	148893769	3.7689382253	17.8218387407	0.7210552426	4.2755891424
chr7	3170136	3170240	2.5972273992	14.5945195235	25.9137655038	29.4360733766
chr7	4088636	4088881	3.318737828	44.7778315641	1.6644932732	7.8595965561
chr7	4743922	4744244	13.866825702	40.4158208859	116.379995121	152.2071154577
chr7	4866600	4866704	4.0813600375	18.387142915	38.6054506302	12.169004587
chr7	4966056	4966160	0.7155622794	19.3233322822	0	7.8216871573
chr7	4971559	4971671	8.8962614664	25.6775654214	127.8863466808	247.6470977238
chr7	5013389	5013600	1.3781199455	18.7942065243	3.2678577855	6.4282677919
chr7	13506896	13507401	2.8681268569	22.8114517259	1.8530203151	4.0899288713
chr7	16507722	16507924	1.0370011471	23.3700879163	1.2093376098	4.6831929495
chr7	16985716	16986181	3.8053926017	21.5041895918	2.8703434519	8.4734983834
chr7	17509609	17509918	3.6259359974	22.0639325207	2.4035911996	5.3532265236
chr7	19812843	19813134	1.7427771132	27.5722553017	2.7384395007	6.345763086
chr7	19895287	19895628	3.24929307	29.6350422241	3.8101135833	14.8348278734
chr7	19929886	19930024	0.6391280907	18.0900829702	2.4411530702	2.9209866213
chr7	19944898	19945009	4.6433996424	20.9497968528	0	4.9892205977
chr7	19945699	19945810	0.2607253951	15.6195593997	0.8874098997	8.1381493173
chr7	20147572	20147771	4.7922615646	21.3890037537	3.4500642602	3.795737384
chr7	20382412	20382520	0.8932258906	15.5333562427	1.2221624167	4.5225592366
chr7	20506377	20506496	0	13.8142935488	0.9850249887	2.6931052829
chr7	25315190	25315440	0.5512479782	16.126940155	4.5705170083	4.6846300697
chr7	25861486	25861853	28.46741025	132.6476212821	330.0023684385	460.0151566952
chr7	26443790	26443990	2.6873363972	27.7727749348	1.6745424807	3.5407109857
chr7	26503942	26504120	4.4595404153	16.2969207121	0.6419263971	2.8256315917
chr7	26539545	26539699	3.6958703778	14.9948102468	2.0148240049	2.7530965635
chr7	27980920	27981089	2.8459400058	17.5488579993	0.8101684818	7.9076373535
chr7	28013805	28014285	3.4309465239	26.4985801975	2.3496970596	3.8773791629
chr7	28017187	28017343	2.6944011755	21.1236488391	3.6875294776	9.2649789796
chr7	28271270	28271491	9.621904535	27.4663749712	66.4647050745	47.6942270633
chr7	28376036	28376372	10.6968504843	42.6993751299	104.0492142723	226.3631344296
chr7	29135994	29136231	0.9071169262	19.4605730596	1.0889305782	6.1176178063
chr7	29221147	29221273	2.2421792765	16.8112973486	4.5186116658	8.7112707259
chr7	29221785	29222103	2.2448620496	21.035159093	0.52039056	4.4879827447
chr7	29527089	29527193	0	13.3823333153	0	4.190192265
chr7	29609349	29609633	7.356455138	23.0216665704	74.8029763396	180.4113799619
chr7	30979909	30980039	0.8692756579	12.8758628772	0.6743632615	4.0086153736
chr7	30980217	30980422	0.7798142131	15.8979948556	1.6769457962	3.7067850892
chr7	31064384	31064488	7.6061671972	15.9867249269	56.2600904611	60.146708195
chr7	31337064	31337247	0.2711055631	13.7508621268	0	3.5769254627
chr7	31741976	31742299	6.6943430871	25.582619419	139.642011235	298.1003665038
chr7	31758578	31758814	1.0043925027	37.6051232936	0	2.777478114
chr7	31758978	31759177	2.9155200858	11.2402322376	0.9305763712	3.5083177821
chr7	35174974	35175168	4.3048516057	17.8481864634	0.9444054015	4.6423279231
chr7	36182207	36182520	9.7305166379	28.5773529245	125.5764908324	115.9584268031
chr7	39056392	39056680	16.7097148498	42.2486399081	179.5276411904	260.7929348416
chr7	49948284	49948496	16.823489477	25.553097329	154.0820591765	237.9743786218
chr7	51752106	51752260	1.1096550211	15.4973095981	7.9057981875	30.3607340726
chr7	52071718	52072103	1.6107895467	23.1714211848	7.0563593214	12.361240361
chr7	52072194	52072462	1.151861447	18.779121342	0.4557578306	3.9092796089
chr7	52104616	52104849	3.4364299958	30.3482585956	1.9615948272	6.6122870507
chr7	52105043	52105218	4.3312369755	17.2396433694	1.5478964107	6.9517264393
chr7	52147815	52148022	2.4633061828	25.4768425025	1.9795701129	3.0394067568
chr7	52272176	52272602	2.7627099377	22.3330816036	1.3179914607	3.7721539338
chr7	52409374	52409600	2.4391503461	20.910377283	4.4979931448	4.6518527702
chr7	52690312	52690470	3.9424752948	12.9877803778	3.2543246671	1.310097539
chr7	52716055	52716185	0	15.5066846701	0.6819403768	6.9487308172
chr7	52781095	52782040	8.3489323344	52.9468204256	102.3280187788	130.7338849275
chr7	52972959	52973309	0.9489340196	16.0484713146	4.6465050989	8.5495891585
chr7	54051266	54051433	0	13.229625068	0.2005440097	2.3702576553
chr7	54051571	54051782	1.4499650612	15.0554658881	0.3688008251	5.1331461612
chr7	63217267	63217421	5.3603565228	17.612787835	1.0937615134	3.2424074682
chr7	63217667	63217848	1.6446072278	12.9028239487	0	3.4810234644
chr7	66483603	66483990	0.7015235898	16.2332514977	0.7483135573	3.3194881114
chr7	71084191	71084298	4.0184432056	15.0019312707	0.5431446199	4.9211871579
chr7	74517850	74518026	3.3356795311	22.4395173029	0.5708667548	9.3160256364
chr7	74518127	74518231	1.6828964719	15.1586289498	0	1.2745168289
chr7	80686668	80686946	5.6017159078	39.7183955762	93.6127891335	304.8758190347
chr7	80703107	80703258	0.3924447527	17.3923709945	0.3326905591	7.5455804219
chr7	80703715	80704005	1.9008550973	22.5109262795	2.0549676716	1.1270163368
chr7	85928006	85928243	3.3319123606	31.0105204441	1.1928361677	2.7466061246
chr7	86887779	86887916	2.8870103968	14.1859333915	1.6465024	3.6513779416
chr7	87532706	87532842	2.2495781464	15.2539071476	5.2438096141	15.9679156331
chr7	87547942	87548111	4.4116206621	13.959359643	44.3319552495	6.3927260546
chr7	88092254	88092670	1.2257316823	14.9965889546	0.4025342502	2.1212841284
chr7	88138034	88138267	2.3599564732	14.1857238	0.4227575059	2.2638397135
chr7	89797179	89797351	3.1648684796	14.7028246148	0.4237898502	8.429493692
chr7	91032915	91033099	2.5914673468	19.7204577716	1.1723938724	3.0690071894
chr7	91033179	91033288	1.4919096658	13.8563341613	1.4368713137	4.5726883215
chr7	91300335	91300525	2.4661093762	11.6938322218	0	7.7647134442
chr7	91837548	91837684	18.4830517208	22.578032171	86.2186899746	196.5946991864
chr7	91837790	91838043	2.1570577207	19.6458419905	14.2458930713	48.9821443595
chr7	97129459	97129703	0.7455402984	26.3046021383	2.7895615865	14.1204243039
chr7	97278126	97278450	12.1223686654	51.9935761911	123.505203122	464.080851131
chr7	99785730	99786030	2.9399892171	22.8423362096	3.578926599	2.69336104
chr7	99889562	99889920	2.9179216976	20.076048558	1.8269749673	6.4007680643
chr7	100022894	100023024	0.7844682767	23.5048816974	1.68212248	6.6903336085
chr7	100023135	100023253	0.0350369478	15.1266916728	0.5425985107	6.4243642233
chr7	106290145	106290390	10.0687151734	27.1295634192	69.9971132862	193.2105286243
chr7	106631961	106632102	0.0195478006	20.3166800357	1.8932054575	4.9321390162
chr7	107006826	107007050	3.0761605927	26.5468730756	11.5036854063	236.6715778623
chr7	107520840	107521200	7.1202865839	29.887822734	116.3972231017	79.6407499843
chr7	107755587	107755764	0.1012178491	16.1915319518	2.5321296464	2.9236634182
chr7	107756193	107756804	1.1367797914	20.2881023966	0.74320216	1.9702799045
chr7	109082647	109082790	1.7925196494	10.4832789214	0.8954772624	5.8789605736
chr7	109358169	109358591	0.9503149387	14.0468594113	2.2524872528	12.2756588504
chr7	111613999	111614103	1.4046222522	17.2830172685	1.4870088771	2.6799722864
chr7	112885494	112885808	2.1769031112	22.2055218022	38.064638317	95.3961043145
chr7	116662785	116663198	2.696178128	18.197347544	0.9802548919	8.779781494
chr7	116895806	116896012	1.4182593614	15.4391007285	0.5068575184	1.4014754978
chr7	117130113	117130230	2.2379725611	16.8242291182	32.0091181453	10.1107663864
chr7	117204294	117204821	14.2310124728	59.419333096	160.4245833181	251.5071785047
chr7	118172219	118172400	6.3271779039	18.4749494626	1.2571313391	3.5111143773
chr7	125259897	125260246	7.3289260646	35.6546005315	95.9512063712	240.3629161321
chr7	125386340	125386839	4.0874130119	15.0136134123	0.9633110109	1.8721500621
chr7	127039412	127039635	6.482739348	25.4568529771	6.7980004768	10.8659868967
chr7	128177719	128177876	0.9392282431	13.9609300528	1.5245938172	4.001588321
chr7	129276587	129276756	4.4850121617	17.231288419	0.7635402598	4.24928084
chr7	130113012	130113166	0	13.7466019469	0.3453983726	4.3743051894
chr7	130113519	130114151	2.7518811663	27.6957677497	4.2315596257	7.7155002691
chr7	130267087	130267392	3.3617094087	30.4482686809	99.2711217036	150.8411561935
chr7	132635115	132635317	1.6032583525	15.3678809534	1.1459449125	3.5685767307
chr7	132851478	132851617	1.8738465446	15.4365555743	2.0054851552	3.024072256
chr7	133726937	133727085	1.4991710218	17.7702077917	2.915144402	2.7113547116
chr7	133838859	133839078	8.1554562948	25.7451476877	71.7764409383	314.9288324504
chr7	133943126	133943361	1.0203951937	14.9307968789	1.7227469092	1.3289724436
chr7	134614063	134614214	0.7118765282	11.4157975304	0.5675309537	6.2589218064
chr7	134732325	134732602	4.8806379625	16.6503949974	1.3548548163	5.0309999721
chr7	134851981	134852205	0.3383776652	12.1979400175	0.1055383916	0
chr7	134920258	134920831	8.6679702929	63.504299996	104.8820744668	191.6708012576
chr7	134984757	134984876	1.5749942235	14.7793079985	1.6306716199	3.9519233433
chr7	135110707	135110981	3.2340588552	39.9565653348	2.3475230569	7.8527824304
chr7	135381645	135381826	3.8983310099	21.2541500798	0.8707403215	5.0509936803
chr7	135605010	135605119	0.7459548329	17.3834347506	1.3465020487	7.4212442801
chr7	137663233	137663432	3.5526408646	20.8684064348	1.5641602835	4.6853632424
chr7	138009438	138009542	1.9346683851	14.5224867601	1.2691668123	7.559802766
chr7	138553480	138553873	6.3540894955	21.2545877267	1.7444736694	3.7955152646
chr7	140004775	140004898	1.9383313055	14.1971865863	19.6444467064	16.9838899752
chr7	140315303	140315775	5.4745359188	44.2905058376	72.5705483124	263.6529074877
chr7	140828753	140829020	9.0842498179	30.8968222543	61.1306168345	135.1680688179
chr7	140900771	140901032	4.0023599383	35.5191628029	12.8543986123	17.8270342852
chr7	140967901	140968005	0.0662557666	12.4821996689	0	1.4316483197
chr7	146038442	146038643	1.2752751735	13.6248028361	1.4015778445	4.9594338106
chr7	146398863	146398967	4.1343598366	11.6300146213	1.780622923	5.8662665945
chr7	146434071	146434234	2.8915154685	14.235805804	3.5473025152	4.1773357011
chr7	148021289	148021647	2.671552421	16.3697627963	0.9465044584	2.1403516904
chr7	148042389	148043035	2.0501149675	22.4137777072	1.7703014951	8.9663162942
chr7	148068044	148068172	2.5193755254	14.3739987761	1.92387891	2.2554999776
chr7	148127501	148127605	3.4055464038	12.9742276852	4.9345966325	7.4113975993
chr7	148355030	148355176	7.1549050971	20.9289920755	0	4.3776979185
chr7	148414394	148414645	2.8111470629	44.02073962	0.8555198324	1.7976625222
chr7	148514403	148514515	1.5626895811	18.5672060932	2.2251010904	1.8157500029
chr7	148525011	148525142	1.4096799443	13.8256541245	2.6843830097	6.1056261172
chr7	148633306	148633435	0.9401128311	19.2167134544	9.8807951221	15.9546695754
chr7	148633598	148633904	1.3871272654	16.7897464652	3.5731298803	5.9931584745
chr7	148661610	148661714	1.9081660784	15.1946213796	0	3.4045286408
chr7	149281377	149281575	3.4383421908	15.6594269348	0	7.5197652181
chr7	152101027	152101222	0.8339392491	10.5874225323	5.9253073472	20.4295452045
chr8	4238269	4238494	1.6537459861	15.2615120527	28.254921733	19.3680047989
chr8	4324768	4324962	4.1911918748	16.1753224442	1.7771095498	3.5004656733
[truncated: 227 more rows]
