# Supplementary material for: Pregnancy reprograms the epigenome of mammary epithelial cells and blocks the development of premalignant lesions
Source: Nat Commun. 2020 May 27;11:2649. doi: 10.1038/s41467-020-16479-z (PMC7253414; doi:10.1038/s41467-020-16479-z)
Supplement: Supplementary file 4 — Source Data [file 41467_2020_16479_MOESM4_ESM.zip › Feigman&Moss&Chen_DataSource/Sup. Fig5h ΓÇô list of ATAC-seq genomic regions exclusive to CAGMYC post-pregnancy MECs.txt]

chr1	5060462	5060573
chr1	9538872	9539017
chr1	9554699	9554853
chr1	9631075	9631454
chr1	9745845	9745901
chr1	13322835	13323013
chr1	13992783	13992898
chr1	20930365	20930501
chr1	20987464	20987574
chr1	21042790	21042890
chr1	21406405	21406515
chr1	23493945	23494096
chr1	24114402	24114507
chr1	24193889	24194010
chr1	30847162	30847287
chr1	33558308	33558391
chr1	34160654	34160769
chr1	34769414	34769561
chr1	36116888	36117045
chr1	36118285	36118476
chr1	36257300	36257463
chr1	36603960	36603970
chr1	37548693	37548827
chr1	37642656	37642795
chr1	37652440	37652550
chr1	37988724	37988902
chr1	38025796	38025916
chr1	38160121	38160236
chr1	39582784	39582884
chr1	39714025	39714083
chr1	39727215	39727325
chr1	40522431	40522558
chr1	43198694	43198814
chr1	43260013	43260378
chr1	43362979	43363089
chr1	43558546	43558663
chr1	44176151	44176245
chr1	45892596	45892823
chr1	47104235	47104345
chr1	51505777	51505912
chr1	52027166	52027276
chr1	52327350	52327495
chr1	52558620	52558858
chr1	52760040	52760146
chr1	52873914	52874049
chr1	55420545	55420693
chr1	57487059	57487203
chr1	58087229	58087276
chr1	62797125	62797303
chr1	62818761	62818950
chr1	63097631	63097741
chr1	64255800	64255956
chr1	64842387	64842537
chr1	64988686	64988863
chr1	65160241	65160361
chr1	65225353	65225409
chr1	66663821	66664056
chr1	67092376	67092492
chr1	67444417	67444562
chr1	69514671	69514836
chr1	71991766	71991873
chr1	72419220	72419303
chr1	72786308	72786483
chr1	74116154	74116295
chr1	74171893	74172124
chr1	75227953	75228063
chr1	75395432	75395632
chr1	77457640	77457686
chr1	77978190	77978375
chr1	78481032	78481293
chr1	79140828	79140966
chr1	79737863	79737953
chr1	82425474	82425581
chr1	83116564	83116774
chr1	87497443	87497612
chr1	87671851	87671984
chr1	88047973	88048033
chr1	88273220	88273278
chr1	88406152	88406184
chr1	89470397	89470633
chr1	89504456	89504667
chr1	90363403	90363457
chr1	90453126	90453241
chr1	90691632	90691721
chr1	90985445	90985661
chr1	91004198	91004392
chr1	91020806	91020894
chr1	91353081	91353212
chr1	91353857	91353972
chr1	91410455	91410733
chr1	92170196	92170319
chr1	92276999	92277185
chr1	92864234	92864391
chr1	93137379	93137568
chr1	93961064	93961179
chr1	94245071	94245192
chr1	94579877	94580017
chr1	94641575	94641758
chr1	95027332	95027589
chr1	96638800	96638910
chr1	98768679	98768938
chr1	102128249	102128401
chr1	107252992	107253168
chr1	108719025	108719145
chr1	114276627	114276747
chr1	120354967	120355122
chr1	120553811	120553921
chr1	120654738	120654828
chr1	121318553	121318673
chr1	121350437	121350572
chr1	121909048	121909181
chr1	121979616	121979948
chr1	127584637	127584871
chr1	128489770	128489893
chr1	129187767	129188044
chr1	129872384	129872592
chr1	132631116	132631312
chr1	132783163	132783313
chr1	132799190	132799380
chr1	132960914	132961016
chr1	133864137	133864255
chr1	133865802	133865912
chr1	134036218	134036445
chr1	134215891	134216157
chr1	134464027	134464133
chr1	135390111	135390209
chr1	136010294	136010409
chr1	136058146	136058261
chr1	136093119	136093221
chr1	136954802	136954974
chr1	137074491	137074606
chr1	137123198	137123387
chr1	137270783	137270946
chr1	137271777	137271800
chr1	137406986	137407069
chr1	137718168	137718320
chr1	137749037	137749194
chr1	137788491	137788739
chr1	138056883	138057084
chr1	138091165	138091275
chr1	138126952	138127081
chr1	138476134	138476257
chr1	138510036	138510258
chr1	138520842	138521016
chr1	140403424	140403511
chr1	140456333	140456535
chr1	140478864	140479132
chr1	140503441	140503727
chr1	145666209	145666361
chr1	151723902	151724026
chr1	152806873	152806956
chr1	153910591	153910751
chr1	153911974	153912135
chr1	153931818	153932060
chr1	153977652	153977797
chr1	154615312	154615446
chr1	155155505	155155779
chr1	155596815	155597041
chr1	155917099	155917269
chr1	156923152	156923274
chr1	158194286	158194346
chr1	162239287	162239407
chr1	163564649	163564670
chr1	163696878	163697088
chr1	166324781	166324891
chr1	166388795	166388951
chr1	166451686	166451826
chr1	167133802	167134071
chr1	167233087	167233182
chr1	169481770	169482032
chr1	169873347	169873509
chr1	170151261	170151378
chr1	172078271	172078381
chr1	172390174	172390640
chr1	172401558	172401715
chr1	172426491	172426640
chr1	172461214	172461473
chr1	173000528	173000643
chr1	173004503	173004697
chr1	173010075	173010228
chr1	173200729	173200938
chr1	173375336	173375433
chr1	174256364	174256521
chr1	174422741	174422982
chr1	174480846	174481036
chr1	174495459	174495622
chr1	182237761	182238082
chr1	182259077	182259265
chr1	183451945	183452069
chr1	183811790	183811974
chr1	184185673	184185679
chr1	184186236	184186623
chr1	184391558	184391636
chr1	185493585	185493779
chr1	186765536	186765639
chr1	187106841	187107126
chr1	188407921	188408018
chr1	189623294	189623404
chr1	189821607	189821766
chr1	191529297	191529306
chr1	191711442	191711653
chr1	193308799	193308914
chr1	193626398	193626599
chr1	194014493	194014689
chr1	194297154	194297204
chr1	195156491	195156689
chr1	195336359	195336542
chr10	3134640	3134758
chr10	3157109	3157266
chr10	3160529	3160644
chr10	5746651	5746795
chr10	6225069	6225216
chr10	6823317	6823427
chr10	7581531	7581676
chr10	8531171	8531310
chr10	8610440	8610554
chr10	10265315	10265587
chr10	13209542	13209743
chr10	13776937	13777052
chr10	14265192	14265307
chr10	17102742	17102844
chr10	18463454	18463492
chr10	19906864	19906974
chr10	20032520	20032636
chr10	20878888	20879004
chr10	21778541	21778661
chr10	23930011	23930138
chr10	24213344	24213419
chr10	25034051	25034371
chr10	27891123	27891270
chr10	28866641	28866784
chr10	31797533	31797751
chr10	34002387	34002490
chr10	34203835	34203885
chr10	34232915	34232983
chr10	34252476	34252748
chr10	36947792	36947982
chr10	38968424	38968538
chr10	40222642	40222848
chr10	40592001	40592137
chr10	41196123	41196238
chr10	41809583	41809726
chr10	41927527	41927710
chr10	43298688	43298828
chr10	43298955	43299090
chr10	43438745	43438832
chr10	43757824	43758009
chr10	43838494	43838579
chr10	44144930	44145042
chr10	44450863	44450986
chr10	44593689	44593892
chr10	44739413	44739523
chr10	45418830	45418947
chr10	56255235	56255417
chr10	56331572	56331859
chr10	58107232	58107385
chr10	58147971	58148069
chr10	58153962	58154072
chr10	58758115	58758225
chr10	59130292	59130416
chr10	59369945	59370112
chr10	59673328	59673461
chr10	60196885	60197042
chr10	60998991	60999160
chr10	66275869	66275984
chr10	66619276	66619397
chr10	66802315	66802433
chr10	66952713	66952821
chr10	67073556	67073672
chr10	67600328	67600453
chr10	68861417	68861642
chr10	69502643	69502920
chr10	69755016	69755113
chr10	70797054	70797252
chr10	74383748	74383880
chr10	74451005	74451120
chr10	74628693	74628811
chr10	74695521	74695738
chr10	75011336	75011530
chr10	75291268	75291490
chr10	75751253	75751283
chr10	75976072	75976164
chr10	76000361	76000625
chr10	76328699	76328879
chr10	76574626	76574811
chr10	76614337	76614554
chr10	76700653	76700827
chr10	76850387	76850516
chr10	77327164	77327454
chr10	77447584	77447693
chr10	77950584	77950712
chr10	78785070	78785099
chr10	79378088	79378224
chr10	79506982	79507133
chr10	79511230	79511385
chr10	79621363	79621530
chr10	79744925	79745058
chr10	79745917	79746352
chr10	79898607	79898840
chr10	79934302	79934389
chr10	80127455	80127657
chr10	80215143	80215258
chr10	80237521	80237604
chr10	80377010	80377113
chr10	80400549	80400636
chr10	80410666	80410923
chr10	80591404	80591561
chr10	80618075	80618301
chr10	80828545	80828599
chr10	82362815	82362997
chr10	82596688	82596798
chr10	82724115	82724220
chr10	83875450	83875791
chr10	83979241	83979351
chr10	84841782	84841943
chr10	85391349	85391553
chr10	86075168	86075379
chr10	88337696	88337854
chr10	88685179	88685322
chr10	90646085	90646461
chr10	92724534	92724630
chr10	92824698	92824818
chr10	93506866	93507123
chr10	93535954	93536073
chr10	94030864	94031050
chr10	94878237	94878380
chr10	94928258	94928445
chr10	95119520	95119750
chr10	95124548	95124801
chr10	96080955	96081078
chr10	96214284	96214409
chr10	98163095	98163231
chr10	98167359	98167474
chr10	101974940	101975014
chr10	104960916	104961031
chr10	107815130	107815431
chr10	109343285	109343400
chr10	110987215	110987316
chr10	111059991	111060106
chr10	111281324	111281452
chr10	112779269	112779379
chr10	116018970	116018997
chr10	116130968	116131071
chr10	117113364	117113483
chr10	117166701	117166816
chr10	117297896	117298277
chr10	117559817	117559840
chr10	118001673	118001859
chr10	118425180	118425291
chr10	119532326	119532524
chr10	120294653	120294713
chr10	120352161	120352285
chr10	120352431	120352541
chr10	120865778	120865862
chr10	122256997	122257131
chr10	122319790	122319936
chr10	122331829	122331947
chr10	124799912	124800025
chr10	125219594	125219752
chr10	125432084	125432194
chr10	126540232	126540427
chr10	126851333	126851452
chr10	127080015	127080083
chr10	127649936	127650153
chr10	128020865	128020992
chr11	3036757	3036897
chr11	3044854	3045134
chr11	3051447	3051605
chr11	3266565	3266710
chr11	3763780	3763888
chr11	3787446	3787590
chr11	3803177	3803341
chr11	3805528	3805699
chr11	4018657	4018708
chr11	4161239	4161636
chr11	4522540	4522888
chr11	5040828	5040928
chr11	5937896	5938048
chr11	6069411	6069526
chr11	6315452	6315550
chr11	8421426	8421541
chr11	8469527	8469577
chr11	11586176	11586305
chr11	12317046	12317292
chr11	12321339	12321480
chr11	16652642	16652777
chr11	16690332	16690517
chr11	17060407	17060584
chr11	19901895	19902043
chr11	20142714	20142856
chr11	20182683	20182941
chr11	20355134	20355341
chr11	20458253	20458420
chr11	20486274	20486432
chr11	20731194	20731413
chr11	29779819	29779963
chr11	30097886	30098042
chr11	30896899	30896994
chr11	31708237	31708358
chr11	32246034	32246214
chr11	32458207	32458335
chr11	33103528	33103741
chr11	33910857	33911055
chr11	34584751	34585046
chr11	35733476	35733746
chr11	35794035	35794166
chr11	42752898	42753007
chr11	42968120	42968264
chr11	45630346	45630454
chr11	45631686	45631811
chr11	46059464	46059695
chr11	48637364	48637495
chr11	48651536	48651560
chr11	48659003	48659217
chr11	48900733	48900841
chr11	49747383	49747482
chr11	51464767	51464886
chr11	52037974	52038094
chr11	53273919	53273954
chr11	53568643	53568854
chr11	53582357	53582491
chr11	53879147	53879506
chr11	53886962	53887061
chr11	54776458	54776573
chr11	57664525	57664678
chr11	57713055	57713179
chr11	58121189	58121531
chr11	58680839	58680883
chr11	58691581	58691666
chr11	59779168	59779264
chr11	60115414	60115490
chr11	62064618	62064728
chr11	63682759	63682897
chr11	63738903	63739007
chr11	65597977	65598092
chr11	67724668	67724864
chr11	68796193	68796333
chr11	69778792	69778963
chr11	70375578	70375729
chr11	70534282	70534400
chr11	70579761	70579854
chr11	72291905	72291982
chr11	72298382	72298531
chr11	72307861	72308044
chr11	72309573	72309804
chr11	72315069	72315211
chr11	72395248	72395453
chr11	72765232	72765396
chr11	73018837	73018974
chr11	73132163	73132287
chr11	74680929	74681039
chr11	74709754	74709869
chr11	74978987	74979187
chr11	75154552	75154668
chr11	75433995	75434159
chr11	75794289	75794427
chr11	76030194	76030389
chr11	76128427	76128537
chr11	76293530	76293764
chr11	77580163	77580273
chr11	77599659	77600007
chr11	78136535	78136672
chr11	78158565	78158708
chr11	78260801	78260923
chr11	78926184	78926477
chr11	79543099	79543305
chr11	79685832	79686037
chr11	80599361	80599471
chr11	81828685	81828878
chr11	83117325	83117533
chr11	83269201	83269433
chr11	83982526	83982611
chr11	85181446	85181561
chr11	85206099	85206308
chr11	87523580	87523793
chr11	87592067	87592316
chr11	87638418	87638561
chr11	88159633	88159846
chr11	88717860	88717975
chr11	93078721	93078925
chr11	93746585	93746594
chr11	93995142	93995151
chr11	94036694	94036815
chr11	94207656	94208001
chr11	94359536	94359741
chr11	95493906	95494049
chr11	95573911	95574082
chr11	96685522	96685740
chr11	96883255	96883365
chr11	96913679	96913910
chr11	97310999	97311117
chr11	97369731	97369800
chr11	97631120	97631266
chr11	97919453	97919492
chr11	98280396	98280638
chr11	98562523	98562646
chr11	98571865	98571981
chr11	98960239	98960518
chr11	98966040	98966341
chr11	99476362	99476581
chr11	100015225	100015368
chr11	100030216	100030315
chr11	100066449	100066680
chr11	100110403	100110718
chr11	100166697	100166848
chr11	100256721	100256839
chr11	100431231	100431284
chr11	100914344	100914684
chr11	100999867	100999997
chr11	101190329	101190418
chr11	101581471	101581581
chr11	102754335	102754499
chr11	102928860	102928961
chr11	103098297	103098432
chr11	103222857	103222947
chr11	103546611	103547055
chr11	103828888	103829000
chr11	103979831	103980064
chr11	104151203	104151334
chr11	104451579	104451685
chr11	104486078	104486300
chr11	104492782	104492916
chr11	104534782	104534929
chr11	105223504	105223640
chr11	105286217	105286381
chr11	105311370	105311516
chr11	105387037	105387155
chr11	105830956	105831071
chr11	107319710	107319870
chr11	107599321	107599438
chr11	109471607	109471739
chr11	109582987	109583020
chr11	109583229	109583731
chr11	110219281	110219333
chr11	110333592	110333667
chr11	112629136	112629249
chr11	112962194	112962407
chr11	113026567	113026692
chr11	113093429	113093592
chr11	113369508	113369656
chr11	113571270	113571286
chr11	113571416	113571577
chr11	113596618	113596786
chr11	113628576	113628696
chr11	114284788	114284903
chr11	114534699	114534901
chr11	114691493	114691661
chr11	115353115	115353256
chr11	115637225	115637331
chr11	115766300	115766424
chr11	115809770	115809856
chr11	115816121	115816239
chr11	115836159	115836448
chr11	115993820	115993898
chr11	116039849	116040090
chr11	116099408	116099620
chr11	116485530	116485645
chr11	117066923	117067049
chr11	117597450	117597569
chr11	117597647	117597857
chr11	117652085	117652239
chr11	117653642	117653792
chr11	117741118	117741234
chr11	117774145	117774260
chr11	117776062	117776197
chr11	118074129	118074300
chr11	118292760	118292906
chr11	119191990	119192103
chr11	119816089	119816511
chr11	119926702	119926949
chr11	120037259	120037548
chr11	120114270	120114431
chr11	120116446	120116692
chr11	120583050	120583217
chr11	120645558	120645597
chr11	121406138	121406441
chr12	3350247	3350382
chr12	3662853	3662939
chr12	3691171	3691303
chr12	3780504	3780560
chr12	3781113	3781408
chr12	4918741	4918851
chr12	5220533	5220643
chr12	8345491	8345564
chr12	8385702	8385817
chr12	10457827	10457935
chr12	12817063	12817313
chr12	13136710	13136796
chr12	14075954	14076069
chr12	14156928	14157055
chr12	14293109	14293222
chr12	14322935	14322996
chr12	15839588	15839722
chr12	15857532	15857642
chr12	15919568	15919589
chr12	16877265	16877482
chr12	17190050	17190089
chr12	17306888	17307061
chr12	17456629	17457161
chr12	17499498	17499731
chr12	17736219	17736289
chr12	25276974	25277252
chr12	25744819	25744940
chr12	25918047	25918167
chr12	25996660	25996843
chr12	26477553	26477870
chr12	26876593	26876708
chr12	28684117	28684243
chr12	29489726	29490004
chr12	30590109	30590353
chr12	30665166	30665255
chr12	31284424	31284534
chr12	31744520	31744664
chr12	31956648	31956763
chr12	32533969	32534180
chr12	32717916	32718039
chr12	33679943	33680179
chr12	33715502	33715594
chr12	33795988	33796178
chr12	33857833	33858003
chr12	33858656	33858778
chr12	33986984	33987156
chr12	36369982	36370128
chr12	36551325	36551520
chr12	41644146	41644278
chr12	52807787	52808087
chr12	52926419	52926545
chr12	52966896	52967095
chr12	53549228	53549479
chr12	53731647	53731799
chr12	54523159	54523289
chr12	55353079	55353344
chr12	55623046	55623156
chr12	56128218	56128349
chr12	56596213	56596357
chr12	60230112	60230261
chr12	60422738	60422848
chr12	70891652	70891738
chr12	70980276	70980551
chr12	71725420	71725556
chr12	71729685	71729904
chr12	72868977	72869077
chr12	74788468	74788640
chr12	74840681	74840815
chr12	75050884	75050945
chr12	75194185	75194380
chr12	77117145	77117305
chr12	77297051	77297278
chr12	77659303	77659524
chr12	77811163	77811371
chr12	77899468	77899578
chr12	77906747	77906892
chr12	77919201	77919399
chr12	80233226	80233424
chr12	81204680	81204897
chr12	81330487	81330590
chr12	81340477	81340575
chr12	81345224	81345329
chr12	81393196	81393311
chr12	81480920	81481048
chr12	81793548	81793663
chr12	81935299	81935414
chr12	81954833	81955038
chr12	82633726	82633836
chr12	82769521	82769683
chr12	83072438	83072521
chr12	83385760	83385966
chr12	84867236	84867387
chr12	85410044	85410125
chr12	85522069	85522223
chr12	85859621	85859731
chr12	86231306	86231448
chr12	86758960	86759048
chr12	86771463	86771739
chr12	86778180	86778358
chr12	86778589	86778730
chr12	87432138	87432283
chr12	88208764	88209104
chr12	88260231	88260263
chr12	88264837	88264951
chr12	88761127	88761252
chr12	89842105	89842277
chr12	92906277	92906442
chr12	92930144	92930174
chr12	100577087	100577277
chr12	100604355	100604389
chr12	101496106	101496255
chr12	101511334	101511449
chr12	101519463	101519988
chr12	101520561	101520796
chr12	102142074	102142199
chr12	102340997	102341129
chr12	103150884	103150999
chr12	103500166	103500299
chr12	103670470	103670773
chr12	104115872	104115948
chr12	105461418	105461528
chr12	105494845	105494935
chr12	105501210	105501271
chr12	106068219	106068424
chr12	106084021	106084195
chr12	108908188	108908423
chr12	108950462	108950700
chr12	110079488	110079676
chr12	110081049	110081159
chr12	110198185	110198523
chr12	111793886	111794065
chr12	112242511	112242679
chr12	112670488	112670641
chr12	112713331	112713451
chr12	112774200	112774320
chr12	113166762	113166860
chr12	113384572	113384687
chr12	113422037	113422129
chr12	114103175	114103315
chr12	114214664	114214857
chr12	114215046	114215183
chr12	117408313	117408402
chr12	117791996	117792155
chr12	117823627	117823790
chr12	118772051	118772456
chr12	118778457	118778567
chr12	119081956	119082355
chr12	119082432	119082455
chr12	119232085	119232208
chr12	119437226	119437465
chr13	3477360	3477485
chr13	3636116	3636294
chr13	3831358	3831516
chr13	3861715	3861860
chr13	4706721	4706848
chr13	5801502	5801611
chr13	5822613	5822728
chr13	5840809	5840924
chr13	6613406	6613628
chr13	9031416	9031611
chr13	9139585	9139695
chr13	9158481	9158754
chr13	9179609	9179721
chr13	13838328	13838498
chr13	16579104	16579236
chr13	16855096	16855194
chr13	17895426	17895532
chr13	20203592	20203683
chr13	20274233	20274391
chr13	21488034	21488208
chr13	21814274	21814367
chr13	21827345	21827446
chr13	21903730	21903845
chr13	21973848	21973913
chr13	22016636	22016822
chr13	22087519	22087678
chr13	23625826	23625974
chr13	23646880	23646973
chr13	23647131	23647193
chr13	23665877	23665996
chr13	23673570	23673693
chr13	23844173	23844365
chr13	24353040	24353177
chr13	28611737	28611896
chr13	28791642	28791800
chr13	29288888	29288949
chr13	31598316	31598532
chr13	31639612	31639811
chr13	31649896	31650051
chr13	34129422	34129537
chr13	34201669	34201830
chr13	34284677	34284787
chr13	34346680	34346780
chr13	34464091	34464263
chr13	34494583	34494777
chr13	34768644	34768850
chr13	35281377	35281492
chr13	35475596	35475688
chr13	35526000	35526115
chr13	35561258	35561523
chr13	37599143	37599221
chr13	37876237	37876365
chr13	37923031	37923185
chr13	37938987	37939124
chr13	38907258	38907478
chr13	40779265	40779389
chr13	40833551	40833762
chr13	41174964	41175057
chr13	41426577	41426688
chr13	41548829	41549145
chr13	43366930	43367264
chr13	45184289	45184409
chr13	45710402	45710429
chr13	46045995	46046120
chr13	47051195	47051385
chr13	47201966	47201980
chr13	47289205	47289439
chr13	47333652	47333773
chr13	49111754	49111892
chr13	49227073	49227153
chr13	49394031	49394302
chr13	49411875	49412033
chr13	51158510	51158648
chr13	51181093	51181216
chr13	51195726	51196039
chr13	51211233	51211343
chr13	51469968	51470093
chr13	51835087	51835266
chr13	52001629	52001890
chr13	52132755	52132882
chr13	52137336	52137458
chr13	52419837	52420030
chr13	52975334	52975519
chr13	53434671	53434739
chr13	54788570	54788745
chr13	55506002	55506171
chr13	56530641	56530760
chr13	56539538	56539648
chr13	56783832	56784108
chr13	58716029	58716139
chr13	59848134	59848332
chr13	60369123	60369174
chr13	60764022	60764157
chr13	63380201	63380389
chr13	63415529	63415716
chr13	63426629	63426777
chr13	64263366	64263501
chr13	67229357	67229392
chr13	67830100	67830217
chr13	70780332	70780577
chr13	71411488	71411639
chr13	72124350	72124459
chr13	72777206	72777666
chr13	73214753	73214960
chr13	73570315	73570380
chr13	75927158	75927268
chr13	75962457	75962573
chr13	76239623	76239738
chr13	76522225	76522287
chr13	77274360	77274485
chr13	81824027	81824170
chr13	84588998	84589186
chr13	85570989	85571167
chr13	93386403	93386514
chr13	93438268	93438347
chr13	94475759	94475906
chr13	95098140	95098190
chr13	96547825	96547869
chr13	96613727	96613865
chr13	96661162	96661302
chr13	97694842	97694843
chr13	98783776	98783929
chr13	99638624	99638738
chr13	99898510	99898681
chr13	100273053	100273162
chr13	100362607	100362823
chr13	100771880	100771995
chr13	101286739	101286913
chr13	101322606	101322731
chr13	102294304	102294441
chr13	102317959	102318074
chr13	102460259	102460373
chr13	102482873	102483277
chr13	103647700	103647848
chr13	103892814	103892983
chr13	104872703	104872834
chr13	105412547	105412683
chr13	106167238	106167348
chr13	108388619	108388802
chr13	108501539	108501674
chr13	108504263	108504383
chr13	108508404	108508545
chr13	108752318	108752415
chr13	108753811	108753923
chr13	109004843	109004959
chr13	109542623	109542778
chr13	110442036	110442228
chr13	110475645	110475798
chr13	111020382	111020509
chr13	111390714	111390886
chr13	111391699	111391795
chr13	111470077	111470205
chr13	111525938	111526078
chr13	112535005	112535119
chr13	112857775	112857907
chr13	112861477	112861693
chr13	114144320	114144470
chr13	115409473	115409532
chr13	115429300	115429330
chr13	115642875	115643069
chr13	115752271	115752539
chr13	115879641	115879765
chr13	116600791	116600914
chr13	116604588	116604713
chr13	117233554	117233672
chr13	118009418	118009514
chr13	118024345	118024545
chr13	118100699	118100727
chr13	119175623	119175624
chr14	4285660	4285769
chr14	4830335	4830450
chr14	6240039	6240294
chr14	7119491	7119650
chr14	7589010	7589125
chr14	7938052	7938154
chr14	8490100	8490210
chr14	8624217	8624453
chr14	8871730	8871840
chr14	8959009	8959124
chr14	12367039	12367162
chr14	12455413	12455511
chr14	13051151	13051365
chr14	14193847	14194007
chr14	14953093	14953211
chr14	17157070	17157211
chr14	17265869	17265998
chr14	17579766	17579989
chr14	18005399	18005528
chr14	18696561	18696671
chr14	19725693	19725780
chr14	20110605	20110763
chr14	20954613	20954738
chr14	21576818	21577014
chr14	21610604	21610832
chr14	21618102	21618231
chr14	21625899	21626079
chr14	21733786	21733911
chr14	22170230	22170348
chr14	23407088	23407153
chr14	23550729	23550839
chr14	26137638	26137668
chr14	26137746	26137753
chr14	26191174	26191389
chr14	26284189	26284541
chr14	26300889	26300999
chr14	26833605	26833664
chr14	27988117	27988429
chr14	29225927	29226020
chr14	31031497	31031540
chr14	31054242	31054372
chr14	31374637	31375044
chr14	31464303	31464484
chr14	31682598	31682766
chr14	31688759	31688913
chr14	32459341	32459343
chr14	34788019	34788202
chr14	34909449	34909624
chr14	36022779	36022931
chr14	41716050	41716212
chr14	41728051	41728325
chr14	41761103	41761461
chr14	41772626	41772832
chr14	41980608	41980723
chr14	47136056	47136176
chr14	48356217	48356380
chr14	50682182	50682359
chr14	51512475	51512783
chr14	51708672	51708806
chr14	56349058	56349143
chr14	56356586	56356718
chr14	56934466	56934620
chr14	59113370	59113678
chr14	61342366	61342482
chr14	63431699	63431791
chr14	63721919	63722066
chr14	63783644	63783919
chr14	63927882	63927992
chr14	64544601	64544738
chr14	64601865	64602258
chr14	66361554	66361715
chr14	66880842	66880999
chr14	66898333	66898375
chr14	67466166	67466298
chr14	67666105	67666254
chr14	67716921	67717022
chr14	67777827	67778023
chr14	68495802	68496273
chr14	70297646	70297871
chr14	70577393	70577597
chr14	70708606	70708680
chr14	70731389	70731499
chr14	70946031	70946199
chr14	73109235	73109311
chr14	75245680	75245813
chr14	75252709	75252935
chr14	75575795	75575922
chr14	76281872	76282024
chr14	76623055	76623113
chr14	77058958	77059308
chr14	77064536	77064634
chr14	77133206	77133337
chr14	77187515	77187668
chr14	77274957	77275072
chr14	77347115	77347237
chr14	78783094	78783412
chr14	78820166	78820222
chr14	79134567	79134790
chr14	79534869	79535079
chr14	79631692	79631802
chr14	79690564	79690719
chr14	79910421	79910672
chr14	80061046	80061135
chr14	87540210	87540381
chr14	98567521	98567564
chr14	99831063	99831180
chr14	99978705	99978751
chr14	100685668	100685814
chr14	101778720	101778799
chr14	102187185	102187335
chr14	103381207	103381281
chr14	103949836	103949939
chr14	104867224	104867328
chr14	105917568	105917678
chr14	109514947	109515127
chr14	114282942	114283078
chr14	115439599	115439654
chr14	117381094	117381244
chr14	120678216	120678324
chr14	120702420	120702535
chr14	120712342	120712590
chr14	121229664	121229792
chr14	122010399	122010628
chr14	122013879	122013941
chr14	122014853	122015009
chr14	122108796	122109028
chr14	122109458	122109578
chr14	122445118	122445229
chr14	122446405	122446543
chr14	123302208	123302325
chr14	123302462	123302560
chr15	3376602	3376789
chr15	3977292	3977423
chr15	6900957	6901055
chr15	6945373	6945589
chr15	6985574	6985683
chr15	7006976	7007076
chr15	7123024	7123130
chr15	8618281	8618445
chr15	10107373	10107455
chr15	10122077	10122373
chr15	10615601	10615917
chr15	10644943	10645068
chr15	11732338	11732453
chr15	12041102	12041250
chr15	12160100	12160404
chr15	25284603	25284811
chr15	25773163	25773391
chr15	25806536	25806686
chr15	25863453	25863680
chr15	25870329	25870500
chr15	27505823	27505950
chr15	27896896	27897045
chr15	31266624	31266748
chr15	34608963	34609083
chr15	36140467	36140742
chr15	36297063	36297321
chr15	36635301	36635444
chr15	36785464	36785577
chr15	37065416	37065702
chr15	37238019	37238247
chr15	37242771	37242913
chr15	37835897	37836027
chr15	38361600	38361804
chr15	38384926	38385041
chr15	41556795	41556935
chr15	43814583	43814691
chr15	50529879	50529897
chr15	50828826	50828953
chr15	51315837	51315948
chr15	51749521	51749632
chr15	53449145	53449324
chr15	53733885	53733987
chr15	54402808	54402943
chr15	54966355	54966472
chr15	55029850	55029884
chr15	56994060	56994136
chr15	57597222	57597337
chr15	57849170	57849311
chr15	58043969	58043971
chr15	58163329	58163374
chr15	58788274	58788315
chr15	58788391	58788625
chr15	58924031	58924146
chr15	59386630	59386841
chr15	59387177	59387284
chr15	59465415	59465519
chr15	59484455	59484585
chr15	59497144	59497458
chr15	60655886	60656034
chr15	60684992	60685100
chr15	61073476	61073628
chr15	61938193	61938414
chr15	62035832	62035947
chr15	63923032	63923304
chr15	63944962	63945072
chr15	66638050	66638138
chr15	66715091	66715216
chr15	68792092	68792219
chr15	68820341	68820554
chr15	68874073	68874216
chr15	72835058	72835126
chr15	73238285	73238400
chr15	73717964	73718101
chr15	73744195	73744380
chr15	73746440	73746750
chr15	74722563	74722678
chr15	74916187	74916294
chr15	75945030	75945175
chr15	75989118	75989389
chr15	76023404	76023533
chr15	76049680	76049782
chr15	76291880	76291886
chr15	76818042	76818135
chr15	76886531	76886550
chr15	77634406	77634516
chr15	77652602	77652779
chr15	77743637	77743927
chr15	77764817	77764986
chr15	78214312	78214448
chr15	78411999	78412134
chr15	78638506	78638626
chr15	78869400	78869607
chr15	79044195	79044330
chr15	79571661	79571810
chr15	79595941	79596072
chr15	79705835	79705996
chr15	80510465	80510575
chr15	81023374	81023453
chr15	81103096	81103275
chr15	81690126	81690196
chr15	82868574	82868696
chr15	82921335	82921503
chr15	83405518	83405733
chr15	85064269	85064329
chr15	85399899	85400061
chr15	85444010	85444136
chr15	85500325	85500429
chr15	85533762	85533857
chr15	85887979	85888192
chr15	88682328	88682553
chr15	89000027	89000157
chr15	90879451	90879743
chr15	91085795	91086086
chr15	94474096	94474206
chr15	96027962	96028077
chr15	96708485	96708600
chr15	97203730	97203835
chr15	97555446	97555581
chr15	97605949	97606049
chr15	97620246	97620445
chr15	97713883	97714043
chr15	98336909	98337019
chr15	98592705	98592827
chr15	98722699	98722851
chr15	98800228	98800436
chr15	99881526	99881636
chr15	99949981	99950091
chr15	100030361	100030471
chr15	100122976	100123139
chr15	100994339	100994473
chr15	101157827	101157956
chr15	101161652	101161909
chr15	101162948	101163102
chr15	101183598	101183697
chr15	101200577	101200713
chr15	101218733	101218856
chr15	101414031	101414226
chr15	101796134	101796267
chr15	101797290	101797477
chr15	101811450	101811577
chr15	101834699	101834928
chr15	101858579	101858817
chr15	101876119	101876343
chr15	102487159	102487447
chr15	103145726	103145839
chr16	4370323	4370433
chr16	4419673	4419696
chr16	4643042	4643275
chr16	5135064	5135177
chr16	5136629	5136903
chr16	10511041	10511171
chr16	10838684	10838918
chr16	10846685	10846815
chr16	13350946	13351138
chr16	14319900	14320021
chr16	14939709	14939876
chr16	17743066	17743206
chr16	18649407	18649517
chr16	18877938	18878041
chr16	21400143	21400257
chr16	21694399	21694421
chr16	23224851	23224961
chr16	23262376	23262463
chr16	24404154	24404298
chr16	25905590	25905720
chr16	25945450	25945636
chr16	26105813	26106066
chr16	26234362	26234455
chr16	26440210	26440365
chr16	28989871	28990044
chr16	29370817	29370927
chr16	29815925	29816422
chr16	29882846	29882998
chr16	29944390	29944662
chr16	30034211	30034326
chr16	30067005	30067081
chr16	30513813	30514012
chr16	30553228	30553304
chr16	30655927	30656228
chr16	31592216	31592503
chr16	31880356	31880466
chr16	32060373	32060481
chr16	32231930	32232051
chr16	32699983	32700173
chr16	32739189	32739295
chr16	33680194	33680302
chr16	34163286	34163426
chr16	34390076	34390217
chr16	35116503	35116775
chr16	35768487	35768648
chr16	36691615	36691786
chr16	38018196	38018401
chr16	42910205	42910403
chr16	43557568	43557710
chr16	43579328	43579446
chr16	43979543	43979709
chr16	44016404	44016611
chr16	45159333	45159411
chr16	45647272	45647419
chr16	45654219	45654345
chr16	45903804	45903924
chr16	45946566	45946719
chr16	45974205	45974676
chr16	46008379	46008514
chr16	48500975	48501119
chr16	50364858	50364984
chr16	50431798	50431966
chr16	50462445	50462606
chr16	51917999	51918048
chr16	51918164	51918180
chr16	52079689	52079787
chr16	52180089	52180199
chr16	52392364	52392479
chr16	55617728	55617908
chr16	57501095	57501207
chr16	59583472	59583748
chr16	59585876	59585993
chr16	72974040	72974183
chr16	75718103	75718223
chr16	76183946	76184056
chr16	76201736	76201837
chr16	76202238	76202630
chr16	76400022	76400148
chr16	76531170	76531357
chr16	76851794	76851983
chr16	77530503	77530748
chr16	78248413	78248760
chr16	78249568	78249689
chr16	85084590	85084749
chr16	85158583	85158692
chr16	87683890	87684152
chr16	88372421	88372528
chr16	89914720	89914897
chr16	89975797	89975957
chr16	90092346	90092510
chr16	90379204	90379467
chr16	90468780	90468904
chr16	90712486	90712598
chr16	90845472	90845565
chr16	90868534	90868684
chr16	91619220	91619248
chr16	92215782	92216025
chr16	92520236	92520372
chr16	92904313	92904481
chr16	93013593	93013865
chr16	93686898	93687010
chr16	93781051	93781148
chr16	95486087	95486206
chr16	96119576	96119705
chr16	97623478	97623612
chr16	97832650	97832790
chr16	97854513	97854801
chr16	97877561	97877671
chr16	97886120	97886272
chr16	97907623	97907771
chr16	97978921	97979175
chr16	98085030	98085140
chr17	3082536	3082865
chr17	3326559	3326669
chr17	3331782	3331939
chr17	3597195	3597319
chr17	4785383	4785729
chr17	4868234	4868661
chr17	4868993	4869107
chr17	4974887	4975051
chr17	5082538	5082741
chr17	5082818	5083026
chr17	5295743	5295905
chr17	5402767	5402899
chr17	5569774	5569896
chr17	6641678	6641813
chr17	6933749	6933935
chr17	6941242	6941254
chr17	6961739	6961902
chr17	7870806	7871053
chr17	11033827	11033980
chr17	12459512	12459528
chr17	12490380	12490491
chr17	12493870	12493990
chr17	12916669	12916836
chr17	13837449	13837546
chr17	14281195	14281339
chr17	14339561	14339671
chr17	15421758	15421928
chr17	15512828	15513044
chr17	17964832	17965069
chr17	18453214	18453324
chr17	21560076	21560514
chr17	23670935	23671045
chr17	23672002	23672261
chr17	23791479	23791620
chr17	23831505	23831753
chr17	24299646	24299759
chr17	24337932	24338162
chr17	24580435	24580624
chr17	24670609	24670802
chr17	24804511	24804645
chr17	24835098	24835222
chr17	24874355	24874530
chr17	24882602	24882734
chr17	25015631	25015710
chr17	25085177	25085406
chr17	25611731	25611900
chr17	26117941	26118111
chr17	27194422	27194470
chr17	28556781	28556890
chr17	28929858	28930048
chr17	29531373	29531481
chr17	29538967	29539195
chr17	29627759	29627909
chr17	29978830	29978873
chr17	30209741	30209875
chr17	30714146	30714287
chr17	31194823	31194968
chr17	31885133	31885344
chr17	31977393	31977565
chr17	31983645	31983764
chr17	32077659	32077843
chr17	32299198	32299414
chr17	32299589	32299728
chr17	32665833	32665953
chr17	33892560	33892814
chr17	34067645	34067762
chr17	34088094	34088425
chr17	34575581	34575852
chr17	35441570	35441700
chr17	35844952	35845106
chr17	35886838	35886961
chr17	37057299	37057454
chr17	37334076	37334124
chr17	37334200	37334355
chr17	41022274	41022407
chr17	43070451	43070679
chr17	43267928	43268080
chr17	44258896	44259009
chr17	44791519	44791576
chr17	45734047	45734237
chr17	45832270	45832385
chr17	45921612	45921710
chr17	46141108	46141374
chr17	46212185	46212284
chr17	46747222	46747315
chr17	46761157	46761327
chr17	46866095	46866254
chr17	47196976	47197084
chr17	47573297	47573593
chr17	47899587	47899798
chr17	48591559	48591678
chr17	50684799	50684903
chr17	53080265	53080375
chr17	56095643	56095750
chr17	56144980	56145236
chr17	56429490	56429605
chr17	57016575	57016711
chr17	57037169	57037288
chr17	57046361	57046529
chr17	57046629	57046787
chr17	57404492	57404805
chr17	59152647	59152840
chr17	61440746	61440888
chr17	63288650	63288787
chr17	66278960	66278964
chr17	66944721	66944804
chr17	68257041	68257157
chr17	68352200	68352350
chr17	68554993	68555110
chr17	69732518	69732622
chr17	69955791	69955901
chr17	70318567	70318722
chr17	71070397	71070510
chr17	71083889	71084088
chr17	71242424	71242701
chr17	71339765	71339937
chr17	72080164	72080339
chr17	72952704	72952746
chr17	73651589	73651701
chr17	74283109	74283219
chr17	75302687	75302759
chr17	75302851	75303079
chr17	75358814	75359054
chr17	77995980	77996090
chr17	78509233	78509325
chr17	78802739	78802849
chr17	79393918	79394082
chr17	79576682	79576846
chr17	80319369	80319529
chr17	81200255	81200343
chr17	81207540	81207676
chr17	81409073	81409290
chr17	84355440	84355545
chr17	84614892	84615186
chr17	84655869	84656118
chr17	84767062	84767172
chr17	86291429	86291554
chr17	87175977	87176081
chr17	87303090	87303266
chr17	87701793	87701886
chr17	87777048	87777191
chr17	87805008	87805127
chr17	87862551	87862734
chr17	87872310	87872524
chr17	88036549	88036650
chr17	88531461	88531572
chr18	4032406	4032581
chr18	4135497	4135658
chr18	4336653	4336763
chr18	4969899	4970013
chr18	4990160	4990242
chr18	5028659	5028826
chr18	6275597	6275723
chr18	6419759	6419849
chr18	7609142	7609279
chr18	7614302	7614550
chr18	9213177	9213352
chr18	11791576	11791849
chr18	12661470	12661655
chr18	12786982	12787089
chr18	14931543	14931672
chr18	15204891	15205077
chr18	15223250	15223421
chr18	15291994	15292168
chr18	15296985	15297180
chr18	20118707	20118842
chr18	20193004	20193237
chr18	20898702	20898784
chr18	21373739	21373950
chr18	21378672	21378866
chr18	23616430	23616509
chr18	23656687	23656807
chr18	23942056	23942176
chr18	24868421	24868514
chr18	25645796	25645878
chr18	34166395	34166444
chr18	34666005	34666115
chr18	34968866	34969018
chr18	35060259	35060512
chr18	35261020	35261130
chr18	35261214	35261329
chr18	35627349	35627535
chr18	35835847	35836156
chr18	35999804	35999964
chr18	36025273	36025387
chr18	36574975	36575320
chr18	36859315	36859552
chr18	39015405	39015451
chr18	39133057	39133236
chr18	39480279	39480364
chr18	39556906	39556964
chr18	39649828	39649848
chr18	40798628	40798748
chr18	44821417	44821615
chr18	44874237	44874408
chr18	45718977	45719243
chr18	47535819	47535929
chr18	50285614	50285729
chr18	55060419	55060529
chr18	55233288	55233397
chr18	56611504	56611784
chr18	56847525	56847652
chr18	56848122	56848346
chr18	57017337	57017568
chr18	60398622	60398752
chr18	61780231	61780346
chr18	61844683	61844802
chr18	61885193	61885308
chr18	62282064	62282287
chr18	62328989	62329122
chr18	62744761	62744871
chr18	62942982	62943108
chr18	64778370	64778548
chr18	65183074	65183427
chr18	65197002	65197164
chr18	65853082	65853442
chr18	67714120	67714348
chr18	68093004	68093044
chr18	68093180	68093220
chr18	68093398	68093432
chr18	68105366	68105476
chr18	68279652	68279746
chr18	70085075	70085291
chr18	70085498	70085625
chr18	70400759	70400890
chr18	70663937	70664017
chr18	74717763	74718012
chr18	74998756	74998871
chr18	75009999	75010136
chr18	75050211	75050380
chr18	75517634	75517742
chr18	75744104	75744340
chr18	75745710	75745927
chr18	76159679	76159780
chr18	79230147	79230305
chr18	79230878	79231026
chr18	80727155	80727265
chr18	81130443	81130480
chr18	82183804	82183975
chr18	82678714	82678826
chr18	82684055	82684172
chr18	82694153	82694289
chr18	82718855	82718965
chr18	83041554	83041746
chr18	83173549	83173672
chr18	84588492	84588678
chr18	89015072	89015162
chr19	3667208	3667323
chr19	3719135	3719216
chr19	3810964	3811072
chr19	3839889	3839999
chr19	4018741	4018846
chr19	4269036	4269261
chr19	4481900	4482020
chr19	4719461	4719742
chr19	5058029	5058079
chr19	5072576	5072654
chr19	5560673	5560818
chr19	5572484	5572632
chr19	5816059	5816175
chr19	6288420	6288631
chr19	6306235	6306513
chr19	7681060	7681208
chr19	9108060	9108177
chr19	9519322	9519457
chr19	9911148	9911316
chr19	10212094	10212222
chr19	10279166	10279276
chr19	10352367	10352672
chr19	10572107	10572220
chr19	10837867	10838085
chr19	10858748	10858972
chr19	10944135	10944342
chr19	11014909	11015060
chr19	11539463	11539592
chr19	12539252	12539357
chr19	12547944	12548070
chr19	12566201	12566311
chr19	15871096	15871234
chr19	16010151	16010327
chr19	16016064	16016265
chr19	16197087	16197167
chr19	16277435	16277564
chr19	16279862	16279977
chr19	16347575	16347729
chr19	16509996	16510227
chr19	16510353	16510579
chr19	16667892	16668030
chr19	17431033	17431233
chr19	21179181	21179296
chr19	21873326	21873429
chr19	21888150	21888287
chr19	21956811	21956942
chr19	22990444	22990524
chr19	23208571	23208787
chr19	24363960	24364114
chr19	24501465	24501584
chr19	25055882	25056108
chr19	25115793	25115966
chr19	25311513	25311640
chr19	26822753	26822798
chr19	26966193	26966321
chr19	28902315	28902551
chr19	30237446	30237616
chr19	32272008	32272013
chr19	32316660	32317052
chr19	33049477	33049667
chr19	36907494	36907649
chr19	37624972	37625087
chr19	38033718	38033828
chr19	38034126	38034308
chr19	38034388	38034450
chr19	38062745	38062966
chr19	38107569	38107711
chr19	38118325	38118394
chr19	40567500	40567561
chr19	40629345	40629460
chr19	40956347	40956468
chr19	41672134	41672273
chr19	42688429	42688552
chr19	44037457	44037571
chr19	44496956	44497066
chr19	45092013	45092137
chr19	45121122	45121247
chr19	46414211	46414466
chr19	46415438	46415737
chr19	46575916	46576045
chr19	46578789	46578904
chr19	46867075	46867234
chr19	47125342	47125480
chr19	47390126	47390272
chr19	47437917	47438031
chr19	47566581	47566724
chr19	47975185	47975251
chr19	53114859	53115018
chr19	53115221	53115361
chr19	53384919	53385044
chr19	53404056	53404119
chr19	53534826	53535170
chr19	55828827	55829115
chr19	55859584	55859717
chr19	55862862	55862972
chr19	56494098	56494211
chr19	57685529	57685644
chr19	58135364	58135699
chr19	61339706	61339793
chr19	61341331	61341478
chr1_random	392710	392825
chr1_random	844895	845031
chr2	3244767	3244877
chr2	3253307	3253536
chr2	4331078	4331291
chr2	4395615	4395808
chr2	4984611	4984684
chr2	6071017	6071214
chr2	6173566	6173820
chr2	6194599	6194716
chr2	6271346	6271578
chr2	6288128	6288243
chr2	6793599	6793717
chr2	9264951	9265178
chr2	9756809	9757030
chr2	9800080	9800370
chr2	9931465	9931565
chr2	10231464	10231572
chr2	10263225	10263645
chr2	10706538	10706653
chr2	10706813	10706939
chr2	11379682	11379762
chr2	11626917	11627027
chr2	11975293	11975597
chr2	11999067	11999224
chr2	12223262	12223330
chr2	17986705	17986852
chr2	19462674	19462799
chr2	20089549	20089664
chr2	20469012	20469256
chr2	20469399	20469579
chr2	20658032	20658193
chr2	20883572	20883682
chr2	21183016	21183284
chr2	24222960	24223254
chr2	24761480	24761697
chr2	24784690	24784812
chr2	25142744	25142881
chr2	25947482	25947698
chr2	26759094	26759313
chr2	27361103	27361294
chr2	27570935	27571043
chr2	27795018	27795225
chr2	28385122	28385311
chr2	29488763	29488889
chr2	29572354	29572512
chr2	30025412	30025524
chr2	30107332	30107478
chr2	30612045	30612133
chr2	30780771	30780902
chr2	30840912	30841022
chr2	31077107	31077301
chr2	31790754	31790879
chr2	32030075	32030154
chr2	32030610	32030789
chr2	32038411	32038538
chr2	32243596	32243601
chr2	32292594	32292764
chr2	32411073	32411135
chr2	32614095	32614205
chr2	33450381	33450618
chr2	34871881	34872121
chr2	35122778	35122916
chr2	35124685	35124890
chr2	35155126	35155237
chr2	35316829	35316939
chr2	35438053	35438168
chr2	35469839	35469962
chr2	35470073	35470177
chr2	35547340	35547410
chr2	35587679	35587900
chr2	37611857	37611972
chr2	38233888	38234003
chr2	38501590	38501726
chr2	38679518	38679628
chr2	46929881	46929983
chr2	49306637	49306703
chr2	51033257	51033398
chr2	51167673	51167982
chr2	51520323	51520433
chr2	52276964	52277083
chr2	52789182	52789322
chr2	52838390	52838660
chr2	58241186	58241403
chr2	58595960	58596115
chr2	58999814	59000039
chr2	59176707	59176822
chr2	59450395	59450604
chr2	59617577	59617770
chr2	60541488	60541596
chr2	60558157	60558262
chr2	60648857	60648972
chr2	62200439	62200592
chr2	62490086	62490211
chr2	62492719	62492829
chr2	64860982	64861134
chr2	64995474	64995587
chr2	65077134	65077316
chr2	65956727	65956862
chr2	65961859	65962026
chr2	65962994	65963211
chr2	68304294	68304457
chr2	70257497	70257611
chr2	71165286	71165408
chr2	71436427	71436599
chr2	71437028	71437133
chr2	71528505	71528610
chr2	71873773	71873954
chr2	73706501	73706661
chr2	75460425	75460437
chr2	78848495	78848606
chr2	78878960	78879143
chr2	79467904	79468051
chr2	83539675	83539822
chr2	84474391	84474501
chr2	84545558	84545689
chr2	84555097	84555243
chr2	90345046	90345212
chr2	90366802	90366911
chr2	90909052	90909292
chr2	91097905	91097990
chr2	91551913	91552055
chr2	93280110	93280242
chr2	93283553	93283663
chr2	101505575	101505681
chr2	101524307	101524433
chr2	101832830	101832966
chr2	101893231	101893369
chr2	101982601	101982753
chr2	102291217	102291272
chr2	102384527	102384640
chr2	102718842	102719083
chr2	103110826	103111059
chr2	103143435	103143623
chr2	103508439	103508537
chr2	103546445	103546613
chr2	105098252	105098420
chr2	105515438	105515712
chr2	105638106	105638222
chr2	106208951	106209104
chr2	106533603	106533861
chr2	107167553	107167673
chr2	107181614	107181751
chr2	110561599	110561760
chr2	110817826	110817939
chr2	112094966	112095091
chr2	112095303	112095486
chr2	117665207	117665413
chr2	118336251	118336426
chr2	118370177	118370441
chr2	118490892	118491033
chr2	118992867	118992982
chr2	119063062	119063310
chr2	119384773	119384883
chr2	120107141	120107398
chr2	121953158	121953313
chr2	122457344	122457485
chr2	122492108	122492239
chr2	124476903	124477025
chr2	126701562	126701571
chr2	126759649	126759766
chr2	127963275	127963439
chr2	128377974	128378089
chr2	128564699	128564814
chr2	128597588	128597940
chr2	129239353	129239499
chr2	130644985	130645087
chr2	134642574	134642691
chr2	134803510	134803658
chr2	134874224	134874347
chr2	136474480	136474671
chr2	136924226	136924349
chr2	137512626	137512686
chr2	138951959	138952069
chr2	139504336	139504538
chr2	141097464	141097578
chr2	141114266	141114428
chr2	141809851	141810056
chr2	142584008	142584045
chr2	144986891	144987055
chr2	145423758	145424003
chr2	145506645	145506825
chr2	145919905	145920108
chr2	146839152	146839370
chr2	148569870	148569982
chr2	148698528	148698559
chr2	150642858	150643001
chr2	151398194	151398351
chr2	151719205	151719316
chr2	152163389	152163636
chr2	152164234	152164344
chr2	152176536	152176694
chr2	152526600	152526725
chr2	153270632	153270762
chr2	153423496	153423661
chr2	153539097	153539218
chr2	153761223	153761432
chr2	154011714	154011756
chr2	154400061	154400250
chr2	154439612	154439823
chr2	154558586	154558701
chr2	154925336	154925449
chr2	155104329	155104400
chr2	156676375	156676428
chr2	157248907	157249118
chr2	157254111	157254264
chr2	157699138	157699212
chr2	157890284	157890400
chr2	157939606	157939855
chr2	157947953	157948019
chr2	158338384	158338563
chr2	158348880	158349098
chr2	160446710	160446997
chr2	160713767	160713946
chr2	161167326	161167639
chr2	163446286	163446401
chr2	163873177	163873352
chr2	164387981	164388126
chr2	164569299	164569522
chr2	165312497	165312589
chr2	165389067	165389168
chr2	165692695	165692805
chr2	165735390	165735505
chr2	165968285	165968469
chr2	166255533	166255657
chr2	166583555	166583748
chr2	167296360	167296475
chr2	167432340	167432524
chr2	167485093	167485182
chr2	167556840	167557006
chr2	167631641	167631740
chr2	167656728	167656837
chr2	167789371	167789487
chr2	167831262	167831427
chr2	167835562	167835664
chr2	167898446	167898627
chr2	167980116	167980226
chr2	168351056	168351244
chr2	168405128	168405295
chr2	168559513	168559848
chr2	168780589	168780694
chr2	169415380	169415505
chr2	169755474	169755589
chr2	170133171	170133424
chr2	170134610	170134746
chr2	170271419	170271610
chr2	170272492	170272619
chr2	170328244	170328347
chr2	170369309	170369486
chr2	172292840	172292955
chr2	172310762	172310877
chr2	172374999	172375109
chr2	172449301	172449424
chr2	172687212	172687361
chr2	172688354	172688475
chr2	172739762	172739770
chr2	173055269	173055385
chr2	173087139	173087347
chr2	173796312	173796571
chr2	173935527	173935721
chr2	173936265	173936380
chr2	173988676	173988805
chr2	174935626	174935810
chr2	177660383	177660493
chr2	179740858	179740999
chr2	179904982	179905170
chr2	180024563	180024742
chr2	180954712	180954777
chr2	181119867	181119913
chr2	181663060	181663199
chr3	5219625	5219742
chr3	6366810	6366920
chr3	7755515	7755635
chr3	8123843	8123982
chr3	8265933	8266078
chr3	9001376	9001550
chr3	9524560	9524716
chr3	9751705	9751838
chr3	10278163	10278196
chr3	14381767	14381899
chr3	14886518	14886732
chr3	14950289	14950451
chr3	18143717	18143925
chr3	19329138	19329248
chr3	22089564	22089661
chr3	24682499	24682652
chr3	24683168	24683281
chr3	27331035	27331091
chr3	28070168	28070181
chr3	30994445	30994539
chr3	34356927	34357040
chr3	34672669	34672887
chr3	36368749	36368917
chr3	38281801	38281963
chr3	38335718	38335789
chr3	40754584	40754911
chr3	41069395	41069540
chr3	41293801	41294005
chr3	41403785	41404015
chr3	42557131	42557290
chr3	49490457	49490581
chr3	50066068	50066289
chr3	50246658	50246860
chr3	51131482	51131575
chr3	51162200	51162372
chr3	51456309	51456419
chr3	51850056	51850296
chr3	52467356	52467483
chr3	52867469	52867599
chr3	54527922	54528039
chr3	55872013	55872147
chr3	55930745	55930957
chr3	57304887	57305015
chr3	57761585	57761805
chr3	60097005	60097127
chr3	60211550	60211708
chr3	60228195	60228299
chr3	61149705	61149798
chr3	61963010	61963122
chr3	62171896	62172006
chr3	63099338	63099352
chr3	65677196	65677326
chr3	67267705	67267971
chr3	75370726	75370788
chr3	78986294	78986430
chr3	79333660	79333880
chr3	79363104	79363219
chr3	79656654	79656821
chr3	80841287	80841318
chr3	82799414	82799590
chr3	83054034	83054173
chr3	83591800	83591957
chr3	83703618	83703802
chr3	84284366	84284682
chr3	84429677	84429803
chr3	85433883	85434126
chr3	86613725	86613898
chr3	87308510	87308707
chr3	88352221	88352336
chr3	88670799	88670978
chr3	89038451	89038632
chr3	89141728	89141843
chr3	90318232	90318387
chr3	90330602	90330864
chr3	90472877	90473083
chr3	91884486	91884601
chr3	92457664	92457901
chr3	92804527	92804704
chr3	93248361	93248736
chr3	93324904	93325044
chr3	94463178	94463483
chr3	94562395	94562642
chr3	94587548	94587688
chr3	94756935	94757034
chr3	95457692	95457807
chr3	95477177	95477368
chr3	95491566	95491707
chr3	95965217	95965350
chr3	96231861	96232050
chr3	96232163	96232292
chr3	96254494	96254650
chr3	96255411	96255526
chr3	96856166	96856342
chr3	97884710	97884845
chr3	98142723	98142896
chr3	100629317	100629440
chr3	100876668	100876720
chr3	101376092	101376344
chr3	101495796	101496056
chr3	101504211	101504452
[truncated: 1,247 more rows]
