# Supplementary material for: Pregnancy reprograms the epigenome of mammary epithelial cells and blocks the development of premalignant lesions
Source: Nat Commun. 2020 May 27;11:2649. doi: 10.1038/s41467-020-16479-z (PMC7253414; doi:10.1038/s41467-020-16479-z)
Supplement: Supplementary file 4 — Source Data [file 41467_2020_16479_MOESM4_ESM.zip › Feigman&Moss&Chen_DataSource/fig4f_ list_of_genes_associated_with_peaks_depleted_in_post_preg_cagmyc_mecs.txt]

Gene.Name	log2FoldChange
Mir6388	-6.663078272
1700044K03Rik	-6.578730763
Zfp868	-6.385655625
A730020E08Rik	-6.282049325
Gm4736	-6.235577076
Btbd35f23	-6.226436836
Spdl1	-6.122749193
Btbd35f14	-6.104541529
Zfp985	-6.030551371
A530053G22Rik	-6.026442318
Zfp534	-5.998390181
1700049E17Rik2	-5.995661521
Gm13238	-5.97277676
Rex2	-5.97277676
Gm17026	-5.95688508
5730507C01Rik	-5.914150453
Mydgf	-5.902980068
Btbd35f23	-5.902088211
4932411N23Rik	-5.895587549
Mir6388	-5.880849164
Spaca1	-5.846760993
Mir7094-1	-5.846760993
Mir6388	-5.846760993
Gm5136	-5.840454049
Mir7094-1	-5.840454049
Olfr161	-5.840454049
Zfp985	-5.824565
Btbd35f2	-5.802144295
1700019M22Rik	-5.782662944
1700020N15Rik	-5.782662944
Atoh1	-5.769444404
Fat4	-5.769444404
Zfp534	-5.741010009
Crygf	-5.739379837
Kif13a	-5.725756805
Prl2c3	-5.712003907
Gm21119	-5.712003907
Btbd35f2	-5.709674057
Gm40893	-5.701733428
Hecw1	-5.701733428
Gm13238	-5.670208286
Zfp386	-5.663078272
Ndufa4	-5.648711653
Mrgpra3	-5.626426464
Gria2	-5.615992867
Frmd3	-5.615992867
Rchy1	-5.59711769
Zfp386	-5.590197609
Vmn2r61	-5.59005323
Zfp987	-5.574936774
Mup7	-5.55226207
Mir6388	-5.543359305
Gm5334	-5.543086495
Mucl1	-5.542351665
4930524C18Rik	-5.532678001
4932411N23Rik	-5.520183201
Lrriq3	-5.518995246
Zfp982	-5.516944901
Btbd35f16	-5.503111393
Fbxo4	-5.450703569
AV026068	-5.444255263
Vmn2r20	-5.435912856
Znf41-ps	-5.431723493
Gm36742	-5.406489237
Mup1	-5.358743533
4930467E23Rik	-5.352191992
Rex2	-5.350057202
Zfp600	-5.338830626
Snhg14	-5.323169438
Vmn1r238	-5.320324923
Mucl1	-5.304961767
Btbd35f27	-5.302160707
4930555B12Rik	-5.298160797
Grm7	-5.291327614
Gm10406	-5.249276344
Zfp987	-5.246804143
Zfp982	-5.215558171
Plpp6	-5.215558171
Gm5925	-5.215558171
Olfr357	-5.210676309
AF067063	-5.209106744
Mir6388	-5.195992776
Snhg14	-5.188594584
Zfp992	-5.187735596
Mucl1	-5.185742096
Prl2c3	-5.178629134
Olfr954	-5.166169618
Prl2c3	-5.16111744
Gm10375	-5.16111744
Btbd35f23	-5.156047508
Zfp985	-5.15599055
Chia1	-5.153057637
Chil4	-5.143390572
Zfp987	-5.133106798
Btbd35f27	-5.133106798
Pla2g4a	-5.131908031
Gm21637	-5.120246084
D5Ertd579e	-5.099333254
Mir7094-2	-5.091686691
Zfp987	-5.075399225
Mir6388	-5.070018353
LOC100041034	-5.070018353
Ear1	-5.069610923
Vldlr	-5.062011215
Btbd35f20	-5.062011215
4930524C18Rik	-5.050311769
Zfp982	-5.035863061
Pappa2	-5.03198788
Gm10825	-5.020994512
Luzp2	-5.020875357
Gm32455	-5.009676574
Steap1	-4.99053788
Pax3	-4.989974273
Btbd35f23	-4.978532072
Gm21637	-4.978532072
Zfp982	-4.957725512
Klra2	-4.954260148
Tcp10c	-4.946700369
Btbd35f23	-4.946700369
D3Ertd751e	-4.946700369
Snhg14	-4.946659126
Zfp985	-4.938637546
Mup17	-4.933800753
Gm21119	-4.928975969
Cyp3a41a	-4.926112678
Btbd35f23	-4.920143963
Prl2c3	-4.918591598
Foxp1	-4.910293908
Gm21276	-4.908131938
Prl2c2	-4.908131938
Olfr1459	-4.908131938
Btbd35f7	-4.900838544
Tyrp1	-4.87468981
Gm10375	-4.87468981
Btbd35f23	-4.87468981
6030498E09Rik	-4.87468981
Zfp985	-4.868284518
Olfr1372-ps1	-4.860918565
Mir6388	-4.859292762
Mup7	-4.846760993
Tmem132b	-4.846760993
Grm8	-4.846760993
Ptchd3	-4.840454049
Gm10248	-4.840454049
Gm5925	-4.840454049
Zfp992	-4.836786761
Ccdc85a	-4.831061329
LOC100041034	-4.823579692
Prl2c2	-4.821526736
Snrpn	-4.819004891
Znf41-ps	-4.81184785
Fam172a	-4.81184785
4932411N23Rik	-4.808075747
Zfp386	-4.806424463
Gm13580	-4.805881837
Pwp1	-4.805386071
Mecom	-4.805386071
1810041L15Rik	-4.800886249
Mei4	-4.777603699
Chil4	-4.776068813
Grin3a	-4.776068813
Gm527	-4.776068813
Teddm3	-4.776068813
Aven	-4.771119269
Chil4	-4.769444404
Zf12	-4.769444404
Btbd35f3	-4.762708567
Irak1bp1	-4.758059575
Vmn2r123	-4.751471991
Mir6237	-4.739379837
Slc5a8	-4.739379837
Olfr1507	-4.739379837
Zfp985	-4.738954076
Ccdc80	-4.734069652
Emcn	-4.732584401
Prl2c5	-4.732584401
C1ql3	-4.715584112
Mucl1	-4.710340609
1700095A21Rik	-4.708675391
Col4a4	-4.708675391
Mir6388	-4.706583548
Mup5	-4.705722433
Cep128	-4.701733428
Crim1	-4.701733428
Btbd35f4	-4.701733428
Prl2c3	-4.696367143
Mrgpra9	-4.694757899
Mir1a-2	-4.694757899
Chst7	-4.694757899
Gm13238	-4.687292034
Tspan5	-4.677303236
Gm17026	-4.657752119
Olfr1349	-4.655912846
Psg23	-4.655912846
Asb9	-4.655912846
Chrm3	-4.651414935
Adarb2	-4.648711653
Fmnl2	-4.647786669
Adgrl3	-4.642850605
Actr3	-4.642850605
1700065L07Rik	-4.637978852
Mir6388	-4.636090927
Trpc7	-4.62335882
Btbd35f23	-4.62335882
Mir6388	-4.617768505
4930529C04Rik	-4.615992867
Adgrl3	-4.615992867
Fam155a	-4.615992867
BB287469	-4.615992867
Pfkp	-4.615992867
Btbd35f2	-4.615992867
Zfp982	-4.608589112
Prl2c3	-4.607415383
Klra2	-4.59711769
Klra2	-4.596214217
Prl2c3	-4.591906728
Olfr161	-4.58611451
Gm2837	-4.5825148
2010315B03Rik	-4.576763637
Naaladl2	-4.574936774
Dhrsx	-4.571544755
Zfp980	-4.564770419
4930517M08Rik	-4.563299475
Chil3	-4.553295347
4933405O20Rik	-4.546394709
Med27	-4.532678001
Defa21	-4.531108726
Mir6388	-4.527439073
Zfp985	-4.520285961
Gm8989	-4.511075179
Sdhaf3	-4.509013539
4930567H17Rik	-4.503692813
Mir3473e	-4.501145415
Ptchd4	-4.497185
Gm10230	-4.497185
Pdia5	-4.495797602
Alkbh8	-4.494936705
Usp34	-4.494202042
Atxn7l3b	-4.489143954
Prl2c4	-4.486368518
Fstl5	-4.478020713
Klra18	-4.477263642
2310009B15Rik	-4.471617582
Zfp982	-4.470198314
Eif1	-4.468996888
Mis18a	-4.468996888
Cftr	-4.460693591
5031410I06Rik	-4.458661925
Vps45	-4.455382779
Tbx22	-4.453422051
1700110I07Rik	-4.444255263
Gm10406	-4.441042388
Lrrc3b	-4.441042388
Mup8	-4.437924396
Mir6388	-4.437924396
Rex2	-4.435912856
Slit2	-4.435912856
Vmn1r197	-4.435912856
Mir6388	-4.431785471
Vmn1r208	-4.424714074
Hgf	-4.419081914
Zfp985	-4.418147186
C230029F24Rik	-4.393106722
Sp100	-4.389309432
Hecw1	-4.387814259
Kcnn2	-4.374384471
Mir6388	-4.355853897
Btbd35f2	-4.355853897
Khdrbs2	-4.352300875
Bnip1	-4.350057202
Cst10	-4.350057202
Btbd35f23	-4.350006699
Vmn1r57	-4.341150177
Mir3106	-4.341150177
Gm20765	-4.341150177
Tspyl5	-4.338192571
Prl2c3	-4.331254666
Prl2c2	-4.328519404
6430553K19Rik	-4.327947772
Zfp970	-4.327685675
Irx6	-4.323169438
Zfp982	-4.322198019
4930467E23Rik	-4.31897993
Gm6763	-4.318639018
4921530L21Rik	-4.315918527
Slamf7	-4.309707074
1700006H21Rik	-4.304961767
4930503H13Rik	-4.300546612
Maml3	-4.300546612
Gm10375	-4.296054125
Zfp982	-4.295948802
Gm13238	-4.292147836
Btbd35f23	-4.291804805
Zfp980	-4.291327614
Gm21119	-4.290530744
Adam29	-4.288926491
Btbd35f27	-4.277387708
Zfp992	-4.276503399
Mycs	-4.268077983
Btbd35f23	-4.268019042
Mup1	-4.267983676
Zfp980	-4.261798492
Klra18	-4.256311138
Gm732	-4.251820479
Tenm3	-4.246252136
Zfp992	-4.240020656
Dennd4c	-4.239722724
Galc	-4.239722724
4930404A05Rik	-4.238601939
Sult2a4	-4.233318315
E130311K13Rik	-4.229530795
Btbd35f23	-4.226885349
Cd160	-4.22345777
Zfp709	-4.222799032
Mir6388	-4.222758902
Cdh9	-4.222292138
Npas3	-4.221812992
Mucl1	-4.22100635
Gm13238	-4.22042357
Zfp982	-4.22042357
1700095A21Rik	-4.217702458
4930503H13Rik	-4.217702458
Atoh1	-4.215558171
Prl2c4	-4.215558171
Gm10377	-4.210676309
Dhrsx	-4.198966195
Robo2	-4.19611669
Cfap53	-4.189610816
Uprt	-4.186203243
Ywhaq	-4.177832926
Nova1	-4.17114113
Chil4	-4.168335798
Gng4	-4.166169618
Btbd35f2	-4.165122617
Gm9758	-4.163915434
Mrgpra3	-4.163915434
Hecw1	-4.163915434
Mug1	-4.163671179
Cdrt4	-4.159076151
Frmd4a	-4.157024728
Gm21119	-4.156047508
Lncbate1	-4.154417337
Mir7652	-4.151151457
Zfp982	-4.147130787
Dock2	-4.146470585
Plppr1	-4.139365821
Gm10745	-4.139365821
Mir6388	-4.138283004
Trim32	-4.13814682
Snhg14	-4.137059691
Zfp600	-4.131767572
Mef2c	-4.130621611
Adamtsl1	-4.121859324
Btbd35f23	-4.120246084
Zfp981	-4.118444172
Prl2c3	-4.117542371
Sgpp1	-4.116770927
Gm13238	-4.116681041
Btbd35f27	-4.112391211
4930467E23Rik	-4.112336112
Cenpc1	-4.109795398
Snhg14	-4.109795398
Btbd35f12	-4.109795398
Gm21637	-4.109795398
Btbd35f23	-4.107245736
Gjc3	-4.104541529
Sipa1l3	-4.101535979
Cdh11	-4.099268456
Gm21119	-4.096458416
Thsd7a	-4.095803535
Zfp709	-4.085208385
4932411N23Rik	-4.083332604
Gm13034	-4.077981295
Csprs	-4.073869938
A130030D18Rik	-4.073766838
Elovl5	-4.072812525
Scgb1b3	-4.070018353
Got1	-4.069831903
4930467E23Rik	-4.069043237
Btbd35f7	-4.066840825
Zfp970	-4.064617336
Sri	-4.062011215
Chil3	-4.061882119
Vmn1r77	-4.060135032
Mir6388	-4.058236374
1700001F09Rik	-4.045656092
Gabrg3	-4.04016292
Ccdc7a	-4.04016292
Npsr1	-4.04016292
Chil4	-4.038396319
1700095A21Rik	-4.03331893
Klra22	-4.033219207
Pip4k2a	-4.031030366
Morf4l1-ps1	-4.031030366
Diaph2	-4.031030366
Olfr161	-4.025403401
Gm29683	-4.023766251
Nkain2	-4.023766251
Vmn1r207-ps	-4.023113136
Zxda	-4.016442465
Mycs	-4.012421101
Cyp3a41a	-4.009676574
Adam6a	-4.008779235
1700049E17Rik1	-4.008323521
Esx1	-4.004253796
Mup15	-3.998120627
Mir6388	-3.995661521
Mir6388	-3.991862096
Adam29	-3.989974273
Gm5925	-3.989974273
Fbn1	-3.989974273
5730507C01Rik	-3.989974273
Tmem232	-3.989974273
Sp110	-3.989875517
Klra2	-3.982160143
Prl2c2	-3.977510099
Sphkap	-3.977510099
Mup6	-3.971542856
Gnai1	-3.971542856
Btbd35f3	-3.970311947
Mir7094-1	-3.970081674
9330159M07Rik	-3.966998396
Mbd2	-3.963810822
Nat8l	-3.96050981
Gm21190	-3.958939402
Cop1	-3.958301489
Nell1os	-3.955518173
Ptchd3	-3.95256044
1700011M02Rik	-3.949743622
Gm11351	-3.948530445
Snhg14	-3.9477155
Gm8989	-3.9477155
Rai2	-3.9477155
Crem	-3.946700369
Gm29536	-3.946700369
Csprs	-3.940816397
Cdh9	-3.937976533
Tpk1	-3.92738084
Cdh7	-3.924887509
Akain1	-3.921707241
Cyp3a41a	-3.920143963
Mucl1	-3.918552336
EU599041	-3.918148892
Gm21637	-3.916077575
Nol4	-3.914150453
Btbd35f2	-3.914150453
1700020N15Rik	-3.914150453
Suclg2	-3.904181453
Nyap2	-3.904181453
Gm10033	-3.902088211
Prl2c3	-3.897872695
Gm10375	-3.896095338
AY358078	-3.891307626
Anks1b	-3.886982333
Gm32014	-3.886715868
Tnmd	-3.885367572
Tcp10c	-3.884034387
Mir6388	-3.882904551
Plcb1	-3.882904551
Btbd35f27	-3.879785858
Rpl10l	-3.875655588
Zfp36l2	-3.875646772
Lilra6	-3.87468981
1700095A21Rik	-3.874059304
Slc6a15	-3.867082441
Olfr731	-3.863414879
A930003A15Rik	-3.860918565
4930515G16Rik	-3.859292762
1700049E17Rik2	-3.859292762
Med12l	-3.859292762
Fancc	-3.8566513
Btbd35f23	-3.853181247
Amy2b	-3.853040484
Gm41279	-3.851170662
Pax3	-3.850950356
Vsx1	-3.849799733
E2f7	-3.846760993
Zfp985	-3.846708372
Gm21637	-3.843726651
Rex2	-3.840454049
Nr5a2	-3.840454049
Mospd2	-3.840454049
Gm13034	-3.837796133
Mir6388	-3.832207089
Mir6388	-3.828969683
Mucl1	-3.825620255
Babam2	-3.822894294
1700049E17Rik2	-3.821353783
Ntrk3	-3.820095103
Sftpd	-3.819004891
Csprs	-3.814526473
4930550L24Rik	-3.812029362
Gpr101	-3.81184785
Sri	-3.810307712
Prl2c3	-3.8101744
Zfp984	-3.805386071
Btbd35f2	-3.803417479
Vmn2r22	-3.797976301
Btbd35f27	-3.79755312
Speer4cos	-3.797206669
LOC100041034	-3.796502138
Olfr161	-3.794723977
Prl2c2	-3.793102109
Isl1	-3.790716842
Adgre4	-3.790716842
Cfap77	-3.789227072
Ptgis	-3.789227072
Mup19	-3.780468248
Sel1l2	-3.780318057
Grik2	-3.777603699
Prl2c4	-3.777340362
Btbd35f2	-3.777340362
Gm4861	-3.776068813
Cldn34d	-3.776068813
Mir6388	-3.772457105
Rex2	-3.772047945
Zfp982	-3.769444404
Vmn2r22	-3.769444404
Prl2c2	-3.766077331
3830417A13Rik	-3.765094702
Mir6388	-3.763743993
Btbd35f7	-3.761823444
Gm10377	-3.761387561
Zfp981	-3.754051899
Gm10377	-3.751548808
9530026F06Rik	-3.751379028
Mir6388	-3.751132118
Btbd35f16	-3.750783855
Prl2c3	-3.748090258
Btbd35f12	-3.745679977
Mycs	-3.743890819
Mucl1	-3.743154489
Olfr532	-3.742892828
Mup15	-3.739787567
Dmd	-3.739379837
Gm16445	-3.739379837
Mir6388	-3.738877282
Gm21119	-3.738659735
Gm10666	-3.735156406
Nipa2	-3.732584401
Cdh9	-3.732584401
Prl2c2	-3.727057916
Rit2	-3.717814428
Dad1	-3.715584112
Nrxn1	-3.715584112
Mir6388	-3.714117266
Rspo3	-3.713198296
Gm16223	-3.711026928
Dpy19l1	-3.710230781
Mup19	-3.710059785
Zfp982	-3.708822848
Zfp991	-3.706365113
Prl2c3	-3.705372955
Lmo7	-3.701733428
Gm21637	-3.70155524
Mrgpra3	-3.700291087
Pcdh15	-3.699786263
Sly	-3.699786263
Ano3	-3.697086825
Abt1	-3.696631976
Gm5925	-3.696367143
1700095A21Rik	-3.694757899
Ppp4r2	-3.694757899
Ptprd	-3.693864034
Gm10375	-3.69258896
Pdha2	-3.692425208
Klra2	-3.692208237
Btbd35f16	-3.691258022
Zfp982	-3.687748479
Plekhb2	-3.687748479
Cldn34d	-3.687748479
LOC664787	-3.687748479
Vmn2r92	-3.686554093
Ralgapa1	-3.680838555
Mir6388	-3.679833844
Gm21119	-3.674925349
Klra2	-3.673626638
Kctd8	-3.670208286
Sh3bgrl	-3.670208286
Prl2c3	-3.668696509
Mir6388	-3.660326016
Ibtk	-3.659799951
Zfp982	-3.658520308
1700095A21Rik	-3.652520064
Mrgpra3	-3.65234286
4930529K09Rik	-3.650848665
Gm20765	-3.649017175
Mir879	-3.645142917
6820431F20Rik	-3.640664339
Btbd35f23	-3.637978852
Mrpl47	-3.637978852
Gm10377	-3.635327153
Mucl1	-3.635327153
Zfp982	-3.634144123
BC042761	-3.623795386
Sipa1l1	-3.62335882
3110015C05Rik	-3.62335882
Il1rl2	-3.618431643
4930512M02Rik	-3.618431643
Wdr20rt	-3.615992867
Mir6388	-3.615992867
Btbd35f23	-3.615501808
Lekr1	-3.615335281
Zfp982	-3.614725026
Olfr1370	-3.611568108
Gm17026	-3.610900641
Prl2c2	-3.610512302
Hmga2	-3.610080587
Spink6	-3.608589112
1700095A21Rik	-3.607570139
Nectin3	-3.607415383
Knop1	-3.603835272
Cdh11	-3.603157279
AW209491	-3.603157279
Mir6388	-3.600608869
Gm21119	-3.598657963
Cd200r3	-3.598215869
Btbd35f23	-3.597552473
Gstm5	-3.594982901
LOC100861615	-3.59141839
Gm5925	-3.591099085
Grin2a	-3.59005323
Smarca5-ps	-3.588795619
Mir7094-2	-3.587900447
Zfp600	-3.58614711
Plscr5	-3.586075876
D030045P18Rik	-3.586075876
Gm21119	-3.585113528
AA545190	-3.585066928
Gm21944	-3.582768342
Prl2c3	-3.58255734
4930519F24Rik	-3.581207117
4930555K19Rik	-3.581207117
Raet1d	-3.579711169
Gm13034	-3.575217135
Mir875	-3.574936774
Gm732	-3.574936774
Gm2837	-3.573113142
Mtmr2	-3.572591351
Smarca5-ps	-3.56679955
Gm9758	-3.565444862
Btbd35f23	-3.563917996
4930518P08Rik	-3.563340188
Vmn1r208	-3.563133575
Zfp980	-3.561506548
Gad2	-3.559892115
Mir7094-1	-3.55966025
2810032G03Rik	-3.555960551
Olfr161	-3.554421865
4930591E09Rik	-3.553184319
Gm21119	-3.551991606
Vmn2r21	-3.550753754
Mir6388	-3.550753754
Chil4	-3.549623808
Gm21119	-3.549164013
Mir7094-2	-3.546236148
Gm7978	-3.540480674
Frmd4a	-3.54033427
Btbd35f23	-3.536952805
1700085C21Rik	-3.53503346
Epha6	-3.534442209
Gm13034	-3.53336348
Btbd35f23	-3.532909289
4930467K11Rik	-3.532014754
D830032E09Rik	-3.53116875
Btbd35f14	-3.53116875
Gm14595	-3.531112389
Snhg14	-3.530235881
2900079G21Rik	-3.52858052
4930405D11Rik	-3.524832898
Prl2c3	-3.524832898
Mucl1	-3.524763252
Chrna7	-3.522147554
Evx1os	-3.521027374
Gm10058	-3.518525954
Tdpoz3	-3.517257474
1700028P15Rik	-3.516944901
6820431F20Rik	-3.516902663
Btbd35f2	-3.516710129
Gm10375	-3.51519637
Btbd35f27	-3.512861023
Csprs	-3.512057798
Prl2c3	-3.510832778
Sst	-3.510493896
Zfp985	-3.509013539
Prl2c4	-3.509013539
Gm21119	-3.507506373
Khdrbs2	-3.50369846
Adamtsl3	-3.503692813
Mucl2	-3.503111393
Agbl4	-3.50275713
4933402J10Rik	-3.501138632
Inpp4b	-3.500512923
Btbd35f14	-3.500288701
Mir6388	-3.497804624
Gm9125	-3.495797602
Gm21119	-3.495397259
Znf41-ps	-3.489919755
Ptger3	-3.487768402
Mup7	-3.483972692
Gm21119	-3.48267323
Sspn	-3.482124206
Ang4	-3.48037358
Mut	-3.476181037
LOC100041034	-3.476142351
Zfp386	-3.475295263
Rex2	-3.473238166
Zfp386	-3.472081899
Gm8764	-3.469162184
Ncam2	-3.465349268
Rex2	-3.46482379
Zfp985	-3.46171696
Leprotl1	-3.460734849
Gad2	-3.460717127
LOC100041034	-3.456576335
Zfp600	-3.45520042
Prl2c2	-3.454140719
Mid1	-3.45152033
Gm5925	-3.44830776
Vmn2r74	-3.44751631
4930467E23Rik	-3.446592942
Gm13238	-3.444708442
Klk1b24	-3.444255263
4930545E07Rik	-3.444255263
Pappa	-3.442884105
Mup17	-3.440861343
Prl2c3	-3.438699022
Mycs	-3.437924396
Mucl1	-3.437878956
Mrgpra3	-3.437322492
Ppfia2	-3.435912856
Rex2	-3.434672126
Gm21119	-3.43461501
Klra2	-3.434175536
Mucl1	-3.432646522
Klra2	-3.430324331
Gm2837	-3.426744218
Chsy3	-3.426658434
Smarca5-ps	-3.424714074
Gm13034	-3.421714183
Mucl1	-3.420675213
Gm21119	-3.418845543
Mir6388	-3.411122695
Gm20619	-3.409973932
Sugct	-3.406489237
Zfp868	-3.403731522
Slx4ip	-3.403250879
Zfp982	-3.401700906
Zfp982	-3.399211702
Irs4	-3.397924907
Hacd4	-3.396738391
Cdkn2c	-3.393569571
Gm10375	-3.393569571
Prl2c3	-3.391995923
Btbd35f23	-3.391386963
Zfp992	-3.389982443
Mucl1	-3.389885658
Prl2c3	-3.38822465
Fancc	-3.387814259
1700010I02Rik	-3.3854658
Pdzph1	-3.385239473
Zfp600	-3.37973526
Smarca1	-3.379004021
Sp110	-3.378731959
Hhipl2	-3.376708679
Olfr372	-3.37645301
LOC100041034	-3.37645301
Rex2	-3.373434304
Chil4	-3.373377977
Irf2	-3.373377977
Nkx6-1	-3.372829804
Mir3090	-3.372829804
Smarca5-ps	-3.372261225
4930459L07Rik	-3.372219148
1700049E17Rik2	-3.370196115
Zfp985	-3.367542927
Frmd4a	-3.367509919
4933406F09Rik	-3.366547807
Prl2c3	-3.366428376
Mrgpra3	-3.365584037
Chl1	-3.360994996
Gm10406	-3.356198376
Gm20268	-3.355994208
Zfp936	-3.353014032
Fam98a	-3.353014032
Tcstv1	-3.352530825
4930467E23Rik	-3.351160516
Fat3	-3.345190417
Aldoart1	-3.341150177
Chchd3	-3.341150177
Klra17	-3.341150177
Tmem135	-3.341150177
Gm8096	-3.341150177
Ispd	-3.341150177
Wwtr1	-3.340945119
Dock2	-3.339088538
Kcns2	-3.338192571
Mucl1	-3.337420474
Gm21119	-3.337179337
Edn3	-3.333984751
Acer2	-3.333658524
Btbd35f23	-3.332829634
Marco	-3.332603982
Cts7	-3.332603982
Mir3964	-3.33218782
Btbd35f23	-3.330155468
Zfp985	-3.329187952
Gm17634	-3.328450297
Ulbp1	-3.327947772
Pdgfd	-3.326292571
Zfp985	-3.325751876
Gm10377	-3.325617022
Itm2a	-3.324076037
Gm21276	-3.323169438
Gm5925	-3.320440547
Ipo5	-3.319761365
Dmac1	-3.318888817
Olfr161	-3.317909006
4932411N23Rik	-3.315533142
Gm5925	-3.315334291
Gm13238	-3.312452681
Zfp600	-3.311740277
Btbd35f14	-3.311594733
Cabp5	-3.307675282
Hnf4g	-3.306202351
Gm7827	-3.304961767
Rnase2a	-3.304961767
Cdh9	-3.303670719
Gzmc	-3.303525604
Hsbp1	-3.303474706
Mucl1	-3.303112446
Mucl1	-3.303059975
Prl2c3	-3.302982722
Olfr161	-3.301439752
Btbd35f23	-3.301430725
Itln1	-3.300252521
Vmn2r60	-3.297536004
Zfp991	-3.296446815
Zfp985	-3.296138205
Akain1	-3.295886663
Diablo	-3.294962607
Ear1	-3.294884239
Gm21119	-3.294033687
1700044K03Rik	-3.29384276
Zfp992	-3.293816841
Mir7094-2	-3.293754022
Zik1	-3.292814504
Gm17026	-3.289727309
Btbd35f23	-3.28766804
Gm10377	-3.2838324
Zfp981	-3.283206722
Gm5136	-3.282049325
Gm12070	-3.281005385
Sec61b	-3.279574452
Olfr161	-3.27818851
Mir6388	-3.277435574
Sp110	-3.276145506
P2ry10	-3.27271098
4933405O20Rik	-3.272486746
Mucl1	-3.271690189
Cdh20	-3.268077983
Zfp992	-3.264143701
Actn3	-3.262663431
Mageb1	-3.262084901
Foxp2	-3.261798492
Vip	-3.260586705
Gm21276	-3.259465125
Sirpb1a	-3.258767115
Rsph4a	-3.258541079
Gm5169	-3.258384607
Prkcq	-3.253008679
Mir6388	-3.25103637
Mucl1	-3.250311483
1700028M03Rik	-3.249276344
Gm14124	-3.249276344
Ulbp1	-3.24899947
4930539M17Rik	-3.247893074
Mucl1	-3.243448829
Mon1b	-3.242977705
Zfp386	-3.242126693
Gpr161	-3.239722724
Mucl1	-3.239171193
Reg3g	-3.23830117
Prl2c3	-3.237732155
Klra19	-3.237023983
Zfp600	-3.236827724
Zfp352	-3.235132602
Gm28453	-3.234899971
Susd5	-3.234899971
Gm20362	-3.233318315
Gm8989	-3.233036499
Vmn1r1	-3.232614966
Cntn5	-3.231262635
Mucl1	-3.230892746
Mir6388	-3.230558264
Zfp868	-3.230326256
Adamts17	-3.230105418
Zfp970	-3.229173417
LOC100041034	-3.226885349
1700085C21Rik	-3.22631328
F830002L21Rik	-3.225889533
Olfr1323	-3.223663765
1700001F09Rik	-3.222956007
Prl2c3	-3.221812992
Nrn1	-3.221185272
Trim32	-3.22042357
Gm10377	-3.219635654
Mucl1	-3.218772884
Ulbp1	-3.218224172
Zfp386	-3.217952206
Gm21119	-3.214725928
D630044L22Rik	-3.211924094
Ano2	-3.211779019
Sucla2	-3.211596802
Gm20594	-3.210798968
Pdzrn3	-3.210749906
Wdr20rt	-3.210749906
Gm9758	-3.208404184
Mir6388	-3.20793191
Btbd35f13	-3.207216065
Gm5797	-3.207108143
Mup7	-3.205949587
Mir6388	-3.204305305
Mir6388	-3.200001019
Btbd35f23	-3.199443658
Zfp985	-3.197944459
Klra17	-3.194123311
11-Mar	-3.193883361
Zfp982	-3.192771754
Mir6388	-3.191248525
Zfp985	-3.191106313
Mucl1	-3.189211896
Gm10377	-3.186833442
Chil4	-3.185590415
Gm10033	-3.184567754
Klhl2	-3.184481904
Ndp	-3.184481904
1700028D13Rik	-3.18238247
Stx8	-3.181223593
2810429I04Rik	-3.181223593
Zfp985	-3.180268271
Mycs	-3.180253618
Zfp985	-3.178629838
Nedd4l	-3.177826937
Smarca5-ps	-3.17639395
Gm5169	-3.176299321
4930529K09Rik	-3.176221204
Apol11b	-3.173988044
Tox3	-3.173851545
Morf4l1b	-3.173689475
Gm30214	-3.172636327
Gm21944	-3.171443709
Prl2c3	-3.170890963
Gorasp2	-3.170890963
Mir8110	-3.169038965
Zfp600	-3.167616041
H2afy3	-3.167215859
Zfp980	-3.166793167
Rcn1	-3.166169618
Gm10033	-3.165122617
Ptpru	-3.163671179
Serinc1	-3.163503083
Cebpzos	-3.163361636
Rai2	-3.16284941
Mir6388	-3.158410349
Amph	-3.157202282
Zfp980	-3.156407637
Gm10486	-3.156047508
Cdh9	-3.15575471
Zfp981	-3.154737832
Raet1d	-3.154554967
Prl2c3	-3.154197191
Sult2a1	-3.148554723
Mroh2a	-3.147151147
Prl2c3	-3.144169325
Timm8a1	-3.142784173
Mucl1	-3.140350356
Gm13238	-3.139345447
Cavin4	-3.135352516
4930467E23Rik	-3.134374547
Gm21119	-3.133983393
Gm10377	-3.133106798
Mycs	-3.132946511
Zfp984	-3.131998581
Zfp386	-3.131997807
Hs6st1	-3.130621611
Spink5	-3.130621611
Zfp709	-3.129240307
4930467E23Rik	-3.129136762
Mup17	-3.127732482
Mir6388	-3.125143022
Agbl1	-3.125070381
Mir6388	-3.122749193
Gm28881	-3.122327168
Mir6388	-3.122262021
Mup1	-3.120736981
Mrgpra1	-3.119757431
Mir6388	-3.118645693
Shcbp1l	-3.118597901
5430427M07Rik	-3.116770927
Ulbp1	-3.115886675
4933405O20Rik	-3.115508753
Haus7	-3.115508753
Zfp985	-3.113447783
Gm33340	-3.113211032
Zfp386	-3.11251106
Zfp981	-3.111922503
Zfp992	-3.109184743
Fras1	-3.109184743
LOC100041034	-3.109035782
Dtna	-3.1081428
Cdk6	-3.106281479
Gm13238	-3.104362579
Slc25a18	-3.103552583
Gm2837	-3.103552583
Mucl1	-3.1008701
Btbd35f23	-3.100777016
Btbd35f23	-3.100228632
Vmn2r17	-3.099609136
Btbd35f1	-3.099609136
Chac1	-3.09697859
Btbd35f2	-3.096515713
Prl2c4	-3.09397604
Mtmr12	-3.093837587
Mucl1	-3.092516355
Zfp980	-3.091795331
Olfr372	-3.091526934
Pum1	-3.090281049
Mucl1	-3.090012808
Rfx3	-3.087999605
Gm10377	-3.087881809
Mir6388	-3.086992992
4930521O11Rik	-3.08658868
Zfp980	-3.084343604
Hnmt	-3.083102977
Gm2837	-3.082222284
Mucl1	-3.082130347
1700049E17Rik2	-3.080912176
Cntf	-3.078040241
Sp110	-3.077746647
Mucl1	-3.075176199
Rex2	-3.075047261
Ythdc2	-3.074664733
Ccdc7a	-3.071435622
1700049E17Rik2	-3.070971502
Pde4d	-3.070950345
Ott	-3.070950345
Gm15319	-3.067740372
C030023E24Rik	-3.067381337
Lepr	-3.067334888
Gm17308	-3.067334888
Adra2a	-3.067015085
9330159M07Rik	-3.066669468
Lrrc38	-3.065202575
Frmd4a	-3.065137996
Rex2	-3.064700625
Prl2c3	-3.064270533
LOC664787	-3.063649022
Dagla	-3.063593492
Zfp982	-3.063448551
Mucl1	-3.063123019
Gm5925	-3.061674863
Gm2837	-3.061273864
Prl2c3	-3.060696835
Pax8	-3.060356907
Zfp982	-3.059612261
Hhipl2	-3.058673802
1700044K03Rik	-3.057836622
Ppp2r3d	-3.057836622
2610042L04Rik	-3.057381094
Bet1	-3.056045288
AA545190	-3.053016352
Bend5	-3.052068609
Dpyd	-3.051128426
1700049E17Rik2	-3.049710652
Btbd35f23	-3.048218888
Mucl1	-3.044576795
Speer4cos	-3.044425305
Slc35d1	-3.044094309
Cdyl	-3.044094309
1700001F09Rik	-3.041709004
Ifnar2	-3.040276464
Btbd35f27	-3.040242542
Zfp981	-3.040076137
Mir21c	-3.039396229
Rex2	-3.038679193
Klra2	-3.036035287
Mapkap1	-3.035671783
Mir6388	-3.033489865
LOC100041034	-3.031510844
Atp6v1a	-3.031179425
Zfp551	-3.031030366
Ctsc	-3.031030366
Gm21119	-3.030825584
Cdh7	-3.029772828
Prss2	-3.029734427
Btbd35f2	-3.028951462
Tmem196	-3.026167655
Gm3264	-3.026167655
Gm2837	-3.026023055
Cdh9	-3.024663023
Zfp980	-3.02455921
Klra2	-3.023626612
Zbtb38	-3.02097731
Rpl39	-3.02097731
Arhgef26	-3.02097731
Gm2560	-3.020433577
Btbd35f2	-3.019555451
Mir6388	-3.01936694
Slitrk2	-3.017873212
Gm10375	-3.017450109
Gm15674	-3.016780529
Grik2	-3.013097445
Npbwr1	-3.012589973
Cyp3a41a	-3.012589973
Ppp1r2-ps9	-3.012589973
Slco6d1	-3.010925894
Gm10670	-3.010846317
Gm13238	-3.01066078
Chst2	-3.010259725
H60c	-3.009162487
Zfp985	-3.008553147
Kcnu1	-3.007715136
Btbd35f23	-3.004044415
Mucl1	-3.002235779
Btbd35f23	-3.001279163
Prl2c4	-3.001219477
