# Supplementary material for: Pregnancy reprograms the epigenome of mammary epithelial cells and blocks the development of premalignant lesions
Source: Nat Commun. 2020 May 27;11:2649. doi: 10.1038/s41467-020-16479-z (PMC7253414; doi:10.1038/s41467-020-16479-z)
Supplement: Supplementary file 4 — Source Data [file 41467_2020_16479_MOESM4_ESM.zip › Feigman&Moss&Chen_DataSource/supp_fig6e_fig6f_cMYC_Cut&Run_regions_peaks_in_post_pregnancy_CAGMYC_MECs.txt]

Chr	Start	End	log2FoldChange
chr18	66618131	66618329	5.766386283
chr7	23613953	23614070	5.418767536
chr5	34065071	34065178	5.31099777
chr6	73163912	73164068	5.222338358
chr1	120733745	120733842	5.064068933
chrX	69352509	69352690	4.89200605
chr3	84284421	84284503	4.8760514
chr14	28149277	28149463	4.844907201
chr11	120583028	120583352	4.836772629
chr17	81253128	81253346	4.834993396
chr4	107522742	107522951	4.824603357
chr9	21037979	21038019	4.784447634
chr17	25376674	25376853	4.697623677
chr14	26588364	26588628	4.654040408
chr5	122086702	122086792	4.64533183
chr1	23769577	23769736	4.631450096
chr7	133637027	133637229	4.597405716
chr17	24301574	24301628	4.521775131
chr11	97361436	97361594	4.471139521
chr16	55822092	55822475	4.452577992
chr4	140589668	140589700	4.439563291
chr17	36019707	36019802	4.417746049
chrUn_random	2382731	2383000	4.413993905
chr8	89269969	89270089	4.409504524
chr11	98843554	98843826	4.401254516
chr5	53009331	53009503	4.372239399
chr15	83386127	83386248	4.343852671
chr12	114167264	114167497	4.335179129
chr12	40626286	40626538	4.332205496
chr4	148318417	148318579	4.311714412
chr2	38833252	38833309	4.297176123
chr6	67485318	67485462	4.290173487
chr10	125446983	125447274	4.289809221
chr5	5749335	5749600	4.284600675
chr5	89863060	89863136	4.266825775
chr1	182836475	182836700	4.214971973
chr1	87942967	87943039	4.153201441
chr12	19250534	19250896	4.147789113
chr7	108521763	108521912	4.125172166
chr5	134979146	134979217	4.123850454
chr5	136164486	136164550	4.120473807
chr8	108660686	108660957	4.116077189
chr13	26140758	26141118	4.114541334
chr12	111839685	111839757	4.107886068
chr11	113594881	113595014	4.104696043
chr15	100559690	100559891	4.098117497
chr2	167906058	167906210	4.097614443
chr12	86039541	86039741	4.06394298
chr11	78158363	78158523	4.059637244
chr5	129514408	129514578	4.054697217
chr2	157288398	157288587	4.023217981
chr1	135170763	135171060	3.996735338
chr8	113917705	113918058	3.981057479
chr3	58220020	58220142	3.97579322
chr1	157819848	157820045	3.971234199
chr9	63807267	63807423	3.970808917
chr11	65601698	65602000	3.96807542
chr7	62178713	62178818	3.960592657
chr14	21576686	21576873	3.957285845
chr17	25633601	25633747	3.953338024
chr1	45262227	45262302	3.952907433
chr3	77616564	77616610	3.950995816
chr5	110564665	110564959	3.948335123
chr15	88649726	88649734	3.93160847
chr4	140573016	140573151	3.92676864
chr1	179187870	179187957	3.921961802
chrX	96264972	96265018	3.91767381
chr6	85433763	85433964	3.912761716
chr1	109720295	109720302	3.898737594
chr8	11077140	11077389	3.891354976
chr4	122132481	122132604	3.880845357
chr1	182413169	182413439	3.87121435
chr5	123338505	123338522	3.871091774
chr11	120098580	120098698	3.867857768
chr2	165980033	165980489	3.867521476
chr16	34745284	34745506	3.863457082
chr6	47974655	47974724	3.852391626
chr12	111698735	111698999	3.837487609
chr9	110281168	110281311	3.82890907
chr5	24191839	24191923	3.824237401
chr1	173001973	173002325	3.821428104
chr10	126748559	126748651	3.819232792
chr2	118528638	118528766	3.813196145
chr12	17331474	17331608	3.808440931
chr4	117882983	117883246	3.80163691
chr8	73987280	73987624	3.796368915
chr14	115302285	115302554	3.795444385
chr10	11063280	11063562	3.793583551
chr11	120239478	120239643	3.777741907
chrX	99045558	99045662	3.771176956
chr4	137990552	137990818	3.765818912
chr12	112683635	112683848	3.758877379
chr4	104830332	104830569	3.752207405
chr11	115836091	115836415	3.750934745
chr13	56857078	56857409	3.743997525
chr1	150226298	150226406	3.743780076
chr6	114556918	114557159	3.743380512
chr5	143648235	143648242	3.740463752
chr6	11783021	11783046	3.740463752
chr11	29072473	29072507	3.740463752
chr12	111839838	111840095	3.727570626
chr11	32110911	32110953	3.726780301
chr10	110284246	110284509	3.72546336
chr3	4585139	4585171	3.722400092
chr19	45114664	45114763	3.719347797
chr2	29701368	29701604	3.717024241
chr7	134168639	134168906	3.715546352
chr15	81623529	81623703	3.710829531
chr5	124451320	124451379	3.700698495
chr7	140968385	140968629	3.699647229
chr11	4035394	4035569	3.691874107
chr17	24345844	24346306	3.69121344
chrX	132674002	132674011	3.685481522
chr3	85774946	85775257	3.68081974
chr1	36606352	36606612	3.679064812
chr11	102999579	102999840	3.677967738
chr2	93302603	93302843	3.66997273
chr7	151596823	151596963	3.667875861
chr15	80840257	80840371	3.66554634
chr8	87499993	87500401	3.663820737
chr1	64578900	64579258	3.65947358
chr11	115939314	115939744	3.652317513
chr17	63849602	63849821	3.650665015
chr11	59919195	59919237	3.64533183
chr14	4959054	4959401	3.639394169
chr17	74927964	74928183	3.633530759
chr17	50559412	50559518	3.630873725
chr11	48651403	48651537	3.630256022
chr15	46720319	46720484	3.613525359
chr17	23713290	23713402	3.606070464
chr1	154233640	154233969	3.589788522
chr8	88364685	88364839	3.587823566
chr7	133435405	133435561	3.582169256
chr12	97244993	97245402	3.580095084
chr2	49474982	49475264	3.571376771
chrX	38836279	38836494	3.56653381
chr2	158464527	158464841	3.560797492
chr10	79599987	79600113	3.545123699
chr13	75845211	75845275	3.545051249
chr11	115309176	115309341	3.53729518
chr17	56982914	56982925	3.535241506
chr7	132719910	132720201	3.534097895
chr2	163993485	163993826	3.512978075
chr8	30330032	30330253	3.510087385
chr18	38127340	38127489	3.509190611
chr8	54724329	54724480	3.508990506
chr3	96049527	96049801	3.50807448
chr16	4084733	4084805	3.502449945
chr13	49494683	49494958	3.500975163
chr11	67735581	67735624	3.49649535
chrX	117195994	117196087	3.491109321
chr2	158493317	158493505	3.49023204
chr8	74660132	74660382	3.489503
chr10	39966699	39966866	3.484609207
chr6	147851747	147852087	3.480103086
chr7	23586246	23586474	3.478473775
chr5	121847942	121848038	3.477942838
chr17	35152689	35152875	3.477838152
chr9	110540712	110541254	3.477587466
chr13	5246245	5246303	3.47717416
chr12	112530662	112530968	3.470259611
chr17	32552720	32552908	3.461567015
chr13	86771183	86771385	3.460786773
chr8	98226539	98226916	3.452197736
chr2	153913042	153913176	3.437191457
chr10	42398615	42398809	3.436753976
chr7	138699008	138699224	3.432997636
chr9	107569744	107569959	3.431900193
chr11	83589881	83590117	3.425661516
chr4	5726044	5726074	3.423620438
chr10	121533624	121534009	3.420555916
chr1	187279025	187279244	3.418759256
chr5	144967017	144967209	3.41690912
chr9	21860356	21860492	3.416289909
chr14	55692474	55692716	3.413088552
chr2	130665902	130665978	3.410014846
chr5	46239813	46239862	3.409065324
chr15	80094674	80094755	3.40750926
chr4	134731155	134731287	3.401786719
chr17	47809631	47809847	3.398034961
chr11	97321226	97321559	3.395162177
chr14	47808626	47808847	3.39388131
chr6	54767281	54767496	3.391261431
chr17	45903745	45903831	3.390417248
chr4	62160659	62160774	3.387256471
chr10	11211882	11212029	3.385983556
chr7	13007644	13007910	3.369567763
chr17	66798543	66798705	3.365269845
chr17	35096030	35096046	3.361731578
chr11	100484213	100484312	3.35671296
chr13	65360626	65360812	3.355862361
chr13	69749646	69749906	3.350767747
chr10	79198326	79198796	3.347772881
chr4	155509327	155509489	3.34670139
chr19	5295235	5295493	3.34280113
chr11	90446321	90446496	3.341190197
chr17	25781166	25781212	3.340998315
chr5	66155808	66156059	3.336949965
chr11	118987673	118987968	3.33397132
chr10	99187538	99187832	3.331838275
chr1	94752375	94752664	3.331222492
chr7	148524123	148524232	3.324671369
chr4	133042694	133042946	3.32420677
chr3	25121509	25121858	3.323568267
chr11	43342395	43342782	3.315965336
chr4	121870850	121870970	3.301508249
chr17	12962471	12962697	3.300293927
chr13	53205569	53205901	3.299304973
chr19	3205823	3206044	3.293152338
chr2	164919265	164919309	3.291408116
chr2	179554801	179554802	3.290848856
chr10	79712054	79712326	3.285763113
chr7	87532903	87533157	3.282927095
chr4	140558556	140558727	3.275450414
chr15	79843440	79843684	3.272813532
chr14	36246560	36246714	3.264743025
chr8	125736813	125737105	3.264309242
chr16	82091824	82092134	3.261185624
chr15	79173753	79173951	3.25556375
chr19	10933439	10933515	3.25033862
chr10	6979841	6979860	3.245890115
chr17	12477971	12478210	3.244954637
chr8	113782773	113783059	3.233417992
chr2	25258714	25258851	3.22044863
chr4	148313445	148313537	3.213632348
chr18	23911032	23911068	3.213632348
chr4	33118298	33118372	3.211783795
chr10	9737749	9738009	3.210241712
chr6	146450572	146450677	3.207030436
chrUn_random	2428766	2429026	3.199021951
chr6	113233038	113233288	3.19808497
chr2	131178396	131178642	3.197164696
chr4	145335296	145335375	3.196353023
chr7	29934965	29935146	3.194610092
chr15	83447019	83447250	3.194307761
chr15	79846197	79846412	3.192529409
chr8	122330672	122330896	3.192077404
chr7	79672312	79672769	3.185525012
chr16	95924323	95924548	3.179289298
chr18	5752027	5752157	3.177939991
chr7	137342114	137342386	3.177346678
chr1	120041188	120041274	3.175854596
chr19	5685356	5685373	3.17515698
chr7	138687828	138688049	3.174352065
chr1	89931211	89931398	3.174173971
chr9	57612327	57612679	3.173109064
chr14	32643106	32643460	3.171325998
chr9	121671995	121672216	3.167858154
chr4	28742563	28742624	3.148347212
chr16	63439276	63439509	3.148333733
chr17	35095079	35095598	3.144221366
chr3	45065695	45066060	3.141292561
chr11	120471865	120472101	3.138299438
chr4	25985154	25985497	3.137786845
chr3	96131874	96132316	3.136985516
chr10	121551273	121551579	3.135571169
chr9	114190768	114191041	3.132080218
chr11	81244331	81244604	3.13199123
chr11	5767841	5767961	3.128454571
chr7	125712608	125712854	3.127439209
chr11	118126178	118126274	3.126677056
chr9	36466087	36466382	3.123133692
chr9	43563026	43563218	3.116395369
chr12	26733761	26734064	3.115984993
chr9	85519969	85520121	3.113019189
chr14	27488314	27488477	3.107250392
chr17	67043086	67043292	3.105689106
chr12	73861912	73862058	3.101888489
chr15	79314803	79315015	3.101269557
chr16	30600994	30601185	3.101097617
chr2	153386449	153386511	3.100519022
chr17	26569027	26569188	3.100312414
chrX	101394924	101395304	3.098787947
chr9	120871959	120872196	3.098557459
chr7	108160549	108160977	3.096195048
chr17	86565906	86566072	3.095855417
chr4	135520182	135520625	3.093382609
chr7	88908031	88908308	3.092663621
chr14	115491349	115491497	3.090663976
chr2	33682469	33682645	3.088897866
chr2	25301805	25301930	3.088246414
chr17	24738637	24738755	3.085597754
chr2	164617475	164617712	3.085485984
chr6	131881191	131881509	3.084990516
chr5	137995400	137995564	3.084013647
chr6	56197439	56197730	3.081612973
chr13	94541959	94541991	3.08058384
chr2	27905886	27905981	3.08058384
chr7	68715333	68715582	3.078331471
chrX	84483687	84483770	3.078168218
chr6	28780235	28780464	3.073107993
chrX	10542458	10542532	3.071435711
chr6	119987393	119987651	3.070740843
chr12	114017168	114017436	3.067517172
chr7	4959662	4959939	3.066556547
chr1	44608740	44609064	3.066534744
chr8	126084480	126085033	3.065204581
chr16	53985952	53985963	3.063600115
chr5	124423390	124423702	3.062464203
chr7	90018164	90018426	3.06114928
chr4	60122983	60123072	3.060726862
chr18	67100170	67100179	3.060259409
chr11	53449462	53449720	3.060222942
chr9	50411816	50412187	3.059127456
chr11	120472893	120473140	3.059025612
chrUn_random	2404291	2404771	3.058661916
chr3	94386246	94386626	3.054431838
chr17	66687193	66687460	3.053835453
chr2	118745051	118745128	3.051047493
chr5	104339954	104340176	3.049245854
chr1	7388364	7388555	3.047530061
chr2	10983893	10984053	3.04530784
chr16	47912984	47913145	3.043810725
chr10	79400807	79400949	3.038130673
chr4	136852572	136852614	3.037324333
chr17	71605818	71606035	3.037230613
chr12	41173045	41173274	3.031770671
chr8	126086505	126087049	3.030662738
chr13	31903527	31904055	3.028092927
chr14	74454925	74455138	3.024952368
chr16	61258554	61258830	3.019441016
chr8	121860736	121860918	3.017099242
chr4	4972529	4972730	3.016858922
chr4	41587276	41587631	3.016711889
chr2	151805831	151806015	3.013789408
chr10	80367786	80367896	3.01239274
chr13	17787378	17787617	3.01196077
chr3	84548603	84548734	3.011513737
chr6	86560672	86560985	3.0113403
chr1	88199803	88200001	3.007561654
chr8	77241595	77241907	3.007247001
chr19	4003514	4003904	3.006940502
chr2	119853131	119853334	3.005015852
chr8	90321496	90321628	3.002939301
chr9	95306315	95306490	3.001362083
chr10	121014109	121014369	3.000595531
chr11	60544877	60545159	3.000089578
