# Supplementary material for: Pregnancy reprograms the epigenome of mammary epithelial cells and blocks the development of premalignant lesions
Source: Nat Commun. 2020 May 27;11:2649. doi: 10.1038/s41467-020-16479-z (PMC7253414; doi:10.1038/s41467-020-16479-z)
Supplement: Supplementary file 4 — Source Data [file 41467_2020_16479_MOESM4_ESM.zip › Feigman&Moss&Chen_DataSource/Fig.2d ΓÇô data for transcription analysis of several tumor types.txt]

PC1	PC2	PC3	PC4	PC5	PC6	PC7	PC8	PC9	PC10	PC11	PC12	PC13	PC14	PC15	PC16	PC17	PC18	PC19	PC20	PC21	PC22	PC23	PC24	PC25	PC26	PC27	PC28	PC29	PC30	PC31	PC32	PC33	PC34	PC35	PC36	PC37	PC38	PC39	PC40	PC41	PC42	PC43	PC44	PC45	PC46	PC47	PC48	PC49	PC50
Adenocarcinoma_1345.5.CEL	-20.9909387144	-27.4561931156	12.2076607366	-8.4300068501	10.1442817671	-8.2794032748	1.9099413795	2.5385913413	-0.5710672932	18.7099484345	-0.3325303435	15.7300058681	-4.7135404613	8.7840426348	-5.3220897592	5.4628586302	-8.7947128476	7.682002136	-2.4454878612	3.434771247	-9.2987952126	2.4020418678	2.3741780292	-0.3809044149	-0.9477706872	-3.2207214866	-6.6678439911	10.2589572112	-6.1454169371	1.514930151	-5.0793293648	1.537258009	-3.3452035038	1.8659179766	-6.4735162852	7.2561687108	-8.1300506715	4.0043225947	-2.8081996184	5.549865041	-1.3105749195	2.8560219536	-0.7505135568	0.6750760379	-1.7129926155	-6.6653428801	1.2433919295	1.8115851182	-0.6856916009
Adenocarcinoma_1345.6.CEL	-24.1976276476	-28.491275734	7.15901658	-10.1796762223	6.4552492679	-7.4167007714	5.2994574106	0.6752573291	-0.3000736071	22.8236351653	4.4424594829	16.3491836211	-5.2991022632	12.1397708016	-1.211340829	7.8477774625	-6.3667867967	3.0466487182	-3.282275854	3.0201435413	-9.240513245	1.3775108128	3.6050140736	0.5799925747	-1.0153040608	-5.7868354628	-8.6653877027	8.6562047707	-7.5395275205	-0.6382389841	-2.0914974019	3.7516319155	-4.856380609	1.8858464739	-3.1515810999	7.3240641847	-9.5240419539	7.063022594	-1.6043328184	9.461127998	-1.5026475692	5.1493102352	2.3718161629	2.3669596057	-2.2681260501	-6.3325531303	-3.3880886859	-0.4933137834	-0.4848694687
Adenocarcinoma_1359.2.CEL	10.2911534214	2.1189938589	-29.7005630432	-15.8979186817	12.9254769847	-14.4110618707	-14.9967572994	3.5421151646	12.0384473382	-2.2912542917	7.8071502897	2.1753589314	7.5554114814	-5.5318302444	-2.1465613048	-1.2413044902	-11.3187300267	-1.1959651317	-5.9022323758	4.4930704586	-9.6149963902	9.1980801722	5.1157961369	-4.6306100769	-0.0504583958	-4.2034671348	-1.5792253037	12.336388086	9.3455380112	-2.4308758396	-1.8568058122	-7.0449458405	-0.8274662043	-5.0724163306	3.3648635887	9.9237586118	-4.2189055679	-10.080875838	-7.6480679656	-0.5615251137	-2.1179112079	-1.56801456	-2.7209470119	0.4395159752	-0.3605656038	-4.9508652002	5.0504710592	2.0542038235	1.7155754921
Adenocarcinoma_1572.1.CEL	-14.3426707609	-15.2498030438	-19.414820078	-1.9024131678	15.1787394532	-23.5535578827	12.765444536	-18.5095111159	-7.3853769925	31.0802660735	2.529078032	6.6624307779	11.7793528882	2.3290291351	-9.7764299334	-7.8374388506	0.2414866726	3.6708266922	0.9681649947	-6.4124168727	-2.4394472683	3.7337774754	2.4264602803	6.4920008021	4.2383117612	4.9699354482	-6.8030315502	-6.4778420458	-3.9979640049	4.1447241306	14.706791585	-4.1180177726	-4.8048910528	0.3159999284	8.3947762899	-1.9395546911	6.9067642977	-1.6746843978	7.134676778	-4.1489370495	6.1115928355	0.9265961096	2.1176560463	-2.2870917854	-1.6317673252	0.2268627199	-8.3264024989	-4.1315834949	8.1604216184
Adenocarcinoma_281.2.CEL	-4.3178776478	-1.0267629288	-2.1615027587	-10.9699093668	5.2753808776	-12.0822828726	-16.3815472145	-1.2996680902	10.0417068329	-4.1713064678	7.358167725	5.0872493672	3.2777715178	1.1046475297	-6.5622373436	-7.0035765487	-4.6929333996	9.8238289954	-6.04763472	3.0895560185	-8.1239305905	5.2521752221	-6.4324331535	-2.494025196	6.539503316	15.8052417289	-4.4805655195	-0.0332332991	-4.8843474593	11.0992415445	-4.9086270756	-0.9446936405	-2.4595526199	3.9432468446	0.173575551	7.9375369442	-0.3720669341	-2.9596737547	-1.3157713483	-5.6845120824	4.3808684037	-0.5297576978	2.4774576168	3.5114228849	6.6633068839	-1.7039362478	6.7057863412	-4.8457507344	6.3047730489
EMT_1139.1.CEL	63.8451597299	-19.4690410946	23.0685984859	27.622811167	-14.9835481098	-14.3164970843	12.5287710104	-2.3855461383	7.7474981292	6.4747433812	15.3332817611	-6.6321105634	-4.4900587102	-1.587149912	6.7181071304	7.3444566318	5.7490465192	12.8591773351	7.7159860841	9.5708541684	-10.2963666034	-11.7561267272	9.145229009	8.3514828454	-4.3553311858	-7.7698315914	-3.127504899	-0.4955233145	6.402432244	-2.0110555399	-3.5186439172	-2.2934529574	5.575154254	-2.1739068236	8.8643124694	3.3258532025	1.9889868257	-2.7570867663	-0.0769368147	4.6505838866	6.6331430323	-1.1370557223	3.0674422723	1.6772812044	-7.7016822883	4.7628914996	0.3006881077	4.2142586454	13.2671489238
EMT_1356.2.CEL	38.1323407519	-6.2675888174	-2.2092755173	9.606691088	29.5340438135	-7.3482785828	-21.6783235722	13.5900915432	-2.2216340021	-17.1392429749	-9.9490836844	6.0390069404	-7.2382348847	-2.3005477916	-20.4858701312	-5.3718407408	-12.4945872473	6.2031491284	-5.8398802622	-2.2919331595	-0.395241682	0.9992338756	2.630256729	-1.921994113	-6.2609333197	-4.1574597186	2.6268957283	-1.1097096072	-7.230671588	-1.324135271	-1.9599134791	1.5257755071	1.3817173834	1.2057591083	-5.8979907409	10.0556436113	-5.9127562212	5.1862740431	-7.2614719555	0.1907158135	10.6094250877	-0.7880694484	4.7123940095	3.726011864	-1.3861999009	6.1900242028	-3.1735484712	-7.6260053197	5.8525787222
EMT_1398.1.CEL	63.6616969863	-19.8672288384	20.6647808907	23.5761593982	3.1999592754	-13.9828966388	12.5218854341	-2.2586022895	9.6512142991	0.4483825489	7.6171701729	-6.4367680788	-3.5098160635	-4.0886117504	9.4618377426	5.9566462635	11.0376315092	7.6304049348	3.5255821071	2.509586075	-4.836200986	-2.9206592781	-1.8137037452	1.6212687998	7.5990764792	-3.4339575591	-3.3585563297	-4.8229356872	5.6698464035	-5.5283844583	-1.9576874647	-1.7783640321	2.5873635252	-7.5144852888	-1.8446993001	0.4827743042	-1.2407545394	-6.4657364654	-0.7654444594	-1.362059409	2.8202037385	-2.3075723682	-1.0076546661	2.3256723776	-1.4267211687	4.1743392689	-1.6107692071	7.5191191839	-0.3600738701
EMT_1663.1.CEL	70.6754740716	-14.4737620018	0.1459144973	22.7213043685	-24.836599398	-14.8034526681	0.4480273442	9.8774565798	-0.0528350768	6.3580851879	11.7581910878	-3.6042342662	-8.401596131	6.9524975318	18.6795250804	5.3875954389	5.5092414903	5.2993203924	3.8184392535	7.525060589	-7.295866368	-4.2880529807	4.7369443888	9.8893751762	0.5177217714	-7.2582166227	2.5949315705	3.4709472482	1.6530224109	2.3098276841	-1.6235558833	-2.212836743	0.452134324	-2.6106233373	-2.2618969651	10.1651783258	6.5805908135	2.68667367	-3.9003843956	1.9340937852	1.3310828631	0.2747801458	-0.9999627816	11.7471002706	-10.6317701206	4.0009007929	4.5749266979	2.3174656141	-1.7673901415
EMT_1938.1.CEL	81.7097966855	-3.343630104	-29.7065695089	6.1044069898	-11.5153792787	-6.561130844	-26.1041861551	19.3563840073	-6.8046171708	-9.1035431914	-4.3002346015	0.7207584292	-11.6398107769	-9.2418973722	-18.2859285122	-3.881305403	-10.041562113	4.8377234722	-0.653044702	-12.5161208857	2.216329405	-2.7488927753	6.1358532779	-8.7093360198	-13.0019089113	-6.1374717667	-1.418738161	-4.2937170862	5.6910119605	-5.5827226711	-7.8947024597	3.1993093268	-10.1908444787	-0.6969329192	9.2419660046	-20.9726090838	1.4358004402	-0.8844421106	5.7928226393	0.5607582643	-6.777594555	19.987582895	4.5418113127	5.6969505462	-5.3046617198	1.4451049716	-7.5402058552	3.4249974284	-5.9444473495
EMT_222.1.CEL	65.5648207131	-17.8973313608	31.4163136967	23.3720984436	-8.1537190052	-22.1488147748	0.9666421368	5.4633702146	12.2542359653	1.4061290677	2.0820973656	-14.9188635679	0.4012751358	-3.0147573182	5.1765327551	7.1709110064	14.7200305935	9.6244300309	-0.5547369493	18.7135662584	-12.3531357022	-6.2099930542	-1.2529972363	8.4783885212	1.1901553179	-0.6740184399	-0.2574326975	-5.8669551769	-0.3803051363	-2.105070117	5.2703735351	-12.5182387488	-2.8861361515	5.0891767419	4.7964124879	-9.1624207363	-0.2761858982	2.8989457555	3.3110591272	-6.5379500647	4.234674992	-0.2535847876	11.751506696	-1.124825009	0.5161222768	-10.0509255962	4.8307898136	-8.4539875212	-8.6005324709
EMT_642.1.CEL	62.7545030619	-9.5498908868	-19.5432329489	13.9360467169	-37.9809638155	1.4827184768	8.4413956212	14.735165892	12.7864538877	6.0376719732	4.827804352	-23.5459074736	5.7057502903	-0.0496507343	4.2920184872	4.7641049816	21.9909747027	4.5649415573	8.9169374596	6.2398308396	10.832541631	4.7930508967	9.7836291578	0.1335602231	3.1563897766	3.2462445485	-9.5053705408	-0.4367111609	-3.1140398909	-10.4837982032	4.2534268353	4.7186617372	6.6675987899	1.5638975976	-3.5462217594	3.0308251771	-13.1220535698	4.6525137828	10.2174985458	13.0469194452	8.201693577	2.9971002151	-6.0588454317	-17.7720737355	20.5935195145	-9.3328750304	-9.6449747813	-1.2431126991	4.3689446643
EMT_812.1.CEL	59.6027629151	-12.0607475225	18.2934565123	13.7178622091	1.7352792682	-25.2236895722	0.6417511309	14.1736330638	0.9803974911	-4.0823600183	-10.8020883226	0.1885347876	-4.591331455	0.6603380767	-8.3138620506	-6.5198972098	13.1364384375	5.4722124467	-0.9252934817	0.6446540384	-6.395451975	-6.5193926061	3.6612520394	4.2286468027	2.5395319992	9.3310843798	6.3334230214	-1.5843465804	-5.6201427511	6.7926229351	-9.6421275753	-9.2913937817	1.2268981507	8.6896960772	-6.4234958933	-4.9497884499	-0.938759462	6.7156422161	4.5641575475	-0.7375570968	-0.9156837655	4.7028861498	-1.3746368254	-4.154971624	-4.9351252904	-0.9964577191	-0.047174944	6.3864064251	-5.6460666901
Microacinar_1052.1.CEL	-43.39823473	-10.8057026369	-13.9259965046	30.1775706304	-14.8843805614	10.6491759225	-2.2467503465	8.9612139465	6.7802417821	-3.1582398329	-3.5135615522	3.0313936411	-12.415317085	-12.029912839	2.452226947	-5.3765286814	-1.7135701031	3.6032059593	3.7111512047	0.7299916672	-3.0828969769	6.9826917863	0.4689278767	1.0290968222	7.435634788	3.9633864086	4.1660887392	4.0423285899	3.0066928673	0.3075755198	-5.8843269179	-6.9451380649	7.8383028593	-3.579311848	5.3463919388	-2.2211152515	2.9082909755	-1.7258427099	0.9951908685	5.2438416351	-6.5628236642	-0.7360169674	-8.435983573	-2.9207343019	-2.4066724017	-0.1323787127	5.3644435013	-0.9916730642	4.1745233614
Microacinar_1052.3.CEL	-34.8322173703	-9.2393506178	-5.2206168814	25.4642193794	-4.4197352215	10.084238606	2.1886719397	8.1412677464	2.1363376508	-2.0879585778	-0.2679525716	5.5606181973	-12.2307564831	-7.1300708003	1.352900234	4.6991951468	4.0674053206	4.4538430971	0.7594521938	-1.1955061631	-0.7799485515	5.8187543589	-1.7434926862	1.2094307457	1.6537379905	-1.7239992737	2.7758385714	1.8826499125	0.291785716	-3.5613582364	-2.2868007579	2.2848459267	-6.1756063603	-0.7557628255	-8.0191132025	4.6803813907	-10.8078407879	2.1906134325	-3.9417136158	-1.9819496647	-5.7531111046	1.0986307535	-0.3767366272	1.1762746181	-3.365851262	-2.9215169559	1.6485663854	0.2600124036	-4.1009938273
Microacinar_1062.1.CEL	-31.3555330845	-3.7543148584	0.9101086544	22.8265212003	-0.2430599226	0.1732998441	-0.3392268502	2.3348942773	7.6534440567	-7.1630575757	6.1051561319	4.7765263478	-3.1715618197	-5.5948891629	-4.9976362017	2.9923489985	3.7831532986	10.0780326544	-1.8499213934	-2.6647767338	-8.6581445571	1.6527774773	-4.161088708	-7.8776878798	-3.5081045055	0.3768722537	2.0839148736	6.3883303346	10.271227673	0.3680497872	2.6303217917	6.0713281322	0.4480871899	-2.994054363	-0.2244090232	1.6045817291	0.1855500525	-4.9574270953	-1.0944400926	1.2081947272	-3.9336532601	-0.4015896832	0.0230954676	-1.6351115304	2.6423030452	-0.2584580237	6.9398567907	0.4259851441	-2.5327869148
Microacinar_1087.1.CEL	-25.3373085217	11.7438300464	-22.1899195139	19.0764007618	-8.127265342	6.0216269587	0.7330880212	-4.6563349302	13.1701961014	14.8562346239	-16.2796015232	-13.0794251125	-16.5203939022	7.0060134955	-13.502316044	12.9981611506	4.3232291789	2.849389285	6.6938862894	-2.4331115265	4.0041461841	-16.6217164158	-7.8117400071	-11.1417556379	-4.3874304802	9.9946750793	9.2757770501	8.0572364589	7.2239848299	-0.4966005256	-6.4608920812	1.3189708439	2.4441700016	-9.6711021487	5.2928543948	2.8246404972	5.2461297227	6.3668217986	1.3524856991	0.2278730184	-4.4007852573	-0.8767862507	3.8740919827	2.2886684839	1.2675463382	4.9003980113	5.7127024866	-1.6615032618	1.30666867
Microacinar_1444.1.CEL	-22.3996534149	-26.674701102	35.1178619319	-12.8084708906	4.0024467713	2.9761472165	-3.3601978632	-2.9169238959	-8.1696292107	-4.0528068333	-12.7105893179	-0.6698128431	5.6541545669	-11.6520048572	5.2577739923	-10.2549988757	1.8309853768	-0.4727859824	-1.7604601971	-4.4200196582	-4.5229244421	-9.7139321162	-1.4516992104	-14.6215426346	0.0202528568	-5.1966944207	2.1929684295	-1.0004750318	9.2187184727	-13.0936066367	1.3228919199	-4.945053608	5.8032151002	-1.2041978057	1.5040420884	5.7956972899	7.7123549228	3.8575274693	-5.7011498178	9.0278161759	2.0099785526	4.2279324082	-1.9745626539	-0.9852491326	8.7297841695	4.1892598477	0.8158534955	-3.1589709291	0.3158494074
Microacinar_1568.1.CEL	-23.4955214884	2.6639321204	-35.2647473718	21.9751502901	20.2163980955	-5.5138733218	-10.1134908009	-2.7927166833	13.2922021493	4.0165143194	-2.6676877998	-10.5781605866	1.5102318118	-2.3899154375	8.0740006295	4.5054606311	1.7148218695	-19.8376869424	-3.0573759103	-4.532295138	9.1012155411	4.9196601066	-2.5355226036	8.467436718	5.3191598274	-5.1040727519	-1.7023375619	-18.9373710903	-5.3891616971	-9.4632198154	-12.9481568728	-8.663683807	9.6309070758	-2.6034636384	-5.1609518189	1.1255153789	-8.6010040455	-2.7134982033	-6.3845441368	0.4386776886	2.6502862586	0.2099989788	4.8184418681	2.2482280357	-1.5278720121	4.4355894915	0.6724102618	11.2671641755	2.4023091682
Microacinar_1572.2.CEL	-39.4203190175	-18.3367160593	24.1876831872	25.3495439799	22.7703016833	-2.8968889074	-1.4942748793	1.5909021665	-9.755837898	-5.7732550166	-12.4705480027	6.4700750847	-2.605646006	-3.9799874284	5.7088188308	-3.2652848411	0.2838403593	0.0085711946	-5.0273613559	3.4266632704	-4.1363461342	4.293569868	-1.3742621473	0.5192082216	3.8767592359	4.8914416103	0.0589116243	-4.6097418802	0.0639145523	-0.9025731981	7.0863552997	-4.8153474968	-5.2510890658	-2.8438982237	-3.1823244515	-3.5160175702	-4.0979780909	-0.5138279726	4.47032537	0.9770711849	1.9830893695	4.0891082329	-2.1066517821	-0.143674256	1.5238977427	-2.4763689938	-5.7414497266	-0.8915984788	-2.0127261822
Microacinar_1576.1.CEL	-37.9581726328	-4.1614461318	-18.4453273189	31.9220857218	-3.8028861574	3.5201656834	-13.8307237913	7.9046202225	1.3040927075	-7.5125815268	3.423814446	6.1754265506	-14.1549369158	0.4929702506	11.5517702231	-6.6745617197	-6.4381162346	-2.048312175	1.3068582232	6.8798326317	-4.1105583415	7.743535473	6.1496555837	5.3445043538	1.555255186	-3.4349799852	-2.1395697635	1.3571429054	0.5727790997	1.8512629005	6.3730744102	-3.8064529248	3.193009439	2.4910841243	9.9468242922	-3.9255660182	-1.101701135	-4.5039424918	-0.7531025562	3.7531256571	-3.4622401192	-2.1384528234	-1.3757208792	-1.9872558505	2.815508813	4.0311005331	-3.1140155956	-2.6331244078	3.2504356032
Microacinar_1705.1.CEL	-22.7619440652	5.0576725701	-39.096017455	24.9098739955	-1.7709196386	3.3413680393	-13.1105801666	4.5451358617	-1.0589458461	4.75556287	2.5367629642	-5.4768176051	-6.2249521164	4.9901286178	7.7671532622	0.9306709566	-10.5814490647	-8.8988732029	1.8878717905	6.0260659	5.2237629012	1.9715538255	6.53131911	3.7678879074	1.3447826342	-3.2672970183	-2.9694980643	-4.3527729192	3.0530221666	0.9918421117	-0.2358571695	3.0884250367	-1.1874991011	4.9206284948	4.3306416187	-4.3106267037	1.8189831811	-3.1011354393	-0.0388918164	3.7047992463	-1.7835879285	-9.8758297416	4.9212461376	2.2429673891	2.957063295	2.9190240127	-2.1611967538	2.6597189048	0.0541796331
Microacinar_281.1.CEL	-14.3747945226	5.0323101747	-13.2037965825	20.7600797281	11.4902533333	-8.8176628357	0.7725080492	-5.1433832119	13.6146852928	2.1063025268	1.7089309334	-4.7953316831	0.9539687949	7.3321617521	-9.5440076848	9.3457344862	6.2075526481	0.7066696561	4.0985381716	-2.640791065	4.4935137864	-6.6921857821	-2.7829902611	6.935480601	-2.8283895375	4.0833543735	-1.7611454258	-2.5618258592	4.4273272453	3.1550916388	-0.5652677389	11.5160985566	-3.4211850198	-0.8471138948	-3.0979069489	-2.7591712794	0.2065444038	-2.492063151	0.0330594386	0.9166117208	-3.5148926106	-1.2144597506	4.3122244179	1.4179321248	8.7809244048	-1.9792714486	5.1560724877	-1.0406267076	-4.7088863497
Microacinar_503.1.CEL	-9.8706208946	2.526804004	-5.3267597846	-2.0249202597	-2.988664224	-0.4871727516	-2.8780631038	6.5922115505	7.2141005146	-5.5347607932	16.3233126951	-4.1290789835	24.8074852918	4.2213826353	-0.3379857785	-7.3179411937	0.3703163314	-1.6283044124	-5.938982439	1.4551948599	-4.3141539242	4.2106791928	1.7529468984	0.593987811	12.2496433225	21.0707826403	1.4009887961	-2.9902623425	1.1220213375	-0.8877594902	-6.9112885311	-2.4555915876	-11.8709983231	9.4056473476	5.3856650527	-1.9173599991	8.3055283463	3.5416512077	1.0020738487	-2.6920583554	0.2682836838	-3.8071300754	4.2047576514	6.2593795945	0.3051680452	0.4659608429	-1.9036426546	-5.555238175	1.343749335
Microacinar_518.2.CEL	-24.2941986881	-3.2285035178	11.5026161304	22.1312787028	13.5550391324	2.6093726388	18.866434918	10.0514204928	-14.5422193484	-13.4474384765	7.2013940745	5.1497936485	5.3977062343	3.855372178	-5.6622818126	8.8190664759	4.5703597659	3.935326124	-5.5672577912	-1.012988346	-6.6441159547	0.9638824535	-2.2921166573	-4.2712920479	-4.3953748576	-1.7397302107	-3.137502778	0.4657206924	3.216505631	-6.3169929433	0.3942072873	5.7159493233	-3.6813523186	-0.1954387114	-6.4635878923	3.6903741769	0.0940556335	-2.0162880684	1.7874811277	-6.2551462563	-0.6127699957	-1.946083473	3.6581192883	2.1359642355	4.681137599	-1.5811294669	-5.880924949	2.8039667462	0.586724649
Microacinar_520.1.CEL	-41.0181693518	-12.2370884859	9.6100100986	34.3008251669	-1.3552815848	4.1139888963	-3.2206797527	-3.3917650792	-3.2901570387	-3.5006442844	-6.1636940353	5.9142511867	0.7617599164	-10.8346397172	1.5619121628	-1.0455402881	2.0840661722	4.0051825444	0.2750854093	-4.0653006972	-0.3586230659	10.5934717225	-0.2192540458	3.0665858197	-2.3635000821	-5.5697266204	0.5340862345	-3.8187750018	-2.3942107899	-1.1830567442	2.3549564897	-2.5407940013	-3.4676194083	-0.0839500214	-0.6223270127	-0.5071493549	-2.2485763551	0.0315498847	2.1177578463	-3.6567479838	-0.8195372025	6.1800906231	2.2891022411	-3.7518948687	-3.531268644	-4.1008696419	2.2596667884	-2.1335575399	1.3020189706
Microacinar_520.2.CEL	-21.4778425924	2.3360574263	-21.5039368917	9.0306801223	14.2955564993	-17.2265289978	-0.0386214449	-8.7677316652	9.7109425964	10.2385270528	1.4873407455	7.1032229393	6.3764478652	-1.7919200798	-2.4080743548	1.0586957183	9.6611517199	-1.3639441398	3.4941556858	-11.3804010099	0.7290404158	-1.6047420346	0.3883269376	-1.6067849445	-0.7081042684	-5.1314078788	0.8006192559	-4.1773046163	-4.8186447929	-4.4727022298	2.4614611572	-8.2416698475	-4.4930778478	1.8660946673	-0.1806293625	5.8080932999	1.412221389	0.0472528966	-4.6920198819	-6.8956683687	-1.8326554101	10.8281313482	-6.8140327161	-2.611317752	-0.2859557933	-3.6743193077	4.5939915967	-1.0350731344	-2.0901288566
Microacinar_520.3.CEL	-44.3834318092	-10.2218487652	5.0212144286	31.7005347079	-0.0480294138	7.410195601	-10.077422022	-3.7933183969	3.765996821	-2.8002924606	-12.44640216	-0.8278845257	-10.3343423567	-12.3251403097	0.032139683	-5.1914605784	2.5352828038	5.9144888011	1.7528636476	-2.0468155133	-6.579072681	10.6419309413	-1.2339792602	3.0432102115	1.886249438	-1.3010715554	-1.1790439867	-0.08309794	-3.716010215	2.0464143959	-2.4136089927	-7.5321769351	8.7525209487	-6.6460253038	7.4825697335	0.8305018206	5.6294612577	1.446407085	2.7284430904	1.4438452964	-4.4422049891	7.4724044136	-7.5114171112	-4.5533655093	4.7216326685	0.4746038421	1.1119681985	-6.309675011	4.0409538264
Microacinar_520.5.CEL	-43.9398981705	-6.8578052714	-3.7054294669	37.7989077665	-6.2657850234	2.8440534751	-5.6470499951	-5.0544529273	3.3212861877	-4.9171152237	-1.8909289878	8.5727036622	-11.5351162545	-7.8185490113	5.2352383053	-4.381842415	2.4874799926	6.9174069356	2.6107287434	-3.8140722941	0.3263938255	11.8668877659	-2.2776051694	1.6898806248	1.952424709	-3.5135941082	-1.6645065978	-3.098307678	-2.2233487064	1.6455874796	6.5923832893	-1.8958524685	1.471057091	1.4212885027	-0.7928290672	-1.3935269627	-1.2379222996	-3.4196088899	-0.561892926	-5.0035369152	-3.0800795583	4.5426959205	-0.2243386825	-6.6486726286	2.3148565431	0.7212945891	3.9940992601	-3.1235431344	1.4542480493
Microacinar_599.2.CEL	-11.2655500927	-3.5710593181	-48.1257242772	7.5565186378	-6.5602428042	-16.2614315033	24.3255908124	-17.0762955605	-38.9536833435	-9.3167968638	7.6907315624	-11.4320685103	0.1253029761	-29.9544873669	-4.2923914612	-30.6537531173	4.7659126366	-0.0115989217	3.7404230294	0.5217200789	3.855930259	-22.8264788793	-17.7991304056	18.6490847398	-10.0718284028	20.794498441	-19.0176763581	8.2302381514	-11.4509829671	-3.603941759	-0.6474017131	2.1678230694	1.7526088138	-11.1910798547	13.1489966484	9.6965316244	-8.0421649846	1.6451646507	-9.7471721097	1.3040079941	-3.5543086753	-3.5490677219	3.4751492775	3.7639807016	-0.944278378	-2.5590715068	-2.1411955337	2.9046500394	-9.2781181608
Microacinar_840.1.CEL	-35.9257390184	-21.657332149	3.5300175508	20.443028988	-12.3005598137	13.1470694954	3.8740039308	8.9103292303	-9.6164328529	2.5153461818	-4.0910962892	3.0355966381	0.2850632581	-5.6439683416	-0.7937136414	1.9396014085	-3.2194548038	-1.1080179612	1.8399629174	4.5203112767	-0.4239628521	5.5079743811	1.3928338486	3.7252077632	0.7042694551	4.8722956131	6.8717124617	-1.3952005252	-6.8908323292	-2.8689864646	-1.5509697167	-2.9617395087	-7.4058985169	0.4415895507	-8.5651911145	0.0448214391	-5.3079530319	5.6005967501	-0.0278953758	5.0313632881	-2.8054955683	6.9400875666	-6.2739565955	0.6702173307	-5.7101841967	-6.6585856789	2.4117776432	6.1264848436	-1.3513629394
Microacinar_840.2.CEL	-32.2228718603	6.5893946232	-10.9018983885	27.7174516961	12.941959154	-8.9078582424	-1.1942773012	-8.2636912087	19.4497401067	3.1566012531	2.3198780261	2.0148966236	-7.2154826747	11.2883120188	-5.7373742546	10.0916795631	3.1244873141	1.0052120336	4.3608181592	-4.8083707208	2.7471874159	-7.8801547976	-3.9841383689	5.2733565332	-3.2180749916	3.1330108971	-0.9241156794	-3.2051340379	4.4527073575	-0.3237527869	-3.3419985625	10.2222773769	-2.438727984	-1.704878359	-2.3276031931	-1.2147135072	-4.8593486447	-4.7120197879	-2.4608801386	-2.2780880758	-3.9132131795	-0.4015889224	4.9684180614	0.1872050768	6.8133257053	-1.4138881686	5.8601414968	1.536231432	-2.8663579285
Microacinar_842.1.CEL	-34.3269486362	-2.3879786561	-2.2003035054	38.4306290339	17.1341757362	-2.3094006799	-1.4865531532	1.2851601253	-0.6069809035	-10.0949115508	-5.3220314197	1.272591956	-0.0450962434	-7.1654953415	7.7164905267	-1.3763971461	1.9612553848	-3.8415360629	2.6054087436	-0.0497262331	2.8582563096	3.019473387	4.5003340713	2.4962027865	5.6757743612	-5.615947639	-2.5403419749	-5.1767654274	-1.0066881132	-1.6840369006	7.1356266866	-0.2574961953	-0.7493617523	1.7386350688	-0.2133430583	-2.9113733194	0.9007755979	-2.5252437853	4.1387221837	-0.9775230401	-2.2950196516	-1.5904009982	0.6331351865	3.3073155453	-1.956077494	2.4178645958	-2.207374335	-2.4780447785	-1.2210178295
Microacinar_854.2.CEL	-14.9468967246	14.7418479135	4.4708851951	17.6491708598	12.6274749823	0.7661354184	-3.9182085355	-4.2530589085	10.9913129311	5.6146505534	0.8724464258	-1.6881941315	7.2805002339	5.9268603526	-7.2826000028	12.2081974321	9.0948165704	-0.6372797468	0.0889762958	-8.5910257214	3.5171954775	-6.5178848677	-2.5836644001	-0.805908759	-6.9575334306	0.8672452286	-1.1980751355	-7.8932274532	-0.7970115614	0.4494134492	5.1278960871	-2.1790426649	-4.1341467613	-0.1871792602	0.6646595127	2.0789641094	8.4761788835	0.9331231124	0.6363485792	-4.4699207758	0.5723348441	1.7629884869	-1.4090875919	4.1271527457	0.3248981666	-0.3414422013	-3.0807926982	-5.7448087725	-1.7785682186
Microacinar_863.2.CEL	-18.0771938345	17.3590676887	0.5104174758	6.868833153	-4.4879134734	-3.5744688301	-7.099946891	-3.4237158591	9.0562786848	1.5890838639	-1.4815368926	-1.4656916526	-4.6730087013	11.1498502421	-7.3397012408	3.8872198171	4.0628267029	3.4957511993	-0.381017404	-2.065605759	-0.5218517504	-11.3409040456	-0.8663448525	-6.3942442083	-4.2420465638	3.3070597808	0.0296308803	1.8733806668	-1.6834677858	11.4436264741	2.1573068904	4.1739528687	1.0237496852	-0.4839063177	-1.455386272	1.2901281585	-1.2960727861	1.6555281126	-6.099385049	-3.2147679442	5.4255598676	5.4042582347	2.9792309963	-1.3381704556	5.4498821736	-1.3799946637	2.4364962618	-1.7367197871	-5.0310058746
Microacinar_864.1.CEL	-38.9754995335	-5.039999758	-13.735702201	34.4159284048	-6.4012128642	5.2571344743	-3.95318801	5.1739196003	4.2450697843	-6.439273186	2.9993126463	5.3154373646	-9.0652448068	-5.5888435296	4.6100568924	-2.4654487405	2.0438495716	-0.0899359333	2.8674319363	1.4328564811	0.9454040591	6.9424841395	0.6323120808	4.0522484778	4.0273990991	-0.9832642938	1.3178278077	-0.8333222412	1.4433539061	0.4161163713	5.0800569323	-2.5020709805	0.9117030331	2.2562527	1.2289196411	-3.0930392081	0.0481385428	-2.4841103419	-0.2910775925	-0.0268711857	-5.2206904456	-2.6327160483	-1.4422539987	-0.670302089	-0.7886407922	1.8563872267	1.0815696375	-0.0321706829	-0.440534053
Mix_1085.1.CEL	26.2097491002	-18.1227353229	11.1518348283	-6.8016255827	29.5288542772	22.0567371485	-7.2489440516	-13.3223649728	-6.3494710022	-3.2929463243	-0.4845021704	-12.3837211724	-4.5021582579	8.4858541689	-2.6753742851	9.2893720394	2.9034804862	5.1571857008	-1.4323923453	-13.3182125873	-13.2126465198	-0.4308816394	-2.7553718076	-3.1839184796	-2.5389971249	5.5469101368	-0.1706077351	1.1728287745	0.1439086872	-0.1368487001	4.863568609	8.8762403288	2.6102637754	-3.2581997318	3.4810752397	-4.5061724846	-4.3646816175	-7.4966349033	0.9279528743	0.36494116	-0.0464176454	3.6134691258	-3.826167774	-2.7104472996	-5.6205129136	-2.7594611	1.8106602681	8.3033829801	-4.6595553299
Mix_1086.3.CEL	11.2634498779	-6.3226802629	-41.0149637614	-18.8824667458	-2.4166031617	-12.427806384	2.844393455	2.4295982656	2.4899799541	13.8982170605	3.0363468095	-0.9850550911	2.3708273251	-3.9096983833	-14.0246403534	1.7501352259	1.6837739341	7.5110886326	0.8719234778	-4.0748090506	-5.5788361168	7.6446647218	8.5802292963	-11.95003522	3.2823365574	2.3240795789	2.6805817712	4.2578471466	-1.1602341924	1.1837096552	7.0499431128	-5.6705471738	-0.2433392987	-5.696118746	2.5066859996	4.2399110454	-2.1591569194	-0.9183982477	0.1527383701	-1.461864078	-6.1938035169	-5.4076609404	-2.1761590888	-0.5267064578	-2.695218504	-2.7003097205	-4.4834853921	1.6180927634	-3.3858968399
Mix_1350.1.CEL	22.0741884718	-16.2550521953	5.8036812802	11.5342967391	7.725105748	16.2761945512	4.1695491015	17.6876983069	-22.8590886923	9.4194305794	14.2945620038	16.385341242	8.0679872483	13.0579345569	-13.50312524	12.9931206074	-14.5892664972	2.4725393049	1.8446820459	12.3788685485	17.3137607995	0.8801212597	-7.984429918	2.2215415072	-4.4779875599	0.2473506995	5.0992141802	-0.1667332173	2.0386114137	4.5508484175	2.9884306161	-8.8229195758	2.546000967	-2.7608559204	9.4399337261	-3.4027724748	-1.2282981349	-0.1438394651	-2.6715983832	6.5406448431	1.7004943752	3.1670047315	-0.7182788686	2.1363170577	1.764920612	3.7992737042	10.9114564637	-1.2480858839	-0.9301022626
Mix_1351.1.CEL	37.8356563309	-8.3076578246	-31.6830936173	-16.8600224469	7.0924151449	1.1237558539	-11.8109998869	8.6284320244	0.3167694709	5.9151578856	8.9105285957	3.9622829836	-6.6845192197	0.0709934498	-5.9069635553	-2.7215743666	-7.5741761644	-3.5945709943	0.50553546	-1.2124488788	0.2313376683	1.9500726656	5.6496690287	-6.5120277502	-0.7145533247	-5.3459952996	1.2417360421	1.6243923507	-2.2477540766	-1.9712051478	7.2167304847	-5.6813777124	0.8473497826	0.5532268185	7.3250348024	-0.4626901678	-1.6380100317	-2.2004258842	-3.1458850118	1.1795735532	-9.3016522402	0.5000582533	-2.4530374211	-1.3544137022	-1.8698572052	-3.9078099028	-4.2956313839	3.8504715824	-3.4614933853
Mix_1513.1.CEL	-4.1823229995	-5.3617156284	-11.4022342195	-15.7781391121	-14.9510458268	-0.0250396053	0.7981898394	-0.9627027786	3.1142682193	12.8354206478	5.9599560081	-2.1795324636	8.029311525	-0.8962929869	-7.6413789673	-5.6636395337	5.1264766412	4.7397823895	-1.2423685686	-6.6056887971	-1.8840892167	5.6874216637	0.8390851294	-2.9163946482	5.8676714597	2.5008955945	2.7903554305	-2.0944638493	1.9826585178	4.474514363	6.0193629793	-5.5085117676	-5.8264927445	1.9858015786	2.2395204078	-4.1071374667	9.9840042776	3.1911771496	-7.3751864985	-7.9712914667	8.733635507	0.5199811194	1.1885068491	-4.0767598268	-0.6313374263	7.2298921176	-4.1222509583	0.0332502697	-5.2604441444
Mix_1565.1.CEL	62.5560571547	-8.4632319355	-27.3410450536	-0.782943834	3.9401658885	-14.9593087162	-5.4087153008	8.8245873748	-5.5343303572	-25.7099403366	-16.5241398428	14.5294987454	1.1243498815	-9.5955083453	4.4115987309	6.7910207201	-1.3940363448	2.377635985	5.7538012389	-18.292946464	15.6707027105	-5.2339390589	-5.958217058	7.6168357106	24.3911408761	-10.2725315996	-1.9895994343	10.2865530671	13.8099357888	0.2221148574	0.6539520847	-4.0140058891	-14.3849279788	-14.1812907602	-5.2353867111	1.2315154208	8.0621540747	4.023714435	4.6423586465	-1.7656504459	9.8152024893	-0.1493322908	6.456010708	-5.2465975507	8.1811432358	-3.8867881034	4.5514313236	1.7223721338	-3.6026069819
Mix_1567.1.CEL	-0.1169004397	-18.752255606	-7.5316586805	-32.355603039	-2.447400109	-1.5495435752	-3.246158928	-0.4469859151	3.8183066336	17.2744432807	-6.9166214742	-0.2151116564	-8.4548066997	-4.5625971587	6.5406213694	-0.9420731093	-1.504286745	-7.7221123411	0.0994098628	-2.563059448	3.4839606345	1.283144852	-2.0460724983	-11.4896712681	10.4311529476	-5.8682518702	-10.9306117205	-0.2681128286	-3.0090906882	1.7798570401	2.4204352437	-5.0400545724	4.0727462197	0.4324212203	-5.0844116965	-4.0174263027	4.2181827988	-0.0554594751	2.2896486143	-3.6105929853	-1.5050434394	-6.8445711898	1.5836153566	-0.7692654085	1.7706222279	0.8468144575	3.788438717	5.910894698	-6.8890877136
Mix_1807.2.CEL	10.3944567532	-15.4414972849	-7.785043293	-8.5174797386	22.19333896	5.3441538094	-23.2867776246	-9.6348742466	-17.5800791635	4.2850811324	-7.7834231817	-5.1686682231	-0.0670554308	6.5143395448	9.7964786282	-0.6888974667	-9.5676828692	3.5492134581	3.257463307	2.9191252235	-8.1135522798	-7.613340859	5.3648099105	5.0247008381	-3.8974576161	5.1072567832	-4.7253870745	2.1276110542	-4.0110354151	2.5133797855	-12.37949665	2.6469687144	5.9187604473	8.6816202844	-4.5516505496	-5.0579901961	1.3073820887	7.0500027597	4.22791892	6.6029819216	-1.8702466442	-3.9575614588	6.1345019363	-5.812906575	6.6177810888	-2.7781789267	0.7369454563	-6.1132983036	1.9247872472
Mix_1809.5.CEL	37.310264241	-1.2712894639	-18.6185744424	-12.9979510353	8.5786811773	6.6474755512	-24.8439850314	-0.2338966209	-5.2640212547	-3.1505945378	0.6699430272	-6.1872868278	11.6296278966	-3.8999435716	3.8827937654	3.9012560756	-9.3399263754	1.5482475263	4.0766190444	-5.1093525685	-3.1710329506	-0.2418209544	12.311505707	2.7350972107	-6.0256276502	-4.0247832435	5.885130728	-1.6812603024	0.8376067335	-2.0908113852	-4.5667328796	-0.4007649054	0.4922975174	-0.4498664348	-0.0807026789	-0.5750164755	-7.689638004	5.5260795055	-4.695929396	6.8093387343	-5.2157990359	0.1150600465	1.52004691	-1.6882225951	-1.9739862873	5.5080915864	-2.6044177154	-0.7307666931	2.7726299941
Mix_1855.1.CEL	56.9896874763	-9.9096333498	-21.4850106377	-2.3705766763	9.0902287026	13.6634482154	-15.6395358303	4.5994473469	-8.2472708257	-5.4092849879	-1.7371817701	0.6599784569	-5.0125932736	5.3304210183	-0.2965618278	5.17624286	-4.0023640383	6.4822701442	6.7843761671	-10.8291750486	0.119287129	-4.2193936656	9.4540235586	7.9221472405	2.4769291529	-1.1693449274	-2.2118385983	4.6197891458	-2.5888823952	4.9524231908	0.7101964984	4.1471406229	0.1215797786	-2.036513575	-2.1917611369	6.1502406257	1.3072959898	2.0224940881	-4.4544656769	2.0958332069	2.380684489	-4.4266418449	-3.0901331687	-3.336347198	-2.0228492299	1.8022000488	6.5966345714	-0.4711571658	6.3271438006
Mix_339.2.CEL	71.1554590889	-5.1272187626	-64.7297782059	-5.4566045364	-9.2150421594	42.9745971395	13.4787771745	-24.45144478	17.9084282543	-7.3494861051	-45.1278930361	51.6392250267	19.1323952015	15.6598405843	6.9397473746	-14.2375728051	28.8742891219	4.9337514056	-12.5618752584	25.9313903016	-10.2458320027	1.7936762214	-7.153426872	-2.1743310101	-12.8579173119	-2.6524290427	-2.6895540762	-10.8943447066	-0.1171390962	-4.0210947067	-3.3792410302	4.5608005707	-4.4642432971	-2.6509040104	0.3020547586	-5.2355382014	1.1350816074	-2.5152964103	-6.7217133074	1.6089403237	-1.1603087632	-2.5898363202	-2.6245617046	0.3235632834	-1.7292572681	3.0130280722	-0.895298337	2.2727109797	0.3474932223
Mix_421.3.CEL	58.493262801	0.4576323968	-7.626946701	-6.5409593182	27.2652837674	-2.26744983	-18.9186027543	19.6308474984	2.7908750154	-13.8140771643	-1.842188913	-6.7810532357	-5.4976587963	-7.4337054825	-21.4735245857	-2.4454919908	5.9148779389	1.6897624173	-8.38957317	-7.1173416047	0.7220734162	6.0206105446	-4.1952149638	-3.7346842208	1.866054178	3.2221205953	0.4324373271	-15.742459155	-15.0240902194	-1.5081967012	-0.5697479401	3.1991367238	6.81966846	4.8375062806	-2.741207046	10.8593718139	0.8128459058	-4.0748794053	-2.0006568772	1.38622837	2.3504563903	-2.8027807739	-5.8061809962	8.1041570768	10.3898363748	9.4005343477	-1.4608869118	3.3565224789	2.6702139871
Mix_518.2.CEL	-38.2814383612	4.8971728004	-2.8508390607	29.0517016074	-3.0356286494	0.7866286928	6.174083883	2.2971983005	-6.1205788252	-11.7169824829	4.1066094987	4.8115064791	4.9597058921	1.0556554376	4.6956334825	-2.5989276832	2.7669011222	4.5068327757	-2.4807667045	-10.1405777896	-3.1694628718	3.4252987348	1.7305792185	-7.7435378574	-8.9062896102	-10.4261171795	-14.7296336032	6.0197055406	0.1239888775	4.0565314594	-10.4229730223	5.0816909584	6.7777779666	1.4091263187	-2.0092017629	3.8743154205	6.21170356	-1.121532387	1.2355712996	-8.0556916542	3.8227273818	-3.3165198485	5.3192629282	2.1932618974	6.6206969764	3.0844674816	-6.7678591171	4.3180765156	1.0361441538
Mix_521.2.CEL	-19.8649191489	-10.5510249723	9.3643904868	-19.1770806819	3.2339861862	-28.0440713496	8.2407728258	-12.6599574516	-4.227420342	-44.3332315792	-3.5709407523	-5.4787648874	3.3252191492	-1.9780735555	2.1493319823	-3.5600789603	-2.2462905735	1.1674785262	-0.300141684	-1.5368501466	2.3640084369	-1.536826549	-1.7033353054	6.1252527042	-11.310321739	1.5230625852	4.4933209012	-1.1760397308	6.5745504238	-3.2713287202	6.6774673398	1.1829187985	-2.1902185571	7.1398194649	-8.9119551823	-3.0125999499	4.6313193487	-0.7154582661	-5.1825222729	5.0718060446	4.2152518845	-1.6001778365	-1.1735933379	-3.2822353514	0.0560636274	0.3373379062	7.273022339	-4.1694870668	3.6821713328
Mix_750.1.CEL	8.0826279238	-1.1289200053	-39.5806703074	-19.0861257238	16.1778338767	-0.7105580991	-4.0025136303	-3.80305708	-20.0944387076	11.4683647942	-1.4786672618	-12.3882643541	-2.0105204364	-14.6472501245	10.7142526915	0.4948961814	9.7105407147	3.8252904087	0.6609598846	8.1305471643	-2.1270399152	4.4102916394	-5.835661202	-5.5787221742	7.2032291888	-1.4096552678	12.8771487524	11.1124537512	5.7738522562	-1.3599903713	9.377304779	3.6536225061	-2.811188336	16.2544309799	-11.1575904717	0.0599688535	-5.4428224218	3.4536544538	-3.0543186828	-4.1593124001	-0.5218099425	-2.0096788885	3.5079484966	-3.7780304666	-0.4936065404	11.6028785617	-2.7673418384	0.5703897899	-0.9959257404
Mix_854.1.CEL	8.6310873375	-12.4917078387	24.0318071462	-3.1902932155	25.2417676916	18.5107490344	-3.7707281746	-17.3100887813	2.1911780716	-8.0681490908	6.0390186141	-5.1035895623	8.0616358896	9.5718130636	2.2924409079	11.0125523965	8.005590718	7.9437747258	4.119461804	-21.5355734108	-10.7386619568	-4.5422347837	3.9087053502	6.9338224361	-1.2285402242	5.9648557	1.9528585499	-4.2189559335	-3.911513945	0.2974004123	5.3025019607	3.1854456486	1.860030873	2.720035225	1.9670989504	-2.5871103045	2.2425676845	-1.9405771348	-3.9908972365	-0.1770895462	2.9664781174	4.1850159411	-9.8921251459	-0.5216659053	-7.903711361	-3.8906829775	-1.1890754689	1.5947424359	-5.9318627364
Mix_862.1.CEL	-20.6680836299	4.5702533944	-3.6335750688	31.1182450966	-1.2913995795	3.3361166306	-1.2740580728	12.7575227868	-12.1398353536	-7.1818542477	13.3190856708	14.1044925136	19.7764800493	-1.8045237741	12.2319864701	-6.494467616	10.0656092172	-16.078777359	-1.2720405844	-4.1021612858	5.5843456325	-15.3916120348	2.9798650141	-12.2916948566	-1.2765096809	-10.9255999743	-6.2561010182	0.409638204	-14.6556164668	14.2144277081	0.1796069459	6.1867061606	12.8423909575	4.5937419223	-4.9882389329	0.6336036327	6.2553059981	0.6029583279	15.9949254501	4.4096883151	8.2056114238	3.7439352979	-6.7115669734	10.312010115	-4.4414834072	-6.0005982817	1.5131461991	3.3157035015	-6.7258235404
Mix_862.2.CEL	10.7087707787	-10.1152161403	-19.4910651009	-4.9455419972	5.9026569753	-13.6895846365	-1.2635624521	3.1748502917	-7.8883825338	1.7610328835	7.1810637562	5.6000479678	11.7523505012	-11.1580387912	-7.8346003241	0.4724225671	8.9376265031	-7.5992195121	-1.8085627532	-4.1896726311	-4.0649806487	1.9164277923	5.4585523618	-3.7553624414	3.3980039276	-1.4452531574	4.0442462468	-4.0939826109	3.0781649685	-0.8156241195	16.4294323761	-0.9875613814	-4.2697400449	-2.3401435837	0.3371510073	1.693955029	-0.3904116	1.444713963	4.6338061573	1.199379194	-0.0891342378	1.2238210655	3.7458229033	4.9635502086	-2.2972339675	-1.7087833178	-6.137863447	-5.0962992599	-1.2403391822
Neu_315.CEL	6.369202874	44.6192394046	-2.8152442138	-7.2083522975	-12.4779096349	3.6439576423	3.1064605522	-3.6139696151	-3.2830383528	5.6194620956	-0.9517226286	1.5304860695	-2.0507670578	-1.4524647106	-6.8973307618	2.0675825771	-2.5361222831	9.0482126895	6.193335493	-2.0422376642	4.2308775235	2.0736680559	-1.8926514086	-4.2692947249	-1.7673129586	2.4408892401	-0.1570921526	1.587927417	-2.7037062796	0.0337934528	-4.6253844545	-3.7835584616	0.6455509553	4.4070920331	-3.6972636286	-0.50735505	2.3262648622	2.434568809	-5.4865988898	-8.1325724814	0.3440634426	1.3018901637	2.0486890864	-4.0789890047	-0.6321539926	2.3202645584	1.3350043612	3.0055652902	1.5594122094
Neu_380.CEL	10.3145814611	53.5998890047	-10.1676941036	-6.3235177115	-10.8397106425	7.3963881251	7.0619328481	0.3604846575	-13.2656721469	0.1474743968	-5.9089319592	-8.4248597067	-11.7122455642	-5.3050901898	-11.0859151575	-2.4922055125	-4.9025119981	-3.3511773626	-14.5275398337	4.1921182085	-11.2757884679	11.9920845772	-10.7336157643	12.6553849974	-4.545477142	0.4184709249	6.2285750128	-1.0771093407	8.2463062871	2.7751030497	8.3689606177	0.2620674611	11.8853901057	-1.4877494181	-7.40918264	7.6936922927	3.3518789698	3.0524833681	12.6444524596	-3.9742402183	5.686217189	4.0627873612	3.9602724343	5.0010675959	-7.8461050658	-2.5571444761	-4.0969574863	7.5203580401	13.9513548831
Neu_540.CEL	6.3793231919	60.7719337773	0.9359274693	-8.0994512909	-12.440983016	3.6467043813	0.710599884	-4.2644684638	-2.8880630623	8.3853171545	-2.8941619009	-4.5886092682	-2.1932785159	-8.2257324512	3.6758156153	-5.9598780894	-0.0280487308	-8.6911715744	-4.2798979195	-1.5553102077	-2.9030425144	6.5822353946	3.3999244502	2.1977633693	3.5908192603	-2.0464247335	4.6213542043	-5.6321496378	1.855989413	0.6594002223	5.3589577827	4.2295806406	-2.0118583252	-3.4122689108	-2.5124314529	-1.9451147015	-2.8889634799	0.8301281808	0.2612937851	5.1764984233	5.223276589	-0.6173317356	0.6710917352	1.8925110126	-2.841203565	2.6780165529	4.8859491601	-0.4819864222	-1.279865663
Neu_5814.CEL	4.1912269535	51.3413655119	1.7380092236	-7.3176135664	-0.1235205643	4.8607258479	15.7990601231	-1.8702619617	-9.0146423748	4.9703391071	-11.7682872584	-14.7524771068	2.581767586	-3.5559970507	-0.0376076832	3.1276487134	0.8933038131	-8.9469886325	-1.4415244874	0.5206706504	1.8744749852	0.5724382281	3.828720675	-1.3841887082	1.7946322059	-10.3228291779	1.2676895579	-0.1492035242	0.2419248563	2.783110895	-0.1298671727	3.7223964408	-5.2206186843	0.9768848606	-1.0067309205	5.9205189086	-1.499594756	1.7975278537	-1.0361090478	-1.6422201223	4.1588567489	2.716265957	1.0949428692	4.6644225565	-0.253638816	4.7406239794	3.1521450254	1.5914291128	-4.9336877216
Neu_5815.CEL	4.6246796623	57.1625805108	20.5117636225	-8.5766217837	9.219721747	-5.989698358	-4.8826386605	-6.9172494341	2.8108805482	6.9279423905	-11.177916959	-0.4008407184	6.8360785402	-8.4502862661	-0.246903635	-0.5265831136	-6.4288207232	7.3701289712	8.2747226535	6.1233193581	4.3609220077	5.544358777	4.9283332186	-2.4965112547	-2.6662001274	13.4162946181	0.5636187039	-1.1477414137	-0.9348027763	-5.1546643527	6.3123468143	-2.3321889682	0.3685625228	0.5900347929	-1.6901525498	-7.208834714	2.7736892373	-5.8150886454	2.5349151856	10.4421275897	-2.046297953	-7.0003416341	-7.8468261677	-0.6479234704	0.6851124894	-4.7398692538	3.8756557059	0.9627310311	-1.7586854447
Neu_5816.2.CEL	-0.8087410682	58.594476188	21.1024548543	-7.6791132495	8.3268497662	1.9760742439	4.9482919706	-2.7090091858	-2.6022801973	2.8774422672	-14.5121165909	-9.6961432417	3.0206393453	-3.3772605008	1.8623505065	3.0432322432	-1.821377036	0.399917773	0.1820398914	3.8955385156	-2.3565161633	6.800330864	6.293354085	0.5360171208	-2.0696526533	-1.0697224997	-3.4583541049	1.7406255997	-2.3556997538	-0.6569119619	0.7222950148	1.6472872913	-2.6667189378	-3.8494311547	6.7253084172	1.121248393	-1.0292335328	0.8665814638	-0.5217453019	5.7888580583	2.2010945426	3.5531670458	1.0383513789	4.6053538263	3.4258387668	5.5824202405	-2.763354207	-2.7734500326	-2.9434096087
Neu_5816.CEL	-0.9218436997	59.2833844372	20.9032725049	-6.4386149029	1.7891066058	2.4916133302	2.5393603147	-4.6695207693	-2.3889394602	2.8322487981	-11.5538005086	-6.8002901167	0.7391128724	-3.3362477033	1.2699438496	2.6068684814	-1.7499761848	0.5148877423	0.3545787167	3.4591593857	-3.0182138508	6.428501847	4.4472958976	0.5144399305	-2.6033439375	-1.6784834078	-2.2613893	1.4876142836	-1.6862890445	0.7156115479	1.5215934015	1.8497508209	-2.0865790161	-4.078731881	7.0117262097	0.5181045768	-0.9246169907	1.5105632898	-1.0233424368	5.0364822026	3.272447549	4.0156142339	2.296122944	4.6300744743	2.2212769457	5.0875383758	-2.3235715636	-2.8793806612	-2.7100602377
Neu_5818.CEL	-2.0583559009	67.9777421903	15.8226414459	-0.7152766299	6.075794809	-7.4979593856	4.5937777669	-11.7428343325	6.0917681826	4.7522842115	-9.0834172487	1.5807678754	8.7450216767	-11.7158965583	2.033564307	0.7019417158	-8.4878957917	11.2821776936	11.3103308916	2.5282264384	8.063650537	8.8693257313	7.9205383247	-3.0632386107	-1.3662398665	6.9561353309	-2.5936739113	0.7413995519	-1.9010399113	-7.76108765	0.7962008094	4.1349858816	-2.5847869133	0.1995162757	1.2866296028	-1.6668216509	3.1315766954	-2.879140905	4.0345209346	11.1863306868	1.5276886048	-6.9671823742	-2.5365326584	0.8979753988	-4.3636264848	-2.511682335	6.4112123475	3.1124352625	5.073024974
Neu_5819.CEL	-0.3695560236	53.5104020205	1.3274941217	-6.8170957792	-3.1968554938	6.0723221319	11.6464051445	4.4247735143	-1.2199101763	5.0078739243	-5.3997502191	-6.4087164895	8.8465916277	-6.2956004657	-0.9732252592	6.3386364336	-1.5299914525	0.969856059	4.8879024019	4.1839676594	8.1426313851	-4.8008832428	7.9877150964	-9.0312422173	-2.3529305099	-2.0826801323	-5.3161574199	3.3690445291	-2.8729481161	-2.5104049429	-6.7308482237	2.7864293328	-4.8042662052	4.5859894203	-0.8129678611	0.8028689607	-0.3442617195	1.0300566317	-2.9800923249	-0.5171753332	-3.1552441122	-3.0725018555	1.7165328911	0.5712919541	-2.7762165743	0.6309528017	-0.1148823668	1.0185520344	0.0671968315
Neu_5846.CEL	4.1105129696	35.2899762048	15.7645628623	-11.7580004545	-10.4071373773	8.4273925937	20.2672617911	14.2716556554	-13.5117000374	2.3907409209	-6.1795496711	-5.391613163	-10.4550377736	10.6694376777	-10.870244921	-6.4217138587	5.5571126487	-13.0669991276	-8.6460066532	-6.5724117178	-13.6592283625	-2.7551083195	10.0001128624	9.7252022972	4.3173860804	0.410871191	1.9409094404	-3.0601198194	5.0328122239	5.6035731156	-9.8971296951	-1.9109966998	-1.7627380305	1.1594248036	1.4920578331	-0.1729047803	-0.5682162706	-7.8755246236	-0.8958040439	0.0772766666	-5.0370067373	-4.2530664712	-1.641583666	-2.732380075	3.0887936163	-8.1321565603	3.1489534076	-4.4828830334	1.3057196308
Neu_5847.CEL	15.5111247262	42.4135601575	1.3968309809	-19.7178167125	-11.2331754143	9.7595650129	18.8047670714	19.8013607113	-9.8165651317	0.1647083084	3.0628977793	1.3622161384	-15.713678676	10.1034038499	-3.9860732825	-6.5529921892	9.5926273077	-16.7922240607	-8.6807992694	-5.7275557744	-9.4892220909	-6.9482539602	4.8886680085	8.4643468454	10.4164979277	-0.38478815	2.6594037599	-3.6872936447	3.6340440744	7.0209725341	-6.3734366851	-5.0294469018	-3.5837115914	1.2805354176	-0.660037175	1.3096130173	-5.2462904496	-8.4900638349	-2.8148059432	-0.4052210219	-5.1162820339	-4.3745197616	-3.7462287353	-2.8123716928	5.4293799192	-4.5320078953	0.3455833694	-5.7122686767	0.2976915352
Neu_5849.CEL	4.2318092472	29.3549114448	9.9063147339	-0.328988379	-1.2916509023	-0.0108408361	7.779086021	13.0769181506	-4.3397682457	-8.1397184166	17.9209255916	14.1126152845	5.5176927303	-3.1231860575	2.8288576031	0.482856167	-2.1330679612	-3.7002209301	-4.7551070461	-2.554608908	-8.5256840566	-7.2380624157	-2.3772134446	-4.9326585374	-0.8367194221	-3.5036876651	-3.5966987769	2.0181854696	9.6719631395	-16.9907018555	8.4547200474	10.296132848	-0.3322843479	10.3929121825	-10.6076117532	1.035977484	4.2361946268	-1.0851550096	-1.1425794804	-5.323708945	-11.1796502168	-6.4240108216	0.4322699507	-3.614967503	-0.8616469959	-3.3213371647	-1.3181571798	0.1020678365	-0.5614428924
Neu_7006.CEL	4.5862514781	58.8058595172	20.4193234465	1.5566870353	-0.9892338773	-2.9560478468	-2.950511276	-11.207930536	2.9939666025	1.3114194874	-7.672106906	6.2801074212	-2.5643345338	-2.8291558574	1.360952129	3.2268803259	-2.7442438528	8.7229882483	7.9813011072	-5.4087652317	6.5080397885	2.3689353937	-0.4232929642	2.1515581473	-6.9791533205	-3.8234499604	-2.8888409568	-0.4832554681	-3.3416546734	-1.9710402129	1.3643226491	-1.397939688	-0.7231269523	-0.496070539	2.2639784551	1.1586232494	1.2586904972	2.229772269	-0.3553578038	-3.4684750144	1.5660940648	4.0183458023	3.3866294817	-2.5687844235	-3.306844979	-2.2728818068	2.3937564044	-1.0827145945	-1.6126714021
Neu_7311.CEL	2.6555028023	56.9626062884	13.3514947235	-11.1299271098	-6.887774947	3.0773637697	-6.8851975952	0.7471830164	5.6946040475	-1.9104532288	6.581508679	13.3516089611	-8.238309823	1.0938364788	11.8084585163	1.3279808978	-5.3312326145	2.8238353423	4.9855015807	-1.959874845	3.5978057041	-6.0623120876	-1.8654252517	-6.4972782429	-0.5896664333	0.1003754973	-6.8706918368	4.4936220313	-1.096488456	-3.7048026666	-0.6819665801	-2.9693651772	4.7503834877	3.1849904552	-1.3067484867	1.8587701761	-1.4355731929	-0.9170339421	-3.5619982305	-2.7120484869	-3.1272902601	-0.1147317485	3.1972996748	-0.3283706141	-1.9664282369	-4.6282526042	-3.5088092744	2.3168800446	0.2008834925
Neu_7313.CEL	8.2938032053	51.1466832927	24.5806548073	-9.9519346096	-7.8694143329	-0.4009837514	12.4200804465	2.3781974325	-9.0724100008	-0.20458701	3.5480374838	10.7963675573	-10.0963820228	4.2481375342	-1.265866573	-9.8536500341	3.8900462542	-11.3032790908	-8.6497305359	-11.8012866046	-11.1994852214	-4.8280462879	3.9643847128	4.2152216478	5.6811872031	-11.3511107249	0.7553048446	-5.4941319873	4.1131511029	2.1147833961	-7.0898237441	-0.3938050996	0.6392479274	-2.1295646682	6.8522877622	-2.0860305487	-6.555970955	-6.6611046924	-4.3705188794	-5.6599368554	1.497147071	1.9897768365	3.5114381314	-6.6994084239	0.5167065099	-0.9776961139	0.1597499596	-7.2764747844	7.4317617444
Neu_7582.CEL	7.1296350867	38.2940886053	12.8285486934	-4.4188171177	-5.1139697815	3.0201613896	-7.7020165508	1.540964427	8.5518847573	-0.7711591314	28.3662996052	20.6892212219	5.5368159867	-4.3057142714	10.7021844698	1.2559511354	-3.359821506	7.4710615209	4.3718731748	-3.0891313822	-2.3756952039	-8.5336761052	-7.3572933961	-4.2470672827	7.3607171439	16.3904951561	0.5598708942	-3.7388544472	-5.979680104	-5.4862853346	-5.9976188266	0.95831827	1.5137236447	-6.3699064565	-8.5652481835	-11.0275057908	-5.3066885359	3.739607739	4.1753074966	-5.282790794	-3.8244073857	-8.503860016	-6.3517863645	-3.0694903674	-3.4107477026	8.031348194	-2.902906699	-5.9713861282	5.1802300993
Neu_770.CEL	16.7930915864	37.0832091897	-7.4216040461	-12.7585182122	-0.3578396741	3.8804163971	-11.0529870902	4.2078760391	6.3595604157	7.1548409447	9.175446306	-0.543293201	-10.9461085963	-0.4324998694	-2.7668927375	3.0075516904	-5.5089131805	-7.5961379647	-13.2719469689	4.5101029025	-11.7560584067	6.7201889204	-29.766552206	18.5117883543	-1.5591425544	7.3118619374	-0.7545504072	5.2119768312	8.0755982477	-6.093585843	-2.0452223593	-1.8120403212	10.287160171	-3.2603969263	-11.3770061904	-6.3374819687	15.8158866259	15.3722814427	5.695443922	3.1635365651	-1.9298823559	6.2641725891	-6.0486299025	-1.4732938829	3.6166405399	-0.8949319009	-5.3520519976	3.4146237436	-7.0838381947
Neu_772.CEL	7.8096507837	54.7322761576	-7.1436329501	-12.748674079	-13.0259907094	7.3194073252	0.8649941655	-0.1007295631	-2.7326529457	6.8409637584	-11.1018179011	-15.078720854	-8.0129307324	-3.2595610106	-0.4022321505	-5.6437662353	3.4646927124	-4.7721539073	-1.334120139	1.6930208403	0.8729678542	9.6756316723	1.4132939568	2.9181755935	0.6221788315	-4.8640871739	4.7142060546	0.6570090569	-3.0942744296	9.6398916278	7.8595786009	1.0542565983	-1.9503102964	-3.8878640821	-5.2403275622	2.3018240123	-0.104531659	0.1706496453	0.1318383079	1.3030588367	4.8768274337	3.8025951071	-6.1548157833	0.1014236232	2.3938215526	-2.1237548851	10.3170288575	1.8285608489	-10.4590376264
Neu_9115.CEL	3.3038467183	51.7836833925	30.9859758803	-9.0842512706	21.659444264	-3.3939272154	1.3355510081	3.3652579135	6.8290553398	-2.8157742388	-1.8929653359	12.8581162316	-3.697349395	0.5722889514	8.2258655396	4.6474151011	-1.5744358696	3.5479174034	2.6656592711	4.1318205524	2.9003552047	-0.8439977604	-1.5601088012	2.0140345337	4.4367449132	-0.755878739	-3.4449826372	1.9207512043	-2.5210346201	-3.0081908687	-0.9463765445	-1.7974851067	-4.3345442166	-1.2494263369	5.1392920862	1.6222514162	-6.3355456283	0.1442610124	-4.8219405509	3.4950491899	-1.2475913077	1.3742153398	-0.2460560823	3.4674224841	1.2926100877	3.7899017889	-2.4766846621	-0.1740244745	-4.932662536
Neu_9117.CEL	7.8917638775	46.5458153081	7.5477981712	-9.0840651683	-4.1417386891	-2.1508457349	-8.6295464655	3.8420227366	-0.4166173238	-7.8194190961	8.7887448279	10.8559452201	-0.9523762766	5.3494928483	9.2097361962	0.3590495006	-5.4876567993	0.434005421	3.0428281896	1.4143498115	-0.6009553794	-8.9502732331	1.5581041221	-2.6014933308	0.6852156582	0.8051117951	-4.8711981569	3.4913456689	-1.8733037244	-0.2439611034	1.5186984887	-4.324298505	5.2532972762	1.4798543889	0.3252154512	-3.779622161	0.1234166726	3.4251257531	-2.0569814155	1.2809556407	-2.7408066907	0.0795965368	0.071781514	-1.7227135842	0.9456369925	2.375104883	-10.6855429807	0.9100845361	-2.7952232596
Neu_9168.CEL	3.0032887545	60.5637929025	19.411323742	-8.0746861106	-8.7464132914	0.7768123224	4.3024330711	-2.0919175881	0.7892165232	-5.6704592401	5.7994723313	20.664482241	-4.6358965189	5.8410663683	6.8344594115	6.6089324238	-3.1731047751	11.0232658299	8.9962683807	0.1614752	13.9668007573	3.0995462065	-5.7126889668	-0.9771184604	-0.6160445702	5.5586766716	-5.080225284	-2.3528974147	-4.3072688209	-0.4018917184	1.7559869617	-7.2392884796	2.7250279095	6.6018354762	7.8283339146	5.6125577139	1.2829607059	0.7609154715	-0.3434450888	-4.0258257069	1.9047955879	8.6257788908	8.526847147	-0.5998458883	0.1645756338	-5.4840053493	-6.4699303998	6.7886401843	4.6048270261
Papillary_1053.1.CEL	-34.1085270263	-8.2128062861	-1.2561319325	27.3398533593	-5.0835977006	7.4653774599	9.1122172368	8.7480477919	-10.459730836	-8.9750859988	3.7444571852	-6.9758646444	8.1180285097	-11.1824617248	-2.2652115222	-2.7938187536	2.7220416431	3.3653832981	-3.031012228	0.127478476	-8.5969965976	2.6752567719	8.8337925155	-5.8686284585	0.6341836886	0.2954114549	-1.229283702	3.5238939005	-2.9938183428	-1.3590159941	-8.7864362767	3.4352010176	-2.5738251211	-9.7461968093	-10.543658342	-4.9599008459	0.7548273547	5.7874176699	0.060535938	-5.3585828771	7.1964977615	-5.1555780684	-0.4398159299	-6.6965473283	-1.2654183755	7.1824208829	-4.9638459567	6.686306383	5.2381221061
Papillary_1086.1.CEL	-14.6184034771	-25.9973683736	21.8687276389	-17.1966055945	-21.8558532555	13.9874649595	1.1111077166	6.4999273682	6.8931644073	5.4990064844	-6.7677790864	-3.4717098199	1.7461522037	-1.7940184956	-1.8139890322	0.0002885146	-3.4568549937	5.6150942753	4.6347564486	0.4875044901	2.4151965383	0.0083694937	3.2016303884	3.424308364	3.2615359473	3.5855031915	4.6666718948	0.0147004729	-3.6082345085	5.7212408531	-4.3680124876	0.0714828843	-4.1652040782	-4.0393372349	-6.4922460545	-0.5433921035	-3.5865139356	1.8961675686	-3.8735145048	-3.1130251904	0.880691132	0.4726808225	-6.2533820766	1.2914734092	-2.4251106249	1.9908013699	-3.5640214234	3.6848915436	-4.5556975728
Papillary_1101.2.CEL	-1.8376841219	-25.3329644452	1.6735198956	-21.5979625231	-27.0852887715	18.3911270513	-5.0346120592	12.2598759099	9.7835802534	9.8967354426	-7.1036007556	-4.1818805947	6.2320303429	-9.4581826938	-6.6289849395	-0.2604105337	1.6106364097	-5.5107910939	3.4932568743	-3.3154440856	5.6663013254	-1.9612623181	1.4693932965	1.9224607229	-1.9622021547	-2.2523237043	-3.456585277	0.553743418	1.4466492253	-3.6637420514	-11.9480731315	3.2377149948	2.2455427271	0.6038889449	6.20625292	3.9004772576	6.2891057611	3.839859475	2.3423312201	-1.7786897099	-6.9331208023	2.7243048617	-0.6299199397	3.9417848126	-0.4906810356	-5.0834199997	0.9115255134	-2.5095426461	0.3086846065
Papillary_1139.4.CEL	-3.2030808538	-4.1371499827	-27.2106726641	-33.0365518405	-16.7275059608	-6.7764248674	8.36608985	2.7444534382	6.4272191996	-18.9487459998	6.257497211	-14.5800256475	17.4644554422	2.010904005	2.3646854445	13.2111498405	2.3962123586	-8.2736936941	-4.0999887982	2.0222321281	4.7229427502	12.0153710948	4.9689607848	-6.3375033846	-6.1349133091	-6.5011282711	-3.6761346119	-2.5598058169	0.2216898911	1.3234615222	-5.5428559188	-3.8133272987	3.549891832	1.6425049559	7.1804803838	6.4044504778	7.2182735775	-4.1652608012	2.2653757154	-4.2582940695	-7.4792967294	2.2199936038	0.2146528097	0.5315961652	-1.8042261113	-9.3760091691	-1.9703286722	-3.97192567	0.0749710208
Papillary_1140.1.CEL	-10.9746749067	-23.5718105037	16.2682283415	-12.1291416463	-26.3662373801	12.580198791	-5.9318895662	2.6360475374	7.7545186872	6.364030929	2.3259588385	-3.7992903005	7.8572626827	-5.8895965999	-4.6668602518	-3.6450236675	-2.4089086156	-3.5773526294	5.9966789813	5.5779825357	7.7790324587	-1.553925509	2.7300314315	11.1063644618	-3.867016746	2.0202311441	3.4007593434	-2.6008757741	1.1555409084	5.5507620496	2.4938432769	8.0909900241	-2.295510858	-1.2803738463	-1.7556055157	-1.5999442078	-2.153253647	-0.0832123446	-0.2624693499	-3.2478364765	2.8528490926	1.6100541104	3.8489053764	-1.3660856935	-2.4190375556	2.4080762096	-3.3348348901	0.6956724096	3.7265101963
Papillary_1165.1.CEL	-10.9478222714	-27.6920232786	22.3996944487	-20.8559247882	-7.3333463627	5.7565170461	-4.5822144899	4.5252107194	3.879005787	10.8421879274	-1.8771270955	5.7790336314	-2.1627782314	-3.3529639417	3.6929582582	-5.6045229013	-3.2648994996	-7.8896834796	-1.2876503977	2.4966730114	5.3568807732	-3.3632798885	-5.3494127283	-1.1430919317	2.753028291	-4.7419086585	-4.0269410097	-1.5435782878	4.840532999	-3.9025957804	2.5018079855	6.2117899314	3.4712462462	3.1549078021	-1.7069130255	-0.3120098445	1.1233404599	1.9371877008	-1.9763071368	0.6841041824	6.2188868334	-4.1336236267	7.6584747352	0.0501975634	0.8335245263	2.5454301027	1.5588227252	0.2153079911	1.0827351328
Papillary_1165.3.CEL	-18.8313254652	2.5615124062	-10.7235905993	3.5728268646	2.2145955214	-6.5486283916	-1.5896854282	-6.8607235783	9.1683318119	10.7890387441	11.1520269244	-1.5047744718	8.9677662249	-1.9005266415	-8.1651972757	8.2082436936	1.1033492874	4.5325648889	-0.8949862959	-1.8594305845	-7.0409617481	4.7795603421	-1.2238540073	-2.2768095684	-5.4416865728	-1.313917851	-2.0461021461	1.5015092952	6.3220074555	-2.2404689726	0.3625861039	7.5547119157	-4.6911210419	-2.0959756785	-4.0431224574	-1.4657212806	2.4699310912	-5.4274424563	-1.7126520345	-0.86115144	2.224043883	-2.341116991	-1.6929153019	0.5097946627	0.7210931067	-2.2635929574	0.3997329603	-1.6830832114	-1.3831007833
Papillary_1313.1.CEL	-7.1587422539	-24.5285335739	-6.9130975813	-18.9632695344	-4.7793012768	-8.6529646753	5.4832216678	-6.4179927353	-2.6913549477	21.6294440764	-3.6869105651	4.7751467137	-3.6671604051	-4.6091187123	-1.2209691243	1.3098594356	-1.8477653769	-5.1409410729	2.7114920149	-5.7450830034	2.1424647938	3.0513221322	3.0901255607	-3.028589569	3.9061745836	-6.9897434322	-10.2950006821	-6.0412991437	-9.0008029487	-4.0940617923	2.4256247135	-1.2870806774	3.0954649052	-4.5224646396	-7.4097942933	-8.9145662031	2.558752115	7.4785635739	4.0400615012	-0.0946149602	4.0995336258	-7.7408597539	0.6013335533	-4.0095954004	-9.9491443422	1.7090226021	7.1813818713	-3.2654292178	-3.6608568776
Papillary_1313.2.CEL	-3.9537249227	-21.2209414901	24.8345761341	-14.6613107427	-12.208178778	11.1798584974	-17.1266539176	1.9133584921	5.2665294843	2.7905189855	-7.4365508278	-9.3094542853	11.1144281378	-8.8743464842	-4.8309258393	-7.4411112338	-2.7140903661	-1.6908959147	-1.198245445	4.6840064382	3.0644639662	3.8061794342	-3.7666852557	7.1445540399	-11.842645965	-2.3973984473	1.9700285851	2.3634134181	3.6449227114	5.5728074548	4.9436100601	3.7282304886	-1.3480027781	-1.5617647332	4.8240016663	-0.4784643944	-0.2204879217	-4.710955731	-0.3784171542	-6.2758355964	-0.0372494375	-1.0967035266	5.0963739687	-4.8301055586	-1.8717612564	-3.4373572069	-0.6489077921	3.8454000499	2.8200169797
Papillary_1352.1.CEL	4.5955679685	-19.3949805367	20.944589174	-16.5584863104	20.6786396555	-16.8243439534	-14.5515674344	2.6563229426	5.7574387686	-3.365914311	-3.1577457068	9.780793758	-5.5275316351	2.4828535414	-4.9647354185	-3.693235299	-10.5417097824	-0.156773037	-0.5324736496	7.7381381593	-5.1443039942	-9.5266667956	-1.6430418822	9.0274923293	-6.5551649051	-2.2648365993	0.5970124975	7.3779037627	5.0009266972	5.5343833741	6.4869784776	7.7246575743	2.1732617434	-3.9915100521	-2.0004077152	-5.0597150923	-3.9783368902	-7.5524563478	7.3782809074	3.1106956144	-0.2279834056	-3.2322775573	0.6456595325	-1.7591774887	5.9719130095	4.5750449214	-1.7963968025	3.2218318893	-0.5398286296
Papillary_1445.2.CEL	-13.14801867	-32.2273743157	20.8044615229	-22.6344723212	12.7994060191	-0.7144009945	-2.358432129	-1.6889654108	1.8599435793	15.3886737098	-16.9804930119	-5.0486984658	5.3998500304	-1.2252461353	-0.7658509623	-3.3636432035	-3.1884671755	-3.0086793246	-1.5889522603	-2.5863383838	3.7702230416	1.861731998	-1.4785135665	-4.4084669105	0.2560380211	-1.1743777024	-8.536467053	-1.4214077037	0.9197494949	-5.8308671783	-4.0745810168	-4.0078899579	0.9324577224	2.3597812296	-4.8329734604	3.3774542273	6.0559540403	-3.6111623918	-2.6794670016	1.354069632	0.4160278313	-3.1904122766	1.4548688943	-4.2616564256	8.2473079272	-6.6076824635	4.8470254783	3.77772199	-0.5281139251
Papillary_1505.1.CEL	-5.1133660884	-25.9893440726	19.4927050417	-16.3644712241	-13.46998547	5.3491513698	-4.8570007664	-3.7218181922	2.6689779239	14.2516790766	-7.1160186423	1.42851296	4.8783605223	-11.2363732118	-6.8167646555	-3.8128352648	-3.2296124656	-1.9950040344	4.5120457896	-3.4303144204	-0.0898234315	-6.6829541872	0.8846633673	3.5692734145	-3.2392023402	-1.5932211685	-1.5313130691	-3.3817336402	2.964190574	-0.1334948972	-6.7658539382	4.1289797147	2.1011574586	-5.1929339392	-0.5619184156	-6.7138912258	5.7133507891	3.442140734	3.5293155299	-1.2095600447	0.1546149959	0.0028883057	2.4508050943	1.4754028909	-1.9368077752	2.487965844	1.1563738857	-1.9888584106	2.6196742043
Papillary_1567.2.CEL	-29.0972337702	-10.1295890413	6.5380336478	9.9637584424	17.5670138701	0.7469152804	-4.1248408994	10.9443738045	4.4106008068	-0.3656637322	-1.7670322949	4.5099310893	1.906768084	6.2937418927	0.9923507041	5.6580203433	-2.9343191376	1.8956910573	-4.6112079907	9.5669152169	1.8100006101	6.4334493495	-5.3421608909	-2.5287829434	10.0492860516	3.1413431695	-6.3788213063	1.3654445835	0.5623389807	7.2881255193	-1.6123945607	-7.0291868145	-0.0651170757	3.3335229091	7.3687089261	2.0953123901	2.0864081516	-4.8184212879	-3.8232934074	0.7593097239	5.6816864163	-0.6393464191	2.2856514151	4.4331220009	5.7223617264	2.6333188248	-4.3230591695	6.2064195252	-6.2885771991
Papillary_1796.1.CEL	-5.5240717604	13.6051058116	0.1177768439	-8.0133423558	9.2311669308	-15.4667875257	-20.0072740272	-2.217843776	16.3283873633	-9.2088580809	22.9317305126	-0.6391015065	32.3328774219	-4.1445134675	15.610944242	-8.0264539259	-1.7174640574	-14.0576287916	-16.95029814	3.4588824933	-8.1154131066	3.2905286504	-5.6938496456	-10.8178644225	4.0139532083	6.9659061616	10.2240212867	-2.4549433483	-2.1509731457	0.075295398	-9.5589615188	-0.577303211	-1.5417723541	-13.589330902	2.3851607288	-0.142323951	-16.6125561922	8.9274409276	3.9042441961	5.371419167	2.9204224145	7.3845484635	10.4548301854	-3.9202100231	-4.102866593	-2.6279106776	15.0864688074	-4.7461111455	0.1902259907
Papillary_338.1.CEL	-9.5380560028	-21.8077620469	0.7128013207	-32.4216559936	9.27821563	-21.6631477443	14.5359704261	-8.2439018406	-14.4775758456	0.9920527091	-12.9000345151	4.176932154	-11.0113352165	1.504809934	0.6749999961	8.6877212116	-5.4124141697	-1.8519719039	0.025225952	2.6335355881	-4.7912506119	0.7736385533	1.0537818985	-7.2081757958	0.0602362723	1.5890783484	-3.6066046415	-2.4451585759	-5.9243595106	0.4261832607	-4.0608431807	-7.6849131536	3.3418940953	-7.5233410228	3.6146640863	-7.3584503792	-2.9644214987	-5.6895453192	12.5745261903	-8.349341679	-6.9933166536	-2.2712840621	1.6437176664	-3.5627149199	2.6559203747	3.6509531598	-0.3271979124	3.9352984286	1.1627465526
Papillary_339.1.CEL	21.2903140146	-11.7713516545	-26.2163840998	-13.7239277298	34.0253684418	12.5375975269	-6.0401986149	-2.0062364762	-23.8777648573	6.0334932629	-13.3358774675	-10.4151730084	4.3238677256	-8.7529182295	15.801204277	15.115640116	10.3103532667	7.4692518798	2.0388885748	0.9894277292	-0.2957946749	0.4574932629	-12.7654719141	5.1274916195	18.8596263884	1.1333718025	-8.7312075632	10.0584255916	0.4195935873	0.8830618688	-10.0009111657	8.1546487577	-1.2168890869	22.1299917823	2.7991665909	-1.116573072	1.5181833375	-4.7854518321	6.1180674465	-3.4783416834	-7.3178505077	9.6913045396	-5.8601678697	5.9949445634	-6.5907036612	-2.1831288598	6.1803478282	-10.1900449482	10.8972027748
Papillary_381.2.CEL	-19.0815696406	-29.3886183595	9.8563143297	-24.1060670753	-6.3283241513	-5.9181726701	4.3953585573	2.3280649863	-0.5174297317	-3.2484267407	1.8876746717	10.4595005875	-14.4378688416	10.88047415	6.5685479084	2.5822999968	-1.0402434107	-5.3663927873	-0.6748565366	0.7539908877	0.5112691011	-4.3660896513	-4.2092829029	-2.1058693852	6.7210731618	0.4576781414	-3.3955423691	-0.9741231904	-2.1319000565	-1.7947287588	3.9759336511	1.4080146434	1.1944695713	0.6699922933	5.1488810899	2.0239101315	-1.4582471499	-0.8545309127	-0.2118472199	1.6768416207	5.1714136091	-0.7746619245	1.504538147	2.1271020738	-0.3351220029	1.1903716174	-2.7449208342	0.5775803664	-0.3049560897
Papillary_381.3.CEL	-12.9351145867	-19.1425271515	-13.2436138887	-28.387479547	-22.8412725865	-9.2486437891	1.7296873195	-6.916530078	6.169994932	-7.0047620855	11.35650618	8.4567736988	-20.319911134	9.0556250388	5.2327965627	7.6642051456	1.1150024433	-3.722115623	1.2651170193	-1.6521232764	2.4971989445	2.1881038885	-10.3504427125	-1.5604782358	8.3199571541	1.5085478055	1.0906973257	-5.5772800766	-1.0354163404	1.428892409	6.2169539897	9.4545028882	4.9478556327	-4.4597195827	5.7142070092	-0.6337345093	1.0101346217	-1.7007834636	-0.128267968	4.8372194068	8.8002983441	-0.0542654132	-2.4946144114	7.8217743337	-1.4627201457	6.1357133559	5.8550735038	-5.2308392708	-2.0601810979
Papillary_381.4.CEL	-19.6671215656	-22.3704958622	-5.0702632895	-26.3122571402	-8.8073922885	-11.3558475916	7.9059910203	-5.6415828795	6.9459303391	7.0364974149	5.7744055944	10.6884169733	-14.6753068522	10.6873053846	3.2732653705	3.1636999808	-2.292561825	0.1818148246	-1.0339765753	-3.8352031473	-1.8797772845	1.0636739018	-2.8249419953	-1.3709855368	8.0601268136	0.5833056711	0.6849055994	-3.698883334	-3.3999990864	0.8203416011	2.020382774	3.0143028501	2.7697523547	-3.0540995499	3.0011830684	-4.0402314564	-2.0379145833	2.3151954224	3.3313275746	3.0616447418	2.4116970174	2.3713617984	-0.3706283185	1.2026800336	-0.5373314364	7.7024090711	0.7018596396	0.4573935267	-1.1639300259
Papillary_382.1.CEL	-5.3443406596	-21.7463828314	23.0594355649	-14.4046362653	-16.004192918	18.5127936281	-12.856732491	18.7392377286	0.5606215984	-4.5137490404	0.6746979574	10.4222550211	-4.367194518	-7.187405455	5.6080803809	-10.0928574685	5.8464485295	-2.239636426	5.7321596395	1.806790535	4.2650989985	-13.1349837889	1.4015527956	-9.5664942024	3.6071274407	1.6024896431	6.1254197302	3.0593464502	3.6217558066	-1.2839984167	6.8058187411	-2.6102443496	3.5614857396	6.549984667	0.5720180292	3.864512419	-1.183905446	-3.205164341	-1.1725184574	0.6899966172	-6.104757589	0.0270954555	1.43255707	3.3103456323	-0.18015262	-1.9458344961	0.3983484108	9.0828138285	-2.9738555149
Papillary_384.1.CEL	19.5969225248	-11.2582458187	-12.7343231242	-17.2815522791	-0.1715846021	39.1494220368	-21.6247409686	-5.6011731965	-21.8391446478	0.9007262628	5.0070046731	-18.0639876275	-10.7370397471	10.9705624712	12.996469835	13.9895072991	8.5233002378	-1.0580810823	2.1672693164	-1.0427235166	-1.2418690161	0.941693712	-0.7978638133	-7.6648762292	1.8230444016	9.4141125558	1.6524798006	-7.6988154252	-6.7690402231	-1.8697499358	9.530359564	10.4105514063	4.838192066	-2.1655436211	9.9922683554	3.2513966606	-2.5398396908	-5.0231186203	-4.4950052219	-4.2712228507	7.2349205155	-3.9135059206	2.9847375748	-7.5156249023	-0.6937036272	-1.9096242102	0.1197563172	-0.9760315319	0.7743885231
Papillary_494.1.CEL	-10.3156992147	-28.114138154	30.764526922	-20.4133240366	-23.0918447912	11.3634062087	-14.9578671564	4.8048022964	13.2437097739	9.7388641727	-0.8425362018	5.2693962658	4.1716376877	-1.9023195167	-0.9105221756	-9.0415825359	2.1272008232	-4.8313401146	-0.9649202538	-6.6435812407	5.8217756735	2.5939817588	-5.4914837479	2.9563782144	-7.0833292399	-4.4020462983	-1.707667854	-0.2701776364	2.8617757815	-5.7887030513	0.1364439052	4.1264662366	3.6436060248	6.3007273489	1.4477558887	7.2654632899	0.5013461411	4.3239619061	-2.6952274717	-7.7285690999	1.7715639316	0.3759858266	11.5848227699	-5.9205799276	-2.1914702157	-5.6508208982	-0.6108445538	-2.8127827128	0.0839277735
Papillary_523.1.CEL	-17.6307763991	-24.8296397527	33.1988990351	-14.356400889	-8.5859339155	5.2491522654	-4.1055269341	4.4744253363	9.4450756524	-1.1480118305	-7.0518548271	0.9335898908	6.1834080127	-5.8339562796	-1.245782543	-1.9088758	-1.2782675501	1.0967363013	3.9394827939	6.9498826644	5.098677533	-2.5041909776	0.4987577616	11.9909408845	-0.3097771569	2.5281000434	4.0093584279	2.0667088605	-2.2571351006	6.6858747043	2.1397385596	3.3611902877	-5.2450531119	-1.3974914844	-6.0308056475	1.7710469134	-4.0093278985	-3.1117872803	-1.4333068966	-2.7631619088	0.7160891982	3.4506701155	-5.7591499408	2.5273176485	-0.7280537306	-2.762912049	-3.9137571508	3.4568267322	1.9068585728
Papillary_523.3.CEL	-8.6462142838	-16.951469289	29.916377222	-19.3698833873	-1.5213579566	4.7622069343	-7.1349001609	3.1784089427	14.3544134706	0.1813873661	1.6559860612	0.7997886437	11.0282774553	-9.8543682559	-2.6678046613	-7.0289651836	-0.1410204617	-1.3808433235	3.6862238786	5.1985849908	10.4451772507	-4.7230225668	-1.1914236657	17.5188681738	-1.4354463383	-2.3184823339	5.4284629941	-2.231953668	-0.9364990153	5.6811505215	7.7160635043	6.3892731741	-4.4780660003	-1.5015504486	-1.7059218088	4.7272678125	-8.0458751222	-10.0559260703	2.2701303688	-6.6838023489	-3.9979786451	1.4660750182	-6.7430344358	3.8741240674	1.0704637828	3.458669074	-3.3850437138	-0.4847952266	3.8717461902
Papillary_534.2.CEL	-11.1096583991	-10.7715350873	-22.314508357	-28.7811076786	-41.4053203165	-12.2396902413	8.7955349875	-9.459584036	7.358417331	-25.1841570969	8.4610606221	-1.5173952393	-6.2259196236	0.5842695502	-2.385735976	10.6857222098	0.3196368503	4.8637435409	7.6201610749	-3.2176539488	10.865942688	8.5672535351	-3.768866731	2.9317926639	-11.4150115947	-0.1035289995	1.5561829434	-5.116690757	-4.0194886408	1.6206773875	-3.3960911711	6.9734517318	5.4393227422	4.3718915463	-2.0066711312	-0.7742836808	4.3258922174	1.6950982229	-0.4209774724	-1.8765509568	-4.2098348696	-1.9022147748	-5.4858542378	-1.2136285136	-3.8439271548	0.9099093119	8.6881260781	-3.6728082794	3.6308904669
Papillary_589.1.CEL	-19.8573832005	8.2899243764	-9.6324213716	9.1987687868	-29.2645339571	14.2065633142	1.6720835263	8.6823804677	-3.6200933055	-9.9249820487	9.4599357937	-3.230127342	6.4611753567	-4.3294301463	-4.8851122551	4.8234208735	7.1665598592	8.9412134299	1.1640423317	7.5593762896	-3.1781117649	2.0152389882	4.5383993804	-16.3955711389	2.1318012671	4.2233810808	2.5427214965	6.8150777667	-4.3277994061	18.0702223907	-4.1016535252	6.2931594041	0.2277042033	-8.0601047958	5.6557884031	-1.7879126523	0.9857235284	-2.7263767218	8.3599449267	-6.7635449465	0.2466798774	-0.6279680563	4.1236664677	-0.3991657412	-1.0808663102	1.1074613494	1.8393194357	3.5407447657	2.0506275683
Papillary_599.1.CEL	-13.0668847387	-2.7760695732	-5.0328878576	8.9840776822	3.5013699817	8.6456035275	-1.1249950378	7.1721862122	-3.0344713463	-0.7864101754	-1.5355890554	-12.1600684234	5.441981364	5.6631081792	-9.180152571	9.9584773818	-1.6190637569	1.9911078399	-4.799033149	8.6216933896	-2.5527934895	4.2773180966	-3.5466417029	-4.2088142501	-0.8410573847	5.3332893182	0.0724002947	1.310116023	7.8527593891	0.2607309069	-1.8477408333	8.1610852772	-0.9727884157	-6.6843100299	-2.2514375395	-2.537203486	-3.1205073301	-3.3076155116	5.1458504737	3.1856228552	-3.8670943449	-7.1258440149	4.5464147897	-0.0574516657	3.2493384307	-0.4627841151	-2.2941089204	4.1845630908	-5.0586294939
Papillary_641.1.CEL	-8.7987915943	-12.9464383072	5.2508391695	-23.6318319094	-9.4991628133	0.2655054595	-0.024046553	9.3490258614	9.1468425662	-3.2268373421	-1.3929700212	0.435831764	4.6007747729	-1.3561162168	1.3031944361	-0.8534254886	0.7038028663	-8.0363830359	4.6795908282	5.136898171	5.2154821245	-3.7408976825	5.7614505183	7.7211362713	8.7083684114	8.8452477316	4.7190949155	-3.3922013508	-1.0047323711	4.9402447061	-1.994437456	1.3980295636	-4.924203863	0.9536322064	0.6227872439	-1.8893087654	-0.9743913041	-3.5704107063	1.9154816628	0.1702079501	-5.7998710016	-1.0966170417	-5.802284906	8.566778523	1.0341064796	2.2417070518	-5.7519540745	2.1216635303	-3.4634751901
Papillary_736.1.CEL	-19.4045364123	-20.6422011336	-8.6303895041	-23.8465052643	-12.3851116914	-14.0276299494	17.3976610919	0.3086144784	-3.7361716721	-33.4537063924	0.400017843	-1.1329770487	-5.4235438539	6.9333117097	4.5950554014	6.7678201969	-1.0514309443	1.7338870691	1.597665549	-1.5924409614	1.3792493589	-1.1958785886	3.4291461784	0.0638340026	-1.5114884429	3.6331913641	6.6713374964	1.5951923317	3.9451797433	-3.3578151699	3.4309348529	-4.5527314517	-6.7446352022	8.6148503564	-4.5697811739	1.8961657796	2.1098253283	-2.2316834171	-5.8643276843	4.5420337687	1.3686499592	-0.1860952282	-4.0495201082	2.9583783484	-3.2798762707	-4.5560084882	0.751603874	1.3076961705	-3.7857822757
Papillary_745.1.CEL	-30.8739237332	-27.9225803275	12.9150490658	-28.1316068439	5.521734042	-22.8102539292	15.7226174142	-10.8496217713	-4.5798031116	-19.1803866669	-11.1008241228	-6.162678127	-3.4611787095	10.8002441798	4.810510738	7.5128024964	-8.9317362103	-3.2965212846	-4.3859870285	4.5944582419	-4.185710314	2.5925407813	3.619413304	1.1613122351	-8.5707789533	1.4871221631	-1.6659317445	-1.0623573108	-3.84599981	-2.6999012503	-2.1885963031	-3.5026834508	0.8394883661	-2.1397766767	0.7268330514	-4.4834411247	-2.9719779595	0.3886522832	1.6423308021	1.6077170357	0.3660868274	2.403369169	0.3898670518	-4.2984390556	-1.177782155	2.2660934528	-5.4396523077	1.6350369261	3.9343462905
Papillary_745.2.CEL	-14.8622521782	-12.1432562242	-4.4749409561	-29.9295502624	-3.3870060965	-23.5158799406	6.6218774263	-8.8170415811	3.290700237	-29.2028986314	-5.7782356261	-12.6461558389	9.6017929003	2.3517189854	6.2818593714	12.0373307821	-2.2071095142	-10.9717463534	-1.472006378	3.793971673	4.1014897317	4.5695055042	2.4992019927	2.4342923406	-8.0823584964	-6.442463918	-4.9310378059	-1.941871408	-1.8658473616	1.8019792092	-4.9536262679	-0.7637559368	4.7305401453	-1.9298461342	1.4104565916	-5.6528079482	0.9176700132	0.6229011155	1.789963779	3.9159774627	-2.7613004272	4.8831154627	-2.7422815898	1.8167956943	2.9091942845	3.6279811966	-2.8354312958	-1.1336403811	-1.7437918048
Papillary_746.1.CEL	-33.6117828776	0.7094491651	5.2579701732	32.7710373318	12.1316353921	0.467548487	6.5074113125	3.1659596933	-8.9941808552	-1.3497754712	-17.3931774729	-1.9257925578	-3.0594342595	3.8355723503	-2.5546882232	4.2405709482	0.964300188	-6.9894670207	0.2991399749	1.9861908438	6.9039629418	-9.3699444613	4.0204936832	-7.5027949192	-1.6434462654	6.0472968818	10.5976251198	-4.6845249822	2.6130091249	-5.8743577739	7.0775314458	1.1424572567	-5.868000852	2.3175870477	3.780360643	4.621454492	3.0927537865	8.0127517368	3.6219073631	4.5152187506	-0.6504606898	-4.7709503317	8.6153002522	4.3394572592	-8.5671350216	-4.2925185233	-1.1675781326	-4.7242619105	4.6927080446
Papillary_957.1.CEL	-26.4239762193	-30.3343032058	29.9043338466	-4.8352331096	-9.9992164285	12.7061562831	7.255208855	7.0464618712	-5.4627603254	3.3902772595	-7.0632237427	0.5585338785	1.3247249391	-4.0109257762	-3.9936063389	-6.4916863318	7.4474624611	-1.1415242051	-1.3376409832	-4.9581273991	-9.3308671332	-9.4568499032	6.4680217316	-11.4524654357	4.0729485797	9.6682476791	7.9747071272	-1.3504801582	4.9985209419	-14.3409916255	-1.5628677961	-0.9066679933	2.2850059805	-0.9879237065	8.0077586804	6.5266721847	10.336193653	5.4767590064	-2.6569171422	12.6743808093	0.6707185965	3.7458793829	-4.6610185412	5.7619835717	5.946974831	6.525981441	-1.2547805819	-7.1732308693	1.0227135192
Papillary_B1503.2.CEL	-24.4847839556	-27.4410412798	-13.4583028043	-23.3681457801	-29.5795394929	-6.1589509278	20.3894336773	-1.8706007116	-11.3268956256	-6.4179400789	-3.731195091	-3.7134866319	-14.2086707515	3.3092706291	-0.2605431271	5.2994008007	1.2190335029	2.8402011425	-1.2077043381	0.9482953546	-6.1805018606	5.7925955577	3.7722833396	-9.4621324422	0.0391515181	6.6952483106	7.3676865588	5.406208032	-3.7571252292	-2.4561938892	-0.720087995	-4.1791956145	-8.8114582269	1.4554098614	0.4067627389	-4.5597720476	-5.9097022699	7.2151238734	-2.5938724495	-2.7686796188	3.9679678652	-1.6814306489	5.8944111428	-4.1887113835	-2.6240967692	3.5042368371	-1.7284439327	1.9398359814	-0.6968414303
Papillary_B1503.3.CEL	-12.609537738	-26.0475402616	19.267510348	-24.6364038301	5.3901523231	-1.9406615047	4.7965915053	2.213901447	-0.400165179	5.507813271	-10.2995443384	2.6429003933	-3.8279106271	-4.8414997225	-1.018330413	0.3833342402	-3.233859361	-2.1554455255	1.6099376342	0.8227584321	0.5755879816	-4.103079088	0.9691194374	1.1326348828	-0.0966228931	-3.5547220574	-4.7171441106	1.2166218781	-0.9302114892	-0.6230423696	-5.1079784555	-1.2121610518	0.8521428193	-4.3168673053	0.2387225163	0.690683119	2.1884766499	-2.2440952027	2.4895326352	-4.467011521	-1.0731281977	-2.0527279789	-2.1218601555	2.3138014523	-0.7198202128	-1.9629361666	0.8669521629	-0.2261370669	4.9509933543
Solid_1088.1.CEL	-18.865316202	8.4160219883	-1.934823977	3.8771808288	-19.6880841832	4.7789286719	2.2762716589	-15.0266167013	-6.2012275258	-8.2603363291	-3.0086811477	-33.9916559377	15.1562674084	42.5799339236	-8.4097067717	-35.5342558794	-18.1098824897	34.25681179	-2.1172716575	3.5094343154	8.2158707863	-8.7259231146	-13.8327789662	-5.790968692	25.4218633155	-21.8627910419	0.0270325713	-10.2490946024	0.2242039947	-9.3332248245	2.1710282784	1.7634076732	1.332234158	-7.2476556529	-4.9382707292	2.6666682736	-5.262388269	0.3083541757	6.1943095582	0.1468877195	-10.9797825483	2.9880961267	-1.9115564724	3.1049482263	-4.6008319927	-1.9018001253	-1.8655307657	-1.301669477	0.2105896049
Solid_1269.2.CEL	-8.1288141187	-4.1607513952	-40.7249916654	-4.0899751791	7.7209590061	-17.8309214125	3.7005917255	-7.2667134355	1.7095816264	24.0626624426	20.1784229389	4.2410704227	12.4441767788	-0.0177774721	-7.5657580196	-2.7201871954	1.946109461	-8.2634137165	-1.1195217467	-4.4937332746	-7.2963532158	-7.752820459	4.5239303282	4.7719972659	-8.0219561641	-8.8571279638	-3.018793376	2.3006083272	1.715377878	-2.6768185391	6.5861025098	2.7358173925	2.579552446	-1.9520700279	-2.4833307175	1.2672226089	0.8867600111	-1.1409770939	-2.3995085337	8.9610125005	-3.4575502437	1.2057618245	-7.9128573356	-1.446199782	-3.7792173278	-1.7625213777	3.2520355356	0.050415334	2.8996036105
Solid_1347.1.CEL	-20.6667228514	4.836866535	-15.1099314722	3.8313106349	-6.7285236986	-4.9174490068	-11.7897508036	0.9481369002	6.7064558198	0.8951294209	7.0567149815	-12.5724486834	15.3603679793	12.7019678659	2.3114572606	-16.132070563	-10.8117158988	5.1070991507	-4.7111711953	9.0834680215	-4.2447950686	3.0394354222	4.7135190789	2.1643743991	0.6308424631	1.6933320828	-1.6105263311	14.3421875162	3.962313711	4.1871059813	-4.0343633996	-7.016092062	-1.2780257646	9.6821668225	3.355105555	-2.9692169419	13.4060440883	-3.0504045329	-7.4762468603	-0.1770405233	12.8076403564	-2.779018908	-9.3828853403	-2.9947843222	-2.0767757205	2.9042428245	-3.3212105386	6.9816001755	-1.5813981251
Solid_1806.1.CEL	-26.6731590719	17.0760819089	10.4788694599	20.8010621159	0.7851632746	-1.4831360662	-3.4767329536	0.2141217843	-6.8792098558	-2.3644433484	-0.2563319771	-1.2293450267	0.5197758493	10.3570869629	2.0391022507	-12.4815881439	-1.1543299568	-1.0588967834	-2.7768616824	1.6119370527	-8.7425632013	-9.1917685711	12.5063735061	1.6136511587	-7.648760616	-14.3745152422	-0.9610726594	6.885865993	-5.6044469955	12.5508340178	2.9258110239	9.550690612	-2.8061054616	3.0352869698	1.2286416276	-8.207436672	4.6920450226	4.9587414302	1.2001964542	2.7301611236	3.5590526837	-1.1528006831	-3.7227781811	-6.1679824129	2.7694273667	4.8722084637	4.186190741	-6.5670485879	-4.6884574814
Solid_1807.1.CEL	76.9035549025	-18.3640752815	21.2438147856	28.7627661784	7.2212698374	-25.9519292948	-14.2131235396	-7.9082600405	-22.0225263626	13.463748667	0.1147084726	-3.1890158018	-12.3739603058	16.3381226096	35.4919787651	-8.5033321852	-10.5946702151	-13.5395381645	-3.3784962968	9.5181297704	7.8744211677	12.513060409	3.6715927547	-6.9598708211	-10.629852927	9.5557238053	7.2735907556	-4.7368569351	-5.1459813995	2.2321236506	0.4800229645	11.3311909873	-12.1028914651	-17.735570035	-3.793524213	9.741295398	15.8343031366	6.1196869191	-3.0684522426	-13.512979007	-14.1529784975	-0.5457351528	-7.0110385687	1.3579853399	7.0306896699	-6.7671113416	-4.1144151008	-3.2017044588	2.5349018465
Squamous_1066.1.CEL	52.9967845363	-14.3693478734	15.400863878	6.0336720678	31.2389012431	23.2760900692	14.0205519162	-28.6539885946	11.2818853172	-8.9483048563	16.0382886019	-12.661165723	-7.3027834513	-18.3947609043	-4.2879849109	-5.5311804278	-6.6470055447	-9.5347999344	2.891794793	1.9566064529	5.6253212807	-1.5292643946	-2.4701193169	-9.4311138987	5.1368155892	-7.0016689934	1.8797811952	-0.5548724939	0.1669250536	12.1259341611	-0.7009891892	-1.9637709984	-0.7925395267	3.250502709	-1.0033199305	-12.5491796401	0.1865187167	-0.0664923953	-3.1011046127	4.7912587967	-9.120063161	-7.0762810921	5.9494554321	1.7656703723	-0.7531498023	-4.007012464	-6.0585357267	-1.1721691419	-0.6634488127
Squamous_1066.2.CEL	49.5209454082	-17.7158194327	16.8573298124	11.1203115	26.7306921505	16.3915790354	18.236895483	-25.3327097917	12.6909315965	-11.4752833692	4.5882354925	1.5330469893	-9.9918774902	-12.900598358	-12.931066706	-7.5375940667	-1.5543417976	-0.0613222567	3.7122241596	5.5849053821	4.8516891555	2.2366435266	-3.3769150041	-6.1359997368	7.4728403649	-5.1445829009	6.9526595817	-3.8649308227	-4.9571206152	19.4310521468	-1.7644721627	-4.0781521554	11.6477206978	0.6207438279	-6.36401311	0.9242634152	7.2085878269	5.9850639862	-10.9157977521	7.9657129909	-3.604069751	-10.546599654	6.4175412731	-3.3960704467	-5.6417458885	-10.3497676644	-2.419479978	-5.1879513706	-0.830060692
Squamous_1346.1.CEL	15.9843857246	-12.4104921672	3.6095024947	10.7098434752	-2.0299764242	13.2067311334	6.4009367606	14.0917762469	-38.8320756642	3.4402534418	17.9772548076	7.473546087	9.1054957364	4.4447996177	-5.8803497986	5.7491904022	-6.7174424738	-0.6691751754	1.3253220817	8.9000972597	9.1866460936	0.1524590288	-3.495167609	-2.3713420149	-13.0654629751	-5.8441240737	8.1739227606	-7.6036073418	-0.5196996998	-1.5714705542	8.072875268	-7.6789518195	3.2314870482	-0.0313243104	-2.6988311461	-2.312380386	-0.7261655787	0.5251784142	-6.004053166	-1.4330635226	-0.2784587551	-0.5544582437	-0.0128278362	-7.2221141326	4.5822470531	1.9544448926	7.5606372786	-0.0418313438	3.2648997619
Squamous_1359.1.CEL	48.8993487119	-20.5819203013	-17.0563821857	13.328430967	25.4660116571	32.2910461435	27.1526180843	-30.2837514986	12.728053844	-3.1970298182	10.2136115446	8.5474729661	-8.7119978806	0.5457009871	-1.6568097262	-13.6227437352	-25.4691260201	-6.5472301282	7.7832003495	6.6648804594	5.2152220883	1.6439103424	21.1684541858	2.3229600836	-3.806343664	7.0203096923	10.1043567169	10.1561072517	7.6659767681	-17.6476805081	-8.0069006521	-2.1164821049	9.8367865391	4.5676992784	0.020511975	10.3494425396	-5.4754200443	-4.565851671	19.4395428629	-18.6068092177	14.0582960891	3.4890666736	-5.1105683679	2.5073316538	2.6375140499	1.4718194903	4.3421500373	-7.3688874869	-14.6260163515
Squamous_1445.1.CEL	14.9569496364	-19.2024846987	23.2856421787	0.8128461173	35.1459435554	11.7007950115	12.6298754263	-21.1205754044	7.1676234029	0.0599041621	9.812295615	-7.95486196	2.1885168004	-4.8449776663	-4.5314205416	1.6844058282	-0.3125187215	-0.216963453	-4.6169305092	-2.4255437229	-5.687988494	3.3542280343	-1.705498561	-4.5379581659	2.6423113167	-0.0378493916	-3.9581557116	-2.4373509495	5.1921320943	1.8470635944	0.4893507832	-0.057215475	-4.6183532494	-1.0745761721	3.7978278646	-2.6753245229	0.7364889066	-4.3680414527	-1.2501568491	1.636620266	-0.2329129388	4.9550973618	1.3714673769	-0.2904900794	4.2637122985	-1.0260852153	-1.2612477426	7.5607660836	5.5034111327
Squamous_1569.1.CEL	52.7225568603	-21.1881173453	37.8362931949	27.1777989636	-4.4198423421	-22.2529690572	15.2696570158	-2.3955857881	-6.5887347794	15.4950125226	-8.220959097	1.0918552438	10.7636472097	20.7079751953	9.8877724307	-19.5242482688	20.1289112384	-3.8513308471	-4.2285967764	-31.5282551923	23.4107042092	27.3466725479	-5.2667084846	-6.0736087885	-8.8044870998	12.217998447	0.2049546844	18.2190182372	17.0108640275	9.1994626018	-3.6399494148	-0.8294409591	12.1560560675	3.0250305554	-2.3851778712	-5.1681102145	-12.6602406132	-3.1016929604	-4.2442354604	5.8187690528	-3.7718776508	-1.2735250289	0.697973324	5.4625596512	-4.7047222242	8.2924623876	-2.6925465235	-2.3965765898	-0.0050309293
Squamous_1575.2.CEL	-36.2189124606	-6.4878244867	-31.6323326566	28.9043379178	-14.6866733326	1.7169970431	-5.112751609	-1.7620348688	7.4615066271	8.3109585309	-0.8531085989	-6.013739498	-6.4272776755	14.92016587	-2.0846837403	-1.9612431011	-10.4854178618	-3.8216342734	0.9432261157	-2.0266643268	4.3882495354	5.6272126428	6.1739636722	18.1493280367	-2.1251531442	1.156928649	-1.0396620844	-3.4581267722	2.3841734041	-3.2639299801	-5.3108828562	-0.3469048011	-1.5350445969	10.8416693002	0.6358173206	-4.9362978798	0.3746212059	5.1509812045	-11.259778477	2.5961613221	1.3006849872	-4.1100357451	7.0220074988	0.3856870877	-1.2470547015	-3.5255444733	-6.0793067827	-3.9083530813	-6.2196809525
Squamous_521.1.CEL	-16.5241074914	19.0912068202	-18.5532233095	10.9500452621	23.5964802365	-7.9412970746	-3.2922855449	0.759228062	21.8175345636	4.195553726	-18.6359735957	-18.9644529631	-0.0268130793	9.0178402992	2.2453203167	5.7818701151	3.428564325	-18.2191468198	-6.6490126958	8.2844522833	11.1388432107	-29.7489949952	-11.5344121776	-11.8590515282	-9.427593913	-0.6416297446	5.6634319639	15.6016551749	-0.5033148642	4.94013211	5.5877575523	-16.0090092755	1.0847440677	0.7025524254	-1.8281170938	-0.9413194807	-5.9583451341	0.3006382634	-0.8642688529	-9.5103483859	1.6412429316	3.8745063509	-10.6609998864	-9.6217222006	-5.0597908601	2.2807246216	-3.3869171421	-0.216307084	11.0219950834
Squamous_525.1.CEL	11.6384908056	-9.6182608043	10.993021683	8.4268850603	9.5167403701	13.5228471463	22.4374432711	16.7046681767	-28.6323105298	8.4981275544	12.1962457452	5.7622580813	20.0363274471	6.9059112957	-16.4691892713	14.585736385	-4.737133836	2.058666934	-1.3338288538	8.3909957376	11.9708977571	2.9396182435	-10.3672755618	5.573927613	-4.2819655156	-1.1202601891	0.6514340616	-5.8730263832	-1.0509380339	0.4984857599	-3.3743325418	-11.4192846193	3.9239706817	1.6842448832	-1.6057817045	-6.7973530787	-0.1300574656	-1.2785234071	-0.0627751953	-0.1831404808	-0.8966982197	1.0560661876	-4.2024200994	0.5579524343	7.6399220319	3.1629929577	6.0116942012	-3.0300136056	-1.5886366052
Squamous_598.1.CEL	-23.257762636	8.3291563352	-11.5886842166	25.9488469225	16.1143403489	-1.6850765158	4.2920517514	10.4064699179	12.0355888848	2.1611661516	-9.209164821	-6.3186202944	0.6881581237	12.0340769911	-3.3856608126	9.0602095611	-0.364614434	-14.8776359069	-2.5027974894	0.8806805526	6.3856197576	-8.4195165547	2.203667004	3.6238941679	4.5747258887	6.4787817826	3.9224483567	-2.3579232548	4.7272789278	-6.6574935316	1.0635809973	0.3775295791	-1.4212335559	-0.3377641169	1.2649060452	0.4192448368	1.1292322138	0.3317229868	5.7839960717	2.0090629192	1.7322482561	-8.1850684192	1.8841722144	5.1977834829	-8.0544418194	-0.5579034474	-3.8411199796	1.9410583928	5.162543257
X1226.TM1_Mouse430A.2.CEL	41.1108720086	-4.2083929602	1.0730419723	46.519983953	-38.5829717818	-28.4285996265	8.6058390231	-12.2425136278	-8.7492513821	5.3759186586	-19.0272325444	16.2480206074	14.2250472195	-12.9389003098	-6.421288179	16.7570897867	-30.1631392019	-12.3581720718	-5.815677578	-2.884280446	0.1155581893	-4.3022407053	-15.3670374548	-6.3290714558	18.3711589453	-0.0437122437	13.9763479408	-2.031656271	-2.6422184542	1.2394035479	-8.0008112544	19.976793098	3.2051438759	5.9017571324	9.8904459635	0.2797150625	-2.3502369594	-8.0535471721	-8.6266793571	2.1891357341	9.4551271853	2.5501968839	-9.8358770204	-13.0585467616	-3.044778329	-5.5973285238	-11.3973249333	-1.3829356376	-2.1790877968
X1260.TM1_Mouse430A.2.CEL	18.1471327413	-3.1226508363	-17.0133759057	10.2866533839	-37.1503917648	25.2224077264	-3.7854111332	-25.8680071629	1.5708197191	-8.9848741813	-11.6019948513	10.6034974761	15.2289083674	11.7825375019	1.1567707624	3.4498966147	-14.471016915	-7.3211606535	0.9220233218	-23.4524820824	-11.2816272408	-7.6620059364	9.176128203	8.7443730341	1.8132815728	12.7949664127	1.6074193358	4.5746203534	-5.5607044714	6.5560073199	14.2949511385	-10.2265196405	4.1040489216	6.8974202747	-6.2719296208	1.1582590216	-4.2049435506	4.7274464342	10.8462503439	2.6636159596	-9.7830028351	2.5244179415	10.9753749948	3.6255440381	10.0834331738	2.6071477961	2.9381578845	6.2824611733	5.2214453032
X2527_6511_31080_482.1_Mouse430A.2.CEL	-29.8412426865	2.9600851869	-9.8707975975	-18.7548160695	7.4330239729	-0.834969301	-9.7718880154	-11.779877653	-6.3875889911	5.6556173349	4.3971959869	-6.8205835726	-3.5345638549	-3.3967606598	9.754025692	3.4584440055	9.2969684478	3.2442688612	0.8472856187	9.176794568	-0.1268023617	4.5419333831	-6.2712148127	-1.3530430932	-3.9811610503	-7.7993366887	5.109889241	0.5313342558	7.8106181512	2.9328753927	-1.8956945637	3.4184609679	4.0105388236	3.784626195	-1.5896810228	-1.1357884814	-3.8076083099	-0.2597289333	2.1813504059	2.94526178	4.9849231594	4.6799761187	5.8857035761	9.4046617341	2.9368908275	-2.8346055406	-5.6834078988	-3.4156797643	-4.4283235057
X2527_6511_31081_486.1_Mouse430A.2.CEL	-30.2692807136	10.8086695971	-12.7240167804	-11.7186135384	11.8797103341	-16.8632978257	-6.4118391095	-11.98818277	-17.3962467937	13.3978005754	11.8331993252	1.8113432491	-6.7379749459	0.2175432981	11.4541239762	-21.2923476156	8.5502323466	2.9482792746	10.1550718734	1.0555632319	3.885711671	-11.5250761106	7.7626287834	0.2180582778	0.7000105368	2.1751199189	13.2378226791	-10.4424547351	6.515209017	-2.385836446	-8.9290023832	1.8307351902	-0.4665753926	4.3498862284	0.5565119475	-11.4494271688	5.4493935026	-7.5243123791	-7.3952264416	-3.4279444448	4.3617092189	10.0008079711	1.7668355511	-1.3641583277	8.5986566927	-1.8866904087	9.8712760628	14.4146898661	5.4912770407
X2527_6511_31082_925.1_Mouse430A.2.CEL	-21.1333697925	-9.5069392362	15.8970599887	-3.6935833503	6.4317335695	23.6943263832	-15.2320881413	9.0062902481	-8.3316987275	-8.415080505	-3.3714617377	-10.3602686787	-2.3100416981	5.1087697285	5.6858950096	1.9212861105	3.7352750131	1.1726161812	-3.6465392539	1.0227517238	-5.4013772724	3.5796361526	-8.3249575693	0.4519086059	-5.4523507156	0.7097236911	-5.3058578166	7.5813443632	2.1101128885	-3.3474731872	0.6894398533	-5.4733090387	5.1344884029	-7.0311337782	7.6342036186	-2.4119725932	-0.4114998063	-4.0492841134	-0.4620529196	0.5623295526	5.672617298	-4.6021245232	-2.0748264824	-4.4293585663	-10.6743347881	-6.3703671324	-1.14932391	-3.6941294619	-8.0418829629
X2527_6511_31083_927.1_Mouse430A.2.CEL	8.5143801105	-11.1510620178	-5.165468889	-1.2051595615	12.9333244604	20.6928447073	6.3693093902	8.0298373567	-3.8873341733	-2.794074417	-3.5718275294	0.4066897645	4.6268303516	5.0483812352	-1.1984182228	3.7167390178	-1.5589042537	-1.8400257594	-1.5135673327	-2.7913863297	3.4470650435	5.3933833175	2.0422060047	3.0726447167	1.2224280908	1.4336475315	-7.8790481363	-0.4779596683	-0.1297637436	-0.1969815818	-2.6221869434	-5.3138208342	-5.2330978086	-7.6844913241	-1.3364077665	2.542731592	1.9527281162	2.5772233579	-1.0314872995	-0.9988314358	4.1583009623	-2.6539109738	1.1010190884	4.0158915385	-1.2442376811	2.3118192138	3.1272292252	-0.4019512004	2.5689483589
X2527_6511_31084_928.1_Mouse430A.2.CEL	19.5397859596	-11.2987906866	5.6318884728	7.6818717916	4.6504050535	30.6580428413	30.0594219459	-8.9113188782	25.4686570445	-4.4904278972	29.7518832397	-10.1848581382	-18.7683841153	-1.247176633	-3.7364176515	-6.8487837326	-3.6325927655	-14.4962686962	-6.048050429	6.8650797066	5.4600642418	5.4966083851	-3.3815372802	-6.4750325318	2.8436300248	-2.0293869313	-11.6283232123	8.565537547	-5.0646813016	-1.2249968967	4.5667245507	4.9592549015	-16.7425947806	2.504086897	1.1115965818	-2.287647046	3.7852866013	10.0530200004	-5.2665197135	5.7276709849	-2.9180852811	16.191993918	-1.8377075689	-0.5181237735	4.9945501876	5.6359337106	1.0497487044	2.4623826422	9.4274332407
X2527_6511_31085_938.1_Mouse430A.2.CEL	-24.5590056067	2.4624107476	12.3674488932	0.7115011995	2.783776249	16.38371703	-1.3510711465	1.4822108064	-6.6062050368	7.6136659975	5.4451698065	-9.179355072	4.9540403871	-3.1301998041	1.7179575623	9.2488611771	4.1528647271	0.1521126784	3.6228307005	-3.3033326454	-0.8342683328	0.8731291023	1.7120352021	1.0974681881	-3.1080278732	-1.5690894441	-3.4932028128	-6.6381566607	0.0532853219	-6.9464871631	-8.5541030817	-3.7074354951	-4.2861877751	-5.2014511682	-11.2984158934	-2.877656029	-1.4076275203	-2.8555371144	-7.3366543633	-5.2447241048	3.0715891762	-4.1848240222	-1.7381733109	1.1059251561	-3.8980080052	2.701668249	-3.4565129945	-1.873225944	-2.6390319616
X2527_6511_31086_1183.1_Mouse430A.2.CEL	3.8417268893	13.99540927	6.9425671689	-7.0339107117	11.4563601731	8.5789666148	-13.2402700214	7.6007272973	6.4749655837	-12.6712515229	7.1993082974	-2.2855458278	2.800729497	10.6672484694	1.389145263	1.0757219578	5.7923139762	-0.9241676673	-1.4253848277	-6.6142179541	1.1593979861	-0.9827543095	-2.391907642	3.3773334329	-1.5896024883	2.514698383	-1.1561831373	-0.9606586033	-1.7792776017	-4.0489067908	4.2334789469	-5.5145895907	4.4085262809	-6.0222069875	3.0221853966	0.6059501456	2.2180474746	3.3775580014	-2.6580052556	-0.9507580025	0.2250096185	-2.7052749837	-3.0758222688	-5.5034423803	-3.4605946112	-3.4005676046	-5.7961201142	-0.9744695032	-5.5882072951
X2527_6511_31087_1227.1_Mouse430A.2.CEL	-29.5113522158	-1.7576409767	-1.0032475828	-16.3377600559	28.2474201708	-15.2001058536	7.9498407321	3.6277605192	-6.7912342994	7.8738295454	1.1033282931	5.5217280008	-2.9868055587	-2.1366809878	-1.9657385396	0.757154351	10.2499071775	9.8872239471	3.2933520324	12.0229873911	2.881519045	2.0187083055	0.9470243547	2.2065055362	0.0256281765	-2.15017695	7.2209286094	0.8002465743	3.5102411599	5.0846289151	-6.0960904228	6.9953701012	4.1849453325	3.7671316625	0.0847104262	-2.057333348	-2.326576621	4.8964876846	6.2408531238	-0.5643698563	-3.0831909684	4.7749021377	2.4768638234	2.0245480587	0.273586677	-1.9233467186	-3.217565245	-0.9715158582	-0.634644882
X2527_6511_31088_1308.1_Mouse430A.2.CEL	13.8767901347	0.6013106534	2.124691836	-4.4041850875	4.8476243382	8.045432643	0.6680959911	5.4349331373	3.5263752485	-4.0749333785	3.0984207974	2.1904956501	4.1260232074	4.1742464204	2.0828205981	5.2093580499	3.7321893868	2.8107742128	3.9510286446	-9.1421987204	0.2364928594	-2.7439329943	3.7874176457	8.7848030129	1.1545939799	-0.1796996835	-6.3819699521	4.1621298455	-0.7228451827	0.8647851195	2.3886289683	-1.5871589752	-6.3904373036	-6.5837684956	-0.417068739	0.6585667389	3.1509965321	3.0055748453	0.1390285745	0.3837171123	-3.1606105799	-0.9966803378	-2.5831199807	-3.8955292308	-2.7011248519	4.5361873528	1.4597133156	-0.6773888751	4.9601769102
X2527_6511_31089_1308.2_Mouse430A.2.CEL	-23.558302519	15.5685297526	-12.0791279331	-17.8350474715	16.8926930629	-26.4847119291	4.431178355	4.6114611057	9.5023301605	4.2450634968	9.5968458118	7.3724972215	-7.8696449284	1.2575815129	-14.0101260576	-4.3449360499	10.2962951912	10.5497617364	4.3617388031	1.0960783199	1.8431073657	2.9979921148	8.1640145958	-2.6182057141	-3.002999238	0.2849352507	14.5213418271	-7.7579810009	2.5717495739	2.2486532078	-2.6829283512	3.5692746063	14.2200527653	-2.0076004888	-2.3242843172	5.4904931881	4.4411937202	3.2764083943	2.359698831	1.0474649283	-4.0349414846	-3.4864323157	-2.9813092675	-0.6327274289	1.1881802636	-3.3515213673	-7.1875474823	-1.359695723	0.0933964597
X2527_6511_31090_1309.1_Mouse430A.2.CEL	-17.9020799145	0.4052495783	-5.1275624604	-14.8663822932	8.2314764908	3.320804592	-7.7114513426	0.0384957557	-5.7521846073	-2.9609819432	1.887207657	0.3774132495	-3.3615502815	-0.2496951779	7.34842257	-6.7382349981	7.6274660816	1.2297225598	4.3998315982	2.4152976086	2.4579360236	-0.3699799994	6.9014646956	-0.9431579216	-1.2085738527	0.1411478714	8.9716859211	-4.2886572313	-1.1267951886	-1.4952222157	1.0799841726	-4.3365168713	1.431118317	-1.88985753	1.5403561663	2.611558628	-6.403674961	0.9546927145	-0.2368829387	-1.2175523401	0.0667334692	1.3698868688	3.0576272299	2.7746795939	-0.0608020022	-2.5521433301	-3.4421353549	0.5090841389	0.0098353968
X2527_6511_31091_1407.1_Mouse430A.2.CEL	1.0358510791	-6.4518681866	2.1643967499	-7.4322861994	9.7115426683	2.0810031636	-2.0133366402	5.2360387785	-2.4036696624	-4.1782909136	-8.2512845331	-0.3814134965	4.0167150352	-1.3963750731	3.0501815103	1.9625508387	-3.5303791561	-0.0762727599	3.6980070215	-1.2111296493	3.0235362843	-0.309887283	3.2661064603	8.0051378476	3.4847941198	-1.0843485024	-7.8642924194	5.0056967333	2.7203006703	4.461957184	0.5046270047	-1.3739232531	-3.7400225324	-7.2121404537	-1.7449466752	0.6610364644	2.6438823194	-1.1853636782	2.6667570719	0.2966173257	0.4778114069	-6.8621486544	-0.760485343	1.3963439942	-1.671157105	1.0192574297	1.9344315097	-1.276078904	1.835968544
X2527_6511_31092_1407.2_Mouse430A.2.CEL	9.5434908793	7.6046205702	-24.3282435344	-10.4594280479	5.1941728997	-11.602792567	2.2248352212	12.2625746406	1.9072456219	-2.5536793003	-6.9840047289	14.9527269247	3.8164523741	-1.6348387506	0.2958724761	-1.6798618043	4.6087664166	6.030019386	3.7486875316	9.9242841597	8.0079690764	-1.8263948681	2.539459206	1.0193283648	4.8808076605	-3.7403616092	1.3710986144	7.4598090893	6.2118872509	6.4184265319	4.0304780099	-1.1241775777	-0.1909576226	-5.5513303438	1.0334746788	3.5192743557	1.3284912084	1.1320324281	2.564574551	3.539036106	-2.8731001069	-3.8218546146	4.6276286928	-3.1858139772	2.3033456504	-1.6555883021	1.2514446279	-3.6522041937	1.2247830855
X2527_6511_31093_1658.1_Mouse430A.2.CEL	35.777746748	-4.3883905147	9.7582879426	13.0011659131	-3.3987849784	-19.2922037846	-4.9572630311	28.0973087086	10.2414197815	-2.5502130429	-7.7060113628	-7.1646528189	-22.4916706963	4.1452662892	-13.7121052793	-21.9424797608	-1.7014611029	-3.767012314	-11.1464122655	5.1243317469	6.5159871385	2.1819904063	-3.1345706233	-13.3876901672	-8.0985504713	11.5310176938	-18.978437579	-5.1840626312	-8.0195288137	-7.7068956792	5.5449168752	5.7210640354	-7.0928746398	12.4843794206	-2.2504068286	-4.4855600214	-2.2667400905	-7.8803190921	7.993163729	-0.3160035564	4.0610545301	-3.780073258	-1.6748243463	-2.4308908259	-8.433647667	0.0415028133	11.5047334948	-2.1143425514	0.8733259716
X947.TM1_Mouse430A.2.CEL	34.7626558038	-6.0433288827	24.6894111702	32.7354153255	-52.0947353442	-18.8211044721	-1.6129559464	-16.6582747165	2.1746977821	9.4919789538	-12.3482745057	-13.5732459919	10.5574510721	-9.5843503963	3.1977688861	14.1484378167	-12.570676463	-1.2723146631	-4.1882990097	4.3584063197	-20.1932507021	-3.566662556	-3.6486846128	-7.4713575803	-2.2356102119	-1.9929535414	-4.02173501	-3.0101942512	-4.5414569633	0.3129019195	7.6725820479	-8.6743743437	7.030963548	7.4926583489	-5.204373482	4.6971010146	-2.0830186699	-6.3661573179	-5.8549107744	-4.8728563677	-10.494592101	-1.9360007573	2.3975641734	10.2052198952	6.9106579481	7.6936538864	6.6914004703	0.2174587203	-4.5329645147
AKR_Pymt_2095A.CEL	-3.2573336367	-3.7868059025	-9.2471463641	-0.1291812574	-14.8233695768	4.5870518093	-4.7952154573	-6.6007903117	-6.0428123508	6.0758276152	2.0041197024	1.670150956	-5.6138979246	-3.6692711525	-2.0951764233	1.1836714807	-2.9341329853	3.260289709	3.8622501182	-2.3871150742	-1.7564972072	-3.4119318638	1.0845850754	-5.4174241144	-3.7564764989	3.5845684244	-3.9900339469	-0.1290451428	5.8857819177	-0.4472942592	-3.5278506349	-7.3379310448	-3.6092223755	-6.3998691446	-10.8429555364	-7.9955138439	-1.3171797053	-10.7063011926	-1.9314766355	1.7668223622	5.8467706105	0.7102430763	-3.1608624965	8.2763190154	1.4614692706	-6.9229716256	-4.9564537648	-8.2372864193	3.9494350214
AKR_Pymt_2240.CEL	1.658169245	-8.6154107192	-30.7140215297	-13.1408946881	22.2802083281	11.4364744728	43.4753975792	42.6765940472	26.1128884108	13.7667525193	-7.3008758017	-9.3536028402	1.8622798929	-12.5087849842	36.9991244304	-2.7373529992	-22.6688757002	25.4212018354	-21.2308653383	-19.4829218081	0.3595878437	-6.8733395166	-5.6229452987	2.8505976201	-12.0477026797	0.1413056883	11.9224299325	-8.1478076063	-6.8324600222	6.3394800301	4.103110259	3.4691703214	1.8033209088	2.4042398227	5.8051613972	-1.6056446213	1.0877350447	0.933696839	-0.0213104467	0.925095459	0.4725311958	-2.3284493085	2.7859640134	-0.5988988463	4.1167672293	-1.8009269639	1.337492115	1.3567343027	-1.2152859011
AKR_Pymt_2242A.CEL	3.382111028	6.284282735	-17.6709339	-1.4590989792	-31.3346225016	7.2904897951	-18.2729891116	-12.7810180119	-6.3813599834	0.3983005804	7.2291719444	1.3775756084	-10.1336420893	0.0183391698	-0.8749251869	-0.1276666119	1.6789295826	-3.712925848	6.7606934389	4.5956979082	3.5134080926	-4.5829932176	-3.8040432938	-8.8503165491	-1.7674833996	2.2098527156	-4.8726784284	2.7138186967	2.7521963638	1.6469628575	2.1694559845	-8.3320193662	-1.7545011824	-5.3013117461	-14.3822167828	-5.933602286	-3.8642389808	-9.3287566566	-3.6846106599	3.4038254486	9.4900423403	4.9230922458	-1.3265965244	11.3216323774	3.2495812258	-6.6618638118	-6.1639149849	-11.2579045882	5.8779051139
DBA_Pymt_4970A.CEL	-8.8531289701	2.6428521363	8.4277472557	4.3857631552	6.9860526056	-11.6659952296	-9.5517802618	-12.5743864285	-4.9734989551	-6.9828670985	-5.0376628841	1.7037794275	-4.0794687741	6.8401562684	-12.9759763802	0.0384144916	7.7051594971	-4.4339494401	7.678031088	6.9794599998	0.2146235808	2.2060224379	8.2850545333	-0.6057286892	7.6513251087	2.0584649849	-0.6772061593	-0.4250963439	-7.3801403118	2.5204005953	-4.6305161041	2.2916552373	3.5335805733	3.5934353142	-1.4817941209	8.5285897006	1.4263260925	7.6991278701	-3.6893928132	-4.1436749717	-1.5132621904	0.864513883	-0.90617091	-2.5347697521	-1.4389826573	4.8352003914	0.6322151373	3.8521406905	-0.9917069395
DBA_Pymt_4971A.CEL	6.3008667432	2.3676717317	14.2408880581	4.4108318528	-6.7242573611	-1.0503391646	-3.6928450415	-3.1862524183	-4.7268364587	-2.0297160834	8.750421841	6.1225760859	4.7195466695	2.9434063052	-7.4649459986	-0.474158585	2.9902599154	-11.7052340156	2.4488822308	5.3807256405	-1.6536449706	5.991380439	-2.8674526745	2.791913504	4.4298817216	-1.5053459595	-1.4313815924	2.2901369306	8.4499978145	-8.8558049658	1.4994865517	4.1883266193	3.2997770735	1.9932342117	8.3533682513	1.0825397785	1.2274280179	-1.3074055294	4.8950943695	1.5170532588	-4.7458564734	-1.8478384737	3.1717920409	-5.5448710173	-6.6622166117	4.2321286976	3.7505027155	7.5364589448	0.6567145629
DBA_Pymt_4972.CEL	0.624131723	3.1507940907	23.5426112223	3.3159844367	10.5528947452	-7.2258114407	-6.9980794716	-5.3912776465	-3.8771472927	-8.2418342716	-0.7133971486	0.7104028421	8.4676769672	7.6852577871	-10.3000352569	1.3229974945	11.3005884765	-10.6951452289	5.3814110236	6.8660315798	0.9832136115	4.0867944358	3.8440352547	5.2161853799	9.1458920026	0.0818902128	-1.6498333634	2.8029664017	-1.1632117881	-2.1177984302	2.722383726	4.1480678545	-0.4031558324	1.9553873314	7.0321329894	4.179038876	1.7256635894	6.4237331975	0.7383851435	-2.005752012	-7.7896904787	1.4121893633	0.6216579402	-8.897901358	-0.4905566579	4.3823083415	4.5610482427	6.8483667214	-5.2883590937
CagVirgDD5_Lum2	-3.05881265	0.2665097555	-2.9534260522	-4.0675830589	8.2801039038	0.1023388734	9.1319737922	7.6977767098	4.9573190452	0.3719977117	-2.2491758496	-0.4515204967	4.3413785711	-3.2232077984	1.2442571004	4.8362398528	0.1345859672	3.1946252622	-14.0856263964	5.5392266502	7.9163583547	-3.3120369315	15.036055379	4.7865617478	8.7737264182	5.8177583238	-5.679078898	4.4033602257	-3.2548668999	-2.2533438271	5.7286682065	5.5895687597	8.7644551001	-5.0413117511	-7.2648999067	-2.9417983674	3.906093293	-4.7910005646	-8.412608807	-2.2966675491	-4.7510671145	11.2198789359	2.9041430224	-2.2188451284	-2.6104337362	6.6653978385	-0.6079717129	-3.2072994589	-2.42995514
CagVirgDD5_Lum1	-11.0403108319	-0.2892362553	12.9082914569	0.3154641645	-18.8029316307	1.9099245885	-20.9270468774	-30.6364904848	-8.5766514357	2.753472346	9.4794923704	5.4532364574	-11.4508090644	-12.2264548524	-0.0842071177	9.3886320875	4.5579674101	14.6014167658	-40.6766273283	-0.9456521755	17.36690008	-8.5980516401	8.2481495249	1.5872486617	-2.8893293662	-2.9121057825	-7.368396591	-10.2405523283	17.1077473041	6.1367284308	-3.8679664383	-5.5169996826	-4.9303166566	6.7292315713	8.7383849539	7.006784022	-7.272488748	11.4431608105	6.1392329277	-1.704473744	-1.1562384731	-7.9128203826	-9.8650153455	-2.2323862877	-0.0013955655	0.2690971215	0.5433899389	0.0409880542	-1.7907234364
CagVirgDD5	0.7029818802	-3.3287909084	-4.2097832909	1.3938793512	5.3692571239	0.2569305205	7.5254358711	9.3303274285	3.1901061481	-2.346386538	-4.8798224311	1.0233007579	2.7952410604	1.9926105397	0.3312441593	-0.1833511828	-4.004490023	0.5558853287	-1.9526461695	1.4634461941	-0.2395645356	1.5687033916	5.7102824534	-1.098999517	4.0230703	3.0607081206	-3.4092723022	0.8496459188	2.6891195025	-1.5599418259	4.1059187624	3.3829355057	9.5137137069	-2.6339690846	-0.623540496	-1.8639520664	1.304145883	3.2114439712	-6.3154289608	-2.914778985	3.5231941268	5.2299580401	2.9250518697	2.1080491626	-3.2237807005	-7.8826348763	3.2260540965	2.6302699509	4.6576546449
CagVirgDD2	3.6557859205	4.682437118	7.8738862945	-3.1180682344	-7.2401727537	-0.0954584567	-8.2290683203	-14.6210958521	2.299415651	4.7700438691	11.3562915519	1.3735128128	-4.2066435884	-5.5707885159	1.5714701182	0.2408561003	8.8511975801	3.0754546619	-2.1555346096	-6.9527963295	3.2017873563	-0.6960992318	-13.0911494662	4.0784588855	-9.2951866573	-15.0339820814	8.2837095923	2.7352739303	-8.1612057525	-1.9606251324	-7.3980209099	-6.386771231	-15.5317433967	6.435040495	5.5574503525	6.562297917	-3.6970470748	-1.255601959	11.680978193	2.5483271502	-3.0609392438	-11.0327540968	-6.5898945471	-3.6582687274	3.7701548634	12.602798508	-4.3513657455	-4.6704418964	-3.7934169777
CagVirgDD5_Bas2	7.3675180792	0.0063833211	-9.1677868922	-1.5105040178	11.5727201031	-0.3237157885	9.3007274289	18.3749011125	5.3755492567	-2.8622258927	-4.7866478065	-3.1380617131	5.3672352504	5.6318116733	4.8427389995	-11.0646347575	-10.2510118298	-11.3646408853	48.077515474	-4.9255059994	-23.300879201	6.9192519368	-21.9606856862	-9.352405812	-9.9713758263	-3.8342881016	-5.2690463714	-14.8299127953	14.2479587807	10.9074747794	-2.0423198144	-2.1510637535	-8.4229386211	6.0686487273	5.7156072009	6.9267987594	-8.5727451517	11.1513543707	4.2688620694	-1.4157258661	3.7915271539	-3.4403699932	-7.2089048924	-0.7113166064	0.8211229435	0.0963654945	-0.6614165832	0.9408110612	0.6661032206
CagVirgDD5_Bas1	6.067715976	-1.0775207624	9.9386192326	3.0036437759	-6.0486118512	-0.340658863	-4.999360627	-5.3091948863	2.5679729165	2.4986675787	5.64105504	0.3234581478	-1.3699696326	7.3951739164	-4.3009482338	-3.6168759944	12.2227239629	-2.7370061837	0.2499616417	-7.5870747589	-1.0839116972	7.1223104356	-13.0844786648	6.1060666623	-3.3724911627	-11.8001872169	23.942614556	21.5909221	-30.6974730829	-15.9849296502	-6.1314075641	-2.8089957057	-7.0441632724	-0.7178769269	2.6060808911	-3.1252226342	9.4184518559	-13.1997092797	5.3568746295	6.2768171139	2.7930973246	-6.9641927628	9.8542707262	3.5482966431	4.0116968723	-5.5899399047	-0.1809948983	2.847892877	3.5367214346
[truncated: 108 more columns]
