# Supplementary material for: Pregnancy reprograms the epigenome of mammary epithelial cells and blocks the development of premalignant lesions
Source: Nat Commun. 2020 May 27;11:2649. doi: 10.1038/s41467-020-16479-z (PMC7253414; doi:10.1038/s41467-020-16479-z)
Supplement: Supplementary file 4 — Source Data [file 41467_2020_16479_MOESM4_ESM.zip › Feigman&Moss&Chen_DataSource/Fig.2f - list of regions for H3K27ac peak intensity at ebox regions.txt]

#'chr'	'start'	'end'	'Virg_DD0_k27ac'	'CAGMYC_DD2_Virgin_k27ac'	'CAGMYC_DD5_Virgin_k27ac'
chr1	51347829	51348106	7.592107697084062	85.64087429804061	123.8666311188295
chr1	51534415	51535202	6.379282249125925	28.17488081649116	56.520814876847226
chr1	64663557	64664365	1.792580524883648	5.937551894990524	2.1626330928342177
chr1	73562661	73563161	0.5512479782104492	6.346478692054749	0.5208626382350922
chr1	74293482	74293746	8.039040811134107	102.66374368378611	150.04058130040312
chr1	88254023	88254240	2.603825248331518	97.3894622191306	92.97877790741107
chr1	88254023	88254240	2.603825248331518	97.3894622191306	92.97877790741107
chr1	88254933	88255289	6.797706720534335	232.79081242272022	274.76477745141875
chr1	88254933	88255289	6.797706720534335	232.79081242272022	274.76477745141875
chr1	88254933	88255289	6.797706720534335	232.79081242272022	274.76477745141875
chr1	88254933	88255289	6.797706720534335	232.79081242272022	274.76477745141875
chr1	88338242	88338633	10.506856853699745	232.20284468316666	414.2537026344358
chr1	88338242	88338633	10.506856853699745	232.20284468316666	414.2537026344358
chr1	88367920	88368389	5.873912303940828	207.59484427773367	321.5365393410868
chr1	92499482	92499945	1.6073120603293631	14.113157559934496	32.6211583022165
chr1	92793102	92793334	7.769752099596221	120.22491081829729	135.18221046184672
chr1	92793102	92793334	7.769752099596221	120.22491081829729	135.18221046184672
chr1	120284407	120284646	5.893054686829635	30.645301938056946	54.71488381529453
chr1	133906115	133907229	3.693957380589292	81.98883187792245	130.12296594644576
chr1	140511725	140511867	1.378119945526123	0.16378450771452677	0.9860344965692976
chr1	145548861	145549436	5.591577817668085	9.490632339560467	28.283343306831693
chr1	158545965	158546629	2.415862376431385	6.661981181746506	3.604793582336012
chr1	167931093	167931479	12.553043155472514	212.1749882278047	334.99697417669347
chr1	172040322	172041426	1.5403985623000325	6.294669130142184	1.1312941032043402
chr1	173042192	173042477	4.390645472208659	69.57635017194247	215.77026190506785
chr1	174240000	174240552	1.2582834285238516	10.708503882954085	2.7927233568136245
chr1	174240000	174240552	1.2582834285238516	10.708503882954085	2.7927233568136245
chr1	174429865	174430361	2.069960101958244	22.5915640650257	78.58560386852872
chr1	174429865	174430361	2.069960101958244	22.5915640650257	78.58560386852872
chr1	179725521	179725871	7.2843572071620395	72.17217946682658	125.19666716439383
chr1	179725521	179725871	7.2843572071620395	72.17217946682658	125.19666716439383
chr1	182708945	182709157	12.903628706932068	183.68519038074422	364.135505244417
chr1	182781268	182781900	3.946836254264735	8.310842688325085	0.755469482910784
chr10	39977134	39978447	1.574395253108098	7.639344009114692	4.555600492897963
chr10	59040710	59041771	2.4289221004086996	7.466047574617636	1.7696729700706906
chr10	59040710	59041771	2.4289221004086996	7.466047574617636	1.7696729700706906
chr10	59040710	59041771	2.4289221004086996	7.466047574617636	1.7696729700706906
chr10	59099611	59100345	1.2936303030892353	7.9886364222222515	1.2723575330235328
chr10	59369729	59369948	2.8317579940029476	86.06303586916292	135.18940563125696
chr10	61790792	61790999	8.355283398559129	187.59619263174454	256.46360029805686
chr10	62064490	62065067	2.237953965337479	13.551373884210967	16.566603569885267
chr10	66562317	66562773	0.5228393652982879	7.562732530790463	13.375261077755376
chr10	67711623	67712399	6.522994496158717	124.17778729470734	226.33504441564844
chr10	68648199	68648832	3.9884980926393143	94.2890983266288	167.49562186049812
chr10	79316271	79316885	6.04218565602256	181.19254614495298	304.54744731253834
chr10	79316271	79316885	6.04218565602256	181.19254614495298	304.54744731253834
chr10	79570868	79571148	3.779989641053336	119.30376452037267	215.86031947561673
chr10	79630698	79631300	5.631531840543018	70.62521606109468	140.9678456525866
chr10	79630698	79631300	5.631531840543018	70.62521606109468	140.9678456525866
chr10	79860928	79861220	2.123814984543683	206.32181461543254	223.882602534882
chr10	80127059	80127687	3.212691180265633	53.167624769317115	118.75319419962585
chr10	80127059	80127687	3.212691180265633	53.167624769317115	118.75319419962585
chr10	80160043	80160349	12.43460574960397	119.5947697840485	196.39615096765405
chr10	80363815	80364091	5.292782818061718	142.80056280869505	176.418201431848
chr10	80592207	80592505	5.6512282950766135	118.60647944736	187.8757766109185
chr10	80638278	80638467	8.574999955596116	87.41335791633243	148.42131921475527
chr10	80749045	80749224	7.6528100754295645	68.30129846114686	157.31142813400183
chr10	109340328	109340658	9.980938876758922	221.7545512864084	215.00597845135314
chr10	109340328	109340658	9.980938876758922	221.7545512864084	215.00597845135314
chr10	117377791	117377992	4.5525995273495194	50.01390057950471	58.49344486976737
chr10	120938871	120939061	9.668598308061298	81.11689536916582	152.58117756090667
chr10	121340389	121341318	0.964238928516663	17.872906936895987	3.5501505499635497
chr10	121340389	121341318	0.964238928516663	17.872906936895987	3.5501505499635497
chr10	126599802	126599861	0.0	1.6871453412508561	3.5004100799560547
chr10	126604214	126604516	6.680700431596365	75.63122816275288	172.86471214041805
chr10	126726374	126727405	2.5397012120421714	11.975638874518305	22.041396891804833
chr10	126748012	126748701	0.9040786870505191	10.641027623925396	1.6023679201765573
chr10	126958637	126959401	0.9037147810321828	5.9799567280015395	0.3216349988083565
chr10	127498120	127498475	7.37585290720765	120.78129620619224	138.7247608010198
chr11	3437533	3437731	7.517025013162632	97.56828323518387	175.49778199557102
chr11	4094902	4095191	8.278272523187024	139.52832511242698	195.72748638271872
chr11	5777697	5778168	3.572581747788026	110.74280966340609	217.4775213101867
chr11	6427195	6428013	0.9518799134746448	72.29008514505144	148.37466074930717
chr11	6427195	6428013	0.9518799134746448	72.29008514505144	148.37466074930717
chr11	21137479	21138133	5.428197051407	83.20601312574625	138.3358298718747
chr11	23205269	23205546	5.074670325117421	110.03682114888615	180.05785301015695
chr11	23205269	23205546	5.074670325117421	110.03682114888615	180.05785301015695
chr11	48612780	48613230	16.38432511223687	165.46882914437188	296.3216998683082
chr11	48612780	48613230	16.38432511223687	165.46882914437188	296.3216998683082
chr11	48895660	48896117	2.0656736142264935	7.4606839512317915	7.797414975823667
chr11	48901219	48901696	1.0256465545990183	7.5652306627177595	8.406856557358235
chr11	48901219	48901696	1.0256465545990183	7.5652306627177595	8.406856557358235
chr11	50027118	50027781	1.7585067490107333	53.36639772910698	94.22183461966019
chr11	50027118	50027781	1.7585067490107333	53.36639772910698	94.22183461966019
chr11	53242839	53243718	2.125976137198143	66.08382939437958	61.355553798436844
chr11	62094048	62094243	4.678553600800343	71.81417813331653	97.61655390812801
chr11	69222328	69225039	2.733874823325061	8.958430022913694	3.3743937393696446
chr11	69222328	69225039	2.733874823325061	8.958430022913694	3.3743937393696446
chr11	69446791	69447333	5.380269242388736	151.174697160061	199.72116898522606
chr11	69735211	69735681	2.583242920611767	6.547706460952758	0.8937240281003587
chr11	70464994	70465543	1.8475360314485587	29.20178671547624	53.18707934798221
chr11	70469191	70469774	0.8698938935739507	6.981204732204588	0.708489591629591
chr11	70578553	70578886	7.192717819958478	127.38910437417817	201.86340918555274
chr11	74577438	74577775	5.365268977530278	122.49822078897267	180.31788155303863
chr11	74584411	74585099	6.355788124855175	15.313381999037986	31.566825395406678
chr11	74644680	74645656	1.6096892806350207	7.310828598796344	1.826241639549615
chr11	74644680	74645656	1.6096892806350207	7.310828598796344	1.826241639549615
chr11	75419959	75420271	10.623021610272236	128.05875487549181	179.79333013372545
chr11	76029684	76029939	6.117785610872157	100.61789418809555	176.98080121395634
chr11	76029684	76029939	6.117785610872157	100.61789418809555	176.98080121395634
chr11	77255147	77255476	7.359761575797409	172.77202848007613	191.62907873533416
chr11	77310072	77310344	6.333283161415773	121.5953177283792	194.98845359945997
chr11	77501014	77501603	3.5377231534753872	102.44313646739124	235.19794115793522
chr11	77858050	77858305	19.212639341167375	178.21561207490808	308.7227430156633
chr11	79996738	79996939	3.757268037369002	74.48853738509601	114.55947144114556
chr11	80322170	80322362	0.8900357981522878	0.6880314194907745	0.5177697315812111
chr11	86071477	86071706	9.7250974563532	127.45056990973293	249.21100174912198
chr11	87256268	87256738	4.322022612551425	8.736866049309993	1.692115695933078
chr11	87256268	87256738	4.322022612551425	8.736866049309993	1.692115695933078
chr11	87261243	87262097	3.8745545642995722	34.5636278265254	75.5376650918563
chr11	87261243	87262097	3.8745545642995722	34.5636278265254	75.5376650918563
chr11	87276489	87276699	4.22623944509597	76.28865175701323	166.86304308914004
chr11	87977246	87977438	2.8423749953508377	23.460894614458084	69.13317503531773
chr11	93858722	93859193	1.398601558304643	117.72693761999693	142.54635195721994
chr11	93858722	93859193	1.398601558304643	117.72693761999693	142.54635195721994
chr11	95198007	95198199	3.5529708936810493	94.75446955362956	83.29882629712422
chr11	96175915	96176253	6.486955418389225	150.42997360229492	276.4516665216028
chr11	97295907	97296726	1.305764441670661	4.737810772344452	1.3249441890343934
chr11	97564643	97565175	1.2304642370768957	13.326662616174024	2.1713102278404666
chr11	98813218	98813740	11.43682237237806	149.9202380417864	290.89367289926815
chr11	100796992	100797401	5.081196596103659	125.49897311748094	169.80345474653546
chr11	100869745	100870585	4.388663646720705	57.66171322904882	74.13370182542573
chr11	100869745	100870585	4.388663646720705	57.66171322904882	74.13370182542573
chr11	101310951	101311176	4.765238291422526	177.3267454152637	196.44006236606174
chr11	103124590	103124936	6.452475241842986	166.4315600147137	248.73972900203196
chr11	106648959	106649677	7.527842856383257	178.3214349315027	294.76680889036663
chr11	114530136	114530775	4.7511777825571935	12.035608729659485	19.6296983642011
chr11	115970184	115970908	1.6179584995817744	6.5917420736333945	0.926354638779361
chr11	115970184	115970908	1.6179584995817744	6.5917420736333945	0.926354638779361
chr11	115970184	115970908	1.6179584995817744	6.5917420736333945	0.926354638779361
chr11	116048103	116048349	4.991489474366351	148.29515945523735	207.76509206081795
chr11	116057064	116057202	3.395367981731028	0.5932322343190511	1.0551992654800415
chr11	116294341	116295106	1.8915384890986424	117.2756884937972	199.4833129147299
chr11	117093588	117094066	1.7471572963762483	12.934614177528285	13.653078761060867
chr11	117797308	117797646	1.0193194863358899	125.9696829975004	180.14488039778536
chr11	119523020	119523217	7.205403589355159	274.2246180500476	187.42289276897606
chr11	119836730	119837152	1.1429904761472585	13.87507418659626	17.014330342482616
chr11	121405981	121406846	7.355824840413352	38.982070792065876	70.59261107692829
chr12	8215025	8215494	8.118870925293294	10.873936337956996	20.656172855068117
chr12	25873961	25874229	6.659208167844744	83.9731016832946	98.72732914027883
chr12	56404364	56404825	4.657511820762121	4.516268187386354	6.335675191982708
chr12	56404364	56404825	4.657511820762121	4.516268187386354	6.335675191982708
chr12	56499870	56500725	3.449331908198128	9.449855163432003	9.006914296345403
chr12	66273659	66274150	6.315209812156537	7.466998921756589	13.74642887863268
chr12	72106736	72106973	5.779973734280228	47.492216198756225	87.95923437448494
chr12	76410238	76410562	0.10208295892786097	125.5038274600182	201.2002212162371
chr12	77409749	77409987	1.8008206010866565	3.267764635947572	4.376990156013425
chr12	77470419	77470963	5.991286601213848	154.13159257359803	438.32930730765355
chr12	77637461	77637632	1.378119945526123	2.3665410562565454	0.6263908043242338
chr12	85503806	85504028	7.089252304386449	126.34427039687698	220.8226107648901
chr12	86825499	86825802	7.5637443860371905	19.6498125284025	32.66820387478315
chr12	88728253	88728851	8.94626299114929	106.3104075541265	193.06122369271856
chr12	88783894	88784021	2.213672983364796	4.944486310162882	8.329319544664518
chr12	88812488	88813143	6.749637886950078	22.179395164424225	56.647905917022065
chr12	100632183	100632464	9.362398590481579	138.7300727562548	199.4015269975221
chr12	104672282	104673001	1.506540023899211	5.661997904532145	1.120717646846851
chr12	106269856	106270518	8.389467062186618	125.82611846257552	246.21544273166137
chr12	111734830	111735085	4.485650118659525	32.66983165109859	82.88427590155133
chr12	112401229	112401443	8.378198726154933	143.26556496308228	157.37779100364614
chr12	112668071	112669172	0.34046196656049543	6.2205654935984045	1.621444987557781
chr12	112668071	112669172	0.34046196656049543	6.2205654935984045	1.621444987557781
chr13	20276558	20277055	1.56667664737049	18.905408666647176	27.6299966365039
chr13	21622456	21622765	3.3449530215710883	12.951887181661661	17.87363578277884
chr13	37946185	37946548	5.846575482160921	82.36839215617535	172.71604520230255
chr13	40828612	40828862	5.181738788604736	61.20607690429687	144.51377078056336
chr13	40828612	40828862	5.181738788604736	61.20607690429687	144.51377078056336
chr13	49030425	49030721	8.366504569311399	96.44586962340651	150.06850617640728
chr13	49030425	49030721	8.366504569311399	96.44586962340651	150.06850617640728
chr13	55284259	55284748	9.556676719330083	184.85671167042113	187.8683584443387
chr13	55611605	55612199	2.426792010715112	7.0226445013425165	1.4107733314687556
chr13	63347335	63347834	4.192360929592339	66.38850243488152	120.46750000555195
chr13	63347335	63347834	4.192360929592339	66.38850243488152	120.46750000555195
chr13	73468184	73468702	3.277692010503938	18.14975837045655	45.740482317434775
chr13	99694738	99695244	1.5796631786663071	6.30983927622143	6.5442539260321455
chr13	104563594	104564273	5.549026483639702	160.16438696749609	254.70226826197268
chr13	108275482	108275756	2.4745803401417974	11.781473340779325	17.900649899113787
chr13	114405841	114406363	1.378119945526123	20.762351200270015	63.21265714607019
chr14	26405843	26406142	7.46674575454814	99.76575706993856	175.82604975365476
chr14	35176445	35176993	2.067181617674166	6.225171320847351	9.189231231699894
chr14	47973935	47974136	6.726058293337846	147.57937431691298	150.74420101013942
chr14	56224200	56224560	7.043732987509833	122.02393280797534	156.4879612326622
chr14	60870688	60871304	6.277612430708749	131.95699928797686	273.8523826815865
chr14	76262932	76263316	6.9264966522653895	145.678523306114	257.76166099930805
chr14	120674933	120675531	2.509656307290629	17.62273573177714	38.506862424687796
chr14	120710591	120711171	1.7630431027247988	5.386093723773956	0.5588594087238969
chr15	5135526	5136047	4.851204526172719	13.733026190133561	40.725748241519746
chr15	11329126	11329597	0.646633774864699	6.820182356105488	1.3317920675702914
chr15	11329126	11329597	0.646633774864699	6.820182356105488	1.3317920675702914
chr15	34373072	34373723	8.865706405698246	124.87114417772689	258.74231359156596
chr15	34373072	34373723	8.865706405698246	124.87114417772689	258.74231359156596
chr15	36933821	36934008	11.334503250326065	95.86509900424569	129.2867500182779
chr15	50711529	50711792	14.268526215063755	82.63713294199664	162.3419196995492
chr15	57738678	57739118	1.2340437694029374	6.951851107857444	1.2760613761164925
chr15	59559853	59560101	2.728457233598155	128.75223541259766	101.11125023134294
chr15	59559853	59560101	2.728457233598155	128.75223541259766	101.11125023134294
chr15	61888235	61888423	6.120914829538224	269.68196577594637	194.87235863855545
chr15	66634932	66635175	6.907636218600803	87.93033140333591	56.32361188346957
chr15	74756273	74756527	4.801722190511509	68.71745709054113	108.28681714515986
chr15	75739477	75739975	1.5856681300933102	8.352108624086801	1.194920585337413
chr15	77663133	77663739	5.687593118585769	88.68212030370637	170.2263525633922
chr15	78759017	78759411	2.679290301908696	74.43072910599297	105.77108752061874
chr15	80085345	80086198	2.3474903939617198	7.452189508244692	1.5347652180952316
chr15	80901299	80901559	7.48956192456759	108.06460207104683	199.21937942504883
chr15	81689733	81690299	0.28487638449921626	12.820326011930675	25.760778141105977
chr15	81689733	81690299	0.28487638449921626	12.820326011930675	25.760778141105977
chr15	82981004	82981216	6.019529747513105	58.95975753496278	119.14603354346077
chr15	82986930	82987244	4.42403329557674	25.023180786971075	41.46094180064596
chr15	85487002	85487568	1.5826465805512013	10.039302403851027	17.44763278497824
chr15	85507385	85507993	5.1067565977573395	23.17937292570346	58.02282873952859
chr15	85507385	85507993	5.1067565977573395	23.17937292570346	58.02282873952859
chr15	85511143	85511530	7.542275745431274	187.63146566174134	341.8953598974903
chr15	86013717	86014022	8.630201314707271	106.95972359825353	124.87865193867293
chr15	89260887	89261055	0.5167949795722961	1.279156245291233	0.47088917238371714
chr15	98815600	98816782	4.584413520374072	110.62658015281819	116.3902698904528
chr15	99229526	99230953	0.8691716545014091	7.291772979410195	1.7995118055631
chr15	102237454	102237692	4.227010863167899	237.18632776596968	337.58092851398374
chr15	102811599	102811793	8.943598506376915	167.45326378910812	221.57608258355523
chr15	103191035	103191312	5.970202163668747	50.19232871515226	49.650265593821395
chr16	18813612	18813800	10.262606499042917	150.00533113834706	178.55825931467908
chr16	22265185	22265938	5.79067351681936	12.1099056869864	33.58905170004998
chr16	31663171	31663729	5.181534023695095	72.31309568689716	113.37199710560529
chr16	38087592	38088096	6.185132808155483	161.3029632871113	249.43220211210706
chr16	43508558	43508899	7.044186260693234	112.12120610458061	186.95272809249565
chr16	43889206	43889808	7.142417658999117	237.0308656343986	323.2170679387064
chr16	57420761	57420806	1.378119945526123	3.9692599614461264	1.1668052832285563
chr16	92609534	92609709	0.5906228337969098	2.93441867010934	0.6640798718588693
chr16	92645403	92645595	3.840078982214133	50.41042733192444	96.65157413482666
chr16	92645403	92645595	3.840078982214133	50.41042733192444	96.65157413482666
chr16	93603776	93603930	0.0	3.684937756556969	0.454599361915093
chr17	4997986	4998261	4.219558254588734	70.27623537627133	77.31462130633267
chr17	6006532	6006988	13.545494188342179	226.23747828132227	343.9984033693347
chr17	13109757	13110243	5.753521451243648	119.76699081860453	132.88317935456953
chr17	13109757	13110243	5.753521451243648	119.76699081860453	132.88317935456953
chr17	21673174	21673727	5.973515555397296	79.9549752876944	96.02026022450617
chr17	25074101	25074470	2.416378332670465	144.47557931896148	148.84629449611757
chr17	27959860	27960056	3.72655438403694	105.73084656073122	112.7062778107974
chr17	28465899	28466474	1.8023420864602795	6.104360774910968	1.0361232699518619
chr17	29167935	29168225	2.0434209560525827	124.21059874830574	163.04678724757557
chr17	29167935	29168225	2.0434209560525827	124.21059874830574	163.04678724757557
chr17	30749356	30749833	4.261486003483866	19.33729018855145	36.93847519246787
chr17	32419798	32420007	8.35444277667543	62.27638891895422	201.4829971733276
chr17	32457057	32457092	4.134359836578369	6.512070178985596	7.000830173492432
chr17	34261097	34261428	0.012490513101445224	106.70858619688501	33.63356037658507
chr17	35089232	35089911	3.271768760259794	72.83165936196148	182.51315733399764
chr17	35225815	35226071	4.419679990038276	50.53394843637943	141.11855758726597
chr17	35530210	35530555	0.4394005623416624	110.43566923728888	34.74031675034675
chr17	36106491	36107000	0.5415009609139972	4.0684487702570165	0.906394295701812
chr17	36136591	36136805	11.359841629723523	120.28640319253796	24.06124983992532
chr17	47645697	47646032	5.384958456523383	131.95220364243238	228.13925313380227
chr17	47646182	47646302	0.0	0.930296003818512	0.0
chr17	50648368	50648892	1.3623407487650865	36.6152900489232	83.43281427230544
chr17	53709427	53709791	6.754320073913742	96.45678404841449	143.17460458291757
chr17	56405467	56405619	1.251187845280296	1.934035531392223	0.6356034725904465
chr17	56408164	56408515	8.288370207164363	59.236814656488576	85.28630333408671
chr17	66076304	66076526	4.519243609797847	108.36706247791514	136.34584647900348
chr17	71077412	71077992	10.017523755698369	9.553173219129958	13.067407716553786
chr17	71341701	71341911	2.257494628997076	50.85164578755697	168.96315223262422
chr17	74298547	74299386	0.3285148857034858	6.83141447932274	1.3834772311746009
chr17	78672241	78672430	5.249986699018529	79.73474943858606	81.89862427888093
chr17	80112145	80112450	7.410219614623023	138.24816300439053	201.55490047423567
chr17	81125847	81126120	4.018258248493348	119.91611391633421	208.3322922563378
chr17	81125847	81126120	4.018258248493348	119.91611391633421	208.3322922563378
chr17	84402916	84403200	4.852543918179794	165.53361123464478	191.0436728051011
chr17	88841139	88841613	5.5764476739907565	7.991906253723153	20.33635674247259
chr17	88841139	88841613	5.5764476739907565	7.991906253723153	20.33635674247259
chr17	95148698	95149214	5.651368080183517	200.7529942268549	310.3591420373251
chr18	20217557	20217693	4.134359836578369	0.9302953630685806	0.221349777544246
chr18	34490009	34490639	1.9206187505570669	8.738875331575908	3.9537986759155515
chr18	35113765	35114431	1.3450119588468168	10.657892338864437	2.361991904340349
chr18	35113765	35114431	1.3450119588468168	10.657892338864437	2.361991904340349
chr18	35713044	35713629	4.779841784126738	23.66768312016104	37.849862124777246
chr18	35713044	35713629	4.779841784126738	23.66768312016104	37.849862124777246
chr18	38083545	38083890	11.544275560240814	191.7488233593927	270.9117167237876
chr18	54063038	54063615	6.305439269728636	80.27959683883542	101.21107135818984
chr18	61791424	61791650	5.9759329525770335	125.72158254406094	186.9280246992027
chr18	65742668	65742947	11.375686975362907	137.4769268514435	240.74541547990614
chr18	67935078	67935502	6.949112649233836	181.53940613399138	280.96758414214514
chr18	68217416	68218055	5.417591323315258	111.1914879382123	169.8046088274656
chr18	80898759	80898948	1.378119945526123	44.95438114549748	50.53551802307209
chr19	7409527	7409729	4.257166588660514	127.95250492019228	205.14500266844684
chr19	8962719	8963133	6.647607022437496	23.336051117826774	51.975146669120605
chr19	12872832	12873311	8.746323187316385	65.38087427143265	73.71181590771127
chr19	16209299	16209494	7.491339590610602	81.12669693384414	98.75478106767703
chr19	18823410	18823602	3.5170791298151016	97.82660476863384	128.3557776759068
chr19	21531865	21532115	7.524550037384033	254.4360366177559	174.27844418048858
chr19	23208756	23209403	4.5348051762470325	209.89607381470606	359.3846750948492
chr19	29121687	29121959	10.153505830203786	95.95397972819559	202.13081212604746
chr19	32256787	32256959	1.2018487897030143	1.081738950208176	0.0
chr19	32284506	32284870	7.927986197419219	142.29952251518165	243.2210201221508
chr19	32284506	32284870	7.927986197419219	142.29952251518165	243.2210201221508
chr19	40511492	40511782	7.974106476224702	150.4962456115361	205.02277810984646
chr19	42089978	42090294	10.571426219578031	185.1347803526287	260.08515196812306
chr19	46150534	46151060	3.641802169524218	7.541413762270271	1.5731913694410724
chr19	53388170	53388807	1.3132163374165726	9.006490777482043	17.482279813083785
chr19	57347337	57347462	1.389144905090332	3.267198554992676	1.2657506313323974
chr19	57371428	57371722	3.065616244361514	6.461446968065638	3.7909224082012565
chr2	6230330	6230538	7.34113969711157	53.97504508667267	77.71591296562782
chr2	11627631	11628217	1.4228030154322602	5.683374279595072	1.9903374772023015
chr2	11627631	11628217	1.4228030154322602	5.683374279595072	1.9903374772023015
chr2	13493540	13493899	6.506734960922624	167.43268599184773	189.7672453218848
chr2	17947663	17948164	1.2790933626140664	8.463648356601388	15.201991887863525
chr2	17947663	17948164	1.2790933626140664	8.463648356601388	15.201991887863525
chr2	17947663	17948164	1.2790933626140664	8.463648356601388	15.201991887863525
chr2	17947663	17948164	1.2790933626140664	8.463648356601388	15.201991887863525
chr2	20469731	20470043	10.335906297732622	91.54770393860646	228.08095232416423
chr2	25390221	25390908	5.697042833075599	81.72387389775794	154.55622844508642
chr2	25390221	25390908	5.697042833075599	81.72387389775794	154.55622844508642
chr2	25390221	25390908	5.697042833075599	81.72387389775794	154.55622844508642
chr2	26494923	26495544	4.797905246224764	134.70710633745517	240.02232480125917
chr2	29495556	29495868	7.508990397820106	118.60078288347293	141.8473536570867
chr2	30114419	30114907	1.1296065127263304	6.981032052001015	1.7616849746860441
chr2	30937526	30937749	4.282682230654319	70.90273302285661	82.68521077109024
chr2	30937526	30937749	4.282682230654319	70.90273302285661	82.68521077109024
chr2	30971270	30971618	4.229405537418936	141.92366780323545	152.4811837207312
chr2	30971270	30971618	4.229405537418936	141.92366780323545	152.4811837207312
chr2	32722453	32722673	6.389469957351684	86.98694275292483	182.44134905338288
chr2	32750472	32750486	0.0	1.8605899810791016	0.0
chr2	34657234	34657774	1.1892664715095802	6.219202523761325	0.7778699861632453
chr2	52802485	52802791	1.6033029431611105	8.646270878174725	6.943629177567226
chr2	73301323	73302219	5.786262151918241	77.60709723770353	154.20175254704165
chr2	84667187	84667254	0.0	1.8605899810791016	1.8808215216024597
chr2	84889847	84890384	3.556940043216755	80.48017821764813	121.09607308847723
chr2	91043071	91043545	6.044546343606233	164.03435560721385	200.4421780365932
chr2	119923495	119923705	9.843741416931152	20.53295652071635	47.27224481673468
chr2	122563564	122564118	7.393092632293701	63.68662063481575	92.42863089039868
chr2	125619075	125619492	1.0740742980719185	12.75643606694768	13.80859118857258
chr2	128793836	128794263	8.497880771511891	68.65886259665254	150.33252203492427
chr2	143716099	143716318	15.87672386866182	91.14760074876759	260.37326272764165
chr2	143744832	143745035	6.435758158491163	87.79592204916067	120.78665146099523
chr2	151371566	151371756	8.254216982188977	93.51925779204619	109.37497669772098
chr2	156556852	156557203	8.983309224120571	133.57310199652642	329.6152022917386
chr2	158187245	158187542	0.4872141221557001	70.5584370343372	100.33345270638515
chr2	164737928	164738245	1.0607610937172682	1.238437884237488	0.0485862030967929
chr2	167365168	167365377	4.655284630624871	249.94244926854185	314.8193921928771
chr2	167600532	167601007	0.47581404435007196	5.9029746419505065	0.4524755362460488
chr2	169979602	169980548	1.3606390408683278	8.199585601970963	15.391460595624896
chr2	170030420	170030630	6.365619409651983	116.68572135198684	170.22020408085413
chr2	170046304	170046608	6.255947558503402	79.95654665404244	136.05081171738473
chr2	172265357	172265893	3.291035629030484	21.58598853781152	49.06066944705906
chr2	181414796	181415411	4.748354859856086	105.02659343888119	194.49085326155995
chr3	21834485	21835016	1.7648249786003385	7.614053732706777	13.335850149000207
chr3	21834485	21835016	1.7648249786003385	7.614053732706777	13.335850149000207
chr3	51138089	51138320	6.085205738678639	96.79104635725805	221.8778588152551
chr3	84031786	84032066	2.9531159571238925	21.536367613928658	34.39404273714338
chr3	84031786	84032066	2.9531159571238925	21.536367613928658	34.39404273714338
chr3	84032142	84032371	0.5536551746218485	1.336538467344759	1.247311046029803
chr3	84032142	84032371	0.5536551746218485	1.336538467344759	1.247311046029803
chr3	88295300	88295955	4.776089205996681	115.42063919824498	58.13895452295551
chr3	88314886	88315299	7.948392034442892	296.9423809354588	485.4861301457911
chr3	88314886	88315299	7.948392034442892	296.9423809354588	485.4861301457911
chr3	89017687	89018298	1.157079430531753	5.683789083883532	2.2572220548280133
chr3	90390096	90391426	2.4681832966051602	7.89842080101931	2.96561232455691
chr3	93326314	93326671	7.08748816375305	349.2805604754376	310.2895635797196
chr3	95478433	95478864	6.919376344525897	81.85749542325942	201.6271855139677
chr3	96048623	96049702	2.274730025230457	8.471809177955507	8.055816128145665
chr3	96358464	96358882	4.0552378864379595	16.527208984468544	150.16591070827684
chr3	102862213	102863037	1.5453675117307497	6.472552758397408	2.929473124372149
chr3	102862213	102863037	1.5453675117307497	6.472552758397408	2.929473124372149
chr3	105694578	105694822	7.511894699002876	58.814543882354364	86.3340395317703
chr3	132346511	132347338	2.1263380304357304	8.15893164165363	2.298337802633265
chr3	137806742	137807507	10.2305224262811	219.361422477049	477.01000206610735
chr3	142223098	142223721	6.42385705363119	102.97024872214989	136.07674210641778
chr3	142223098	142223721	6.42385705363119	102.97024872214989	136.07674210641778
chr4	21704268	21704505	8.530403519481546	96.49976046276495	116.45016315315343
chr4	24825270	24825845	4.338087131666101	62.78286430524743	140.40611023695573
chr4	41258433	41258633	4.94745658159256	81.53122375100851	110.3785375213623
chr4	41298986	41300051	6.339362425199696	103.01738993505917	147.5196537630099
chr4	41298986	41300051	6.339362425199696	103.01738993505917	147.5196537630099
chr4	41298986	41300051	6.339362425199696	103.01738993505917	147.5196537630099
chr4	41707464	41707952	0.9884056986355391	5.631334535899709	2.4761139432914923
chr4	57969584	57970241	2.9513162303732954	8.459049912892521	2.1247570449358797
chr4	94269157	94269640	2.3196925791153995	5.680007467111939	1.0146129501532324
chr4	97526492	97526532	3.031863880157471	2.6048279762268067	0.14001660346984862
chr4	102243604	102244219	4.952276575662256	36.73839099300586	57.34644341778949
chr4	117587639	117588388	4.533628295674343	87.40438971755025	155.4771967831855
chr4	119212969	119213441	2.2628039374189863	5.094944805411969	7.383496366314969
chr4	125878957	125879478	2.359468313645493	6.89418933762241	6.648772524322978
chr4	129002339	129002501	3.122040315910622	62.58829794989692	98.70722113715277
chr4	131864195	131865316	0.6958214889989167	70.33986583838603	169.02223210287988
chr4	133101058	133101428	5.393296571680017	207.92881753927952	218.0056899064296
chr4	133180930	133181215	9.139127898634525	66.68764027378015	149.30185279511568
chr4	133181283	133181477	2.4436766044380738	0.1294741860984527	0.3608675347161047
chr4	133370405	133370971	1.4292516042823926	69.56018522508153	124.8842904955254
chr4	134479687	134480409	1.527002709724236	5.246766581759888	0.6477233764207264
chr4	135454682	135455000	7.479996021438694	86.24840509666586	105.02117560344672
chr4	140257381	140257943	2.560071164602911	78.20620436176287	187.61092272050865
chr4	140257381	140257943	2.560071164602911	78.20620436176287	187.61092272050865
chr4	140257381	140257943	2.560071164602911	78.20620436176287	187.61092272050865
chr4	140693829	140694046	0.7684447622518935	96.50620955366144	106.20287111058214
chr4	141633840	141634036	3.1218653892984194	90.73237672144053	180.2354899036641
chr4	148541314	148541838	9.794132443784758	127.65292252111071	168.2468848483253
chr4	149939610	149939986	1.59803270279093	0.34638680993242466	0.0
chr4	149956695	149957054	8.39156798200687	164.29439582432877	371.30892817090813
chr4	154238509	154238720	4.696064370503358	113.39018145217715	157.10697662208884
chr4	154238509	154238720	4.696064370503358	113.39018145217715	157.10697662208884
chr4	154939887	154940075	2.858869233029954	94.99413946841625	158.7252310432018
chr5	20449636	20449884	8.102038248892754	84.66449437602874	125.89637165684854
chr5	31558194	31558460	5.201631857936544	79.4178179565229	121.75122795606914
chr5	32727427	32727707	7.131781952721732	147.8440466744559	288.46406130109517
chr5	32762009	32762794	2.982710501190963	49.7797611333762	6.36405917428861
chr5	33015630	33016290	3.8837940909645776	8.964673793677127	3.1503739302808587
chr5	33015630	33016290	3.8837940909645776	8.964673793677127	3.1503739302808587
chr5	33015630	33016290	3.8837940909645776	8.964673793677127	3.1503739302808587
chr5	33015630	33016290	3.8837940909645776	8.964673793677127	3.1503739302808587
chr5	33015630	33016290	3.8837940909645776	8.964673793677127	3.1503739302808587
chr5	33015630	33016290	3.8837940909645776	8.964673793677127	3.1503739302808587
chr5	33015630	33016290	3.8837940909645776	8.964673793677127	3.1503739302808587
chr5	76569820	76570191	10.140885072898351	319.7109312461714	379.29008792352806
chr5	92390528	92391102	2.4393229800234275	72.1417492974926	144.6657967168695
chr5	92390528	92391102	2.4393229800234275	72.1417492974926	144.6657967168695
chr5	93522008	93522745	1.0041389562381657	6.399720616547676	0.9831573908170496
chr5	107638106	107638454	6.0669017440971285	157.07559440875875	192.53473043167727
chr5	108417351	108417596	8.381227781334703	81.27355673653739	110.1243579786651
chr5	111760049	111760687	4.59445795594338	64.67888767666952	61.59524770328618
chr5	124896038	124896515	5.339134962053919	36.11772597898227	79.72583964735706
chr5	125659661	125660141	1.2776328851779302	29.381813339640697	51.08123738691211
chr5	125869890	125871708	2.4120914744596407	10.741889529233456	7.280397439160363
chr5	125871863	125873362	1.630024458584267	8.273365430866901	4.201899306944325
chr5	125874003	125875073	1.7297341939444855	6.939837868525603	3.569768187264416
chr5	135105870	135106142	7.103399455547333	89.28802892390419	149.25655992855044
chr5	137579105	137579682	1.3136325303975176	6.212188780204468	1.5421237499296563
chr5	139936227	139936379	1.8314488749755056	3.14586771318787	1.9851041773432179
chr5	139936227	139936379	1.8314488749755056	3.14586771318787	1.9851041773432179
chr5	139960786	139961168	2.821177480108451	5.596386564963775	5.666635928977846
chr5	142877033	142877295	8.705309274542422	237.70115950635372	351.831635919236
chr5	142877033	142877295	8.705309274542422	237.70115950635372	351.831635919236
chr5	144394009	144394302	2.116566469238073	93.14075985255909	126.57641140674161
chr5	148672433	148672949	1.8642010115837866	8.197785105816154	2.187080347722815
chr5	148672433	148672949	1.8642010115837866	8.197785105816154	2.187080347722815
chr5	149210470	149211343	2.404212143822634	10.13628097580061	3.9278389560944165
chr5	149210470	149211343	2.404212143822634	10.13628097580061	3.9278389560944165
chr5	149210470	149211343	2.404212143822634	10.13628097580061	3.9278389560944165
chr5	149210470	149211343	2.404212143822634	10.13628097580061	3.9278389560944165
chr5	149210470	149211343	2.404212143822634	10.13628097580061	3.9278389560944165
chr5	149862953	149863520	7.947896552043828	242.78268764637136	513.7009600634298
chr5	151467622	151468232	8.59405505852621	240.97108781454992	474.12561436402996
chr6	21999524	21999785	8.474657868060115	103.7297302187631	104.341888252346
chr6	29222170	29222489	9.867180217396129	404.1365509137838	645.7278945999086
chr6	30340481	30340790	12.336182194620275	146.78819352677723	149.37594305735962
chr6	34816210	34816533	5.563691201224785	149.58461580520074	260.2183552711003
chr6	34816210	34816533	5.563691201224785	149.58461580520074	260.2183552711003
chr6	34816210	34816533	5.563691201224785	149.58461580520074	260.2183552711003
chr6	38299483	38299686	1.7039808193451078	31.052654534137893	82.12011243322213
chr6	39760312	39760884	4.423475568944758	48.13140048722287	120.31867991960965
chr6	47738255	47738725	1.0995637863240344	7.759079395456517	2.2119644550566977
chr6	47763686	47764241	3.918337821960449	64.63801975271723	127.92837519087233
chr6	51495393	51495929	2.7356728493277704	8.95583207838571	2.6148621551136473
chr6	71858779	71859249	1.1875293579507382	6.723872854354534	1.2065268146230819
chr6	83004933	83005470	0.9931702400718987	6.24180916656551	1.1733239256469896
chr6	83266967	83267514	0.5391547867323406	6.396421263379196	0.7180023136696824
chr6	85320008	85320199	3.2035904180317023	107.55413079386607	171.15002169783827
chr6	86388106	86389178	2.3705729744327604	7.438898624324087	1.6143706790102061
chr6	86858487	86858685	7.732785737875736	96.22452452688506	143.78911058830494
chr6	87799860	87800557	1.5244346896408278	11.917675110667815	30.179883811189935
chr6	91209674	91210556	1.406244842373595	5.986802799090777	0.5953095802644484
chr6	91209674	91210556	1.406244842373595	5.986802799090777	0.5953095802644484
chr6	94449764	94450315	3.8317298023756967	55.95629070653241	134.7462735340513
chr6	98978906	98979223	7.973103138174545	64.58662337534811	104.36755438482724
chr6	99045551	99046270	5.247978524803618	116.98561725447341	225.53167772094133
chr6	99472207	99472834	3.780496588163969	103.79250630522459	280.9207885299573
chr6	113024429	113024750	13.738288389188106	89.1171939647829	132.05607405332762
chr6	113481759	113482031	6.566348924356348	132.3585704884985	158.1902650384342
chr6	115647402	115647609	3.3754000663757324	4.795295057665323	0.324677094169285
chr6	115939816	115940016	0.0	76.57267502307892	21.499555428028106
chr6	117857853	117858337	2.0728756632686647	10.081408815935623	7.481043170798909
chr6	117857853	117858337	2.0728756632686647	10.081408815935623	7.481043170798909
chr6	125185939	125186232	5.583039389535429	86.2319439572279	122.7796924578045
chr6	129161546	129161735	4.848946995205349	47.819154527452255	53.32113881590505
chr6	131337431	131337942	0.9223425075732565	6.466556749231895	3.81552057816791
chr6	131337431	131337942	0.9223425075732565	6.466556749231895	3.81552057816791
chr6	131337431	131337942	0.9223425075732565	6.466556749231895	3.81552057816791
chr6	134517077	134517689	5.960592467021319	121.33076075858929	276.8611213958341
chr6	135201598	135202110	3.4183883890509605	31.390164809534326	32.80268773296848
chr6	137530148	137530660	0.43066248297691345	7.264309823513031	0.013673496432602406
chr6	148893547	148894207	7.832319144769149	98.48873485976999	277.318454950506
chr6	148893547	148894207	7.832319144769149	98.48873485976999	277.318454950506
chr6	149141805	149142107	20.603356801910905	179.62739226360193	242.5556402774836
chr7	16972914	16973419	0.234689733297518	5.598359992008398	3.902436922092249
chr7	16972914	16973419	0.234689733297518	5.598359992008398	3.902436922092249
chr7	17369485	17370109	0.6956855494242448	7.317137081271563	0.28048260853840756
chr7	17612524	17613127	0.9187466303507487	8.403523275112828	2.3289660080946106
chr7	20518941	20519431	3.254058256927802	49.970154745968024	84.58429966410812
chr7	25185261	25185385	0.0	1.1928789812710978	0.7000830173492432
chr7	29160071	29160543	2.48470551886801	6.411559559026007	0.8587889832965399
chr7	29712139	29712466	6.051938771472429	64.96425148307002	125.36619101606013
chr7	29712139	29712466	6.051938771472429	64.96425148307002	125.36619101606013
chr7	36182049	36182403	6.310559504449705	66.44262270031676	184.62007914155217
chr7	49759995	49760209	3.760855839631268	109.5271811396162	135.7147239636038
chr7	51502228	51502776	6.156281438187091	196.93753426375181	323.2592300089606
chr7	51502228	51502776	6.156281438187091	196.93753426375181	323.2592300089606
chr7	52073347	52075412	1.2112778335737546	48.162308661296926	52.58351300772974
chr7	52073347	52075412	1.2112778335737546	48.162308661296926	52.58351300772974
chr7	52150147	52150688	4.554678398668215	93.05367044247893	91.62020286526565
chr7	52689045	52689715	2.2008781219596294	9.545943190357578	3.845231773248359
chr7	53175185	53175895	0.7667005330743925	5.529359213902917	1.3212843621280832
chr7	53862589	53862825	6.423455274711221	98.64676200737388	95.10735573505951
chr7	71051640	71051841	1.6455168510550884	35.49937233996035	80.213531570055
chr7	71079121	71079339	3.312549363582506	83.98701221352323	155.739459069497
chr7	82757349	82757546	0.7065488045590783	35.049041438223746	76.26635703459608
chr7	87927421	87928036	5.160675958307778	56.634592541252694	64.43602395677954
chr7	87927421	87928036	5.160675958307778	56.634592541252694	64.43602395677954
chr7	87930802	87931144	10.017568089111506	171.3758932191726	288.290763274968
chr7	87934851	87935416	1.746433462294857	20.188255384749016	24.032049796855556
chr7	88035163	88035427	5.522926888682625	81.57708144910407	168.93738839120576
chr7	90801759	90802005	7.551657680573502	58.2380021224177	51.88007757915714
chr7	97128090	97128603	4.663584127296017	26.336620161988815	48.69599970367685
chr7	97129238	97129769	0.9083653124936781	7.759473311699043	0.5682415050750848
chr7	97294446	97294918	0.5430726903980061	8.254404354903658	4.775992080316705
chr7	106270099	106270382	2.3277090261344773	63.496914934353775	76.21254155998095
chr7	107643261	107643820	4.484434600379685	36.5577087626261	75.00403210088903
chr7	107643261	107643820	4.484434600379685	36.5577087626261	75.00403210088903
chr7	116780466	116780946	9.020956391096115	36.38620872696241	89.4414731224378
chr7	130254309	130254608	4.9824408671529	121.6913770592731	214.05663184736883
chr7	132709820	132710055	8.591273815073865	87.72495740525265	131.06430730413882
chr7	133771496	133772377	2.172768564148469	7.6144871259791085	13.92933505293189
chr7	133904127	133904559	2.347909422936263	5.786358390003443	7.35086255106661
chr7	133904127	133904559	2.347909422936263	5.786358390003443	7.35086255106661
chr7	134944145	134944823	10.213957377942966	177.38337993340505	330.34381714050045
chr7	135078720	135078966	5.288412171650708	211.06367691164095	239.3828725427147
chr7	140315406	140316027	4.09664227305979	110.5404277830692	248.94423124678852
chr7	140315406	140316027	4.09664227305979	110.5404277830692	248.94423124678852
chr7	140315406	140316027	4.09664227305979	110.5404277830692	248.94423124678852
chr7	140315406	140316027	4.09664227305979	110.5404277830692	248.94423124678852
chr7	149580089	149580314	7.4908635817633735	101.81986900329589	136.86759540134005
chr7	151009002	151009423	5.558316493544046	113.55131114732625	128.43271250962644
chr8	27268079	27268439	5.573736271593305	212.6449165052838	258.4686610950364
chr8	28370822	28373042	2.300593490428753	10.39752355287741	14.595774166326265
chr8	28370822	28373042	2.300593490428753	10.39752355287741	14.595774166326265
chr8	28370822	28373042	2.300593490428753	10.39752355287741	14.595774166326265
chr8	35278924	35279246	8.474179673639144	139.74090996958455	173.1030379926196
chr8	35278924	35279246	8.474179673639144	139.74090996958455	173.1030379926196
chr8	35872327	35872992	3.489861309797244	89.98283050472575	170.7906661650292
chr8	71405479	71405771	10.94003381304545	62.81085464562455	137.33610137521404
chr8	73036466	73036732	8.921541307205544	96.65984447737385	159.90844933072427
chr8	73089280	73089467	3.316335219112947	19.884438963816127	35.32984184963818
chr8	73132660	73133216	3.435390057323648	38.56051109377429	73.02512200873532
chr8	74884549	74884825	7.869272088658983	77.27864401280016	95.43686327726945
chr8	86721040	86723163	3.526768848573718	10.412034326491353	1.8499603357957435
chr8	86728412	86728766	3.8229242044653597	152.25860378297708	193.27420443397457
chr8	86728412	86728766	3.8229242044653597	152.25860378297708	193.27420443397457
chr8	87184167	87184752	2.70676977451031	11.425947255048996	27.588045670028425
chr8	87184167	87184752	2.70676977451031	11.425947255048996	27.588045670028425
chr8	87224717	87224952	4.380666471034923	72.00102513090093	124.13195890010671
chr8	87224717	87224952	4.380666471034923	72.00102513090093	124.13195890010671
chr8	87548790	87549785	1.8628867619001686	6.292353970321579	1.523297343421821
chr8	87548790	87549785	1.8628867619001686	6.292353970321579	1.523297343421821
chr8	87595149	87595814	3.5230187365883276	109.1314692253457	191.4657256929498
chr8	87595149	87595814	3.5230187365883276	109.1314692253457	191.4657256929498
chr8	93400427	93401062	0.48396968165720544	5.485091757586622	3.163050695103923
chr8	106866055	106866275	3.821161226792769	74.33921265466647	154.14535031535408
chr8	108733752	108734262	2.8643297008439608	15.023372958921918	30.976624039575164
chr8	109206907	109207317	0.14453453087225193	8.728899732740913	7.455028329244474
chr8	109454770	109454972	2.30596664636442	110.34594575072279	131.303631575981
chr8	114095044	114095311	10.431387770934945	6.62703370869383	16.668255451466706
chr8	123711940	123712208	6.386670251390827	87.06604585540829	106.5119029959636
chr8	125561831	125562125	6.796853071978303	104.24396017842552	102.4978513693323
chr8	125665598	125666079	3.002645526259456	7.339857330689063	12.058594577773444
chr8	129112262	129112588	9.046560366460882	48.49526886705972	68.04973749734141
chr8	129112262	129112588	9.046560366460882	48.49526886705972	68.04973749734141
chr8	129371976	129372579	6.184403534947738	48.85206514033512	79.71536080991451
chr8	129371976	129372579	6.184403534947738	48.85206514033512	79.71536080991451
chr9	20953877	20954272	9.381691658647755	306.3712446602085	341.3637298873708
chr9	24307995	24308581	5.075065524911718	42.309457390788474	70.90785497203215
chr9	44334562	44334761	2.091420120929354	44.3549745310491	54.59944355547728
chr9	44575950	44576223	5.805271099775266	190.04284047862112	220.71582930515973
chr9	45108846	45109321	0.6411884378132067	6.120370538611161	1.3323698327415867
chr9	45984185	45984720	7.264114050107581	114.8872474710518	96.62448923164439
chr9	53418485	53418753	2.9362183542393927	112.82274354393803	191.05989000690516
chr9	53418485	53418753	2.9362183542393927	112.82274354393803	191.05989000690516
chr9	57821206	57821546	14.016313047970042	174.3650087437209	273.5263917810777
chr9	59507286	59507819	2.073644879611303	27.664562445420486	35.65037812793009
chr9	66731668	66731897	10.152362048886229	52.36064347846019	51.634915097832156
chr9	72960623	72961077	1.7302421830299142	10.950446455489171	21.528315124532725
chr9	78328762	78329375	1.6861182052587413	12.071086650960403	18.66011350462137
chr9	78328762	78329375	1.6861182052587413	12.071086650960403	18.66011350462137
chr9	79914307	79914789	3.5167802873983423	38.64204817070506	125.97996366122946
chr9	82869577	82869905	6.499862455740208	127.77690847417931	249.37888522264433
chr9	85642601	85643810	3.9987161461236163	6.53900755102522	1.3127284464114357
chr9	88623540	88623770	2.6963216325511103	21.315915273583453	21.85474111722863
chr9	89096998	89097469	1.5302690690236993	11.40452500639954	7.324852767264008
chr9	90001786	90001975	8.305181089532438	149.33473449787766	99.60068685541708
chr9	96296129	96296404	9.61178172718395	75.16794516823508	69.09935808181763
chr9	100542340	100542527	3.6627036670950006	28.366512992165305	45.703859737212646
chr9	103266117	103266827	5.9084552254475335	97.78729949333298	92.66429592589257
chr9	103266117	103266827	5.9084552254475335	97.78729949333298	92.66429592589257
chr9	108210421	108210776	5.166985064493098	152.67069132344824	165.18391030170548
chr9	108240465	108240780	11.834348307715523	92.08453830083211	271.25442169772253
chr9	108551867	108552555	6.307711242936378	134.56305870630368	253.34338830931242
chr9	108951926	108952134	3.114025267270895	57.70521737577823	89.27411935879634
chr9	121185992	121186191	4.25210035026972	42.90582933857213	61.76211149129436
chrX	12339401	12340011	9.572291619660424	83.59861083372695	155.71786341354496
chrX	12339401	12340011	9.572291619660424	83.59861083372695	155.71786341354496
chrX	71159968	71160243	15.044087600708007	200.65305322300304	316.81900667797436
chrX	71517027	71517424	11.06661925327868	113.271188404458	108.60617961090819
chrX	71517027	71517424	11.06661925327868	113.271188404458	108.60617961090819
chrX	154035494	154035914	10.276846322559175	38.350350450617924	62.60072833469936
