# Supplementary material for: Pregnancy reprograms the epigenome of mammary epithelial cells and blocks the development of premalignant lesions
Source: Nat Commun. 2020 May 27;11:2649. doi: 10.1038/s41467-020-16479-z (PMC7253414; doi:10.1038/s41467-020-16479-z)
Supplement: Supplementary file 4 — Source Data [file 41467_2020_16479_MOESM4_ESM.zip › Feigman&Moss&Chen_DataSource/Sup. Fig5f ΓÇô list and intensity of H3K27ac peaks at ebox regions in CAGMYC pre and post-pregnancy MECs.txt]

#'chr'	'start'	'end'	'CAGMYC_DD5_Virgin_k27ac'	'CAGMYC_DD5_Parous_k27ac'
chr1	12709328	12709594	181.610789191454	128.69280535117127
chr1	34899131	34899515	13.67712556074063	6.142332066781819
chr1	51347817	51348114	121.46552457713118	86.68828173036928
chr1	82279556	82279806	14.208859252929688	14.453354590415955
chr1	88255069	88255293	417.91185678754533	320.21613543374195
chr1	88255069	88255293	417.91185678754533	320.21613543374195
chr1	88255069	88255293	417.91185678754533	320.21613543374195
chr1	88255069	88255293	417.91185678754533	320.21613543374195
chr1	88368096	88368280	567.2574011761209	390.16887797480047
chr1	93997688	93997950	153.1095431961176	133.6236433163854
chr1	167931167	167931495	409.28816544791545	277.92012275973474
chr1	179725616	179725868	170.8866900338067	119.53682065388513
chr1	179725616	179725868	170.8866900338067	119.53682065388513
chr10	59369808	59369970	207.924447707188	146.67201977011598
chr10	62064468	62065052	17.176001533661804	15.75100136783025
chr10	66562300	66562858	18.942379354576055	16.338482885377807
chr10	67712009	67712429	434.47454550606864	268.1990343548003
chr10	68648409	68648811	253.57623287219906	144.87138315368054
chr10	69391516	69391680	117.74177969955817	60.63936126522901
chr10	107768332	107768939	14.97738326715284	12.387183841017169
chr10	109340374	109340608	250.79119644817123	202.5722439105694
chr10	109340374	109340608	250.79119644817123	202.5722439105694
chr10	110910681	110910962	309.22226592908976	173.2294326049153
chr11	3437513	3437828	192.52260343536497	138.09487852066283
chr11	6167944	6168327	43.737804935744165	21.613564573442346
chr11	6427434	6427893	242.44658404238083	141.69372398297511
chr11	11724395	11724677	214.26495648106786	160.60678969038293
chr11	11724395	11724677	214.26495648106786	160.60678969038293
chr11	48612901	48613299	360.38078446124666	203.26793264264438
chr11	48612901	48613299	360.38078446124666	203.26793264264438
chr11	50027544	50027745	252.56966100284708	139.83961167976037
chr11	69735277	69735421	1.8863366196552913	8.208694823914104
chr11	74644484	74645011	7.665040336931001	9.469804945661629
chr11	74644484	74645011	7.665040336931001	9.469804945661629
chr11	76029650	76029853	257.7992625812004	179.81279427488448
chr11	76029650	76029853	257.7992625812004	179.81279427488448
chr11	77255212	77255413	237.42221479510786	176.95417284609667
chr11	77310113	77310356	173.00974097271515	133.0315214066839
chr11	77501384	77501625	597.7046751046082	371.497514329016
chr11	77858167	77858282	470.71140747070314	318.0480627972147
chr11	86399751	86399798	7.000830173492432	5.447249889373779
chr11	93858898	93859131	206.17891788073365	178.9293039556225
chr11	93858898	93859131	206.17891788073365	178.9293039556225
chr11	96176040	96176295	370.5905303955078	203.61319732666016
chr11	103237279	103237479	318.1246750640869	209.81871353149415
chr11	106649062	106649209	1.6240050825131993	2.5321640497973177
chr11	116294739	116294964	181.92181350919935	93.14802618662516
chr11	117093583	117093827	24.898843092996565	14.447849122715779
chr11	117797051	117797656	103.62608526639701	66.92606219595129
chr11	119837026	119837210	52.00395600173784	30.38417409295621
chr11	121406357	121406630	161.6395952832568	80.97374663859496
chr12	66274054	66274170	47.798724996632544	15.652991146876895
chr12	76410321	76410558	201.48203622238546	128.16356430375626
chr12	77470794	77470984	1334.421216462788	900.468515010884
chr12	77637542	77637639	0.9238224705469977	0.43989770559920477
chr12	85516922	85517494	8.246770117666339	7.3137924170994255
chr12	85516922	85517494	8.246770117666339	7.3137924170994255
chr12	85516922	85517494	8.246770117666339	7.3137924170994255
chr12	88812886	88813136	0.9017082796096801	6.9288991355895995
chr12	106270256	106270426	714.5290319106158	411.53428811465994
chr13	37946177	37946384	238.41040599288573	168.59261251993226
chr13	40828537	40828772	205.76471732930935	188.12324059364644
chr13	40828537	40828772	205.76471732930935	188.12324059364644
chr13	51943053	51943629	33.11532899075084	15.775887097335524
chr13	53076660	53077192	29.358699613047722	20.119987114927824
chr13	53076660	53077192	29.358699613047722	20.119987114927824
chr13	60528734	60529020	224.9713502196999	136.9111435688459
chr13	63340690	63341147	8.635377879737504	5.278381164799113
chr13	64470626	64471187	49.75329632810093	31.686551371147715
chr13	73468283	73468688	7.2739310594252595	10.529094192128122
chr13	81922912	81923112	209.8356883239746	103.29801223754883
chr13	98436999	98437373	48.053095350291	37.924412989998885
chr14	35176407	35176982	9.669673768748408	13.013388372504194
chr14	75307753	75308079	140.48693339590645	87.26192225122745
chr14	76263049	76263275	403.3343017997995	264.5451566972564
chr15	25342229	25342451	293.9118688686474	145.14149618148804
chr15	34373451	34373868	501.3311835638911	291.7323544362752
chr15	34373451	34373868	501.3311835638911	291.7323544362752
chr15	50711523	50711704	242.7816292778563	184.45914663399122
chr15	57525589	57525839	647.6297468261719	373.6628349533081
chr15	57525589	57525839	647.6297468261719	373.6628349533081
chr15	59477955	59478081	295.0182430933392	246.40890442378938
chr15	78675728	78675915	327.3353148271693	166.60710605070554
chr15	85507234	85508005	57.46762472058703	26.82762650726061
chr15	85507234	85508005	57.46762472058703	26.82762650726061
chr15	85511325	85511529	502.29896964278873	376.8611755371094
chr15	98816543	98816798	553.4499049766391	312.3444465188419
chr16	38087691	38088133	294.1772192355195	204.36199587826275
chr16	43508559	43508874	201.97036597842262	121.71291845336793
chr16	43889574	43889836	773.9170019726716	489.7739510608993
chr16	57420774	57420808	1.5237105453715605	2.670220564393436
chr16	92609034	92609719	54.35086769222343	37.08232721377463
chr17	12983800	12984251	172.38181678788888	114.74446197016012
chr17	47645718	47645988	254.9391160947305	194.9979694472419
chr17	74715950	74716369	238.28213997160336	139.60879422372167
chr17	78672257	78672468	104.31566844054308	109.59905036817794
chr17	81125867	81126147	224.86158870969498	162.6910272393908
chr17	81125867	81126147	224.86158870969498	162.6910272393908
chr17	88841008	88841344	45.5095235591843	24.074880885226385
chr17	95148813	95149207	401.4601118213634	215.96344474366472
chr18	35713053	35713509	47.425895449885154	20.92491912920224
chr18	35713053	35713509	47.425895449885154	20.92491912920224
chr18	54063336	54063598	209.53846158326127	146.61139440172502
chr18	65786164	65786609	125.78505197589317	99.84771950030594
chr18	67935083	67935357	397.0617618978459	207.6978420062657
chr18	68217423	68218054	169.42449433074322	138.29181410733568
chr19	22827952	22828153	74.07997260402091	62.46267712531398
chr19	22827952	22828153	74.07997260402091	62.46267712531398
chr19	29121794	29121989	310.3304799593412	188.8425507667737
chr19	32284579	32285015	243.73635703270588	165.03125081368543
chr19	32284579	32285015	243.73635703270588	165.03125081368543
chr2	3667034	3667204	196.6077444637523	247.12368002498852
chr2	20469696	20469916	338.62968472567474	276.09297235662285
chr2	26494916	26495165	604.8403495430467	426.51502098137115
chr2	84889829	84890095	269.2660708319872	155.43450358801317
chr2	114026810	114027046	0.8484065239712343	4.4316569384882
chr2	119821602	119821971	197.29426238853435	173.49999200360884
chr2	125619042	125619577	12.14872935642706	7.722878276076273
chr2	170046258	170046592	148.8575830973551	74.96213634285384
chr2	173091355	173091823	172.17090269260936	103.48987947366176
chr2	181414753	181415394	204.26022967310294	139.44723434790436
chr3	21834486	21834898	17.135033564660155	9.911697876684874
chr3	21834486	21834898	17.135033564660155	9.911697876684874
chr3	57310234	57310571	1.898741188671893	1.6648839227523577
chr3	57313651	57314056	131.02086709399282	71.57193536346341
chr3	62986512	62986715	92.70059219134852	94.99578052553638
chr3	84032153	84032332	1.1928798379844794	0.0
chr3	84032153	84032332	1.1928798379844794	0.0
chr3	88314937	88315189	722.4880894252232	434.61980359516446
chr3	93326416	93326551	404.7410800509983	235.6374422426577
chr3	95478617	95478922	315.15898203068093	155.93427449210745
chr3	96048813	96049295	12.475130290658642	9.331139540029264
chr3	96358452	96358747	219.21820214926186	141.44972889180912
chr3	142223074	142223728	135.97230930940822	85.67893451142383
chr3	142223074	142223728	135.97230930940822	85.67893451142383
chr4	101028971	101029785	59.428696280615334	31.672948117777523
chr4	102243573	102243856	133.87410175336967	69.77793256132847
chr4	119212879	119213057	26.182296431466433	18.029979673664222
chr4	125878965	125879394	5.678997650013104	6.983648132333111
chr4	131865011	131865392	434.648558488981	228.65561155384293
chr4	149956810	149956928	606.7818510411149	392.14004464876854
chr4	155177062	155177589	9.043950307527576	5.292198480645891
chr5	22967246	22967442	0.864389218846146	0.7133295621190753
chr5	76569842	76570095	523.6093072099648	399.00548773603475
chr5	92390495	92390735	380.3926335970561	275.8612790107727
chr5	92390495	92390735	380.3926335970561	275.8612790107727
chr5	107638198	107638432	208.11604048248032	190.6614256638747
chr5	110605365	110606067	31.89664899097209	11.508798669546078
chr5	110605365	110606067	31.89664899097209	11.508798669546078
chr5	124896103	124896275	159.21618893811868	112.00638906830964
chr5	151467640	151468293	485.50875814475836	288.7975118193108
chr6	85319999	85320236	179.0291805116436	118.4526765074911
chr6	94109757	94109914	207.2780459458661	175.83263713083448
chr6	98978716	98979186	96.90038546298412	64.30841017378137
chr6	99045237	99045433	43.54797129728356	21.608325330578552
chr6	99045823	99046288	355.73216892647486	231.53923624818043
chr6	99472276	99472471	726.0684432592147	510.51381410818834
chr6	128299792	128299948	0.0	0.5703310951208457
chr6	134194332	134194791	13.856763784662052	10.297151401411734
chr7	27981548	27981953	121.89033231382017	62.41019250522425
chr7	36182208	36182465	301.2425397435051	130.5183691588821
chr7	52150160	52150489	115.38805474626257	59.99704897512419
chr7	71074164	71074445	176.83455175352267	133.42533723824388
chr7	74706946	74707148	23.504749203672503	16.87206801801625
chr7	107643697	107643809	0.6438263463122504	4.944673555237906
chr7	107643697	107643809	0.6438263463122504	4.944673555237906
chr7	133904111	133904574	9.30973201642541	6.900235049152992
chr7	133904111	133904574	9.30973201642541	6.900235049152992
chr8	28371046	28371595	53.245799068544734	28.499654035316357
chr8	86424347	86424409	113.53738784790039	74.25528877012191
chr8	87595612	87595797	0.3784232526212125	2.4340851210259102
chr8	109207076	109207281	0.8708359322896818	1.7847481524072042
chr8	114168364	114168866	32.42974633097174	12.94896672303933
chr8	123711995	123712176	126.7343975957586	84.57780228925674
chr8	125665599	125665794	0.34106608537527233	2.7143109877904257
chr8	129112272	129112528	71.41934689879417	38.3506041187793
chr8	129112272	129112528	71.41934689879417	38.3506041187793
chr9	14379005	14379206	161.5204689443408	123.63794304660304
chr9	22210225	22210323	229.590925878408	168.7997547850317
chr9	44144175	44144435	76.60516225374661	42.42565375107985
chr9	59507170	59507820	47.519464943959164	36.147383974148674
chr9	78328765	78329419	19.4556595673984	22.509453634238753
chr9	78328765	78329419	19.4556595673984	22.509453634238753
chr9	82869586	82869827	327.48187673734924	187.87334514950322
chr9	100542276	100542769	73.94603259374838	28.788634500445507
chr9	108240641	108240769	414.2959568500519	239.3382066488266
chr9	108551835	108552176	537.8214603882731	315.9296734312063
chrX	71517114	71517135	147.01699829101562	108.03700256347656
chrX	71517114	71517135	147.01699829101562	108.03700256347656
chrX	99227417	99227873	18.40480666254696	21.016491727086535
