# Supplementary material for: Pregnancy reprograms the epigenome of mammary epithelial cells and blocks the development of premalignant lesions
Source: Nat Commun. 2020 May 27;11:2649. doi: 10.1038/s41467-020-16479-z (PMC7253414; doi:10.1038/s41467-020-16479-z)
Supplement: Supplementary file 4 — Source Data [file 41467_2020_16479_MOESM4_ESM.zip › Feigman&Moss&Chen_DataSource/Fig.4d ΓÇô list and intensity of H3K27ac peaks at PIEs in WT and CAGMYC pre and post-pregnancy MECs.txt]

#'chr'	'start'	'end'	'Virg'	'VCAG_Lum'	'Par'	'PCAG_Lum'
chr1	3002904	3003287	3.1664426544627693	0.8017261370666344	17.771603046447115	0.39961095267114066
chr1	3017064	3024741	2.026006989028858	1.1318439568541403	1.6530014036459721	0.47727332898411134
chr1	3065319	3065660	11.962572039047643	3.73367320757108	14.414301729621775	29.80222170653581
chr1	3100816	3101148	7.36381199848221	3.3761979786746474	11.666027761726495	13.129146047385342
chr1	3117424	3117744	8.277336302399636	4.1425161331892015	15.033951959013939	24.78144736289978
chr1	3132863	3133174	8.259859106548346	3.869063009403143	14.455490000761591	28.562889427234122
chr1	3158444	3158847	8.576502267539354	4.19995351938101	16.953193356913904	34.84337070739595
chr1	3177879	3186842	2.27291801380876	1.8596899181068103	2.401807107851547	3.7776276949565752
chr1	3213434	3213813	14.37390909597553	1.465585022928847	22.130578650333636	0.0
chr1	3242344	3242697	9.361843960143352	1.6018191018793468	18.355498673220193	3.896357360710166
chr1	3280649	3326574	1.8386772324019742	1.5536881431783096	1.907418766821342	1.9110596701393123
chr1	3348878	3349277	8.91115501351225	4.304618841424622	18.86359982024458	33.630198368751316
chr1	3367661	3375433	1.525960048733668	1.543998009754835	1.298529996785533	1.8954756219425093
chr1	3405849	3406191	8.139781370497586	7.255707962471142	20.063402934381138	31.893007646527206
chr1	3424203	3432402	1.5523522777095446	1.6871242377299949	1.9539400121073869	3.0540400041081672
chr1	3458005	3458549	14.794554280884126	3.4302993425551582	38.79445360557121	37.416703553760755
chr1	3481701	3481993	6.078845994113243	2.7529133835883988	14.704534641683917	23.799732299700175
chr1	3498809	3499146	9.802259971550734	1.8889936537700167	11.843693368158991	10.890663820487456
chr1	3540907	3541181	9.239459208328359	7.976736810085547	28.583705247753727	48.76021101178914
chr1	3562872	3563181	3.599171379237499	4.899942027712331	10.89584714772246	24.207420596027067
chr1	3582350	3582692	8.470212197443198	5.087759915848224	14.049569581684313	29.727027647676525
chr1	3617955	3618342	5.9291232771959725	2.8286458836045374	18.351502627981418	16.966071264380325
chr1	3633559	3664893	1.9646265704040937	1.5657866045239273	2.327988108081481	2.852363701792268
chr1	3682276	3683552	3.5727458366406	3.4746564361368977	9.019617795570516	10.943839840754446
chr1	3697991	3698341	7.335540349142892	0.4208281884874616	15.918008444649832	0.6355243478502546
chr1	3716897	3717247	6.835488356181553	3.7660380486079625	17.28014967782157	26.04774400983538
chr1	3748173	3748488	3.1981196918184795	1.8465662275041852	7.586259027511354	8.344097706628224
chr1	3769695	3770057	8.116448352350055	4.72390543690044	14.968578598446609	31.41906714044223
chr1	3800508	3812994	1.8868188821888123	1.6346630308246786	1.207246870934367	2.725639767015131
chr1	3861439	3872938	1.9145188301325364	1.8991576317116612	1.6589529398847802	1.7379191993516325
chr1	3891890	3931048	1.9589877947914676	1.7276768844187653	2.399456125507163	2.5990207219147115
chr1	3945180	3945477	7.962479735865737	3.542910026781487	18.098601396637733	41.09863453360921
chr1	3974855	3975232	6.137572584481075	2.959958686120314	15.128114928617402	13.004570437363036
chr1	4000680	4007344	2.960642370457651	1.8338209279629036	4.1785421057627605	6.239305089931099
chr1	4037593	4039243	5.262755867640178	2.317898765043779	9.823387505430164	7.713134663321755
chr1	4055490	4055840	4.843113149915423	1.9971453666687011	11.28558007308415	4.926768956865583
chr1	4069177	4076181	1.50294933399131	0.9229931624589078	2.6915343688090245	3.326876080696546
chr1	4092267	4104391	2.42555432913285	1.524208859145071	2.6432809039431184	3.9070553228981777
chr1	4133549	4133838	12.379260531758767	7.135126859671517	17.866804631936095	44.464101296395164
chr1	4208641	4208956	6.168726106673952	5.551588919806102	21.60801720997644	54.78725992838542
chr1	4262467	4262872	5.250472427886209	2.379316817389594	16.426802138929013	4.489486166871624
chr1	4299023	4299365	11.282862702308343	6.022099118483694	21.754076293860262	23.473729730349536
chr1	4312772	4318368	2.0066097512870398	2.2773362240264965	3.6423077453524706	7.28859478171337
chr1	4363638	4372871	1.6269081546449922	1.1333923157758667	1.161704634825099	0.7179818026334948
chr1	4390984	4391344	8.444824812147353	2.0803596576054892	16.53747093545066	31.335682259665596
chr1	4418289	4424403	1.624031911205078	1.6390834233266038	1.8212985000158854	3.112413113437761
chr1	4462959	4479925	1.6790094134489983	1.644529619498134	1.9269924606787592	1.4984599835363055
chr1	4521740	4522118	5.337487818702819	2.179426390027243	19.231445070297	13.809647812414422
chr1	4573951	4598727	1.6055122451695467	1.6501718752608208	1.8120546743366612	2.5952765602789833
chr1	4615044	4616206	3.021903814424131	1.0527138078069112	14.087043970053864	8.585935050156769
chr1	4665927	4679094	1.7756589247470498	1.5571179177581065	2.1325570295421263	2.4595959948689443
chr1	4704718	4712419	2.5460055646524147	1.7310525713114286	4.681165447888746	6.8812150924240765
chr1	4750988	4756919	1.1475990022422429	1.3642543860534098	3.114348286844641	4.87288033204504
chr1	4750988	4756919	1.1475990022422429	1.3642543860534098	3.114348286844641	4.87288033204504
chr1	4773452	4773759	5.6696142979475885	1.3092034771698693	27.12828967314978	38.147989565075804
chr1	4773452	4773759	5.6696142979475885	1.3092034771698693	27.12828967314978	38.147989565075804
chr1	4792905	4793194	4.086677391223842	4.729409976814033	25.750406258658966	60.33759146825665
chr1	4792905	4793194	4.086677391223842	4.729409976814033	25.750406258658966	60.33759146825665
chr1	4914789	4915076	4.369653960968974	1.8266591095342868	12.362574223441944	29.753329227194968
chr1	4931886	4932237	3.082125491226501	6.209078628453095	17.13832567729841	33.81648529357041
chr1	4948174	4948608	7.646347887505034	6.695497789690571	26.6047640728511	44.048495912332136
chr1	4972187	4972520	12.32444587340942	2.069114590550328	13.926421578939971	49.493968929256404
chr1	5007374	5007740	5.482364722288372	2.387297739748095	14.59236906395584	8.040027383898126
chr1	5021186	5051509	2.082932034492097	1.652174173181918	2.2468364239384706	2.7616217830895247
chr1	5129215	5146835	1.9264772677688664	1.9990082052938167	2.3727413259497108	5.187639506027146
chr1	5174143	5174486	9.064268301249246	6.1319026599472535	20.539077703876327	48.28903280541779
chr1	5193849	5194207	5.812743685099	6.338707810673633	20.58923390990529	31.217186379033095
chr1	5212919	5227895	1.7829454699133196	1.6552013127958818	2.2945097145222837	1.496713272555569
chr1	5252920	5253250	7.97639832352147	2.1938366022976963	23.939110904028922	31.84688612909028
chr1	5283405	5287975	2.1600498449517733	1.622170104276914	4.499433139938233	5.570548565695531
chr1	5336294	5336680	15.21646173259755	3.938669367775398	19.307511366710763	16.092782952007234
chr1	5356977	5374690	2.1285531183937447	2.069078619600447	3.0265899644367784	2.450306795127836
chr1	5399844	5412815	1.7535518405197983	1.7351167147929762	1.430882772843682	3.1111203294318326
chr1	5450471	5450876	5.7847056424176255	2.758403174082438	18.399311348243995	39.022235352316024
chr1	5477494	5477823	12.801024403615562	2.6406022973335985	13.11970693941899	27.452964272542566
chr1	5551720	5552034	6.557059178686446	8.268428198091543	17.64261118507689	50.56190234081001
chr1	5575615	5581593	1.8365294261757414	1.7645729640892684	1.0922069933555694	3.522536166737653
chr1	5617269	5617652	6.376062749260088	5.781553826195141	21.037881782098477	22.81239345739778
chr1	5630690	5631008	7.020624178760457	5.456042304728766	18.585395081987922	28.043246764057088
chr1	5659293	5659601	5.41405100636668	4.543017954021305	15.7859973353999	22.324855826117776
chr1	5694285	5694640	7.453501459578393	0.9317670137109891	15.052841945433281	1.9113354212801221
chr1	5713223	5713543	4.612408472597599	0.8854560390114784	17.653499449044467	25.275675365328787
chr1	5760645	5760949	6.7818123259042435	9.382144093513489	15.423425913641328	31.039728553671587
chr1	5824557	5824965	5.042983166143006	5.0724055135951325	28.420881225051833	22.052300130619724
chr1	5886783	5887074	8.898592952190805	2.8224280593321494	11.715368665370745	21.479672815381868
chr1	5910073	5912563	3.081678509233467	2.0352440837875427	4.703199199213081	8.00083450830605
chr1	5932386	5933826	2.9438215335210165	1.4527851780255636	10.980297405852212	13.437279466787974
chr1	5966745	5967088	10.229449986716402	5.2657866033103655	26.328591716532806	26.207505962939027
chr1	5997245	6016399	1.4927334669970678	1.6287152117495303	1.6903035806026316	2.4333329023257995
chr1	6031326	6031718	8.282799450718628	2.3435898265060113	17.60983283179147	2.2593178238187517
chr1	6071997	6072293	3.5616986187728674	2.1084745993485323	19.570729375892395	12.109599003920684
chr1	6109992	6110340	5.4253677527109785	1.678635465687719	19.64388795282649	8.62008039978729
chr1	6132251	6132621	8.968974183056806	3.3195799183201147	25.69849320489007	52.64663166355442
chr1	6206932	6213417	1.6634279783028376	1.6548083161976859	2.6447746471543088	2.528579731472842
chr1	6227631	6227957	4.185093369220663	2.779767899425483	19.265416197250225	31.693060085086003
chr1	6242397	6242765	9.05890602780425	3.883716430353082	15.811270864437455	36.05010698152625
chr1	6268059	6268353	6.332796846117292	3.3837696581470724	22.23678531452101	45.838819062628716
chr1	6298231	6323930	1.9333352385317726	1.7526513001261599	2.603033864927581	2.6253755417123243
chr1	6336987	6337358	5.0778767721993585	3.6302568263442048	14.868316625649074	32.74704226779166
chr1	6351668	6354943	2.8328272206546696	1.5176786064555627	5.113109405714137	4.967095257708134
chr1	6372128	6380504	1.934510915441067	1.8140784235113818	1.8533105157797687	2.196599343900125
chr1	6408858	6411463	2.198116296083593	2.638741795618566	5.287752261637726	5.250916255504293
chr1	6429976	6430340	9.639271400787019	4.025839996861888	22.60146304179024	37.2367064507453
chr1	6469413	6473031	2.625973429450546	2.3920011018432072	4.860876175202738	7.302264544369438
chr1	6497779	6498090	3.788727728116934	3.4596848763836925	11.905826994843805	19.714503683844562
chr1	6519434	6520379	10.831012486654615	1.6339082566518632	18.386100727035885	20.269618408768267
chr1	6612468	6612790	13.096434492502153	7.605594913411585	27.960040939520606	69.59205854901616
chr1	6625941	6626351	9.068713995305503	1.9362566226866187	22.600318541177888	7.520637277277505
chr1	6686891	6687211	6.248923756182194	6.982211038470268	14.86773342229426	33.29169557094574
chr1	6700453	6700810	8.427003801703787	3.8390507043576707	19.17627486594919	48.193019022794665
chr1	6726420	6728462	3.19491818182382	1.830145718652051	5.580202955690583	11.26867832329551
chr1	6756234	6761238	1.8909462111654085	2.05215528777191	4.822768949323612	7.819729524074222
chr1	6775881	6784577	2.300348787348555	1.4020870030043802	2.5281225750389225	4.356262118200041
chr1	6797821	6798110	7.429469461672034	2.876511814685016	19.33920599597548	45.67157402170571
chr1	6821061	6821502	10.94997286850633	2.7002219288797877	28.10337236192491	45.02902259307654
chr1	6845155	6845503	7.7776789391177825	4.626999552222504	20.962920420642558	11.93619849353001
chr1	6867147	6867534	7.7345787708765465	5.676645023878231	14.487762431457677	32.534785327369235
chr1	6922129	6922438	6.212698561473958	6.673315372281862	21.919204872402943	62.29014147909714
chr1	6977992	6978304	10.768781558061258	3.528610293681805	26.456768366770866	48.62307010552822
chr1	7036600	7037877	8.255770884180032	2.691926415114078	19.746793053910054	38.512350734361185
chr1	7109732	7121061	2.004497288047743	1.4285821725027517	2.8929784981368	4.1676305522879975
chr1	7169682	7170027	4.5138473842455	0.8212896554366402	17.402121381483216	32.66556392061538
chr1	7188821	7189189	7.793130493682364	2.8729321127352505	15.275918919107188	35.257085789804876
chr1	7205923	7206225	8.779822917963495	2.384835819534908	17.22162659160349	37.59704733842256
chr1	7257350	7269224	2.1959819758473795	1.5324165180668645	1.3005016323107532	1.550871379692305
chr1	7295754	7296045	9.324813202074713	0.3903368281334946	15.658851698501822	22.917250407110785
chr1	7326421	7331755	2.0252552492105003	1.625312398322758	2.384835519550202	4.5536408543273845
chr1	7452691	7453146	10.18901023864746	6.040818395719423	16.388226418966774	48.63978328495235
chr1	7466500	7466799	10.817547098051346	3.3355342791630673	24.53669271660489	45.38622532401197
chr1	7481926	7482247	4.3490295959781635	2.224233885791814	20.044202205176667	34.252806904159975
chr1	7499652	7500045	7.11152394369965	7.533757004725721	20.21182343765676	44.6819767842766
chr1	7545950	7546240	2.1384637109164535	2.926852324913288	21.90831052845922	54.00756770166858
chr1	7616546	7616853	11.195555997593784	2.2362181728748234	21.79570400578968	39.30458985866087
chr1	7640744	7641402	6.597386667431307	2.750628335135324	15.422085856413045	30.082887574169774
chr1	7666707	7667628	5.04413684830474	4.986090639385675	16.493032409430327	19.94141978368438
chr1	7691470	7699003	2.245277564903848	1.4994390169851803	2.319833043802739	2.8986080034975825
chr1	7735294	7735618	7.494609258793019	2.55036899778578	20.472719569265106	10.675754859123701
chr1	7756758	7757103	9.698781914641891	1.0854057643724524	11.511941663769708	22.565715491253396
chr1	7776531	7776923	9.084343878590332	3.365722429995634	21.245894626695282	20.5681284641733
chr1	7791500	7791864	8.07941821381286	3.792655211228591	16.837441140478784	36.143426475944096
chr1	7815999	7816291	9.052190751245577	3.5950325270221657	11.934986193702645	27.521149282586084
chr1	7841649	7865451	2.1471737389529273	1.6108168583810785	2.0411888944470817	1.5316034268001828
chr1	7915780	7916095	4.462493154737684	1.4463469414483934	8.943412553696405	8.502806315346369
chr1	7956643	7956960	11.781403785248283	3.3745136606956505	18.550791695290936	28.87201579963371
chr1	7992789	7993105	2.808578661725491	2.433229971535598	11.090891167521477	12.515266762504094
chr1	8023745	8024106	9.181117852969184	1.6181880417292798	16.786367398549974	12.337318497021112
chr1	8050290	8050587	8.073831583915736	5.661099461192635	17.378902499523228	38.535766498809714
chr1	8065696	8072335	2.6154139039461755	1.6953710064305099	2.950061897778212	5.728586110567397
chr1	8090839	8099738	2.1488661499706323	1.711958145484044	2.8031482783110713	3.853982039362758
chr1	8114802	8115128	8.657635466452756	5.490626367323237	10.218889719138117	19.56167276066505
chr1	8141291	8172803	1.8330416170918131	1.6369440456652968	2.0664247240406084	2.7662624075973175
chr1	8232981	8235243	3.473938291416455	2.4776711767485033	6.989239807839313	8.626406350882046
chr1	8288363	8288677	9.401071001769632	3.6850195994043045	16.770526617006134	33.20968890341983
chr1	8311699	8312168	6.517433089233919	6.491258631382924	21.834394206878727	41.901237813140284
chr1	8330987	8343969	1.7574886654321982	1.8049222800000035	1.2620271643889371	1.6252144857761288
chr1	8359219	8369652	2.226276384964992	1.7997282705698632	2.376225233521339	3.02864069222467
chr1	8387801	8388090	3.929314359249128	3.7619162166819855	12.655348025803747	23.873766308424795
chr1	8409358	8409680	7.823623281087935	4.775781912833267	13.539509154995036	23.702257618400623
chr1	8423019	8423346	5.457693638057884	3.992764066118713	15.772449808383207	22.684569449235177
chr1	8437681	8438020	6.016582134550652	1.8741644842434773	11.651778247504108	2.2844715484124016
chr1	8472260	8480436	2.0046390413680117	1.5476270595142085	1.0570183132831958	1.107196380830791
chr1	8497520	8497843	8.575928927206034	1.673306327855255	15.43104325285637	15.478795467884549
chr1	8521177	8522612	4.703859418277541	2.6738787913571667	10.99933713587319	13.80974933145769
chr1	8559711	8560036	4.9273151984581585	2.0701178741455077	12.838672048128569	18.72083749330961
chr1	8580855	8581195	7.316202507299535	3.818077388931723	12.066557323231416	21.6671542560353
chr1	8634475	8634791	10.671733086622215	5.964579567124572	15.885098141394083	32.24071988878371
chr1	8669114	8669433	6.117303839297878	5.481975087551487	22.816148717575313	44.990729269189146
chr1	8714030	8714340	1.9115879920221144	1.8521934939968971	9.627826631069183	16.391225507182458
chr1	8738074	8738508	2.1338692876051097	1.3172432793999598	9.214746916349034	8.8444946394538
chr1	8764944	8809850	2.0126054621039837	1.7165506857752177	1.9218702567888761	2.2480758940866146
chr1	8826887	8827224	3.4064546452077984	2.248269458906587	15.017984328001118	9.852168773685081
chr1	8842660	8844555	4.076183702826185	2.348225953396518	10.065971436475387	14.416633393330436
chr1	8859907	8867889	1.743454063372058	1.326887288789783	1.8031431141219572	1.9795722176454564
chr1	8916643	8934086	1.4749549010549052	1.4424987303279353	1.92794344843758	1.6282211861193432
chr1	9004504	9004831	6.818972456345865	4.763829718306888	27.19213390058698	70.1256884420319
chr1	9085874	9091067	1.5127851809279507	1.495417670020932	3.2249967073994794	1.9353597948782113
chr1	9140680	9140992	5.58316204792414	4.400767448620918	23.899493376413982	38.58314612889901
chr1	9159731	9160137	9.00191990025525	2.914553654017707	22.514876539484032	34.837230738747884
chr1	9173801	9174099	15.640271276435596	3.954077839051317	17.548658979419095	51.592072243658485
chr1	9245007	9245448	3.5874937624077137	1.1208460866188517	13.086758103635576	2.2905534757237858
chr1	9280043	9280490	7.371565924394851	5.389392562627259	19.687270448511878	18.534992909271445
chr1	9301880	9302371	7.016910312132048	6.383440311960193	23.030730051324227	75.0602182497075
chr1	9333847	9334141	9.792149160994965	2.3096246913987764	14.601153107930203	33.13667388189407
chr1	9376658	9376955	7.169025321600815	5.598063427189786	18.552958722066396	30.91930000870316
chr1	9415475	9415795	12.812211066484451	6.631148308515549	22.2400314360857	51.415391713380814
chr1	9432856	9433192	7.915989347866604	2.318117013999394	20.345449742816744	39.31946164085751
chr1	9450021	9450418	5.099397893516483	9.34746157192163	21.84423855029666	49.06872512471465
chr1	9488267	9488699	4.992503679460949	3.5077158234737538	26.237692135351676	45.34354969307228
chr1	9505220	9517646	1.8806462873065206	1.34590177093502	3.4035862712085088	3.6282495591983155
chr1	9562470	9578991	1.3726324813649662	1.5627500877653162	1.8796544053774664	2.8009112764826702
chr1	9672081	9676099	1.9848590336089078	2.0823925927430778	11.693554730558349	24.873577029388183
chr1	9715866	9716244	3.762490363348098	2.952130078007935	23.11942893266678	67.7740868058785
chr1	9759450	9759836	4.462831440367229	4.300846766931405	20.124121060025505	21.411225647506317
chr1	9813249	9813558	8.286572814373523	3.312416879104565	27.08340134358329	47.23927875938539
chr1	9832057	9832374	7.6427077073780145	3.7997726371235654	31.33124563182566	58.45209489335021
chr1	9850186	9850573	6.028836603928598	4.715485915349127	19.95503280205936	37.523098612940586
chr1	9869432	9869817	4.839538633668577	6.273495662986458	23.655953137286296	49.05299981352571
chr1	9892938	9893318	4.460764633981805	2.0956887772208765	24.024245588402998	43.33748168945313
chr1	9979386	9987023	1.793768958527014	1.2039608999714109	2.2291527230877306	5.345517755538143
chr1	10049207	10055808	1.941380167534149	1.8809886576099624	4.025165924405554	8.147237060973364
chr1	10080016	10080311	5.007960917585987	2.9195570299180886	24.655692278328587	57.66810716532044
chr1	10115779	10116100	5.38798076267183	0.9915752990223538	22.311903500111303	17.33619205379783
chr1	10151082	10166992	1.6516763030035948	1.8261556703290573	1.9308069634674148	3.749622743554384
chr1	10210634	10210945	7.320442681143905	8.368262156029607	24.43558904519035	71.98138344326203
chr1	10255480	10255817	6.870159734958003	3.1483206763111875	20.928127900075488	55.37678036562413
chr1	10274199	10281132	1.5452744470628768	0.9895949154132418	1.5778613581318377	2.8202407738699224
chr1	10293923	10294416	6.19455252602908	5.62077509026982	24.002250722890935	46.976903327338356
chr1	10307221	10307551	6.2975984631162705	4.013201375441118	15.160441855228308	31.80050224535393
chr1	10322678	10332629	2.133804217378384	1.706421723977703	2.4233762938100765	5.945151524356401
chr1	10348974	10349368	6.701718797538486	1.6727370053983581	13.230336505446942	1.7506289699961086
chr1	10400452	10400838	7.933138659581002	2.2247990054787747	25.539206485365337	36.62641997658527
chr1	10428870	10429214	9.534683917844019	3.8607664302338	14.930017125121383	34.56689299539078
chr1	10444593	10445012	9.778415921195311	3.0981971836317697	19.848612124993863	30.46156796293782
chr1	10482055	10482442	5.259650534745643	3.5962788263956704	17.11704268936039	15.845551700247043
chr1	10497636	10500791	2.2058666640340623	2.0339395636424022	4.698770486420573	1.131911527147006
chr1	10518782	10522357	3.129395322066087	1.7806723934787136	4.338243066214181	7.558201432928339
chr1	10559336	10559694	9.208007668649683	4.6302569671716105	23.866230418562225	45.94370512722591
chr1	10574767	10575096	7.397463968097258	6.263842978376023	24.395109333165873	48.362061891874646
chr1	10605632	10607969	2.4902901112854763	2.580818284409751	6.335015337947704	12.79416474288072
chr1	10623220	10623590	8.119740460370037	7.860387518599227	25.450924125877588	41.77867312044711
chr1	10649099	10649500	10.48196991185595	5.606081607038541	20.53078433313869	50.12621891468838
chr1	10711824	10712131	9.215899346317453	5.326270932871666	17.2267047733748	38.722950988173096
chr1	10733079	10751115	2.0469024351282337	1.7259355392594438	2.7717094319915776	3.2165223422350753
chr1	10771937	10773197	3.7526481480825513	2.5806368914861526	9.202173543733263	13.393954753118848
chr1	10797553	10801502	2.2191152883575844	1.690865705617278	5.670444492645944	6.331814673436567
chr1	10834645	10835032	11.6944393310744	10.479214440328514	30.48232736051545	67.526815318322
chr1	10862810	10870164	1.798120881687636	1.935432558427616	1.8368059010866071	2.143902198691909
chr1	10900385	10900767	5.288809983518111	2.9310201025758116	16.22712285668438	21.037107227984524
chr1	10929517	10936144	1.7207033886483611	1.864791971057947	1.39363739474036	3.9030554634567407
chr1	10986479	10994808	1.4556746334371897	1.5932760665243453	2.367514461346249	2.679289320076567
chr1	11007719	11008083	6.618017940730839	5.25004413494697	21.667849373031448	44.07065375820621
chr1	11040676	11041054	7.678114797703173	4.332430085177144	17.511569230014054	13.750263769159872
chr1	11072230	11072785	7.076844387226276	5.094069704279169	29.675000605282484	35.64745189907315
chr1	11087709	11091306	1.6754303995290993	1.1479711304580567	3.3713219504837597	4.398201554425398
chr1	11124360	11157708	1.6717204651219173	1.7374866769905333	2.3894762629128024	3.0286829974102747
chr1	11175171	11185010	1.8333257160736223	1.4043536774778755	2.323823581223453	3.939379891361547
chr1	11227263	11227590	8.19287116082801	4.68366737978174	18.616076303184578	42.560794710748425
chr1	11255368	11255775	6.961719937055058	2.4534962394020776	18.403278472675446	35.58895808414394
chr1	11278143	11278659	6.655580718387929	3.4422712399978046	20.920341646948525	39.2335383781167
chr1	11305474	11305769	7.801566505432129	0.9647233607405323	15.446536229020458	42.07938540183892
chr1	11311853	11312220	6.7666885157696885	3.5065684851248844	22.70926158889438	38.847890235422746
chr1	11332509	11332876	6.7404010679156645	4.975857147403894	16.098593522157593	26.24517880213683
chr1	11366833	11367122	8.917245442479539	2.3323077495535354	17.658889002041008	30.595987828132603
chr1	11404536	11409611	1.806186939768118	1.5246590863576162	3.5080477575010853	3.7200574249117246
chr1	11451274	11451567	5.107992989211359	0.8605441298501076	27.56390857371047	28.02620043445366
chr1	11468808	11469113	6.307740073907571	3.077568396583932	16.803570238488618	41.61641833039581
chr1	11495131	11497035	4.958052054172804	2.7960282939822734	10.160663088767969	25.90229431621167
chr1	11536551	11536968	7.402865750612401	6.022558084208902	23.25321124326125	52.940033535305545
chr1	11551490	11551800	2.8451544853948776	2.818550955864691	13.250166906464484	28.141565384403354
chr1	11590233	11604190	1.9666778640221587	1.5893014278659219	2.9046028349152606	2.9707332020516306
chr1	11622628	11629585	2.0506253253179056	1.943527318361141	2.1163651006054915	1.229772868642386
chr1	11659643	11660146	6.246758570964957	6.79446589164658	21.999549828751185	43.91710993499453
chr1	11725277	11750844	1.7791941254047652	1.3089269558098866	1.9231216213477373	1.5820270489517867
chr1	11814688	11815156	7.597343137121608	6.678485309975779	14.278664270527342	32.92550246735923
chr1	11873175	11874028	6.817900239512901	5.289917047529679	18.46374338487947	21.925891096958104
chr1	11893345	11898335	1.880986920767486	1.444841317669082	4.681337285256816	5.105776384502709
chr1	11922381	11922710	3.560497289732959	0.0	13.143665116608686	3.039302391121815
chr1	11952453	11952753	8.204413344065348	3.611504534085592	24.868605739474297	51.744646657307946
chr1	11973523	11973812	7.915862429925727	5.701181286346541	17.560032022865585	43.87443621678336
chr1	11994086	11994443	8.596858306425291	3.989391039733459	13.677243357446013	32.02773704849371
chr1	12022135	12022578	7.3043528378144345	1.9948918351201388	21.059071895500338	32.01049075331161
chr1	12040046	12040419	10.219516148196469	2.603516174705035	15.564982672479134	9.765696239215758
chr1	12059554	12059861	7.586409863897566	3.423445431339624	19.225630740389374	39.5638428231404
chr1	12076488	12081380	2.394276366762213	1.6092785527920308	4.232870768399289	3.795186575962107
chr1	12110880	12111238	4.226752094716333	0.871661988050578	15.160575259331218	5.956709584710318
chr1	12129654	12147638	1.9408915386173393	1.6149490558076889	1.816926705072346	1.2486905364619472
chr1	12182752	12183220	10.689257817390638	3.6859686435797276	22.23463185628255	40.839598011766746
chr1	12213356	12234071	1.974350743628788	1.62605295543987	3.2175961168599576	3.5576146369885335
chr1	12267021	12267416	9.608472461941876	8.260342472414427	20.02469730678993	49.7407240082946
chr1	12280634	12313552	1.9598432201124234	1.6428957443963736	2.015336396734581	2.1695724759271107
chr1	12354923	12363837	2.8037915488173506	1.7771749687812286	4.207875906383752	7.400134325508904
chr1	12378863	12379232	6.102583753384225	3.416520439189301	18.32308215888212	27.297476261934936
chr1	12393624	12394036	6.689908259123275	2.532787348460225	18.29948033175422	7.345438427138097
chr1	12433256	12433602	6.229436838557954	4.357932661310096	20.247111018337954	48.238949704032414
chr1	12449175	12451075	4.714626023643895	2.184377576175489	8.281992292717883	10.700117638236598
chr1	12467032	12467324	4.7951125641391705	5.950398033612395	19.086535016967826	52.71502884120157
chr1	12492241	12501936	2.034218461822148	1.7056847241038482	1.3858904262291558	3.5736557104219906
chr1	12572705	12573092	4.458418900344415	4.218775045656111	24.37110954215052	39.31065707736545
chr1	12664309	12664622	4.129962628641829	2.8433812555794518	17.856339122540653	35.2000086726472
chr1	12709251	12709660	5.424877040835057	6.530997758972616	29.74343460754544	43.05867010923353
chr1	12761974	12762403	11.837710857391357	4.742637623162259	26.207648003851617	35.07915088680241
chr1	12793669	12794085	6.506324056249398	4.1227129972898044	23.818202584122236	10.757698217263588
chr1	12821502	12821795	6.448476228290858	3.250472709994267	18.1641391552349	19.842600129163305
chr1	12844959	12845402	4.529447331654568	2.6373136651704328	21.123569281860075	21.364906651171818
chr1	12860710	12892285	1.9358671936520513	1.4558845135313718	2.887774329150134	3.3010808127561733
chr1	12916966	12917318	3.6019072478467766	4.680808785286817	13.169115597551519	18.893629361282695
chr1	13031795	13035035	4.778764232441231	3.141729012683586	14.472880590385126	16.659203083426863
chr1	13073078	13073432	10.993826114525229	3.5753980652760653	30.36326154207779	64.5637274435011
chr1	13149397	13154758	1.908441904537208	1.329699242826903	3.6512767630912912	4.302890681882466
chr1	13168142	13168435	1.8484680498012505	3.101367935792578	6.814490793508067	19.73812167392249
chr1	13184264	13184627	2.805594048881005	1.2310244820334695	13.605837506039412	9.264554194510804
chr1	13220243	13220735	5.411650818537891	9.163738362188262	29.620836149386275	43.685765751009065
chr1	13250144	13250556	6.663146025926164	5.18069703370622	25.237691740387852	40.719335204189264
chr1	13314374	13314726	4.721631968563253	6.248170554637909	34.68296489796855	48.41952403567054
chr1	13417726	13435695	1.6512778402302732	1.4827259494494018	3.1790053826375617	3.654109358029614
chr1	13454106	13455287	3.0351325458232674	2.9995225067364775	13.947156869083214	14.709780050272865
chr1	13476751	13487246	1.6996717309136922	1.442327838734919	2.6729196178403183	1.8801620816434776
chr1	13506113	13525230	1.5040828732830982	1.280369581566991	2.5710495567121328	1.8164949628057547
chr1	13538960	13539324	5.679068761867481	2.3318307609348508	13.422315906692337	25.396300095778244
chr1	13553967	13554268	7.394235750369456	6.012986211681683	36.30521060303596	47.59993006303857
chr1	13610868	13611628	8.51896550153431	3.728223509537546	19.954539597818727	24.925765165529754
chr1	13686375	13686701	9.625715498543956	6.52824251637137	29.049195927344947	12.772999886354786
chr1	13711992	13712321	4.079908365174267	2.788561923887954	12.67659481245696	21.696899761907236
chr1	13733515	13751197	2.0325212437150144	1.3733258391997678	3.8478845935710178	5.967499817335323
chr1	13775010	13787587	1.5337067535204267	1.8626310067973058	1.5506752407007587	2.1961148228584286
chr1	13816993	13817295	10.550378401547867	7.7786072121550704	28.02756120037559	53.11161010944291
chr1	13880026	13880329	7.559206090744572	1.8537862466113402	17.054283199137192	17.48379352305195
chr1	13914947	13945158	2.0312827019131543	1.465483365190827	2.7609751392003883	3.5513221931283243
chr1	13961541	13961968	9.7985522495779	4.899324440565265	19.216062550801585	32.3258191271744
chr1	13989582	13989950	5.56491383003152	1.865540704001551	21.145910542944204	57.80982349229895
chr1	14016308	14016624	5.425264820267882	3.594545331182359	15.41752193849298	42.95742366887346
chr1	14084539	14092496	2.013841634116362	1.5780074080136066	2.2384208409013104	1.9868176637529442
chr1	14109983	14110427	8.237700427974666	3.88240089287629	20.33722096950084	33.09432114996352
chr1	14129673	14130008	5.446668673273343	3.170840569396517	25.72238451900767	24.85968734968954
chr1	14149645	14149967	12.433051672041046	0.5853448595319476	17.889526355340614	26.71571908085983
chr1	14200707	14211182	1.881098462544871	1.5429889230893978	1.986097277440933	4.741960751116987
chr1	14239935	14240251	8.9054562049576	4.507005714162996	19.772186725954466	44.10690486280224
chr1	14291161	14291468	10.733184416829957	7.098967474524284	19.129392394025473	37.01463168762406
chr1	14317929	14318415	5.671279665864544	2.606870907324332	13.012053580441101	19.18064888024036
chr1	14344093	14344446	7.300535145292201	4.0133840315065035	16.631021769796487	39.009832095829694
chr1	14371293	14371585	7.069965377245864	4.253338395732722	25.73885777225233	43.52149996038985
chr1	14392276	14392595	10.433113537612007	5.928051464236268	23.76720273083654	40.50962782952479
chr1	14418768	14419065	3.0624916641800493	1.101119460481586	12.400705696557106	4.9402164048217365
chr1	14460104	14460493	5.93761590452611	5.07629594091891	18.241963506970738	27.368138281422592
chr1	14490429	14490743	8.277517264056357	7.1355063459675785	19.117015581032273	53.71384454229075
chr1	14523954	14530063	3.31125116176478	1.749685309275194	4.280060732325332	5.257184110114765
chr1	14563708	14564016	7.991314395681604	1.791272089078829	22.898629188537598	37.845246568902745
chr1	14604402	14604738	3.8554589180719283	0.51266177211489	9.480878732388927	7.275977849960327
chr1	14620466	14620807	7.060348025514933	3.385924119753572	17.077628306279784	33.045745609093274
chr1	14681045	14681435	10.530261706083248	3.456596619043595	23.26175689162352	59.14033840864133
chr1	14704889	14705178	9.637307794036337	6.737787989184105	24.25410201392784	32.63666777297287
chr1	14730772	14742784	1.4363430379815	1.3347472702196224	1.2102776838405833	1.9574306821807241
chr1	14772076	14772475	10.164945842628192	2.890605248902973	20.27572906764229	48.35229844019228
chr1	14787546	14788183	4.571383637947789	1.2736899137871232	20.079366617337502	10.294675171281703
chr1	14813093	14841763	1.690191282597833	1.4655879195563681	1.8981611560999305	2.1755130991079126
chr1	14855935	14856318	7.153274772683883	4.122692617361602	22.977070432418945	32.43766115352939
chr1	14908977	14909351	10.151666124874257	3.4275879158693203	38.29487324780959	32.12426051991508
chr1	14932513	14939795	2.2269425101173335	1.6555912845734453	2.7128052567784424	3.2134611476944293
chr1	14999865	15009484	1.7934015164790227	1.3683737862932155	1.6969006495443368	2.9117634643672075
chr1	15023314	15033823	2.270911617631235	1.8631847467232305	2.4393728033419158	2.880711360916514
chr1	15057480	15080941	1.9355890075060465	1.256410332806534	1.7304963438130327	2.5087966512942708
chr1	15100551	15100960	4.5353349916509424	2.163778614006882	18.197686780635767	11.183787945138796
chr1	15125210	15155799	1.683339378718338	1.578659932738738	1.471060064466309	1.044879528050165
chr1	15168455	15186090	1.8880839163372896	1.6407776118319488	3.0708628093005874	3.792617096471807
chr1	15231653	15258916	1.892415126104096	1.461345457527106	2.099395128256552	1.7750594683598864
chr1	15271865	15272217	7.896789879961447	4.638256230137565	9.96777241693979	34.49438829313625
chr1	15296253	15304486	1.6149431969592563	1.3998945036505517	2.323128837682976	4.780078351736561
chr1	15340535	15340824	8.039836619552032	5.5673106054946215	16.367102172135482	43.19308582556702
chr1	15385822	15409153	2.2853513210154657	1.6578932643156414	2.5613199891512846	2.4123213074713266
chr1	15423713	15424054	3.6736435484676417	0.0	11.840526720995078	1.080181397301011
chr1	15455282	15455596	3.423360004546536	3.5140854963071786	13.30097442675548	5.231669875466899
chr1	15475198	15481736	2.4403003555081306	1.9088299157438915	4.196285743168458	6.929483255139546
chr1	15502733	15508043	3.017775171002387	1.6693565800461296	3.3139446295945194	6.336084313401619
chr1	15547097	15547398	9.088264603155396	4.972120511571434	25.846270120817167	30.759284009965157
chr1	15561828	15568442	2.504048409971468	1.9687428738294428	3.504675080217346	3.50067870466234
chr1	15590814	15591103	12.822739571436054	1.6714851369494799	33.02049606481638	24.689347197852744
chr1	15606229	15606623	5.592937923324895	7.197837441100687	22.845595887469763	39.38393357562535
chr1	15631861	15632195	3.3792866318525667	0.672690697058946	17.296920774225704	8.575114628511988
chr1	15650487	15650843	5.214417397306207	2.6366801985194175	16.441072442558376	42.753844946957706
chr1	15670414	15670740	8.082723477135406	4.5180747699152475	19.88178794369376	36.588175603948486
chr1	15697763	15698128	4.878172025288621	2.585345234283029	22.56111231274801	6.854422373314426
chr1	15744392	15745870	3.448099307988106	2.634933543302048	13.347833155214545	17.983600880360893
chr1	15769910	15770207	5.730575020465786	3.816093293906061	22.370366235373396	14.374033465529934
chr1	15797573	15797877	6.070075568399932	1.231791079044342	15.948341539031581	5.591702059695595
chr1	15827868	15828157	7.14810722839461	2.2934362979083738	24.053027644701896	46.96727963219877
chr1	15883967	15884417	3.4698031118181016	0.27738221486409503	14.821355681949191	7.22172045495775
chr1	15908615	15918423	2.2639232428786316	1.5716824933271867	1.920526437741956	3.6931046216367314
chr1	15938357	15938828	6.355155093401607	3.673097585163805	21.17282752499712	37.50335859999282
chr1	15967898	15968375	4.767080722864819	2.028024046675964	23.747992465581035	37.70109972363998
chr1	15990106	15990576	9.52956881624587	4.520133432428888	23.447799982923144	37.13594271071414
chr1	16004853	16005361	6.291069395898834	6.167365307883014	26.907860582503748	51.563175311238744
chr1	16018738	16019161	5.525514241933259	4.408590205172275	19.23010811230815	49.98926708320636
chr1	16038735	16039096	7.6121154135284	4.277128078270487	23.6733363143625	36.29688336908652
chr1	16121434	16121829	5.365952453130408	3.713046789772903	14.782867914513696	22.948543075368374
chr1	16161831	16162138	5.754895878148778	4.041452491710551	28.331527883921073	43.25618915371476
chr1	16247715	16248132	3.8336248306347596	3.2417679885022648	20.373732294681833	17.23806815753452
chr1	16297095	16297384	5.936892766853517	3.066550596362579	14.38001870655271	20.989294547110692
chr1	16320254	16320627	5.061728953036802	5.0731766243083225	25.166989620505326	50.934733434273156
chr1	16342040	16342376	6.053889041855221	4.532204681918735	16.680932493791694	6.771882474422455
chr1	16436910	16437199	4.444326215961813	4.625732798064869	15.000345786137565	36.781582472646114
chr1	16459752	16474217	3.0023179618002898	1.4987739595482246	3.6799833849146224	4.624081704351724
chr1	16487209	16496887	1.4657913756818046	1.2811581275652653	1.0763159624129939	3.2957969537621863
chr1	16557875	16558167	6.697105169296265	4.531193809966519	20.82721885916305	32.74512622454395
chr1	16599888	16627977	1.6665192093005028	1.5197566228122845	2.216005848083716	2.5908616342987254
chr1	16658151	16658457	11.232152722240274	1.4073019822438557	34.60463713021839	60.096548043045345
chr1	16713194	16727430	1.5447553611925096	1.2363029309327391	2.142531752037247	1.9500574447153025
chr1	16742968	16743347	8.116007845131262	4.153041103584471	27.26363133975258	53.76819243720465
chr1	16772555	16787082	1.8328567420441844	1.569792972624681	1.8186229819784128	2.7618069516436377
chr1	16801836	16811014	1.9139933198161556	1.5928090539982187	1.3007947067774317	3.5254861728171947
chr1	16827366	16827681	8.614347968025813	1.7197633743286134	15.034922536214193	15.586871398441374
chr1	16841998	16878701	1.996084058458581	1.5317001882154864	1.8505251018268818	1.9823671864783543
chr1	16898753	16917038	2.05087726782639	1.4680278919940768	2.242834840179119	1.2200310462937765
chr1	16937008	16937303	11.903239350399728	3.3257533315884866	15.473256470389286	32.401752303818526
chr1	16960818	16961231	7.454538707871703	1.7982773780822754	23.239915787740713	43.46689932686942
chr1	16988308	16988610	7.24655110630768	4.968066815508912	20.744251175432016	46.36112955863902
chr1	17005372	17005709	8.869864540213294	2.696442669152506	28.603729094525118	17.469882169887644
chr1	17022852	17023142	7.745991831812366	4.037330791868013	20.359435528311238	48.772036427464975
chr1	17050776	17090144	2.17867157868697	1.785466154410634	2.3137489641936373	2.9640594553804935
chr1	17102937	17107662	1.7991036435643475	1.7439186866339282	2.892534720203864	7.541641106176629
chr1	17140347	17149996	1.7004799084873805	1.5391165754078966	3.000420543740966	4.471652303832666
chr1	17210226	17210616	8.812913914215871	1.9971455280597394	19.14991482710227	5.677260442880484
chr1	17224451	17273323	1.8728307190225932	1.6892177929471346	1.968210019806875	1.8140105959407984
chr1	17294771	17295132	6.802800553657342	4.550280919695825	32.636809610594014	46.74049665921282
chr1	17335945	17336325	7.887930349299782	4.894319910752146	20.931791183979886	44.77404634576095
chr1	17355868	17356321	8.557738115719086	5.271157636284565	19.90491002653345	60.670702296377016
chr1	17384160	17385206	4.8221085823744705	4.501212782887154	15.231161816170292	36.74970440107823
chr1	17422561	17422854	9.115344897065146	3.152490687451672	23.75491734169449	33.04082229601239
chr1	17447142	17447462	8.966397848725318	4.875849518179893	16.529960301145913	30.769544148445128
chr1	17469805	17470171	4.269921465649631	2.018972697805186	21.815877831698767	10.48773321037084
chr1	17493513	17493981	10.480201774173313	6.187739015644432	23.800573031107586	40.032970994965645
chr1	17519420	17523194	2.28255159436018	1.4498751350297134	3.845095795143453	6.756286493482322
chr1	17544287	17592095	1.835308203917292	1.689703644393484	1.7204278985577073	1.747864831051267
chr1	17604750	17605121	8.993075564865153	4.346886738933964	19.78016182418782	32.45277661840228
chr1	17618996	17619352	7.122877257593562	2.3351458940613137	14.930329601416426	40.28611714652415
chr1	17654327	17654649	4.540953473274752	3.24846082888775	13.199949845764207	3.4475975717817033
chr1	17712575	17712905	4.280533407673691	4.406580166383223	14.90970401872288	10.883602792566473
chr1	17726141	17726521	11.884489803565176	7.922886426825272	25.39810797540765	49.49707154725727
chr1	17742746	17763766	1.7523529004634442	1.5864473627040416	1.908628561842989	1.455995542331994
chr1	17777093	17777853	7.289537875275863	4.874618109903838	20.81385243370345	39.484362135435404
chr1	17804488	17804839	10.828651667320491	2.005681050129426	32.856629057147906	41.52563401572725
chr1	17834366	17834734	4.3216095748155015	4.015998461972112	16.386755717837293	3.3327304824538855
chr1	17854339	17864980	2.4789862552508044	1.58327978583984	2.8487062832871057	3.6994297128682208
chr1	17883317	17883652	11.54332155540808	2.623117412737946	20.056300529615203	13.45627181209735
chr1	17906068	17906370	9.09925741233573	1.2482166511333541	16.71934669696732	33.1778426012456
chr1	17956400	17956793	7.619999635613905	3.9479247195120077	17.808164349039092	8.88704607140927
chr1	17975267	17975632	6.01087306427629	1.815898547760428	15.87645069736324	10.373899290006454
chr1	18018851	18019167	4.583562629132331	2.370029450971869	14.273518495921847	28.520997795877577
chr1	18040232	18040624	7.28436557127505	1.6366918378946733	16.001645507252945	9.422504532093905
chr1	18054279	18062300	1.8913832725628748	1.6964517408549622	1.7437328811113253	2.213296020406988
chr1	18080720	18081058	8.333964838784121	3.3679672924019175	15.10178350273674	29.475071201663045
chr1	18137160	18137449	7.319770704091214	2.5698560447428878	16.57162290790914	36.6262084274556
chr1	18152778	18153203	10.233765278984519	4.423082945206586	21.890744130751667	41.84826385946835
chr1	18188825	18197681	1.695708900458552	1.6722733161267596	1.7410736012767503	1.5813156154743702
chr1	18213719	18219447	2.1689686670736514	1.6211733858250468	2.864690374436063	3.6182073025064097
chr1	18282389	18287299	1.5661068399953408	1.7231223125529909	4.312043332398059	6.283283935205028
chr1	18310215	18310649	4.108962557832217	3.73314405586313	26.089547917590163	33.280852955057874
chr1	18363264	18363583	10.986100891914488	2.4768660150725266	19.681994734139277	39.73238870267958
chr1	18410621	18421524	2.2544810577702052	2.070837354693148	3.075650522747651	4.3240992871378685
chr1	18470730	18471112	8.55011105412588	2.895077922581378	21.825278269058746	26.566167329618445
chr1	18488950	18491983	2.7703285748676385	2.2001202099401094	6.966628565160976	13.032598160927028
chr1	18512530	18521039	1.7351519383962495	2.07204943577618	2.1480170244467507	2.5745252033618744
chr1	18543993	18544298	6.117955029597048	3.2412705030597624	20.00083897152885	32.7277482329822
chr1	18588493	18588869	7.865548306323112	2.5097111463546753	16.376057330598222	35.10930899356274
chr1	18631258	18631557	5.12071987458296	3.7529950987136482	11.530398135201189	26.371797874221038
chr1	18673393	18682014	2.319921132911396	2.418921412312564	1.9149792270519808	3.68793755509076
chr1	18695369	18695730	7.100568493977808	3.713526773320671	14.55710581465111	12.229906433507017
chr1	18726750	18733945	1.8419146307869667	1.8369090602211644	1.7784835561903787	4.681918543854714
chr1	18804170	18812992	2.7496007805776403	1.7534355786302513	2.30189316921625	4.342967254238263
chr1	18827189	18827601	6.920716770644327	3.6779939862130915	19.898939536034483	17.296207269418588
chr1	18843641	18854276	2.1452058503062497	2.096719606837526	2.680727244143157	1.8755593749128376
chr1	18882603	18882923	8.458220502734184	2.590048776566982	17.441103219985962	11.166315031051635
chr1	18906884	18907289	8.292549155670919	2.1728211685463235	18.7422434212249	26.715203094482423
chr1	18923691	18924065	6.116805720456782	4.822651587705561	18.107068092427788	23.448655388572
chr1	18951129	18951480	8.378659162765894	2.1337036393646502	22.08589885852955	18.188731592944546
chr1	19035343	19035651	6.165748057427344	4.1377484504278605	17.151579562526244	39.998554650839274
chr1	19061066	19061445	12.374000380724905	2.8290700446961736	25.457318036726093	16.866529384200366
chr1	19124920	19140774	2.4269281363759374	1.7701813295422093	2.134229218160085	2.858169429091922
chr1	19164738	19165089	5.940442585197949	4.91107084404709	21.794032670833445	25.113090341247386
chr1	19186802	19187149	7.08124329239903	3.2266550861105796	26.14433162425368	51.563798624088165
chr1	19221969	19225039	3.834948028881309	4.457794960935264	21.430879383056094	6.184845724323285
chr1	19240630	19240957	8.766030565314336	5.992967885568602	18.887180538352478	54.32429299077492
chr1	19264281	19264570	10.104620502894312	3.1011008671823257	26.926286987779875	35.376405055960156
chr1	19298892	19309043	2.5833148748124612	1.9673031106181667	3.7368117807529133	7.1905059607765756
chr1	19339226	19339646	7.724046218962896	1.0164053985050747	20.737123720986503	32.03372551146008
chr1	19368617	19380168	2.372726290835856	1.7001090035413238	2.840439959252624	5.048243878321383
chr1	19409786	19423365	1.9242644329237952	1.6988167218712606	2.001153632270419	1.7054974246978214
chr1	19441749	19442046	3.958036686033512	3.786668912328855	11.704224634652187	28.559128347069326
chr1	19464348	19464637	9.16999931566443	4.159278546237616	16.33302703695726	39.348292593312514
chr1	19486641	19492998	1.738404426501915	1.7866901510519784	1.5896401792016697	2.731011375234021
chr1	19512211	19538390	1.8309662416420711	1.4335043506347847	2.305360704624739	3.225943858322964
chr1	19582331	19590357	1.8323156531037206	1.640551891345916	3.2302181493554647	6.006843476945433
chr1	19608723	19609059	5.47557406766074	5.839869022369385	18.234694117591495	32.50807065055484
chr1	19627208	19627611	7.0273981697801915	2.849525371201281	16.870095974754165	11.722491957709453
chr1	19661890	19662267	3.02675069232202	0.6986040904604155	13.435015525362536	3.9297859637111188
chr1	19708373	19726326	1.8455457549315157	1.4769248380048683	1.8799954701648767	2.5054372794806232
chr1	19738948	19744532	1.4422879408316815	1.3369498533935171	2.6264236687351104	5.961587361073426
chr1	19819694	19827453	1.987875532618841	1.8518754188693942	3.157794897068763	4.023224546823601
chr1	19842503	19842836	6.849235937044069	3.5272410324027947	15.46755206925017	37.973092019020974
chr1	19856848	19857177	2.580313117308457	0.9560833788932638	20.431042679899733	16.468055435227043
chr1	19886843	19887181	4.737801557461891	1.4771789488707774	8.515522971661133	7.296325984085805
chr1	19902014	19906426	1.2465635857324022	1.42252526482744	3.9150971580610854	4.246009636011755
chr1	19929483	19929821	6.274937257258849	3.190704633498333	8.777794914309089	4.685091199254143
chr1	19934394	19948742	1.4847004248736677	1.4065909924257034	2.012636138624429	2.1052273045504886
chr1	19966557	19985824	1.9620052143072744	1.6770029659279868	2.509520752436176	3.0209428253568467
chr1	20030065	20030429	4.179796121932648	1.7111522260603014	14.761848764105158	24.51331730727311
chr1	20066224	20067351	3.456919884618236	2.7699957118165526	8.79006263251419	19.33842554913227
chr1	20092933	20096214	1.678023083258678	1.906753470424616	5.743830165569465	5.72209968613401
chr1	20114681	20115074	4.520103987240002	6.768313216192425	18.276854871793557	48.851453436543316
chr1	20128240	20128676	5.740068050699496	2.0841786073982167	23.676756264966563	16.5968535886992
chr1	20144313	20162697	1.9018676272873787	1.7584365105563753	1.8032337009741712	2.1306479633532756
chr1	20200152	20200466	5.8899363772884294	1.2561672234990795	8.338210124119072	2.567091051939946
chr1	20241027	20261128	2.1490884757388633	1.9510259588917276	2.6686249541577287	3.3435532082803303
chr1	20291242	20294263	3.20512196466016	1.601484919494053	7.254822842729916	11.439866376925446
chr1	20331161	20340845	1.496146665796831	1.9796238156302515	1.4858339762984016	3.4216695277959737
chr1	20359208	20376131	1.8775269681448647	1.6873575608863411	2.0867421837342315	2.315991016503067
chr1	20459114	20464165	1.6600214176956694	1.632932585714009	2.881359773056504	4.160131262637818
chr1	20483485	20488338	1.9213408161501297	1.9971619132956753	3.941725269092031	6.841906431800627
chr1	20522318	20522734	3.7567057494933787	3.3965865281911998	13.477792350145487	5.322426552955921
chr1	20537066	20539835	1.799172235766487	1.4267249605034868	4.669000777194284	6.129753123814123
chr1	20561231	20561532	6.922652152685628	3.5331558832694525	20.770611974686087	17.149124535215257
chr1	20593736	20594049	5.006151499458776	3.429601233607283	17.034949598220972	20.775112286162454
chr1	20621594	20630113	2.313133945435008	2.0935621817972	2.8538578842299804	5.973387107978979
chr1	20651637	20651927	11.400405201418646	0.6585431888185699	16.2529121672285	7.012183107178787
chr1	20769541	20775964	2.106481554481596	1.6036598191312517	1.8355830365713786	1.6035005370348985
chr1	20810550	20851201	1.6495276046868752	1.49910030261699	2.127319755895635	1.8283482029290796
chr1	20864275	20872454	1.3470448529520629	0.9437748283335726	1.9186502654878579	4.313257650344351
chr1	20915446	20915735	7.143353887907774	1.7060384238879986	17.06922256121586	35.54944145308234
chr1	20945756	20962960	1.4005313864845874	1.5744072242620502	3.1534517394895247	4.431549303604432
chr1	21020859	21023205	3.097542476776006	1.3232372805082382	8.187552131807713	14.485220234310738
chr1	21059114	21061545	1.3775536583461472	1.7822124892328561	5.640699768596007	9.259005824708488
chr1	21120600	21122580	2.3038300239678584	2.09927272555804	7.875226722823249	12.166756694967097
chr1	21185246	21196281	2.588682353649717	1.6716240890960226	3.4144617882696218	7.514344922762734
chr1	21245532	21245837	5.810707039129539	2.6028384130509172	14.307094011150422	5.984874365759677
chr1	21261259	21261548	7.64404596341935	2.1077125377721027	14.097101099350873	41.526700419125675
chr1	21277232	21339582	1.655583115956727	1.400732041156938	2.5120204609285532	2.636608480581136
chr1	21356767	21357112	7.353990282528643	6.0855038020921794	25.81622304501741	47.745872497558594
chr1	21403357	21403689	6.969479385628758	9.963166071707944	25.35549637280315	35.12481494122241
chr1	21440573	21447580	1.6109807733391412	1.7147805901384905	1.8074140872507665	1.278516193148718
chr1	21497337	21497679	8.905408944302833	3.792094835760998	21.79728564881442	28.840945678844786
chr1	21521136	21521488	7.2664602182128215	2.3545899851755663	10.840878058902241	2.649398708885366
chr1	21537551	21537933	9.596328481953806	1.029289158226932	17.712409170978358	1.4209935340581763
chr1	21565541	21567530	5.276908694948606	3.5689317119247415	8.736961136156737	9.907377511787319
chr1	21591923	21592236	2.6329601763155512	0.0	14.595989592920859	0.0
chr1	21632518	21632873	7.27880808736237	2.067466721064608	16.098912060428674	8.277670771639112
chr1	21648567	21648909	3.3888895609225447	3.0730927115992497	9.585276089565099	4.868970855634812
chr1	21662823	21663299	5.857019422434959	2.9527136578279385	9.90405572161955	0.28080727973905933
chr1	21683336	21683674	8.024088362970296	0.0886310035660422	14.833673499745025	0.30187572953263686
chr1	21701632	21701937	8.89227177666836	0.0	14.846433271345544	0.0
chr1	21716609	21716932	10.188712648562971	2.991081720535231	27.894819372763205	35.038946169448714
chr1	21752196	21752546	4.307614904131208	1.8259615434919085	12.439451599121094	16.739366498674666
chr1	21802056	21802345	5.56017218989072	1.1963875070987688	9.383310048844162	9.850315516382766
chr1	21846053	21846437	9.869365577896437	5.477191968510549	17.18921239177386	47.044451892375946
chr1	21859623	21860013	7.710425425798465	0.041607332229614255	15.525516453767434	3.6051916195796085
chr1	21888349	21898047	1.7266722478624326	1.4953778032330336	0.9703829414291724	2.777049520527562
chr1	21920231	21953225	1.7530755556054094	1.435207888111727	1.515159208535303	0.8592137672209408
chr1	21971196	21971490	10.565586638288433	5.621212076978619	20.94015342037694	43.86744114817405
chr1	22019129	22019424	6.526226011373229	0.41466208959029893	9.185784181497866	6.187739364171432
chr1	22069972	22070281	5.775620429647008	2.2944558199169567	10.082956758517664	2.5855157954021566
chr1	22092261	22092632	8.049570165875787	2.610824286777054	13.490329995630887	19.672423434707355
chr1	22123676	22124008	9.912500105708478	6.940384594790907	25.996351967374963	64.37977071555264
chr1	22180180	22193901	2.1339627386315376	1.7428401796017507	2.441215890401569	3.152852067764931
chr1	22207018	22214700	2.123903330968763	1.7219173126215028	2.477709062405698	0.962958504091604
chr1	22233750	22234045	5.60591519889185	0.42312541250455177	18.36489000562894	14.353895025738215
chr1	22251223	22260724	1.7830278932990695	1.4165068081117247	2.0978715644285004	1.859503248768999
chr1	22326051	22326342	9.163796734564084	2.6937381213473293	28.291551642811175	15.554002389875064
chr1	22348706	22349001	5.026649177680581	7.523153919284627	15.727017658443774	30.201991685770327
chr1	22363791	22371627	3.0373775774521863	2.1832184303009403	4.303392068674473	7.7406804158774
chr1	22419948	22420510	9.141701856117656	2.2432360241845832	17.874188541941795	13.83446352676989
chr1	22473618	22478690	2.077264291912158	1.567895533749519	3.785123068592526	3.456512031495007
chr1	22497489	22497814	7.594520111083984	3.433552149259127	17.67590049156776	47.03591349675105
chr1	22520911	22521359	9.600721132542406	4.783897953374045	23.304205575159617	35.800632915326524
chr1	22546208	22546551	8.272759887984472	3.8356335364694845	26.581323324070034	41.569062783488725
chr1	22569158	22569603	6.385808995064725	3.408050996801826	18.441010147801947	40.79283889384752
chr1	22584088	22584459	8.04955859711228	5.5850065827691004	24.314987913938868	24.537608586231652
chr1	22605203	22605653	8.143165633943346	7.309000514348348	27.210782869127062	41.917675997416175
chr1	22632937	22633227	8.720165244464216	2.9397644963757745	18.263724124637143	28.13317098946407
chr1	22660064	22660374	4.747851341001449	2.4561683131802465	14.419505223920268	24.244532505158457
chr1	22699934	22700282	5.853060333208106	4.11050367629391	19.406137992595806	38.796285431960534
chr1	22722670	22723010	7.7418051326976105	3.8180728239171646	17.67250333112829	28.05926451963537
chr1	22739600	22756025	2.047804865899893	1.605512903913982	1.7555551866589698	2.399910783559278
chr1	22770392	22770771	8.44326445546817	1.5512139904153064	15.840966405371562	0.40382848251463555
chr1	22810606	22810932	3.576352640163679	3.285180767620999	19.821377432419478	32.76972135298091
chr1	22835706	22836022	8.321063065830666	4.471455284311801	22.16930809503869	51.26870196378684
chr1	22853707	22854096	5.8100746247946145	2.8012676275787745	18.867422167930016	24.06843006947966
chr1	22883493	22883779	7.430285732229273	2.4658828281856082	21.88065172513048	8.50874574534543
chr1	22908568	22912104	3.441405506695018	2.0212920375539167	4.793640790380773	9.176100521605479
chr1	22953800	22961269	2.2043489063275397	2.3199078240099187	4.2640489389761775	8.078825581040244
chr1	22975157	22975557	5.533159971237183	0.8675100231170654	16.48931221961975	15.136695039272308
chr1	22999508	22999807	8.16272100078621	5.635756513346797	11.675354865881113	34.438940418205135
chr1	23046121	23046485	6.8716717421353515	3.610908797809056	15.668396687769627	33.959846915779536
chr1	23066213	23066527	10.234950188618557	4.106384632693734	29.57270352627821	49.30122448380585
chr1	23080629	23080994	11.576226743933272	1.1285244863327235	21.8756516861589	8.939824159178015
chr1	23112142	23112449	9.835381017057438	6.907875778620717	20.537927546796272	51.20633138352186
chr1	23131711	23149903	1.7466371243344017	1.4684509122052645	3.391293223390116	2.8629335152383
chr1	23164906	23175236	1.758939772401626	1.6825087154543001	2.6432869227655913	2.6520843796670035
chr1	23302456	23302745	2.9565237104686486	0.62195043332849	16.54433889950023	0.0
chr1	23320839	23322212	7.357335630334909	2.511882695853059	13.759505237529336	6.692759317632843
chr1	23356169	23356472	6.554031751336831	0.7085588568508034	18.08805217679971	1.8318918121136454
chr1	23406677	23407028	1.4370146476984704	3.5810647336845722	14.598589666548618	15.15681572721215
chr1	23465466	23465832	7.003572565610291	2.33273211463553	19.953481323080638	13.481829606770166
chr1	23529305	23529663	8.083940005169234	4.501241650661277	17.004072306542422	38.405154776972765
chr1	23543080	23552051	2.012633662889317	1.5706830234066826	3.792175810413969	5.43698318415748
chr1	23565115	23565497	3.351503807836802	4.208637210087002	18.241019685386988	46.2891399723073
chr1	23579149	23582173	3.885079782318186	2.7767021263402607	10.131036811562442	10.49355096602566
chr1	23614570	23614932	7.035266351963275	0.5585956757898489	18.568542367186993	6.5391956245043
chr1	23648230	23663752	1.9039581938404264	1.1604345169704955	3.069886110905018	3.9213327700148377
chr1	23686343	23686795	5.289913062500743	3.686654251233666	12.454467026797015	24.865091332292135
chr1	23712427	23725467	1.8716988701869979	1.5297212551707873	1.8450298274292514	2.457182496895819
chr1	23771161	23780030	1.5077623004712577	1.3011360341117815	2.1712738918507943	3.1027730727144665
chr1	23824789	23825162	4.596204628573665	3.6676792152445694	19.151216522298615	4.84727719514044
chr1	23843833	23844141	6.532659858852238	3.1651184078934906	16.438412678706182	35.360650917152306
chr1	23920531	23920833	4.408169110089738	2.6204264748175414	16.037635394674265	13.592114265391368
chr1	23940513	23943591	2.5771507239326246	1.5466842542924688	5.600371898576142	10.953874220547544
chr1	23957319	23980056	1.8157817308562052	1.4797665986965696	2.3391072384203153	3.921190441472311
chr1	23998885	23999179	10.429660743596603	3.0483624545895323	26.739751885537387	45.269649507237126
chr1	24050741	24051075	5.2607932490503	3.1840720576440504	24.10952818250942	22.14803924103697
chr1	24067095	24069983	2.011350120038537	1.9081972560063625	5.637291342329616	12.400211471269666
chr1	24093666	24121316	1.6760033590306425	1.650770995214724	2.676654916718467	3.615650252305423
chr1	24146136	24146430	5.587491713413576	2.5219053767976307	10.527040001486434	14.964950042517007
chr1	24176761	24177081	7.928500261902809	1.3691371768712997	9.954912015236914	1.7026883125305177
chr1	24213861	24229613	1.5592858744633131	1.7901091424437883	2.0153859149922235	2.1441754080100357
chr1	24246976	24247410	4.2804348260026925	4.498177904137818	18.375033259941137	44.56569277416177
chr1	24269101	24280985	2.131479087093703	1.7112896553041752	2.2970271044614092	4.14694366291371
chr1	24305864	24313576	1.6487395295334621	1.6299327775862489	3.052434956135577	3.002796887485813
chr1	24341636	24341925	8.12090776535879	2.1379467145794404	17.669087089881764	42.35281942294956
chr1	24356377	24356737	11.158964052465226	3.834795963764191	14.696030553181966	42.26461850007375
chr1	24376661	24392995	1.4427195526210292	1.318473694358649	3.3012784301947367	2.41449831068403
chr1	24403673	24403994	8.341718643996574	0.4044068728651956	10.252244673042654	5.651593172661612
chr1	24408777	24409098	2.2367616561342993	6.404403214142701	11.26487099938675	19.88227888208312
chr1	24454943	24458543	2.0675637231932744	2.112351593933408	3.2027014278703265	8.719064662191602
chr1	24495229	24495538	10.15526928793651	2.8478726646275194	22.528057741887363	34.83346339722667
chr1	24528942	24529236	5.071861860703449	1.5029552615418726	13.616135655617228	2.5126668449972764
chr1	24552016	24552330	7.355830441614625	1.3356711059618906	22.191309385618588	0.0
chr1	24572636	24572925	7.791884920588827	6.383605650139515	17.498688918908986	45.45973612115458
chr1	24592385	24592740	9.045148070429413	1.459184465274005	14.248184147015424	11.10874801958111
chr1	24612162	24612545	4.760454866344562	1.5252364036619819	10.765843466430047	19.99382768536361
chr1	24646379	24646827	7.70580214794193	4.669667599456651	22.34776486669268	42.567097663879395
chr1	24676775	24677128	5.856037545136622	4.077032903773927	21.625924718278664	55.569341297527885
chr1	24744221	24744537	5.259540636328202	2.7887350079379503	24.01466415992266	69.78330421447754
chr1	24769427	24770270	3.9169377092789075	1.1993546502870174	15.975402497170517	4.841460253985892
chr1	24790491	24824610	1.479504198367736	1.6210317495616104	1.8973266706592058	3.3261283557106003
chr1	24844705	24845014	11.595840037447735	8.180061644335009	17.883484108934123	34.456998275707456
chr1	24853166	24853516	10.205974731445313	0.9486443138122559	16.09812079838344	0.728811400277274
chr1	24989696	25009228	1.7591086152427617	1.5848176383849404	1.8688568281705253	1.539422493771316
chr1	25064699	25064988	10.357367914853212	5.908518048718727	13.531307933239788	30.54303363945245
chr1	25089551	25092544	2.9883066098346704	2.1511185314995447	5.7502038802664055	5.871802338620233
chr1	25148127	25160897	1.685604552360255	1.3909306928713805	1.7738771187879212	2.2015160177495203
chr1	25174532	25174823	10.153590087628446	3.714624768679904	19.128456010851252	49.32679690855885
chr1	25188530	25196577	1.6756930169164639	1.3519197008323607	1.6401187023337795	1.3629433490984986
chr1	25221826	25222135	7.202805762923651	2.2621380086855596	17.956785379490036	36.20712138302504
chr1	25256616	25262297	2.6040371895923937	1.9382072166419657	3.8543193876168167	5.998814477401812
chr1	25277328	25277725	7.866048851301448	1.65066241617467	18.276304429964696	9.118769102793197
chr1	25319444	25319747	10.779352918316429	1.2234994350093427	32.41155281948178	0.0
chr1	25338974	25339303	7.0707272932522205	2.511607345476701	13.94604361165983	1.0110329103324913
chr1	25371298	25376105	2.4626484843403045	1.5062663356823291	5.07164233212464	5.094259752908814
chr1	25406692	25412900	2.166203198332468	1.6265895926285212	2.614617322750741	5.119435702709808
chr1	25474781	25478136	3.5013715908886245	2.9931127569536873	7.918078955577134	4.348978221682962
chr1	25498501	25498881	6.520697317625347	2.434021557004828	21.885701294008054	8.211036887921786
chr1	25517265	25521469	2.5355669911250094	2.210190108406717	3.2317936587174887	4.288619753862992
chr1	25540603	25540924	6.186509176949475	3.5696634087607126	17.481900999479205	38.9253930659309
chr1	25573673	25583806	1.8745175837650017	1.2042224370591763	1.1792233659026763	0.6933816896425611
chr1	25603162	25603460	4.892790439144877	2.6807297956223457	13.737475858438735	23.145902876885945
chr1	25630226	25636059	2.645621325224917	2.0014617925807743	4.757717931259018	7.0088972433055226
chr1	25670237	25670622	8.240090626555604	2.8400949490534795	15.860195602379836	32.69850497060008
chr1	25714321	25735034	1.5484684656314343	1.4751676712874364	0.9822681785132973	1.2616147734178476
chr1	25761271	25770612	1.9573010821351413	1.266648833779062	3.5426477959577465	2.113752860683992
chr1	25813467	25813802	4.549860330837876	5.320752953771335	13.708026863923713	41.39222544200385
chr1	25826428	25838937	1.452620436124815	1.8716374506811566	1.9625462986666171	3.331002385146098
chr1	25864097	25864631	8.240338446049208	4.787168995717938	22.91198223628355	29.49806877379114
chr1	25884098	25884387	5.703232821296243	0.44054822360768037	16.65000606655662	0.0
chr1	25905290	25911678	3.4039891820232895	1.622018306026498	4.369121089835486	7.599818220568509
chr1	25937311	25949790	1.8367189390914507	1.1233748563959698	2.133744173521175	0.2616461179837058
chr1	25966455	25966794	11.256677644442668	6.196897869616484	19.857406320473437	45.56901611058058
chr1	26008281	26008619	8.211650504163032	1.0635699986000737	22.544836882303454	15.923899867830897
chr1	26092097	26092440	7.457117355947244	1.2009087109357206	22.227692829971758	23.946683997663047
chr1	26123594	26123957	6.586887684078584	3.380153209381524	19.117086282117963	26.573737667283407
chr1	26152736	26153099	10.569399810034382	6.835959192806696	17.11175196131399	28.085968269789515
chr1	26166917	26167257	9.610379607537213	11.50926611143	22.536803179102787	57.691031085743624
chr1	26206422	26208997	2.2413883105528005	2.343251195926111	4.168470905729868	3.592777056832915
chr1	26223745	26224186	10.92497177080773	9.57248190687357	21.377960757333405	54.45276772894827
chr1	26241449	26250703	1.6661751717048143	1.4193528260978288	1.9972200175786492	0.1543627564376854
chr1	26296553	26296881	3.9284868632874836	2.9949567972159965	11.414878124870905	0.3110792578720465
chr1	26301488	26301778	6.510437544460954	2.892417184237776	17.995391043301286	36.86583649207806
chr1	26317937	26318226	9.990185785458575	2.1120348158179683	23.613335342143234	4.603879073911885
chr1	26352651	26352940	7.667898778684411	6.120137079364288	21.878466031336867	14.157626736122845
chr1	26405426	26405753	6.389094367304344	5.118836497677211	29.460385570467793	58.03128303737815
chr1	26442062	26442378	6.846988735319693	3.088938257362269	11.564689322362971	10.552088218399241
chr1	26457614	26470467	1.7966429145714427	1.5967484869331954	3.3948295518379616	2.531593288770958
chr1	26526696	26527070	6.780066783415442	5.947375833031965	24.30956276024089	49.952852687733696
chr1	26548246	26551873	2.965600637289194	1.8168090316749623	4.648657556716686	6.814060885090456
chr1	26574027	26574382	8.237672067024338	2.4647872199474925	22.541829397308994	38.534267468519616
chr1	26621312	26621685	7.175101374812804	6.425135794018293	15.057953187671487	14.054958445776563
chr1	26650511	26658344	2.4274549446383125	2.081982577319513	3.8266999402563884	6.45210756537833
chr1	26676423	26683575	2.1832285795053172	1.9628120927469308	2.6509542171821443	3.2710157252798147
chr1	26699298	26725534	1.992161654843796	1.8537501437609036	2.3377911238525897	2.692108150253127
chr1	26750279	26752065	4.899819415200331	1.1182239314610054	9.453153646606347	0.11425923393394752
chr1	26766919	26773207	2.0534722906467806	2.188697973497128	2.4512968588835	3.2312310689884893
chr1	26787104	26787453	4.774064738975897	2.6752594302923427	16.49142971421381	0.0
chr1	26822265	26832497	2.430463163894107	1.051742825243948	2.9846742617035256	1.739120785382877
chr1	26846352	26846663	6.642462480489847	3.604173792136827	9.989610175227812	33.7006553821625
chr1	26860599	26869121	1.8347101405254584	1.3880989662732122	2.071106933134509	4.78320586460349
chr1	26893377	26893639	9.320731308624035	3.1872448721004805	21.001348939560753	41.962335368149155
chr1	26931275	26955065	1.787295257068071	1.7695751025999857	1.6929607648644314	1.4914831493262144
chr1	26982946	26983235	10.13323877921979	1.9997385909400596	19.768681707679193	41.64322466998777
chr1	27000326	27000822	11.647367910031349	3.815111444842431	24.701105672505594	25.907515364308512
chr1	27021992	27022281	10.624392271866848	3.14860859709215	20.361741419069496	16.060601382932035
chr1	27064804	27065183	8.548710957680655	4.821605186663706	17.6212938690563	34.22840112369104
chr1	27100398	27100755	9.882324301562056	5.461379699012478	17.236572297180402	39.56735743327635
chr1	27114468	27114852	4.600915729999542	0.6111063361167908	13.72366337540249	0.26571353276570636
chr1	27131618	27131985	9.99608113135564	2.7277086073436267	16.278419208786467	59.566120282830596
chr1	27144769	27148144	4.199288824293348	2.6898595222190576	7.949666833842242	9.708775366041396
chr1	27162686	27169928	2.1360334873709035	1.9296729111570803	3.629213684776187	3.516374653065873
chr1	27192089	27192384	14.972462532883984	9.283331161434367	24.054660914307934	51.916134617692336
chr1	27232908	27233246	5.78158762045866	3.8702010713385406	13.289090979381426	25.02542132315551
chr1	27245908	27246248	6.217764616012573	2.6432808006511017	9.72856379011098	12.532138039084042
chr1	27304388	27304683	5.661983344514491	2.741842657832776	12.134168288667324	31.049368467169295
chr1	27344333	27344750	7.05585224622731	5.1395399896360985	20.257990125843662	33.51207997530199
chr1	27372433	27376091	4.17957337440983	2.214534669427828	7.347028844763243	5.425806753618461
chr1	27398318	27423219	1.929843254035471	1.6505877296321125	1.5211888059685699	1.0279348309017904
chr1	27438527	27438850	6.75834524373152	3.922411146547772	17.327919692077874	29.722458612069996
chr1	27468012	27468380	5.744679479495339	2.4625117156816567	18.453173693107523	45.80420703473298
chr1	27488892	27496793	2.441315562766933	1.6366997736623348	3.0228774003018057	5.122607844794133
chr1	27528193	27535813	2.2402771530316787	2.038458110511102	2.904674845921304	3.669196451304779
chr1	27571884	27575621	4.820190873438813	2.3558328626644287	8.485136568498445	4.453223073549503
chr1	27592949	27599450	1.87108588257436	1.706321224581735	2.8833528928173533	1.506884222231614
chr1	27614296	27615037	9.499922980181118	3.78170623534765	17.249244293542365	27.164934366820795
chr1	27640836	27641125	10.252479368427633	4.008110835065478	22.239766236407533	45.19139499400314
chr1	27681895	27682215	10.637372314929962	2.9255064725875854	15.606497270986438	0.31885623931884766
chr1	27695819	27696108	15.660040304322557	4.807140817279222	19.928868092467628	23.820821253898647
chr1	27725691	27735825	2.207331152365956	1.2779016315142178	1.4392046563472525	2.1345110270829744
chr1	27750534	27752758	2.808292903059678	1.9396738088388237	10.08233684499701	5.5512971157650295
chr1	27807767	27808078	4.298322165510662	1.6014113686859033	8.374305970799117	0.9842475510870146
chr1	27820746	27821072	8.480108486362761	0.20676036261342054	15.60933409146736	0.0
chr1	27854234	27854668	11.094849065701533	7.109659621243103	26.22800662660379	56.640481606057165
chr1	27891973	27901368	2.077939581022442	1.391901260871339	2.462376551826747	2.030900236518539
chr1	27917804	27918112	12.277815283118905	2.755800823112587	24.95823511984441	0.31802804129464285
chr1	27950492	27958881	2.7750955594170006	2.078456387427998	5.619099736999034	7.931362721985096
chr1	27986429	27997538	1.8042346150414679	1.4719341234367787	1.5562834011882003	1.7583344478677572
chr1	28042981	28043270	13.156544317423679	2.5007514112135945	20.859356718492343	59.38428304599643
chr1	28105020	28105326	8.818180913239523	2.088517843508253	16.275451226561678	33.997912871292215
chr1	28211432	28211826	7.450238818444577	3.301119492138703	22.150564600973564	32.16394097187798
chr1	28260354	28260710	8.95004196649187	3.9129463501190873	18.234036424186794	40.05683423160167
chr1	28289981	28290370	4.421326588235968	0.8021979221647993	17.84693943902582	3.6721715951640075
chr1	28325756	28326063	10.194501261757717	3.273006821299997	18.635253104014193	56.72006536229037
chr1	28351465	28351833	7.86427864043609	3.110362956057424	21.378798505534295	23.48716728583626
chr1	28404125	28405618	8.515185992029474	5.031316279087463	19.321801045718644	29.352655589620458
chr1	28448759	28449091	12.419699406049338	6.410273389643933	20.673657216221454	24.918357573359845
chr1	28468239	28472677	2.0570094387244966	1.1043435769003447	4.122545042678331	5.034778024012465
chr1	28488263	28489463	7.027266565561295	2.1323683063189187	12.982629286746183	30.19434385418892
chr1	28557309	28557608	15.19159539646927	2.9890398421016426	27.462114596845314	31.98874643893545
chr1	28574040	28583908	1.8236158322465235	1.8775920660275274	1.1827060677767975	4.833264346638816
chr1	28657562	28662774	2.6835399016320776	2.572425337896942	3.0008129116808187	3.8284198299153256
chr1	28685032	28690393	2.6849165079573414	1.9820413787953206	3.398372746147316	8.701891797177273
chr1	28709633	28731702	1.8579514913601405	1.7762361606754877	1.8509259559020463	2.607315909596237
chr1	28751349	28762406	2.3192040925168236	1.6045755732020819	2.2598482307506993	3.529700608023621
chr1	28825980	28828558	5.44726838540254	2.7753182097494924	10.858206904193429	14.249099119954371
chr1	28851839	28852140	11.496551798823663	3.5912114995658597	23.692959832986723	41.05078406349765
chr1	28944637	28954021	2.0495779931587235	1.7155212248566525	2.3698031003320774	4.068192214459715
chr1	28971498	28971825	3.948929394421592	6.160919669206718	10.802128561410699	34.61658118478384
chr1	28992104	29001571	2.1377894359367895	1.5158327121340593	2.4805282429201463	3.689683710394231
chr1	29023555	29023850	5.605916815288996	5.479472394716942	20.70222491935148	7.246128276243049
chr1	29051436	29051748	12.721130261054405	2.224384096952585	20.61608387873723	26.535307456285526
chr1	29074831	29075136	8.124143165838523	4.428090423834129	19.109491803802428	32.13559837341309
chr1	29092613	29092925	7.4338981463358955	1.3442340951699476	15.722522454384046	15.900258204875849
chr1	29106268	29106601	7.685193968248797	1.6268061689428381	16.233682290211814	0.9069663927003786
chr1	29132027	29132457	5.268912246615388	2.88541179590447	18.889580815337425	28.239619312729946
chr1	29150230	29150533	9.687787433662036	2.2616185764274976	15.523085458837327	32.1625232129994
chr1	29184117	29184485	11.167273032924403	1.5941903059897216	17.81610440171283	0.41589944258980127
chr1	29209340	29209711	13.06801524766372	2.2575555104772356	20.579326767805775	18.803350042461386
chr1	29227292	29229560	4.172039154345397	1.4419427897774564	10.445261217088715	16.5107476963568
chr1	29251929	29252230	6.263353737485765	4.188361152065949	19.605595709477548	58.20335727831058
chr1	29273006	29286028	2.140352138130489	1.5918134306455205	2.7957315630485415	3.160995318032395
chr1	29311819	29323532	1.8296411504915369	1.2592321525145973	1.3603862788554968	1.0209468795794605
chr1	29337365	29347057	2.2671924221635233	1.8363141651725958	2.30983244431341	3.9094339817258086
chr1	29361472	29361830	10.278174504221484	1.3458439278203016	16.371235970678278	0.0
chr1	29423677	29424019	4.984610006823178	1.2774151668213962	14.017894878896357	0.46839965993200827
chr1	29458641	29458950	10.561144677566478	2.0197669279228134	16.73587333037244	33.515938200225335
chr1	29479458	29479822	7.82196936240563	3.8886713614830604	19.765462683124856	26.741819570352742
chr1	29501109	29501457	4.807584983178939	2.2848092975287604	10.054057704991308	18.91729438167879
chr1	29516229	29516572	14.243276269373323	1.4338117938695079	20.372514552347166	13.178127547394778
chr1	29550539	29551006	9.933087508224062	4.6026245919744255	16.424816352141747	20.216661432825777
chr1	29573131	29591338	2.098548408102801	1.5777828042368307	1.7708093848328985	1.1377732197806594
chr1	29609456	29612638	2.7874248805546595	1.993536885319679	4.913361025673274	4.264765696882227
chr1	29629087	29636767	2.5724868099413056	2.0251887429328193	4.780712858113376	5.655164280533791
chr1	29650841	29651175	6.638911945377282	3.643743149534671	16.589109483593237	0.0
chr1	29664975	29665358	7.3008076179743435	1.3296925442648309	14.633933134552082	0.26640730178076044
chr1	29691267	29691615	12.335766061969187	1.5961386006453941	22.052683683647505	23.236137738173035
chr1	29716883	29736198	1.8660648201781431	1.6916171976520236	2.0436027526891376	1.9634243755934846
chr1	29750638	29753379	1.9990545039366563	1.229545931796965	4.181955009818468	0.09306274770342142
chr1	29779404	29801090	2.1577219434380632	1.6430723431650633	1.9158351913406562	2.483032049136418
chr1	29827281	29827570	11.63057905249942	7.722526664139902	22.427221186020795	38.871668449322655
chr1	29857376	29857676	8.5535316212972	1.7807896137237549	11.853144327799479	2.9045603052775064
chr1	29880534	29886624	3.098663837811144	1.6048173736189275	3.869481895861711	3.9288836551221524
chr1	29902351	29902776	7.435370914234834	4.608117996664609	23.640608547435086	29.41692710427677
chr1	29930570	29930881	2.1801785778769345	1.051554086507325	9.0869372419989	0.0
chr1	29971774	29972067	9.510431052067988	2.2834239543094568	17.72709113054308	35.53419770641132
chr1	30016054	30016408	6.867242118059578	4.837727218024475	19.97319388658987	29.370727366646804
chr1	30033021	30033497	10.877314283066436	4.106519747181099	27.433778057579232	45.06842145198534
chr1	30054149	30054458	4.486698209274934	3.195271370094571	8.587901150138633	15.196089874193506
chr1	30081198	30093184	2.2109228601351147	1.4064265412314283	2.9585829937222172	2.3040617005208013
chr1	30118300	30118641	4.9062728728017495	2.0132521380427297	13.021982290877625	7.291969756576672
chr1	30155715	30162734	2.678392175926697	1.7012557958165364	1.4889281811013184	1.8367233329356643
chr1	30183769	30184060	7.534678821301542	2.3634608209747627	11.71537277563331	16.30435746969636
chr1	30235626	30235915	4.291726693150081	2.129309865430152	16.343230293696315	36.78862693813021
chr1	30293639	30294083	5.167957502442437	3.5703474476530745	24.65446298119721	40.86403270240302
chr1	30321068	30335934	2.095703953956237	1.8048265650560547	2.2316163146994303	2.4053172583783957
chr1	30405336	30407268	4.398289347780911	3.057224435095461	7.341801186526044	9.600251982177513
chr1	30421691	30422039	9.128062715475586	8.65501796240094	21.698858865376177	58.68396443334119
chr1	30438593	30438906	9.616029331097588	3.708755487070297	13.23962542576531	20.71318201668346
chr1	30465222	30465642	9.883092019671485	4.107223299571446	21.35630321871667	30.415764279592604
chr1	30494525	30494848	9.813249221896239	0.09661145254554394	24.168196108319073	0.0
chr1	30528507	30539984	2.8795276795042857	2.0528287498335374	5.264459574526709	6.8195545028350155
chr1	30585747	30595137	1.7507724689014332	1.8949166023257875	0.8806995781181928	2.2656051825664547
chr1	30640919	30641221	10.723791821902951	4.257160332029229	23.16440973929222	50.168764817004174
chr1	30667471	30667790	6.186435738327361	1.4321235937758299	14.015769414393505	20.06449073384922
chr1	30682351	30685881	3.052167379282014	1.7124954247947455	5.040929865398083	5.900614006053287
chr1	30736993	30737301	6.129954161582055	4.251228992041055	19.486232627715385	57.91076640339641
chr1	30823565	30829996	1.9630881819851052	1.3483050125184437	1.4951550460178902	5.369186280063255
chr1	30866032	30875364	1.6944636247212215	1.3394309245002052	1.8438193113582226	2.887167766888255
chr1	30919623	30919962	3.650602757051631	4.989180404528052	17.15512775882507	29.734247730896538
chr1	31070078	31070624	4.699749244438423	1.9294778907692038	19.974734336028604	1.6818735625717667
chr1	31084555	31084927	5.116095962062959	5.395512519344207	21.607020132003292	52.47332838530181
chr1	31181552	31181964	2.8699682360713923	4.344517777267011	15.85126987938742	20.545441544171677
chr1	31198712	31222453	1.1810026620665097	1.4573644056355024	1.8788924507086688	0.35445594072572895
chr1	31269618	31269980	7.5073329098316846	4.875631788158944	25.708624465689475	54.7656817778698
chr1	31299148	31328628	1.8449635631621366	1.7234646299916383	1.9181371314305722	3.260452332971149
chr1	31377718	31383689	2.218180378125728	1.770895250237701	3.367951421409088	4.91832424180429
chr1	31430685	31431018	4.006071042012166	1.473122059761941	12.604189651327449	7.065758438797684
chr1	31484228	31485804	5.085760027624024	2.670674655038088	13.365343162099721	12.918665303796681
chr1	31538362	31538692	4.401634750944195	2.481302772868763	13.969452308885979	0.27209065755208334
chr1	31562911	31563234	12.953491884119371	12.976822974143014	17.14494213120487	50.081921344202
chr1	31644135	31653400	2.139480852860898	2.2665418385632212	1.0868398112945366	3.221248165054445
chr1	31673487	31674192	8.315651118501703	5.361127333945416	23.92284216813162	47.42182215021012
chr1	31703549	31703845	12.356533922053671	8.244127023864436	28.87855320464115	69.51035986719904
chr1	31721233	31736273	2.1828143573182253	1.7611968883446283	1.9721579590925935	2.0502413009266833
chr1	31749751	31751896	4.359871695369551	2.0035477315907158	7.102746213232721	8.259726328282923
chr1	31791877	31792273	7.332591670932191	1.3932121052886501	13.367479016985556	0.0
chr1	31833516	31833923	7.361273219602992	8.203877349450488	18.693702543396913	34.44077891506785
chr1	31867923	31868322	11.881548240967561	2.727929337580401	23.801069513747567	36.752603679073786
chr1	31890006	31900142	2.0129795967364648	1.754755320228037	2.559347031356039	2.3203209289529707
chr1	31942208	31942561	8.116473561305838	4.112393980323424	15.364167362029423	0.2890481489575956
chr1	31968400	31978003	2.726979498541132	2.4290005065098064	2.2189826804245127	5.337030490115324
chr1	31998756	31999072	2.9481315944768207	0.7663106737257559	10.130796403447285	5.017727625520924
chr1	32024406	32036346	1.5694486858936612	1.4149597830908183	1.181453118717106	0.9904278843047432
chr1	32058460	32058862	7.61738424158808	3.5397178498073596	17.490322879890897	39.79816854296632
chr1	32116960	32117390	7.179050512092058	2.7286587537721148	17.432661983855937	4.176265017930851
chr1	32180220	32212721	2.004631391654099	1.7391180435512188	1.8860506777553152	1.321531305437386
chr1	32233618	32233954	4.495302506855556	8.94553671280543	16.200141031472455	37.661381102743604
chr1	32248634	32249277	11.52651042997559	3.808706552021982	28.049480036295034	31.224248840130322
chr1	32265681	32277930	1.6941227805463115	1.5621058985683216	2.9416745610403296	1.0379140201281778
chr1	32309095	32309434	8.008558689668819	2.728402099778167	18.81718739717759	0.5538128428051253
chr1	32353380	32353787	8.16037350263291	4.416285170384063	22.725772708288282	0.7520908805603477
chr1	32366430	32390496	1.790919887826981	1.6875728885203953	1.479131099661281	1.1523174642631466
chr1	32420579	32420945	7.124063323755733	2.3634257472929407	21.339540701257725	8.845715436779084
chr1	32465497	32465789	11.832034022840736	6.433438452955794	20.557356148958206	48.07816617782802
chr1	32485530	32485823	7.3703669818188144	1.1331954978838716	18.890303006351196	0.0
chr1	32566724	32576268	2.253502945284953	1.601896926266407	3.390505728663118	4.459376576260569
chr1	32601627	32601998	3.6068881194225217	1.143918672340578	17.130407664975067	13.272634722151846
chr1	32664850	32665167	7.177538265565216	4.071466224802782	21.192048361624828	28.595185603253096
chr1	32713590	32713912	8.807995796203613	0.9691117713170022	32.86681842211611	0.7921863046492109
chr1	32740931	32758945	1.9775732703655953	1.4067425830397995	2.5160301385786576	1.0916913348731738
chr1	32804025	32816845	2.2885068188478215	1.969460398411735	2.7569611464032313	3.276296666557443
chr1	32838206	32849022	2.3867943292170772	2.2687824259142904	3.3195348941576572	5.084705899453022
chr1	32930800	32936538	1.8318543072441411	2.358257625110476	2.501255657367244	4.76560409412271
chr1	32952119	32952517	4.951542067168346	3.8199160111010375	17.049845312108946	28.520735141619966
chr1	32974243	32987375	2.153766547358425	1.819131050173771	2.488094832889946	3.1345925397201895
chr1	33011896	33024524	1.9423145268604383	1.5086574581415004	1.4901093847767797	2.5818700529859155
chr1	33058827	33059193	12.708095559656945	5.112227983162051	22.442964970739812	1.2433589937908403
chr1	33115062	33115368	6.143001179289974	0.9218867058847465	20.62116376753726	2.7409077438653684
chr1	33140064	33146972	2.0795888053948017	1.3991951056928569	2.02361358189026	0.1477037438368894
chr1	33178994	33191659	1.6054662839739287	1.3199624453413326	1.4329999230330095	0.07250726152398207
chr1	33231672	33231975	10.929454287286639	4.64682137769441	22.837631930612496	24.75074258181128
chr1	33251008	33274086	1.626709801241141	1.7714790473145416	1.4940440844027134	2.5415596402628027
chr1	33306159	33306480	3.3100670624373487	0.5443940652865116	9.267233450464742	0.0
chr1	33320439	33320825	4.730597030313522	0.08084326210417278	18.437335651773246	0.3965051680648883
chr1	33342249	33343532	4.921707959818078	4.11726611680754	15.163091789068696	15.11021836697823
chr1	33389771	33391406	2.9652780235360523	1.679557135345739	7.798272378072826	1.4977427870490865
chr1	33421878	33422246	7.639577663463095	2.3946739461110984	12.708963953930398	20.90024127130923
chr1	33474020	33474397	6.87964259534679	5.48287898096545	17.821894001265104	42.586205844221446
chr1	33508514	33508882	4.463916677495708	2.1301073250563247	17.853586104253065	9.687655744345292
chr1	33524183	33543052	1.6254412366566289	1.4668790395734428	1.345379210939501	1.4236731222842516
chr1	33588585	33588884	6.32829877126177	4.667240032782922	20.69542523770029	0.11602528039428303
chr1	33604317	33604606	6.375602218931522	3.636669726520261	15.215066138435812	0.5119350690742678
chr1	33629755	33630084	3.015949342026174	1.608643811524458	26.70645502200605	1.535155867370791
chr1	33654059	33662912	1.606475079559636	1.0030377631408962	2.2718646570805174	2.5956188405178153
chr1	33677276	33688664	1.9005088074100516	2.1283610366089323	3.1123865932092634	5.818645730954871
chr1	33771356	33784329	1.5478927912643745	1.63412309523883	1.9187543292562284	3.9600692221352563
chr1	33892598	33902866	1.6090743955752809	1.1246126539699621	1.6288568397746503	2.0529964652839783
chr1	33919860	33944660	1.9372222830302919	1.7357843894672835	3.4988859389557745	2.849629475529137
chr1	33962271	33971098	1.6068335231929614	1.3024776101866722	3.1764417274108654	4.464423310247542
chr1	34030484	34030877	6.694243145959675	4.837231683367081	20.30454931747519	52.335776137335
chr1	34230060	34230351	6.540161812838001	3.658857869938067	15.77395226127913	46.11157784347272
chr1	34262843	34263138	5.475117053015757	3.8927470869937184	25.884467446601995	52.25850945488881
chr1	34276092	34276438	2.668615445925321	1.4718865466255673	12.173308322884443	11.217818364931668
chr1	34315434	34315766	3.719267060957759	2.4964299920093582	12.799402423651822	5.113977662052017
chr1	34394842	34402363	2.1808354166996926	1.6797277933059465	3.2523307970990882	3.0270953108030914
chr1	34516750	34517039	3.2855523960813104	8.763425909524145	2.89713234018702	0.3530588117025303
chr1	34543995	34547930	1.8700104252066205	1.6534990613615044	5.7712221726529025	8.686480285857805
chr1	34560672	34561029	5.192080336124623	3.2027042800304937	19.733623942741158	47.78424965567282
chr1	34579168	34603524	1.5055179659822	1.2556496610937495	2.344455758888261	2.204807817426736
chr1	34617952	34650502	1.6830122749676633	1.1760818089428036	1.7458795847991089	1.5292745737289684
chr1	34687630	34688034	6.822386578758164	6.482072551651757	29.087504349132576	0.0
chr1	34768049	34768375	9.038109078729079	2.6993621244020987	16.751476112318915	54.41272487523366
chr1	34797490	34801846	2.450770463881419	2.063668334357432	9.067840777727527	14.932620372106658
chr1	34815850	34816139	2.0409527220940507	3.217720039988059	17.420283386864053	36.241398874038644
chr1	34930610	34930917	5.561870388565312	3.976400670477156	15.153998142733247	34.67483957893297
chr1	34957394	34963939	3.189862780432084	1.7323900306874016	4.358836028556083	7.885827544775512
chr1	34980037	34980421	5.490954637527466	3.942931804805994	18.956602687637012	42.43965472777685
chr1	34996406	34996935	5.100873052961209	4.162284034411713	15.149647602737513	7.333313240671428
chr1	35033377	35033750	8.154196493747087	1.2482186245854354	16.275361554871935	0.0
chr1	35047037	35047330	7.083455818098153	2.4154869737071794	16.59750212988349	34.990942990820564
chr1	35068074	35068453	2.868962822614685	2.667690285906628	9.618939686419152	7.231199840757022
chr1	35090115	35090578	7.128739151017455	3.0598815985941217	20.849346486332607	38.058797875439375
chr1	35204840	35205191	8.488594995264993	1.422468617431119	20.12145679900449	0.0
chr1	35229924	35252421	1.8780883295408024	1.6088609768529072	1.434505845008738	0.9407169927349599
chr1	35270826	35271229	7.584808766102377	2.236258244100339	17.681573361380224	0.0
chr1	35324110	35324399	5.3932773926678825	1.701718746172103	14.87764338721041	10.976563209480894
chr1	35386487	35398727	2.159755041583691	1.5869830268883014	3.2158193591354527	3.5470061208687578
chr1	35464903	35465263	8.272568639119466	1.5498703440030417	13.732889546950657	0.0
chr1	35479123	35479495	7.472245307378872	3.30508658962865	17.410067845416325	31.638683965129236
chr1	35500247	35507619	1.5653550514707693	1.7362636929565176	1.6867840374909104	1.6595011766488565
chr1	35544704	35545013	3.202235021251691	2.985213489594197	16.31508621660251	36.01889922009317
chr1	35574367	35588471	1.9845122741704488	2.0692487221445743	3.4376740784206516	3.9431917692343523
chr1	35614306	35617644	1.941260282974746	2.7185522262888657	4.759285264882304	6.732145584865271
chr1	35653902	35654856	5.443145849919669	3.1139972864706813	16.053639778176194	33.427286355000625
chr1	35702834	35703136	10.230936505147163	3.0916086380055408	24.22770067003389	43.80693036515191
chr1	35829927	35830231	4.837029011625993	3.100011353429995	19.17883951413004	41.48477376134772
chr1	35852279	35861029	2.287422317546584	1.6807992693842675	2.5104881543391504	3.1368087087358747
chr1	35914656	35914993	4.686432895037823	1.7852821406695538	21.328564961692347	27.839774898676207
chr1	35937971	35938380	8.649484882727812	6.192249019454919	21.43453542061132	39.54119759258839
chr1	36014739	36015043	5.857018980540727	5.94955879763553	18.994151868318255	41.31694828836542
chr1	36079084	36079384	7.23053217569987	6.965051927566528	19.7990070104599	31.3719699382782
chr1	36172075	36172476	2.7493696557613383	0.6225535994455998	19.467156664688986	0.6361196760524835
chr1	36235329	36235618	3.9388524025781755	3.7791960627149956	30.20861688452196	47.30985700877893
chr1	36262667	36275273	1.7943785399919083	1.5280820969503597	5.050736549221221	7.978560049004655
chr1	36365001	36371154	1.4491082647397184	2.9086835121267622	1.975457052348038	0.5886881947808008
chr1	36419613	36419926	5.9703895977129955	1.507430944960719	23.612282817165692	2.40903664854007
chr1	36441160	36447027	1.3255927338413829	1.0391880566726257	2.772776398003459	1.9577184702806747
chr1	36546772	36547212	4.090517393025485	2.3205468221144243	30.19998861713843	26.153093546087092
chr1	36622256	36622575	5.184153553834156	1.5182058146007382	21.82805123149788	0.0
chr1	36655133	36657006	3.8672750190942606	3.8099560503391934	21.074704553663445	23.588144289129758
chr1	36680856	36681630	4.857253046306837	1.902965601100478	17.315573033744357	32.65870106990331
chr1	36723266	36723585	4.592297497214195	3.713341563472927	18.842081447006393	24.98067538940047
chr1	36773200	36773489	3.5525979847231537	3.6971349683187413	13.381349266606632	4.222570211417122
chr1	36789496	36789865	3.5778859327156045	5.124785266917573	15.976627267150052	33.084905903513835
chr1	36814916	36827480	1.6467156800185765	1.3004155414038423	3.1765101065887826	1.1410171174957509
chr1	36848130	36848436	4.76488520117367	3.5080626431633446	22.09545969573501	47.17558517954708
chr1	36877114	36887533	1.8231312819420296	1.7342108479011389	2.2835406213823446	1.2949317976430506
chr1	37007903	37008192	7.963534266065974	6.159027033611152	21.442183603464937	70.4527087096112
chr1	37029084	37029422	11.579482608998315	2.562903787962784	28.227694298036	52.81002035648865
chr1	37112910	37113322	4.6628687335449515	3.9991328855162687	23.8749038362966	57.83732701273798
chr1	37184600	37196961	1.7356756378551779	1.4335557529775218	3.935214907090473	4.234548101493836
chr1	37218359	37218685	6.121228063033402	2.611296327567539	13.427766355268794	36.657027098298805
chr1	37242244	37261706	1.708007420498707	1.3107670727112417	1.624902393300687	1.443914173372591
chr1	37275779	37285946	1.7452555675507326	1.0988276894258822	0.9325635886379283	1.845179447490369
chr1	37308483	37321570	1.3876630759565614	1.1046088844923891	1.74176171691218	0.7770842546865411
chr1	37341123	37341501	4.5062422323479225	2.1761241148388577	14.017071166366497	8.764634445230797
chr1	37355954	37360099	1.6989888887269848	1.9722980296798724	4.075319376196016	9.489505644730405
chr1	37382224	37400932	1.596117850520492	1.3675885727018198	2.814587699489786	2.5740077137861963
chr1	37430956	37473691	1.3006964467638986	1.2901118390641324	2.380129190537571	2.724898093624601
chr1	37651729	37652022	6.072206786875025	5.657433490297493	26.084674069498995	63.78681229731329
chr1	37741308	37741603	7.642738452200162	2.8518555382550774	20.855825385804902	36.10264059810315
chr1	37836494	37843364	2.194248375014771	1.110474324994832	3.005068265147553	3.5713337942675905
chr1	37896761	37897138	4.912987131022648	1.5097785742276544	11.326487235112278	34.95669051759755
chr1	37911347	37913815	2.712687580666627	1.8510825610817734	5.873432812031896	3.600950521240358
chr1	37985133	37985423	3.098398040903026	1.2998652622617524	13.583174172763167	44.60276994376347
chr1	38140823	38141112	4.096211093519798	2.064522703626164	10.947748559568993	9.610231029946087
chr1	38204119	38207719	1.9906202422247992	2.1467570841501633	6.340555089894268	10.7781561838256
chr1	38222386	38232693	2.136620669124138	1.64777541583233	4.362999600202867	3.1430776058858405
chr1	38246169	38247896	3.892574722254697	1.4325223225834884	7.195194885505716	8.617625228228015
chr1	38276754	38282223	1.3841053385599111	1.3520140548181225	1.4213342489489442	0.16063453048647464
chr1	38295555	38295845	4.348211198017515	0.7747556669958706	14.265896698524212	0.35184136752424566
chr1	38331079	38331534	6.596813537262299	4.178093917553241	21.566647850812135	42.10511608752576
chr1	38388382	38388671	11.044034472798806	3.671222233029798	16.53069510014412	55.93140593532048
chr1	38450613	38451002	6.036804461540477	4.886968105188679	18.783847357742584	35.599007888440916
chr1	38529081	38529477	11.111967758698897	3.78246714009179	18.690600701955834	33.00894305200288
chr1	38542567	38542879	6.802267045546801	1.9083299590991094	19.29954148637943	1.9556446686769142
chr1	38586351	38587482	6.54334027486813	2.9776202407587324	13.883545483033494	12.892698933865304
chr1	38605325	38613185	2.4802442317489555	1.624612719082737	4.717496323113049	2.775420979992427
chr1	38626806	38627130	6.6524099685527665	7.820604318453942	18.636425895455442	47.80472531730746
chr1	38647058	38675565	1.6757890581240487	1.3341027486004644	2.394625477610733	2.3031490672291928
chr1	38714050	38714428	9.114563654339502	3.302158628191267	18.37152148049975	37.52033193275411
chr1	38731025	38739873	2.100998319171024	1.5095609286378995	3.358927394185068	3.4710836399744043
chr1	38767839	38768208	8.877495323739401	2.5742328289724625	18.005416077326952	25.83196568682911
chr1	38808027	38819246	1.7093302743395553	1.2497374621907364	3.2097258612041144	2.8148171246949656
chr1	38851783	38852074	8.126662791799435	0.8578796976620389	16.03797786096527	1.38849960405802
chr1	38893403	38893727	8.141131009584592	2.8084859318203397	18.806692212084194	32.4492332317211
chr1	38949018	38949340	4.339795613140794	1.3412524454341912	15.47897150612766	12.370799046865901
chr1	38985549	38985893	5.204008339449417	4.9093943002612095	15.073184761197068	36.65204641430877
chr1	39014428	39014814	6.704950641473958	1.5198487098970561	15.724683317495751	6.111437308355934
chr1	39027715	39031275	2.162024548884188	2.0073130324985202	5.464679795537102	6.8528828902190995
chr1	39049750	39050135	4.832372789259081	4.376860965381969	21.107688259768796	45.848945518592735
chr1	39082973	39083300	7.18140041864611	0.95429354851399	20.784939173893825	29.64282837847322
chr1	39118002	39130974	1.3638312552396508	1.4340750653020853	1.10166981129551	1.448859922760179
chr1	39151191	39159661	1.5707892610483252	1.225867007276947	2.5884703992397546	2.505668456607895
chr1	39177482	39188562	1.7795351516132059	1.5092608198300657	1.9268568528078014	1.3695380302973172
chr1	39223103	39223428	3.13787723834698	0.38406768211951625	9.377451688326323	24.224385516826924
chr1	39263980	39264669	3.074270041483753	1.8804762408418476	18.0750028033388	1.1254813812986686
chr1	39321357	39328375	1.6743854409692065	1.076388587092837	1.744359423677589	2.3118250554835704
chr1	39373308	39381881	1.0065799007785576	1.5334830436122364	2.129807883215512	3.004596369472029
chr1	39467623	39473099	1.7852307879027873	2.268329302602579	5.96034205876401	1.6395075241086081
chr1	39557297	39557618	7.225467121861063	4.701222511838158	32.26649238610193	44.92027848383348
chr1	39608381	39614897	1.9751684398937732	1.9127576464489342	3.4609337498070745	7.493109676426653
chr1	39651857	39654026	3.3814476836711482	2.4227699760799313	9.370227293519724	13.945082002325837
chr1	39711580	39711889	3.2557549677234636	0.9654500692793466	17.08652254447196	0.0
chr1	39734286	39756253	1.132191598934384	1.4165453546367497	1.7275730236960702	1.9194476870005572
chr1	39774990	39775326	5.569912209397271	2.1769476107188632	12.113469566617693	7.555361180078416
chr1	39846244	39846622	12.162460100083123	5.692917097182501	25.720091173888513	56.766350549364844
chr1	39859619	39865139	1.2859961197341698	1.4091525450379705	3.0265098095317127	4.645315024127131
chr1	39877764	39878073	6.413389304695006	0.0	12.607684663970108	0.16510355433985638
chr1	39901737	39904818	1.7104613258636683	1.4783320222648464	3.9810239204297164	4.083337361609073
chr1	40031770	40057445	1.1148154516096145	1.6003810723644751	1.1131634488527444	2.375649040950893
chr1	40091046	40091404	4.665594758934149	0.8716591909611026	18.291762906079853	0.4275167454554382
chr1	40105592	40105814	9.07575224970912	1.4393830170502533	21.8569212260547	18.76132549251522
chr1	40186379	40194473	1.36762889917346	1.1000448147598925	2.1822508931110876	2.425412183930793
chr1	40212607	40240054	1.3955900405259956	1.4301563468070093	1.6028912078330428	2.890470084948705
chr1	40258217	40258688	5.626599051643582	3.1165633069988017	17.625882021181145	49.864458379725235
chr1	40343418	40353991	1.4497052695610313	1.5355807634111311	3.216260366794411	6.330854679004117
chr1	40371774	40372116	5.875147643842195	2.7519132463555587	10.656712247614275	38.59380309344732
chr1	40390854	40397643	1.4925201984945349	1.179754111751915	2.182548781767737	4.423412960888026
chr1	40414842	40415195	7.124846805594123	7.376144417284569	25.616244405254765	65.32475911861776
chr1	40462300	40495126	1.7938211866150018	1.6895188816455475	3.831393692030885	2.855613213565864
chr1	40522690	40524295	1.498329799866008	4.0285104071239815	11.396838156233695	4.742501930284352
chr1	40547802	40548097	2.9711365780587924	1.8490530967712402	18.21462260121006	50.28351823192532
chr1	40563691	40575085	2.372471193428784	1.6054862092181532	2.8148809917985083	6.6477740871837225
chr1	40596754	40597129	7.489629221598308	1.3747024650573731	26.729637705485025	4.048699745178222
chr1	40634020	40634490	7.183828435045608	5.497458975365821	21.880140142237888	49.69257273572556
chr1	40658923	40659310	4.885746512302132	1.49656923057497	12.163923086122026	3.4380362816251218
chr1	40684550	40684881	7.286137540534904	1.2482184542630015	24.601834304383154	11.288440544439586
chr1	40728696	40747696	1.4491589485081164	1.5703550728532603	1.8345898633162943	1.956905978038981
chr1	40767726	40777716	1.7773688300647794	1.278588334122697	1.7364891779060072	2.33666489632638
chr1	40808304	40808658	5.2321930578199485	0.4372279522782665	11.781355638288508	6.588960933146503
chr1	40834227	40834657	7.919388279803964	3.175694344764532	20.13344729279363	37.48201018932254
chr1	40858937	40859319	4.289496385614285	1.2482160348542697	21.129065468673307	0.8707583699550928
chr1	40904206	40904695	5.016478590194921	4.911175610828985	27.40141666447458	57.474813480806255
chr1	40927259	40927627	5.347715966079546	2.418418893347616	12.465400738236697	0.8955676568591077
chr1	40941384	40941724	5.92593126857982	2.9149498238283047	15.615548526539522	24.320040758918314
chr1	40966211	40966534	9.0537849225496	8.068954647879114	21.24360949631446	49.721661405297624
chr1	41007611	41014275	1.6179822609054875	1.309874214800568	2.630077330781389	2.593255420406612
chr1	41037402	41037782	7.021174405750475	2.870895488638627	15.112363664727463	23.376468588176525
chr1	41062698	41063105	7.82177701804796	5.24434198149885	20.378167520869862	31.863599753789877
chr1	41084709	41085178	2.259648698225204	1.7938103258991038	15.827626176988646	16.943251668771445
chr1	41101602	41101941	4.199408217517324	2.345469428374704	10.707436838157058	3.14227710993944
chr1	41134787	41135076	15.221325811630301	2.0645238123963034	32.72737728765679	30.165258849780866
chr1	41169053	41169402	8.367447847623197	3.5193239365061237	17.978829952570635	21.266295774618328
chr1	41194074	41194457	3.662996678066005	3.6827249502077426	12.867048965732982	9.43346152293153
chr1	41226106	41235012	1.4969492173769638	1.3106549905402067	2.619884576305491	4.098075699972191
chr1	41247940	41248270	9.939169681433475	3.55551663312045	14.238092238252813	41.30819378477155
chr1	41281012	41281384	14.470282390553464	4.120452993659563	20.50019919487738	42.470163745264855
chr1	41308971	41309316	10.242025082353232	2.333622596574866	17.393542812872624	41.088537509199504
chr1	41349935	41352538	2.8986613850294973	1.6615715211874882	4.43999182193315	7.271325263068441
chr1	41370312	41379043	1.8212506034490792	1.8073504767336845	2.004324989476269	3.6178690023731357
chr1	41400707	41401171	6.958921422218454	4.729226221298349	23.829546384128005	15.287461243826767
chr1	41425466	41425913	11.114370289531596	5.096178219089039	26.331251320022865	47.508450569989165
chr1	41452697	41453031	7.757100610675926	2.3917911538106953	17.267448174025485	7.53949419181504
chr1	41475797	41476115	6.75192963552175	4.302019261714047	29.18524711836809	46.60501444114829
chr1	41507709	41508067	6.5595542505466735	2.377884431924234	20.64151188847739	34.71141082081715
chr1	41513726	41514017	7.899338961466891	3.796117954647418	7.697423377807198	27.734943950299137
chr1	41556334	41569169	1.4946074132657152	1.5004445642227922	2.279954614286345	1.2369649852905749
chr1	41605307	41605626	9.996790452436967	2.96597865233227	18.41285939780896	53.55010207244969
chr1	41634578	41634914	4.741392121428535	1.6494269115584237	14.669836828396434	10.233741053513118
chr1	41664914	41665254	3.6560796429129208	0.4992879867553711	10.336968289403355	0.10803599638097426
chr1	41680558	41680970	9.606716949962875	3.2417251647097394	19.514012863913788	19.31707284982922
chr1	41715838	41716218	9.864451247767398	3.317626170108193	23.08589341075797	58.110977574398646
chr1	41734888	41735211	11.114573804955734	4.958086319383084	22.280470656167612	39.54354026959776
chr1	41772549	41772886	6.514384565438291	5.933662567365063	25.195607527780957	37.99776205181722
chr1	41819809	41820268	6.17002275982194	2.3359879044925465	19.015925992028645	20.242247035041093
chr1	41868500	41868796	7.9148852341883895	0.210847967379802	15.973365558563051	36.539100956272435
chr1	41898852	41899316	7.318300280077704	2.329645446662245	20.17180971441598	31.31819848356576
chr1	41917193	41924938	2.1974253363942178	1.8212550533111385	2.8075812090562846	3.9456561090409026
chr1	41938668	41949197	1.6045666878585143	1.4579742300641902	2.5816862454755247	2.768060415555795
chr1	41979547	41997256	1.58952598404975	1.8168831504887692	1.5713539549015776	2.2810191647522178
chr1	42027929	42028229	7.643982041676839	0.6781981134414673	12.700256430308023	34.16081932067871
chr1	42139505	42139800	8.876040507171114	4.865932060500323	25.877784722942415	31.993633205607786
chr1	42152615	42188138	1.9285733022511338	1.457194406704222	1.7457739343076226	1.3631629879314335
chr1	42246850	42247172	6.633819778513464	0.3876443975460455	20.801789059031822	11.407500172253721
chr1	42262927	42263237	9.348996359302152	3.390315314262144	21.899329622330203	39.54300517420615
chr1	42286389	42286760	8.317016251967603	5.063523915900053	20.876694239696082	46.34143093139978
chr1	42300382	42318115	1.8716013395429032	1.468264315023475	2.028484551576399	3.486817328678347
chr1	42342962	42343302	5.698943213855519	8.68609297135297	20.26256462826448	13.186369511660407
chr1	42386961	42408572	1.8097338384926107	1.3309486346001882	1.5027476080347915	0.4703759452560732
chr1	42423490	42423819	3.0997276161217036	0.561508707724806	15.176585054506285	0.0
chr1	42446341	42446738	8.445769640300377	7.759684864159495	15.492433172629521	32.17788654010302
chr1	42477270	42478538	6.6167215165279645	3.532017956772813	17.119865153584193	17.501845194338248
chr1	42492271	42492606	4.973583010773161	5.0599333492677605	16.32496660716498	38.10577901583999
chr1	42529675	42529990	3.828112662784637	5.072118168785458	14.228138630352323	31.095991437397306
chr1	42593028	42607164	2.4113681002414817	1.6831769612469838	2.9601127790023956	3.9946233339288613
chr1	42627181	42627561	6.847088085977655	2.342048982570046	15.459698943087929	8.917208463267276
chr1	42655810	42656195	7.015893490283521	4.522755505202652	32.953569536085254	44.166019935112494
chr1	42680982	42687037	1.3795025064800304	1.5068067551109185	3.106733308082926	4.507683431875794
chr1	42712355	42712696	7.331122059975901	2.7306997489369857	19.12855356389826	35.50534581159217
chr1	42727946	42730070	2.940510334941627	1.4656555490978693	7.430357923054201	5.807847918314673
chr1	42757811	42788808	1.7812078381541294	1.2686047539006375	2.4285231728020813	1.9734905871054478
chr1	42813006	42822896	1.8815870921745006	1.8456798298620996	3.4426211091074377	5.694078409466874
chr1	42827681	42827999	6.903607275500987	3.1283893675174355	16.63701007051288	39.90867584756335
chr1	42883743	42884093	7.815915038245065	3.0813099329812186	18.43685100010463	28.887206889561245
chr1	42905723	42906114	8.645865920864408	5.755834591663097	25.026192492536268	58.57933526392788
chr1	42954939	42955252	4.825631228498757	4.127485781051099	10.114610617153179	16.269985857101293
chr1	42971307	42975900	1.001516181163571	1.0716824210460203	4.846846727070766	7.653090955384178
chr1	43008802	43009181	4.516165038841066	1.9694803081904992	19.64334454699997	29.7809233048975
chr1	43026754	43027172	6.587287617642343	1.391553308404804	19.149091383486844	27.28547444868316
chr1	43050711	43051139	16.42474905686958	3.581329959575261	22.499082175231425	37.990878065055774
chr1	43070318	43071580	4.6279523950749075	2.7041395726936934	12.065394008027393	21.62756784366541
chr1	43102817	43103616	8.149715199190027	2.6245346880973655	21.078801480939003	25.07678381761114
chr1	43125286	43131547	1.7781666110376715	1.5699050162915489	3.4144645084925154	5.148458588525065
chr1	43178242	43178682	4.898595840280707	1.509208000789989	11.914320400628176	2.931150891564109
chr1	43210018	43210337	7.33557416054896	4.390276502292358	24.585504567735246	9.666002165934882
chr1	43247080	43247448	8.85293772427932	4.056701341400975	29.5239931150623	42.12220231346462
chr1	43291789	43292178	8.346662438007737	1.642896041772053	21.11348268887684	17.55819643309919
chr1	43324397	43335619	1.7140543694714265	1.2863703528025288	1.4368732655300034	0.578997497528
chr1	43383861	43384258	10.663942891944867	1.3456845187420208	21.405077122771168	0.0
chr1	43399413	43400951	3.6827535706781753	1.166246479602412	9.804142057585624	0.4225972402545349
chr1	43478396	43478754	4.727186757093035	1.9734369230003996	16.585853438803603	19.09570902819074
chr1	43552454	43552812	6.459456933943253	2.6568173483097355	31.928017893317026	6.407036837252825
chr1	43688148	43688518	3.5533228539131785	2.273777660163673	19.82298277938688	23.903471869391364
chr1	43729691	43742393	1.6300336016203525	1.2357261478357915	0.9925634112326945	1.8457162354691088
chr1	43778403	43785097	2.4563080130514017	2.2357286888137864	1.4815116448740915	3.476983008827777
chr1	43805115	43816561	1.578207740331303	1.929437470083179	1.9171375728420927	5.40834093852079
chr1	43832001	43832407	9.205571505823746	2.084459344741746	26.692736584711543	29.139932980091114
chr1	43852715	43860176	1.3096169736125076	1.613776582162092	3.2592672123312707	1.8188561691449836
chr1	43881466	43881769	6.008238814451514	2.9742974337964956	18.117305846104134	27.43125269672658
chr1	43926736	43950228	1.6514779363578589	1.3824839306534176	2.3630643596296554	2.691761180723673
chr1	43967721	43969547	2.0943512300280336	1.4567083677874728	5.34211496331475	0.9996631623359004
chr1	44029538	44042039	1.3262485188982096	2.1625466803432443	1.5874424878514455	4.064369268106867
chr1	44099577	44108033	1.6422495101157328	1.4824473665185611	2.0008641283964814	2.0725294724882155
chr1	44136308	44139509	3.142857991021635	2.0811405052285163	7.588172225068041	3.7294430644837666
chr1	44207092	44207387	3.9381567567081777	6.050681387367895	17.32643938812159	56.22571638721531
chr1	44283847	44284193	6.480366381606615	2.510862987165506	12.996070608755067	13.290908273244868
chr1	44318220	44318581	5.451406019216099	4.788861635319083	17.11651249440423	17.809266336076476
chr1	44332198	44354122	2.280714095345874	1.5686486049176545	1.516209245723427	1.1862354520911902
chr1	44392509	44403890	2.05144439599451	1.4916863977817065	2.43279524076014	1.321122074722144
chr1	44475981	44480046	2.5746539122872543	1.6566201227282287	6.863191537487551	8.695072593782808
chr1	44521888	44522149	3.9337179998785143	2.0803603961549957	23.236781665191796	0.582492930679029
chr1	44550958	44570566	2.4810212090568906	1.7465601398192094	3.1747399167956867	1.7570201003408232
chr1	44586044	44586371	13.106912330020823	1.656654567893492	19.495670103880972	13.279994107167655
chr1	44600215	44606022	1.499633101439619	1.4491416244489945	3.3185185841019416	4.646601826388761
chr1	44688391	44688776	6.32862126486642	4.00725249996433	16.579115602567597	10.765220389428077
chr1	44702663	44709425	1.2145126916721949	1.3621345605365467	1.6135663835171081	2.1653131492319138
chr1	44736154	44736443	4.368031208077929	1.4209807537831236	17.778179267698505	35.58822167208451
chr1	44755965	44756346	7.798504674215642	0.8190419730239027	18.81630050979574	0.0
chr1	44779058	44779462	6.174268165437302	0.32132395187226853	16.379695103310123	0.2525593974802754
chr1	44800470	44800828	5.974430888724727	7.886759965779395	14.004964881769105	15.533059104194853
chr1	44816527	44829126	1.6112061841394822	1.734631902448955	2.6970840206043984	3.0555863046998097
chr1	44864986	44865382	13.391446650630296	8.434900303079624	35.58528086181843	56.829696058022854
chr1	44892087	44892506	8.344381720467798	1.474622316747406	20.60324952682049	3.316705289490183
chr1	44927253	44951643	1.877151449577399	1.265529463822244	2.1385691027986273	1.3012865263464757
chr1	44969638	44969930	15.338675002529197	5.70246443683154	15.429813528714115	44.398645636153546
chr1	44990692	44997250	2.6480192879866586	1.7433094314171673	3.836015187707448	4.272097097514933
chr1	45011936	45023560	1.4624471675786395	1.242974088063295	2.518145271999306	2.5601484631966986
chr1	45052139	45052492	10.08409898747128	0.7072039433984514	18.83545706934024	12.908844996444227
chr1	45069984	45070333	2.949733395289555	3.4442183295088715	11.780794042570884	3.6515797434700255
chr1	45084252	45084567	10.21122690231081	4.033915333520799	19.80056534418984	36.55075666336786
chr1	45117880	45121395	3.0326519378727226	1.8661106402639984	5.323060447766126	4.947837308663901
chr1	45137833	45138209	6.8209720051034965	1.0523530003872323	17.971479253883057	12.667383332201775
chr1	45159785	45161797	3.47612572593196	1.4932687237532902	6.051150274798126	6.377108310373355
chr1	45179206	45179531	13.132433383648213	1.6745291929978592	22.497972277494576	8.373025109217718
chr1	45199303	45199556	10.665475785025494	5.772388763578513	33.926918014707304	67.16481147735958
chr1	45217704	45218068	11.236990119074727	3.23027127129691	22.655597312109812	38.03279685188126
chr1	45231598	45231933	9.144967366688286	3.5508948454216345	19.115380298201718	15.646185849317863
chr1	45299555	45299895	10.477777817670036	0.6975318894666784	22.81492020102108	0.15004999497357538
chr1	45317296	45320722	3.3885870480913205	2.903030308101585	7.411554949818059	11.676404931568918
chr1	45403075	45403364	6.761861553654127	1.5721490193403302	13.844899900231807	29.40973316179427
chr1	45416149	45416505	6.631243163280272	1.9424489857105727	16.14501690596677	8.612667669071241
chr1	45434662	45448614	1.6705487082001693	1.545439125005727	2.3633315008814084	1.9326328617985402
chr1	45478683	45497272	1.6757752122095138	1.3128157569540087	1.9556631264916913	2.4148077899022717
chr1	45516930	45517277	2.5298642823606814	2.0863549784899447	11.241216164844523	10.497410400456586
chr1	45534047	45545855	2.0387468228115972	1.4836335271493069	1.9215571631956072	3.6681324980930907
chr1	45563472	45563824	8.010331717404453	5.304904225197705	19.38709194009954	27.59547658400102
chr1	45582118	45598607	2.102729722410551	1.427249937919349	2.419576798849744	3.114842898206325
chr1	45624892	45625316	9.770365064998842	3.9978283823661083	20.639068099687684	22.928716666293592
chr1	45656494	45659669	3.211566947426383	1.9708050468024307	8.705142372949856	8.148230461360901
chr1	45687522	45687963	6.4843566109534025	1.9558219812354263	13.290023860747581	16.515121927066726
chr1	45709129	45709551	6.061124263781507	6.016278443178295	21.21772608485832	39.59730393287695
chr1	45736215	45736516	4.1938834047792755	4.43717269010322	10.576744434841448	40.121961270455905
chr1	45785883	45786210	8.795532289265857	4.084373949500034	12.974018035131857	41.74952690754462
chr1	45811502	45835649	1.4135130559859066	1.385554218816385	1.6781763086607986	2.5503983860525885
chr1	45912576	45912901	7.450341594402607	2.1200489528362567	17.47890188253843	16.808886167086087
chr1	45927907	45928310	3.026396040289337	0.5977827632989244	17.476265557646457	4.830775021915104
chr1	45975271	45987360	1.4516303660747862	1.5353657849133102	1.6572832742313235	1.873727230943258
chr1	46027433	46027722	5.812916656678936	2.816044682037459	9.008377022396735	18.10834791586061
chr1	46070923	46071298	5.622740244547526	5.09272500483195	17.28390825589498	40.318307647705076
chr1	46108748	46109040	7.74957618321458	0.0	23.512407133024034	0.8386321590371328
chr1	46125114	46125486	4.289962163535497	2.0870707419610794	15.13549381174067	31.86083548556092
chr1	46165743	46178532	1.4701705646631933	1.4367000736473363	2.411999480119195	2.6009079084337454
chr1	46191940	46192354	10.232707622546505	8.297317914916697	20.85208102815969	53.851201787662966
chr1	46224454	46224820	5.166075281758126	0.9958463653189237	12.143262519211065	1.5332922909429165
chr1	46265946	46266272	9.063480467884087	3.2086024138093725	19.174759204402292	31.8119943653879
chr1	46280434	46280751	6.694966331265326	3.1382581593486414	12.053362001003903	25.746628698114343
chr1	46313431	46323892	2.218115740889451	1.692127680819853	1.8595659307580685	4.013072109760284
chr1	46337242	46357722	1.9404288540197456	1.4843707443747138	2.415267963228804	0.7451848414287252
chr1	46383307	46383624	5.286421138029369	2.7011845751139645	12.01918008726102	35.940338324297116
chr1	46397646	46397946	7.221353066762289	4.85972692489624	19.089801497062048	25.69889259338379
chr1	46483878	46484167	4.863958101371581	1.986779384547039	11.615802382102887	32.527236352742335
chr1	46499642	46500028	8.14019308930234	0.9959863949316153	22.660689279823107	8.062253961909002
chr1	46555342	46555730	9.504777347918639	3.6738717408524346	19.121686099730816	27.37554832340516
chr1	46569122	46569483	6.688273524973861	2.3823290782622024	19.913339303801266	40.80216043741749
chr1	46636925	46639723	2.5474057289597987	2.304157086659364	6.444560534831368	9.77926600090174
chr1	46654541	46654830	8.373636341424962	5.195868673621577	15.930820749705225	25.289536215442276
chr1	46764962	46765293	5.645716655650528	3.7107079036286232	10.915634784813735	12.521489777233665
chr1	46784147	46784475	4.541912910414905	3.8169508605468563	13.222766564204925	39.04961234767263
chr1	46836022	46844970	2.1156402990038647	1.2483402580523355	4.691961814265543	4.036648425876854
chr1	46874291	46874580	4.368026068466345	1.0711330806507784	15.143486161957975	1.475780323714946
chr1	46975797	46976096	4.904085586700949	0.3840661415686974	23.36387890716859	36.268049922675196
chr1	46993563	47021323	1.9059346204795213	1.5966932133324796	2.0890782687212432	1.0966641161571573
chr1	47069742	47070131	10.826571883763016	4.732952537144365	19.196586960692027	39.99774678384737
chr1	47119101	47120393	5.049557345570426	3.9513968572528	12.875478463691454	17.15460278449044
chr1	47156144	47158674	2.2834342006638115	2.5684635049269606	6.353218232925702	6.4567615166012
chr1	47188294	47188668	7.29594149054053	4.312013613348976	25.357812687674947	21.21972320169051
chr1	47214245	47229801	2.2635178204679445	1.794277532127915	3.6294424616369145	3.4791296830838
chr1	47249123	47249474	9.58009784785431	2.581781146872757	15.928792029704123	18.555027556894853
chr1	47326686	47327021	4.48815084571269	5.313292792306018	11.385134090594391	29.6476480170862
chr1	47341730	47342036	6.530313616484598	3.5896394299525842	16.610218372220306	33.977830425586575
chr1	47355952	47365668	2.001987316601302	1.3580066770874304	3.769599783791619	2.829976150262204
chr1	47380697	47384533	2.695353313023535	2.4952206728125623	7.008421148324038	9.430935663152662
chr1	47403878	47406208	3.5772010348897125	1.8085738701881768	6.20946298382313	10.60011386707617
chr1	47432436	47434462	4.315299831043933	2.787232473360233	9.677166523314417	13.339932266604395
chr1	47458349	47458638	5.574470746063444	5.312484787409693	23.504275372696583	41.745550673725695
chr1	47500612	47500923	10.732509435181449	3.6282534553307046	18.22138734799106	35.078601996615
chr1	47543672	47544013	7.597852013327858	2.672135884461165	14.659829033434916	40.40954823088436
chr1	47571086	47571390	6.0746126425893685	2.4389482140541077	12.572036385536194	9.565664639598445
chr1	47572525	47583832	1.788306960145138	1.6769466553772525	1.126864933353223	4.042722934899348
chr1	47608781	47609072	8.093512777610334	4.002010918974467	14.5722882313417	48.004862519883616
chr1	47635189	47635500	8.640948599174475	5.261777722950534	14.094405158922987	20.177106458657807
chr1	47650553	47661717	1.5518783233582203	1.494898973251064	1.8259623172856474	3.742639538379862
chr1	47702341	47706398	1.911073461826674	1.8635307638958905	5.353662026378067	8.110884219106854
chr1	47726408	47732303	2.142283785282943	2.1222796252347855	3.716708289232778	7.863954019910507
chr1	47763293	47771879	1.7223465806653937	1.6877896054636552	1.9057138969991645	1.5686526183006844
chr1	47792693	47792993	7.04678505897522	2.9665945227940878	11.288387263615926	29.321083755493163
chr1	47824244	47838624	1.9257635384738578	1.62117807228002	2.185419668931648	1.700021847538144
chr1	47872227	47872536	1.525298549133597	2.056122849288496	7.854701442240126	0.5712582980159031
chr1	47895757	47901617	2.2468008690033208	1.6016148469088893	3.0883388264973957	8.036985100821017
chr1	47929066	47929378	6.033692402717395	4.752820607943413	7.92441475047515	17.149516802567703
chr1	47952174	47952483	1.8508758066541555	2.282338572937308	11.001032946565005	16.414551423205527
chr1	47985493	47985788	5.068688361927614	3.6346363083790925	14.16433617543366	37.79745082531945
chr1	48024146	48024453	9.628896952452022	8.31871662388407	13.963616320675282	30.164763522070473
chr1	48058085	48069039	1.5877779430380894	1.811754641807391	2.657925170765977	2.3100578242983287
chr1	48110730	48119807	1.4956920390023545	1.7165427938223046	1.097337133007512	0.8037246716919483
chr1	48160574	48160866	14.451394195426	4.129371241347431	24.382749322342548	32.60885465961613
chr1	48203912	48204219	12.021526277647732	3.3380620254367495	16.421372627978993	18.934412154778595
chr1	48234170	48248154	2.1301911509958575	1.736641349960831	2.492638998585132	2.305948548024401
chr1	48273317	48280566	1.7197427844962898	1.4358805261811194	1.806446513929429	3.511851980762163
chr1	48302565	48302927	5.622880431169963	3.161917139812069	15.80938233855021	30.567849248812344
chr1	48330409	48330729	10.947437353432178	3.4169918954372407	20.12837221622467	51.874507665634155
chr1	48360070	48360383	8.101431447477006	5.3836880248194685	15.829629562914182	25.068341581204447
chr1	48389539	48389906	5.347255821124085	7.07436232605812	16.205949830099414	33.935252644385564
chr1	48433829	48434169	5.24902095934924	5.697747494192685	13.990240514804336	35.774817376978255
chr1	48498329	48517748	2.4935419435514574	1.7055454177187421	2.944166705686375	4.699112915213295
chr1	48535170	48549580	1.9969710467177741	1.6199465994533775	2.2252613813591875	1.9785082130801248
chr1	48575346	48575645	6.314471063007878	3.6277568428014035	21.281819630626053	19.86074723527583
chr1	48611819	48612164	8.076997303617173	3.5239528821862263	25.927573076192882	31.222318356279015
chr1	48641433	48641808	4.421011967976888	3.6714167048136392	23.15728109741211	28.749013661702474
chr1	48670468	48691195	2.1024433752032397	1.8684815873675047	2.3787627325258747	2.2501052139691384
chr1	48705756	48706121	5.410548901231322	2.739235723835148	19.776066521749105	12.299944404706563
chr1	48721330	48722634	6.2247993200103195	1.3439382073338046	14.921923721312014	14.78550062881657
chr1	48737016	48737413	6.262300544181459	4.992869727857768	18.273816659858905	44.17514343646071
chr1	48793340	48793642	5.8684255113664845	2.570828529383173	18.50019389904098	0.20271654950072435
chr1	48806497	48820166	1.720181136953091	1.6606483335582607	1.435912613503197	0.8507513329970966
chr1	48853564	48853900	4.4542806801341825	5.386648930254436	10.553854136239915	42.319678533644904
chr1	48870994	48878494	1.7734177554630888	1.9640330912998745	1.8515606147411616	4.571924709574382
chr1	48894976	48895411	6.339355583848624	2.3960015910795365	18.95324556060221	4.625523470736098
chr1	48931098	48931467	6.920485718786555	3.1120850658675194	17.343379427747028	34.14673551440562
chr1	48995336	49003534	1.5927335413917192	1.5619284027198523	2.1555372606960908	2.1905259523021794
chr1	49022426	49022744	8.173386012983022	2.4650321276682727	15.190472605468342	3.5936416410050303
chr1	49039840	49040341	5.391455572284387	1.1983884280313275	16.259796032886545	8.370439696930601
chr1	49057993	49066632	2.699331317176424	1.8207730581680253	3.995891904449412	6.06379644765058
chr1	49098993	49099296	8.678074205669239	2.6694514680616925	23.87791959051252	27.51543659424231
chr1	49141608	49141980	6.757246996766778	2.0602275171587543	16.34294193983078	25.563301117189468
chr1	49196288	49204895	1.8936888318657246	1.6966378014581023	2.036203827749133	2.6198965145539668
chr1	49222516	49222830	8.382851773766197	1.5662352416166074	12.686124680907863	33.7946015862143
chr1	49241085	49241383	6.312531816879375	5.286061584549462	16.619814570518148	38.65642586010414
chr1	49278678	49279019	5.205335961059391	5.14294868760095	17.863327350784257	22.80050373916402
chr1	49314987	49315318	12.598771631177458	6.765250835533949	31.056568773851655	55.76401651157713
chr1	49356991	49357390	6.040945510816455	6.5038652264683465	16.565215031903488	42.78255692101959
chr1	49389822	49405172	2.467423255029	1.8276430117224136	2.709287098241551	3.777222919484039
chr1	49422055	49422475	6.923415910629999	6.1519214652833485	22.67904044829664	40.70412867409842
chr1	49462608	49462906	4.291597654355452	1.9435302747175998	9.394093084655353	22.803510089848665
chr1	49483712	49484048	7.448414649282183	4.160718739032745	16.72198042699269	16.841641755331132
chr1	49511058	49540871	2.2125493349080205	1.8106249462925224	2.8644691589679123	4.095487743409141
chr1	49511058	49540871	2.2125493349080205	1.8106249462925224	2.8644691589679123	4.095487743409141
chr1	49558257	49558583	6.903284181115086	2.2322399938033404	13.312949086990825	35.39572604594787
chr1	49574322	49576382	3.5844542605205647	2.1534754419789732	8.355500167145312	11.079077895173748
chr1	49595081	49595419	5.386097380395472	5.406467406707402	18.93696964421921	21.2700986128587
chr1	49656611	49656918	9.81294691601483	4.565947458099465	21.1571964580772	23.57411488647958
chr1	49671485	49676926	2.0337929001995154	1.9723965614063044	1.6571145027716725	5.51274858996001
chr1	49708357	49712368	2.872155543521027	2.052119689937602	4.0709955769862	4.4102680224844475
chr1	49728259	49746730	2.019224922233746	1.8410276074427445	1.6443149752502848	1.2797930220867673
chr1	49766618	49773731	1.6469011308546473	1.5724421007170508	2.843292547654772	5.708324569531605
chr1	49811054	49833669	2.068705857287945	1.9989411759529396	1.912230472889917	2.9057571308588126
chr1	49878239	49878555	6.061993671368949	0.6754590619968462	16.552168351562717	1.9373496121998075
chr1	49898023	49910695	2.0423645236589536	1.726994989550045	1.9853655218749662	3.6619249895365553
chr1	49929803	49930158	15.497079244801697	5.520276794970875	23.432510549249784	30.489394083157393
chr1	49956560	49960281	2.335577438506219	1.4497864577080708	5.5030103577814	7.95677088371242
chr1	49975648	49976106	11.650842206446885	3.559323741879526	26.556981203597704	52.3847765943369
chr1	49992912	49993249	7.054188258570097	5.526223873172387	16.09946275252617	16.918826957838473
chr1	50006443	50017794	1.7656455719567734	1.4103479137286468	1.9323063130641378	3.02029218498111
chr1	50043670	50043963	9.858498609106695	5.4657366837250905	28.77754549931341	53.419600867574125
chr1	50084331	50084694	4.965800600603592	4.346408300163332	20.074974764148724	50.893138938042085
chr1	50105065	50105354	4.406172653383037	3.8483055966123163	16.169407102063452	32.38246270942028
chr1	50135852	50136270	6.91698656812239	6.868176996422727	17.27329389758087	43.107973126133096
chr1	50151057	50151425	7.736957962098329	4.3857158539087875	25.693623744923137	43.034385266511336
chr1	50192584	50203627	2.152404701409505	1.8212188900529476	3.01140371132446	3.543415104555909
chr1	50222101	50222498	8.63322017174824	1.5689162739578362	23.454518574761504	0.8944012764419056
chr1	50235371	50235753	10.09059599556848	4.806616428634883	20.59528341374472	38.31072340960278
chr1	50249521	50256049	1.958349678766392	2.0375111718930787	2.702990855054351	1.270420639246118
chr1	50290806	50291126	9.190354782342911	4.790026473999023	19.7497625246644	42.42053532600403
chr1	50338856	50354452	1.9700176905714724	1.7675294732137246	1.7280689715319968	2.105295096552385
chr1	50367590	50367924	11.198273024873105	3.6175904359646185	27.268094148464545	41.882696688532114
chr1	50393617	50408103	1.9123245650246452	1.6264210062566251	2.2537713100656838	2.181461745450397
chr1	50421445	50421854	9.906306346063218	8.57270969913175	21.8030042387454	52.70826571961195
chr1	50451798	50452209	7.765763925519883	6.2775224200710475	26.26734016585524	59.48730192161244
chr1	50466369	50466805	7.162436691992873	3.621542891231152	18.09870839488069	28.457107937664066
chr1	50486430	50521417	2.0358132020473843	1.8267470033099995	2.26122178531618	3.1169254664073485
chr1	50534318	50534659	4.469803491295957	3.5799253497305505	16.078165597580046	34.73335404829545
chr1	50580017	50580403	7.440423299611541	1.4002014083565826	22.415702299132867	9.413002740533859
chr1	50593228	50609502	1.5390919727948935	1.6215829680806857	1.5883863403643534	0.5410321911110718
chr1	50629427	50629767	9.026702228714438	1.226190582443686	19.78452682530179	10.51849024997038
chr1	50693759	50694114	5.896805945920272	4.813541709201437	23.78210982772666	44.342980795846856
chr1	50759481	50759840	6.7562562044616525	1.8080027322583212	15.20067428812011	5.627489953320007
chr1	50783493	50799659	1.9961040350832318	1.4384843918288688	1.9773681179324347	1.6617792164150822
chr1	50829179	50835753	2.8798378327683123	1.64786234137816	3.444029121797378	6.821857614723208
chr1	50856846	50868701	1.89085098267441	1.5855078529362046	2.299333578110497	2.392434790606038
chr1	50883782	50884148	6.980984805060214	1.677928307017342	20.211861736461763	19.704214497342136
chr1	50920520	50930552	1.2740862497533791	1.1649256060432536	2.1667316925150595	1.8138651659614162
chr1	50965920	50966282	9.814356506200127	4.496336215108798	28.57117051939938	30.20422523456384
chr1	51021534	51021832	7.482552006740698	7.782505937870717	25.22061113703171	27.302585857826593
chr1	51054079	51073035	1.766168492410636	1.607063313307877	2.4123423266659483	2.2109460836383934
chr1	51092207	51093629	5.891422257309389	2.038225947888424	11.340955186661454	12.377507693321562
chr1	51149614	51150020	3.312921408949227	0.06148866831962698	16.012714367194715	0.37697289377597754
chr1	51236094	51236487	3.0648304888310323	1.0703540139525902	13.662528302529992	12.147979294677423
chr1	51249843	51265616	1.4587015833831056	1.6316956462649872	1.8116303738648505	1.0999631027949768
chr1	51281473	51288176	1.9842340496417485	1.3257057264493897	1.5223938249585744	3.029197687749167
chr1	51304193	51304548	8.105680414656518	2.8796890231925	21.376444147674132	60.66259623782735
chr1	51324538	51324885	8.955809925749941	3.9388943268174055	23.035956940664683	49.35556615120396
chr1	51361662	51361992	8.26872736901948	1.9517556363886053	18.643853944720643	44.23935329552853
chr1	51384241	51384551	5.828124947701731	4.501628735757643	19.602011409882575	36.317420553391976
chr1	51456999	51488148	1.6409579746753395	1.4574090380493754	2.1256993422521417	1.9652858722570519
chr1	51614310	51614653	5.315611773955231	5.968157612547582	31.561017940065256	38.40399055369741
chr1	51628012	51628304	6.09771497935465	3.804491536258018	18.96510832277063	42.350925079763755
chr1	51681019	51711643	1.690028439341072	1.7167330101890907	3.703864584370444	2.6128926957053853
chr1	51725671	51739677	1.412024548442612	1.2768721946150885	1.876171768775655	0.3713179206680102
chr1	51766402	51766711	3.514436765010303	1.854147128688479	6.353259950779789	4.63939663507406
chr1	51789109	51789452	8.919622173809797	3.6354729580114604	18.431171534012776	40.15903359460414
chr1	51837568	51837891	7.0058005749256616	4.20065136664423	23.637550803529958	18.922053906939716
chr1	51855863	51859085	2.0603385420040934	2.3926084356823	4.682079637035829	10.926973695417578
chr1	51891980	51892359	5.988832789549412	5.325499700682144	28.78664524511171	57.752717181686364
chr1	51931592	51952231	1.4997237249978979	1.315981207483857	3.769332469568751	1.9269731168123403
chr1	51967951	52001128	1.231278245529874	1.5253990031043663	1.9980829485707	2.5426220460569007
chr1	52019265	52019588	7.270339029861309	5.224723370082607	13.930632304850008	20.70368112499131
chr1	52038582	52067496	1.4786249995297236	1.8219697738709433	2.6217873510485346	1.665872371226572
chr1	52082475	52090925	1.3398697025818231	1.5248587278461216	1.9905503096913102	5.162057645222139
chr1	52110945	52115850	1.4091639968418288	1.852803351081614	5.529598172773037	4.965433392928159
chr1	52194510	52194868	1.7630696509803474	3.7097822887271477	14.923948639597972	28.60935309745746
chr1	52212056	52212345	4.859189348649814	0.19435951041515312	12.73034092464249	4.90750387878154
chr1	52305338	52308703	2.5006865055033214	2.0861716280366123	8.519520570016722	17.077693846392243
chr1	52324220	52329831	1.89354929567417	1.4358021407408188	2.492500324961782	9.6707440423702
chr1	52361381	52368233	2.1788047119743243	1.978062977187181	3.9834793334025904	5.581329526152446
chr1	52387605	52387979	5.803585517852702	1.8356109047956009	17.68566980718929	31.153028651354784
chr1	52410480	52410916	6.890614166172273	4.695119398449539	31.864214547183536	48.152451121479
chr1	52440537	52440810	3.892059099106562	2.8667816190055877	15.30217280405345	41.62448388403589
chr1	52455710	52456075	8.891718694608505	1.2995128370311162	14.100706095564854	0.9784047570947099
chr1	52473615	52485319	1.2913625056061506	1.894291901295102	2.2083131037675177	4.551153037129244
chr1	52580673	52580960	12.772822413294989	2.522526053186078	24.632474784028656	54.465319603577726
chr1	52593525	52620617	1.795999002111692	1.8293099773749584	2.8926156759412494	2.8931251606472674
chr1	52669612	52672764	4.294387240095187	2.235068126680887	6.309538569093355	11.10846196667192
chr1	52912828	52913148	8.415154623985291	3.674433645606041	23.89302440881729	28.932945013046265
chr1	52935256	52935574	4.966436892935315	2.0646598114157624	31.012806041810496	52.39653016936104
chr1	52974809	52981964	2.0128921222370937	1.406082556039925	2.8581825733049504	2.872202953069382
chr1	52995744	53003491	2.3036746725168817	1.5576219071757886	1.6260411406657662	6.379645872134554
chr1	53020495	53020784	6.9621263655824235	6.305863123039061	16.07057248019842	54.20851874433999
chr1	53046044	53046344	6.3577407995859785	4.3937192630767825	20.383455568949383	53.77857966105143
chr1	53168904	53181454	1.9915955349373564	1.7242178592236799	1.4759054606620867	4.658592680744916
chr1	53196950	53197294	11.882291671841644	2.6778572409652	32.14503320427828	60.253159168154696
chr1	53238871	53239182	6.070819627817038	4.125939974830848	13.701672158440592	28.398846371764154
chr1	53271947	53287734	1.8806231099392208	1.6860053678410618	3.0078424643298285	2.5725963919252206
chr1	53308411	53308805	5.190687110581374	4.413106631506518	17.262941544431115	43.31252751616657
chr1	53325405	53328806	1.6042279683993306	2.647276129662307	3.792101776764625	3.773240309818742
chr1	53350290	53350579	4.72090130446279	1.9435875638546003	19.49600809998166	46.10941085023451
chr1	53375744	53376144	9.75710193157196	3.3576994943618774	24.157748069763183	63.47506040096283
chr1	53402799	53403088	4.430021990541769	2.9974398579976964	14.969668259670165	53.05050928452436
chr1	53479631	53479969	6.784595746260423	3.744645118713379	15.553480469968898	46.01478315951556
chr1	53492698	53496963	1.734644544863836	1.7735838459636515	4.966005706060394	5.122740025984305
chr1	53531828	53532119	8.737586803043012	1.6514191234234683	23.735382604435138	19.824699414964392
chr1	53561842	53562182	6.614985867107616	1.468491133521585	7.260222463397419	17.321727259018843
chr1	53602820	53603125	8.3816921671883	8.962598237834992	20.992344168365978	47.50421305171779
chr1	53653983	53654340	4.786752666078028	1.1538128492211093	25.045024291640903	0.048587617420014884
chr1	53723756	53731896	2.0490577761488407	1.4102993735517273	1.609078022202273	1.6523457885667205
chr1	53744397	53744728	2.9894000482703262	3.4241097441612776	9.195550993490075	5.246556186964145
chr1	53761136	53775905	1.599417588776249	1.805345795321838	2.6688253978545884	1.8785746685331672
chr1	53816402	53816703	5.37055243685396	7.518323180683428	15.704775411029194	37.07112192553143
chr1	53854954	53855348	5.176700802623923	3.4468486224334254	18.935489664222988	28.968240089222864
chr1	53871197	53871520	4.3562282644927315	5.128125934777983	17.215067154113722	49.620633429418035
chr1	53897270	53907423	1.6226079163567606	1.849161991484854	2.7241461883187235	2.5718966342422935
chr1	53926012	53926301	3.4858363870930917	3.209081090445337	23.057770767838896	50.01060831010548
chr1	53971463	53978912	1.6847637623851703	1.6095490878208518	1.8045549161777994	1.123480046574806
chr1	54011905	54018525	1.8779900906982583	1.6111536430190954	1.9664490455739894	0.41229654835070007
chr1	54040786	54050873	1.1650369668195883	1.7005980510452616	1.712344131711074	2.579722745314313
chr1	54064472	54077057	1.8746453104748784	1.2573635588899847	1.9201696751918864	3.726641289904613
chr1	54125728	54141880	1.8622193309439656	1.6211115427097509	2.6608463010527887	2.67395670404368
chr1	54167978	54168570	7.612255731144467	1.1006238524978225	19.204668029538684	0.17235472395613388
chr1	54198237	54198651	5.895298346229222	0.497477738753609	21.87755101616832	1.1115261414200788
chr1	54212097	54212464	11.475571892242016	2.088295793663254	22.53749850709042	3.9701413458634462
chr1	54254263	54254587	3.0242108960210543	2.681350709479532	14.4926338493824	40.0136443891643
chr1	54278850	54279273	4.460164912203525	2.9951283711913628	18.508235386359214	0.17608703901863548
chr1	54306549	54306845	2.374465114361531	4.267545809616914	20.43927761026331	48.197104943765176
chr1	54354818	54372423	2.4650101627005845	1.7430714485083951	4.10978153331684	5.649595983458979
chr1	54419543	54419836	6.725996430823421	6.458347860863591	20.292193491304285	36.62070733288449
chr1	54453625	54453929	5.059156827236476	4.939483528074465	22.86943297950845	75.45789141404002
chr1	54468544	54474271	2.795896041429571	2.4728309530054404	3.5789648688886393	3.719678680622413
chr1	54567712	54568107	5.114751320851	2.4142738535434387	17.181842988050438	2.779450488995902
chr1	54582344	54582786	6.884377220637119	5.3599953759309935	28.218082004542804	46.312289915473215
chr1	54597569	54597905	5.865220753919511	2.5484402293250676	14.408922479266213	23.173193999699183
chr1	54614942	54615348	4.046110850836843	4.009046441815757	20.525397846557823	31.268567747670442
chr1	54629421	54629710	8.297343712777003	7.990325115956237	22.819189012256874	45.56564394412981
chr1	54666484	54666812	6.983046066470262	3.9653700619209102	10.871309193169198	40.060665921467105
chr1	54720615	54730418	1.4624407900593717	1.6421979048298627	2.630133984736344	4.213017485767533
chr1	54767712	54792346	1.6131132622003075	1.9106089196402967	2.908472161408455	4.416011863087826
chr1	54818288	54829161	2.2290131970763056	1.6252488741755848	2.3829428646256825	4.143379730977865
chr1	54865906	54866425	3.252789877742701	2.015423675493009	20.497635035615897	14.744778083698368
chr1	54943826	54944232	8.227997007041141	4.62393252602939	22.4760516373982	37.913315265636726
chr1	54959128	54962721	3.19963374537344	1.2197155907520847	5.047128181287647	1.146140353911241
chr1	55042891	55043193	3.696285135698634	1.4176769777639022	16.61170852105349	0.3142106517261227
chr1	55057813	55058103	6.752786439040611	4.609781064658329	26.996482770196323	52.72336533645104
chr1	55148345	55158579	1.404663808276654	1.1390583627989899	2.3569620686541	0.6380846590322048
chr1	55339210	55339571	8.077863172811155	3.474947822391161	20.459074876315047	52.43570338325817
chr1	55392574	55397872	2.4276807063975188	1.9698292258513153	4.294425374178596	8.993911477654509
chr1	55448444	55448800	4.955045416114036	2.5385073945763406	15.594381825307781	26.803910609041708
chr1	55483621	55484744	3.497458947946849	3.9158187846678874	13.595632740353647	38.84188736111377
chr1	55517601	55518000	4.800978254256093	2.49643117503116	16.45658885147936	7.1219043659984616
chr1	55548194	55548544	3.071241912841797	1.8259616007123676	14.336334710802351	35.46108933312552
chr1	55572251	55575243	2.6922189843527136	2.395891474051909	6.670979097923812	8.54260762904417
chr1	55591596	55607997	1.8076347100019339	1.7221992144489584	2.629308346676889	4.096448146132573
chr1	55639855	55648099	1.4933360046015896	1.4628486705518788	2.0857540910291275	5.36531061873975
chr1	55662748	55663095	9.21396102135738	5.273444980984119	28.639549558547458	78.53360266781678
chr1	55707770	55709535	3.661976341485302	1.6583955591866382	14.705614469544408	3.352949531490337
chr1	55743645	55743977	4.711349310645138	0.4774817343217781	13.873426474541066	0.0
chr1	55788800	55789133	6.000831821659306	3.373556953292709	15.381771379762942	12.56270251116595
chr1	55807312	55807655	6.954890833651707	3.5262991123922363	13.290675955680648	5.181999998954573
chr1	55825420	55825786	5.738407465929542	4.031124083722224	17.79505344297065	54.261885596103355
chr1	55888692	55901329	2.157329332623818	1.6540385032285272	1.8596975637484288	4.153854858991305
chr1	55934265	55934603	3.094658404412354	1.1522013873038208	14.918185279214171	30.19050889325565
chr1	55969559	55969892	6.530555375703463	2.1815663887573793	14.52393460667527	10.96632866959672
chr1	56004905	56008788	3.4991460738172298	2.1185422638894917	6.430692860615367	9.880158510092697
chr1	56059799	56068193	1.5121691560178654	1.3211362782279057	1.8028746248660956	0.18841129897860423
chr1	56095126	56095445	7.616397512370143	3.5529140379735296	18.92237892270462	40.660027291707486
chr1	56111650	56120816	2.5980458856663757	1.9147609638634928	2.7039538051114462	3.1781181663814495
chr1	56156295	56156584	6.056114043331476	1.179111452663646	14.87763675438904	0.3530588117025303
chr1	56171479	56171814	7.03459015461936	1.1364348297688498	17.127675759258555	0.30457909427472013
chr1	56186039	56186391	7.787175404754552	1.386515643108975	11.74755329435522	0.43480396270751953
chr1	56207583	56217506	1.9451684710285073	1.1673565859057407	1.8115322748196745	3.310363665254657
chr1	56249284	56260203	1.5053413187662354	1.4400981304517115	1.5613452316877163	0.09344600803610366
chr1	56283812	56284193	9.245343030594153	4.589898690151104	21.233629882492107	33.247993289016364
chr1	56342757	56349319	1.5979116997568992	1.9674847748343207	1.1381834741295944	3.7188979902851695
chr1	56419891	56420265	6.194172152860917	2.369608012112704	13.629680332653026	3.3092747206356434
chr1	56458600	56458922	9.544127588686736	5.396022621889292	14.708080830781356	48.050947130096624
chr1	56472607	56472912	8.987171002685047	1.3259742549208344	28.517277211048565	0.5419494222422115
chr1	56506986	56512462	1.967918891602648	1.8120839699043878	2.6198662866272002	6.19655462422451
chr1	56570296	56570644	4.823425520425555	3.5653121964684846	10.184253811493686	0.40461630656801423
chr1	56586892	56593077	1.7149308474532898	1.4174913206583966	2.48490858012822	3.770051733678449
chr1	56634304	56667810	1.8822555802919265	1.3899674626009735	2.008839360671293	2.223928246784277
chr1	56682081	56699956	2.0427268405263637	1.6139217628989664	2.425307087290077	3.4849644795845736
chr1	56740834	56741192	5.720361584391674	3.1100804073184563	17.829499117821953	44.9062822011596
chr1	56769732	56770041	2.658124331131722	1.7087237348834288	8.422135549841576	3.288853663842655
chr1	56814837	56815215	8.374466141695699	6.77602703356869	25.136386709869225	41.823072695858265
chr1	56850849	56860712	1.4096840526675198	1.2254199976854847	2.2718301162569006	3.9087865053610256
chr1	56877070	56877459	8.367921123161414	2.4001682288848953	19.110487803701876	40.80037748047503
chr1	56910755	56911354	10.507318454513168	10.25453802659635	26.492075253010594	58.774169616189745
chr1	56923914	56930074	2.5081774898897384	2.133015665937222	4.6231140410548255	7.453433221810824
chr1	56957197	56957516	6.989978551117231	5.137633573298918	22.55985556575572	33.731904020877465
chr1	56989593	56989964	8.380179991297966	2.664654984949734	18.213694230565483	30.178323452684758
chr1	57060097	57060414	12.359628432180603	3.358763807579546	21.931569866577533	5.217559999471959
chr1	57099798	57115141	1.6783843798783986	1.3015098796874354	1.2833350415544056	0.4295455185176163
chr1	57159175	57159632	7.279621775353763	2.856967198770469	26.035280025370533	52.11536354882973
chr1	57176845	57177285	6.796645191582766	5.233990452506325	19.879607038064435	37.9843610200015
chr1	57228377	57228687	6.926173594690138	2.0011724225936396	13.466265100048433	22.299325241581087
chr1	57245791	57246085	6.914040717948862	5.349483538647087	14.77538082875362	30.592773333698712
chr1	57268546	57269165	5.924367235242261	1.8753480025370017	23.140935784587953	39.58053099088407
chr1	57359453	57359772	7.443583560214147	1.1503940405890485	20.083393760609404	0.6301159036570582
chr1	57373316	57374163	6.0038590611364375	2.5465391371860977	9.978183883562279	0.6481012234017869
chr1	57378965	57379257	3.298998074988796	0.6369339211346352	8.737036894853802	0.3494314951439426
chr1	57397818	57398107	5.612627577204193	2.1249887902018934	19.894782214841214	14.768414672270778
chr1	57413229	57413614	9.145714887396082	3.0508341132820425	19.78238272728858	4.902920722961426
chr1	57471958	57472291	8.885371178120106	4.231940260878554	34.00259746517147	39.983126310972835
chr1	57537190	57537561	4.918148162872644	1.5510186056563797	16.602059639367774	2.1231815114496855
chr1	57550563	57550995	6.093090110354954	3.3863642800737312	16.975731010790224	35.19218082781191
chr1	57567638	57567897	9.215849747528901	6.4290408130778305	44.904235626279615	66.42822913681678
chr1	57588449	57588803	6.256049043041164	4.62262249531719	24.344579861999232	41.62341489630231
chr1	57612104	57620847	1.5835336695756548	1.7065720266692865	2.6611876652972812	2.707983228689362
chr1	57636059	57636412	7.179509283125232	4.900920019609057	10.545080060830536	24.817605210431235
chr1	57654850	57655162	4.0283538194803095	0.8481478599401621	11.681378040558252	7.521717823468721
chr1	57690705	57691118	7.928365171677264	3.7325588196299555	20.659300630952774	35.758743249186594
chr1	57723293	57723684	7.398146765921122	2.186773745300215	14.475587615576547	37.09225112641864
chr1	57789673	57790075	7.068881013500157	3.8222724525489618	21.33484948986205	30.993386396721228
chr1	57833714	57834081	7.465145633396076	3.676624865882728	17.08361105681765	47.491581119048824
chr1	57849612	57850026	7.589656583352942	3.0331027450192956	22.308195998703223	27.396305222442184
chr1	57868998	57869390	5.329673049401264	3.9484326936760725	13.64460954860765	30.740267987153967
chr1	58004627	58004997	3.8848126398550495	0.4149487998034503	17.411002175228017	3.350567156559712
chr1	58017817	58018196	7.170599255524084	6.066527369154475	24.815355890029966	66.54264792037199
chr1	58041591	58041944	5.067427292086247	3.9355922677361592	17.618833693836635	46.10293516423817
chr1	58113423	58140106	1.2401099142692735	1.4083855254693733	1.5312455709570294	1.1297594415520336
chr1	58161821	58174718	1.144763871607827	1.1904182592959087	0.835735782007339	0.7397193728264537
chr1	58200459	58200772	9.726103508434356	5.531237568718176	19.691061496353758	62.77183532714844
chr1	58244827	58257696	1.3900473154341846	1.3126391660385985	1.074444055394554	1.67096400544382
chr1	58270197	58286323	1.3736872457938683	1.2947731048818647	1.4785841368304193	1.2355929062510478
chr1	58299991	58310394	1.5615961317156737	1.1817733872010627	1.939876768675616	0.623403089729213
chr1	58405143	58405436	7.3186125771584365	3.4038363088926764	17.606047620545475	35.41928482055664
chr1	58581398	58581714	5.747992814341678	5.29306668571279	14.208042217206351	48.756608078751384
chr1	58611804	58617634	1.393357202741993	1.5465933146590085	2.3468636047404523	3.940634756431776
chr1	58728645	58728992	4.781722940010709	5.003653629368939	24.202667813823272	26.187677454879715
chr1	58894992	58915706	1.7972524039530975	1.5385115677051626	2.8622675267383273	1.4777521358247878
chr1	58969535	58969855	3.2084420770406723	0.8191410675644875	17.407249726355076	6.504651322960854
chr1	58986699	58986985	9.401096575743669	3.9497735617044087	12.987865313158169	5.654657287197513
chr1	59029366	59038464	1.0716665711279338	2.1182721859807625	2.749653663940954	2.797460069968743
chr1	59067754	59068125	5.746509553287228	3.859038919772742	25.159297336465265	40.76398463904697
chr1	59101906	59118748	1.7557605276879216	1.8540300431420509	2.3664390996893787	3.3754293664337705
chr1	59142195	59155556	1.4761861104124787	1.4528752458840297	1.9876736496036085	3.9901707095841465
chr1	59168405	59176171	1.1041451607877697	1.5867380095407102	2.859646551216019	3.3057824145141965
chr1	59203589	59203957	7.2463716488817465	2.4353775330211804	24.630982068569764	24.85686497066332
chr1	59218568	59218897	2.756239891052246	2.572311531808963	10.449053245474865	2.722968594281507
chr1	59248339	59255779	1.4957038135537482	1.6518231016516502	2.8865395742287734	6.905517397131971
chr1	59273020	59303224	1.967769271071186	2.1161390683557917	5.545548734220464	6.426950905613948
chr1	59319810	59326455	2.0712449287726296	1.1945495567539104	4.499411471738049	6.256379856571746
chr1	59344010	59344340	5.930110049970223	1.6642887375571511	15.04401794346896	0.4019521077473958
chr1	59397097	59397495	4.677995218104454	0.4704346608875984	17.292392251479566	9.788055297717378
chr1	59420450	59420850	4.30663126707077	1.4042437076568604	26.96506578475237	7.269907534122467
chr1	59487483	59487784	6.501437640269334	1.3228632191882974	32.43056134448891	0.396610551498261
chr1	59599558	59601319	3.7806365152843155	1.599077912774159	10.325707241664347	2.2747543238564556
chr1	59627658	59628024	4.179552140783091	0.7980397568374383	13.095997607121703	34.446131638490435
chr1	59780955	59795014	1.8306647391856294	2.0873026178465865	5.013305651222604	7.1242662543383695
chr1	59868188	59869943	4.560758199990644	2.897568378285465	15.12392260919609	19.18698972392286
chr1	59913194	59917400	2.119132984406415	2.402499035659768	5.175715926512049	6.646982556686365
chr1	59960479	59967416	2.1320185055720087	2.611446662442011	5.582103210166868	7.5331713035949734
chr1	60022085	60022453	5.553680581891018	3.8735393635604694	23.501423856486443	33.030645282372184
chr1	60083779	60084076	8.70026332521278	4.812146013433283	29.1361975429034	11.759639059253011
chr1	60129774	60141965	1.6742677501770398	1.7053006998030373	3.6875401397450274	5.950783994823472
chr1	60160299	60160678	3.9416453681080195	3.8500352987827915	13.951496962192506	44.106036385005254
chr1	60180792	60181132	7.652631218293134	1.9384073537938735	17.545040883036222	0.0
chr1	60212796	60213171	7.688081963857015	5.106038736979166	27.85126202392578	57.590602213541665
chr1	60260961	60261446	7.13213926688912	2.568493363291947	28.206245906082625	28.438980411254253
chr1	60287979	60302672	1.5992992196751565	1.7407986358150178	3.9090249732119977	5.099271896975474
chr1	60333789	60334119	5.992744889403834	6.365902798103564	21.294449240149874	55.62697016398112
chr1	60357227	60357572	6.599002404143845	2.4891946488532466	17.322164165800896	37.89742890233579
chr1	60375884	60376280	5.289763055666529	1.9542784763104988	22.113323211669922	62.714646175654245
chr1	60397620	60416338	1.8908622960064705	1.8200336507131958	1.6030742605479766	3.2731939094459372
chr1	60437146	60437447	4.280875792138996	2.280793950407212	15.354621261061228	5.820335166398869
chr1	60471067	60474872	2.244976077866283	1.6554095654409733	7.951651777168454	11.354832955008268
chr1	60560187	60560493	6.138494669222364	4.605338074802574	19.883993037580666	37.659110412099004
chr1	60573800	60583178	1.9559402026790738	1.971654893536747	2.177623204608616	2.4317033638143672
chr1	60600677	60600983	7.264402095009299	3.348971926308925	18.56096526999879	44.131278567843964
chr1	60648502	60648833	6.436796153780197	1.1916500837781279	17.86139303247734	7.379730492560165
chr1	60695432	60695796	3.415015595299857	0.7475589343479702	14.071782400647363	3.2964736236320746
chr1	60721604	60741914	1.796261439717957	1.6167470773027577	2.606236005926254	1.1303408472615717
chr1	60915743	60916071	4.130163647779605	5.890955949701914	20.805647591083513	61.151844489865184
chr1	60944467	60944810	6.557118589606994	5.389521265168927	21.934755436533045	49.35087781188787
chr1	60958084	60958476	7.664043175930879	2.961327917721807	18.042055344095036	40.12626219768914
chr1	60976354	60977953	2.6062783670097383	3.712641433598922	11.228301708403045	2.488629112696931
chr1	61053023	61053360	4.363369827100714	2.31123705080072	13.816648937297504	27.03742006058509
chr1	61068498	61068954	8.649528260816608	8.102447712630557	28.855194934627466	25.145949455729703
chr1	61100098	61100400	4.389913694748026	1.9095233891973433	10.515634877792257	9.662798483640152
chr1	61138230	61138593	5.125245758981416	2.5445718213546376	13.323618321379355	32.3668957098128
chr1	61153037	61154340	4.223209580548067	2.6401250064144297	12.382744718586036	18.91889286699976
chr1	61185010	61185300	8.506335521566458	0.21521033911869444	19.530677302130336	0.0
chr1	61256101	61265950	1.6353611819490788	1.2433445854276095	1.1699808689844733	1.8233261951783888
chr1	61326879	61327180	7.005061548809673	0.9537860166986916	19.24236538402266	3.152537250835634
chr1	61366714	61373412	2.490281280953787	1.83566406375947	2.905102726778866	9.619934472015418
chr1	61401924	61402270	10.698362383539276	5.230971815958188	16.31840551244041	42.972118741515054
chr1	61427881	61428281	11.968975639343261	0.5648195350170135	12.497511759251356	0.2550849914550781
chr1	61447414	61447788	7.789711536570667	3.304094980107272	17.103627552641903	31.72320360805899
chr1	61461782	61473822	2.0238892661721035	1.4101597699498927	1.3771906378755732	3.8608407429286413
chr1	61486699	61487049	8.627029834474836	5.135516480037144	17.04656794956752	38.726167624337336
chr1	61520422	61520746	7.4605796337127686	2.3885630148428456	16.313734925823447	33.759296464331356
chr1	61548141	61548682	16.09422057569578	4.8129051970025305	21.244492723188205	49.74761985542594
chr1	61570187	61570540	21.97965978563001	6.753804447292944	69.93682752266821	97.72693969034945
chr1	61619760	61625201	1.8897010685498445	2.2877429182983224	3.8543951882635286	7.09416529773417
chr1	61655377	61667168	1.4948661839336974	1.511116691915747	1.462833934176912	0.25095236977794055
chr1	61687208	61715092	1.3199825355886812	1.4998897712592287	1.505639133171549	1.9133125899873853
chr1	61779869	61780162	7.638452808197854	1.5932865386936852	20.265310333043644	0.0
chr1	61842696	61857715	1.306433994235557	1.6009965676377733	2.0716066567318863	1.3807400995995953
chr1	61920660	61927023	1.213121532478789	1.5128673923580045	3.240628937917043	4.940525214102177
chr1	61984671	61985030	7.631484493903795	4.933761637855041	21.426356460224618	32.82701040708919
chr1	62004150	62008243	1.9817809154791843	1.6278069440800336	2.7151374524769154	1.5119351435488195
chr1	62021337	62033631	1.8917950816031073	1.8497406103511869	2.7995549017752186	7.411682077863652
chr1	62054166	62054522	7.39385595750273	5.8834463264165295	19.623030791121923	46.28772555576282
chr1	62085898	62086159	8.252898925108928	3.7685599601131745	22.10077844086278	29.929898740688046
chr1	62133549	62133886	5.1321738650607776	1.3037757180211098	9.701181021217776	15.783425483930005
chr1	62236535	62236827	4.903655705386645	4.159294459917774	21.754886383063173	47.40724325833256
chr1	62250588	62253504	3.148504371996279	2.195078842270358	8.276107555717761	10.672255528807149
chr1	62266485	62276085	1.8739759599989736	2.0192227896764168	1.4083950081256906	1.5852424845099449
chr1	62289023	62289451	9.775655643962255	4.161691486278427	22.512889905789187	61.5681685153569
chr1	62307934	62308273	5.626324425756404	3.6525966537385566	13.438772584133092	9.655582491275483
chr1	62339457	62349064	1.3701481782531317	1.4808113292030465	2.7768839179392035	3.0465687122108713
chr1	62366461	62366770	1.0168652025241296	1.191662163410372	7.089637735514965	0.7891917491036325
chr1	62382858	62383254	5.2619165531312575	6.398679766992126	21.939187224465186	37.968904331477
chr1	62406752	62407086	7.765345761875906	0.8744999148888503	15.553956108892748	21.414849561131643
chr1	62493137	62493444	6.365394688584518	3.130705181084549	12.076983948872222	3.582818310889825
chr1	62522559	62522866	5.144394638483998	3.919471554336796	15.05130475837167	23.643898308471282
chr1	62538748	62569386	1.6998885989000014	1.5963351422397272	1.7247079589468985	2.1901014184669934
chr1	62591080	62591380	4.731549692153931	1.9139312744140624	23.443593470255532	15.475110149383545
chr1	62616710	62625767	2.433494281983513	1.845710947779869	3.1235473104311247	6.787603580887196
chr1	62648469	62654259	1.9523781034843855	1.8007304510421998	2.6296572061567547	7.435952650574205
chr1	62717670	62717995	8.183918322049655	1.8819260964026818	27.85347700852614	18.805627705500676
chr1	62734768	62735057	8.306879465967727	4.573911079485936	22.355644833257866	22.63454847764804
chr1	62796714	62797110	2.296869164765483	1.9164529713717373	11.382504733523938	5.364503764142894
chr1	62822265	62822568	12.034675204714533	2.4305195289083046	22.808377520872813	51.23906686046336
chr1	62858914	62859296	5.389825017040312	3.6923648774311806	20.28843202640873	46.668330087711674
chr1	62901876	62923775	1.7742390647835484	1.4241434806587372	2.821826659393085	2.7423027107811815
chr1	62965545	62966477	7.035520011774972	3.8357202208604937	20.27969565015494	31.39288885092019
chr1	62987800	63001999	1.5233709393620436	1.5301046958768976	1.918876594031685	1.8234400882845672
chr1	63038494	63038810	5.355482170853434	4.289745952509627	20.991023378281653	54.03257314464714
chr1	63115149	63115475	9.858203570535577	4.403209357173896	33.60265462091364	56.29069596273036
chr1	63189542	63189836	6.3468606715299645	6.181646347045898	19.74741100129627	30.832222348167782
chr1	63189542	63189836	6.3468606715299645	6.181646347045898	19.74741100129627	30.832222348167782
chr1	63244986	63245294	8.680382576855747	3.3474856289950283	24.44014056317218	64.89740981064834
chr1	63244986	63245294	8.680382576855747	3.3474856289950283	24.44014056317218	64.89740981064834
chr1	63308588	63318527	2.1260931148255464	1.9206843627076091	2.388765409241103	3.258629591439329
chr1	63333570	63340767	1.853525617257162	1.769653358835044	1.625044240356488	3.3472502475084984
chr1	63361501	63361828	9.04417982888878	3.256050022370225	18.230505182108747	15.089761576521287
chr1	63386959	63387330	3.517741244436917	4.69005080374746	17.372016883924644	23.674015723791406
chr1	63410844	63411163	5.607531287453392	2.832942421533471	11.23361604863947	37.90920192993547
chr1	63460495	63482007	1.776221270410643	1.533333741534955	1.907467752382273	1.8963575488828421
chr1	63503779	63507499	3.0351028529769524	1.8470213047004147	6.151378382389904	10.793632920070362
chr1	63526360	63526766	5.105162834299022	3.97215333243309	11.776639182579341	22.70377690921276
chr1	63547437	63547761	6.554595820697737	2.796927331406393	18.79148912816136	41.41813818613688
chr1	63568407	63568732	7.5945127369807315	3.1992721880399264	27.480693074739897	43.38781954251803
chr1	63603479	63604457	5.675945133763101	3.6093595062053034	16.18744930204438	16.928410323363384
chr1	63629326	63642590	1.9754717133757564	1.5410230730435732	2.3657903703684764	3.5501048723808677
chr1	63673926	63674224	5.7437248678015385	2.588581299621787	17.637905644490417	35.63646795285628
chr1	63712302	63712702	8.647723035812378	0.006241099834442139	24.59607428818941	13.305188708305359
chr1	63744982	63747773	2.4900995758176916	1.5375716999755116	6.175199474112956	6.868898609384163
chr1	63786858	63788896	2.365390854331064	2.072602283732346	8.629365135572844	7.875323195920725
chr1	63844131	63844436	7.690367151479252	2.0749027220929257	21.263637580246222	31.837886316268172
chr1	63939659	63944763	2.523903759965069	1.1290364571339444	5.4365524613651734	6.136215765648127
chr1	64020660	64023235	3.138904876153446	1.4857408866141606	6.636966206726519	11.796284486715075
chr1	64038226	64038539	11.839525621919966	2.5562527354913778	27.637366920233536	22.026917021876326
chr1	64054821	64055243	5.976212415649993	1.4168150052075137	23.255469236328704	6.927162569281049
chr1	64140295	64140585	3.682916156176863	2.604036207856803	15.947232858888034	41.481947405584926
chr1	64200457	64202551	4.250193123147959	2.1351989041996093	11.315563126331073	16.191398261497447
chr1	64320200	64320614	9.720072536652792	7.205889628129305	26.4909811342396	60.33787333907713
chr1	64387479	64390970	1.8909183801057106	1.173488544413846	2.8526528333736607	3.533622435190315
chr1	64406781	64407098	7.7122699274249635	5.607121470598768	16.677068451601624	44.06117924831643
chr1	64447091	64518307	1.924163352705693	1.6236566394767402	2.4754218109532995	3.3891641961433328
chr1	64531265	64556768	1.7096302913623895	1.649959949063456	1.6174215491577455	3.912399700866083
chr1	64580222	64580543	1.6228328330494532	9.806845558023898	12.1793333639237	1.5384525287188473
chr1	64617033	64617432	6.168735535222486	2.558997713533559	14.79019452396192	34.732379961133304
chr1	64669178	64669476	2.5435133268369126	3.493325175854984	22.450649799116505	47.140940211763315
chr1	64727950	64728266	6.969108454788787	3.950042664250241	24.3139126632787	57.797595519053786
chr1	64760319	64760608	7.620193260351267	5.2131364254802985	33.34769664256218	52.28784936687113
chr1	64780780	64781176	4.35708900172301	1.1095256733171868	14.43211673967766	33.48046651512686
chr1	64802694	64803001	4.053562985957639	5.533613810710099	37.498346210690976	44.4162267256249
chr1	64896211	64896565	6.357267153465141	3.0641228708170227	14.675205949841246	2.8102508843955345
chr1	64910825	64911224	5.353602550382304	3.6695659094884583	25.057663116837503	52.16754325350424
chr1	64975285	64975585	4.754519025484721	1.1025909662246705	21.342208512624104	13.21335350672404
chr1	65040331	65040636	9.646854794611697	6.05282392345491	25.927164997038293	45.53050084348585
chr1	65057680	65074498	1.5053633452796837	1.3229760193037778	2.5261588036246114	3.623781696757536
chr1	65088052	65088432	4.19964673644618	1.465012166374608	16.610648258108842	5.305757755982248
chr1	65112269	65122205	1.3635824216978727	1.4420436315079077	1.9083613220015296	2.753658440665922
chr1	65142151	65142552	9.134792934332108	2.49643250177626	22.771029765171896	28.615239062511417
chr1	65305893	65348674	1.4783107996922475	1.7088986236901729	1.7628459596361374	2.620511523375065
chr1	65363542	65376425	1.8350625372675977	1.6432241879913263	1.2427418215477668	0.7516112247257696
chr1	65397014	65397311	9.762864106431955	3.034383677472972	13.611253212196658	54.07434062765102
chr1	65427494	65427787	5.837020638046004	4.809678007718239	19.781175971438046	39.922013943512695
chr1	65444778	65458686	1.761457654910525	1.6333505662309735	2.8001108844436025	4.117479116291076
chr1	65510115	65510489	4.992930627761678	4.255285562678455	18.172922236396666	42.423106412836574
chr1	65563825	65568820	2.1395449120252215	1.9733513678124275	3.2972224516434236	5.086366531249878
chr1	65598663	65598978	5.525612399691627	2.520207827431815	10.084781701224191	3.5144952789185537
chr1	65628916	65629286	8.924273820825526	6.099382083480423	17.309830841824816	24.1516611305443
chr1	65664261	65664588	4.80867512000081	3.7255605557642943	10.046058564193387	6.752313115181179
chr1	65681998	65682336	5.765269804283006	1.64705640183398	14.320744058789586	35.5005005605122
chr1	65699245	65700507	5.8575615180086595	2.8000785563902695	14.634888788032834	13.259530596423263
chr1	65725003	65732050	1.7402935176469052	1.5273527852081823	2.111845478806346	4.068174085837654
chr1	65746058	65746441	5.1202748164184415	4.797318934149281	16.53712558528462	29.752285531544498
chr1	65781600	65781912	4.01951866883498	2.592448060329144	12.77376474478306	30.204534090482273
chr1	65810223	65812702	3.612910526132526	2.992395906113674	8.200466822837331	14.46130117498708
chr1	65883333	65883712	8.49054176637554	1.9233714697543423	16.210031129124925	13.030155710305891
chr1	65967817	65969842	3.257810551443218	1.8442782105339899	4.846811773570967	2.637256430166739
chr1	66039255	66039580	3.053065725473257	0.4992879867553711	9.24408154120812	2.2761383790236254
chr1	66055704	66056350	6.04581580737796	3.470272561714007	16.245294971362725	33.75327911317902
chr1	66130321	66130614	6.871791413212799	8.57988923889785	20.941019865839962	50.29944782452372
chr1	66165355	66187089	1.5701776797668978	1.5878413273067733	2.372034324392549	3.928991366546198
chr1	66317532	66317858	5.850671107052294	2.6495878330768985	23.797730943176646	4.118897344437114
chr1	66351305	66351689	2.4727230928838253	4.1412156981726485	8.872930238799503	6.974963663766782
chr1	66369664	66378308	1.6907332891113447	1.4195112004396406	2.57438652234677	3.033626250567562
chr1	66406950	66413900	1.3821508262140287	1.4280507962970794	1.7616212534233977	4.345611637444805
chr1	66505753	66506133	7.648576110287716	3.593553080056843	23.757240767227977	11.830555607143202
chr1	66560635	66560949	6.991552987675758	1.1726886603482969	9.022084114657845	0.4841740602140973
chr1	66573534	66589701	1.9225867411091213	1.5436858474691602	1.9943795705456036	1.2695251188891226
chr1	66610056	66645957	2.122333191696982	1.4892368369474809	1.8779036298642773	1.7905257382235882
chr1	66663614	66663931	4.729958964447118	3.945463306896318	13.100532742328824	13.698913658454968
chr1	66709780	66759712	1.5341581159475903	1.3808047655028997	1.7947675353484291	1.902312911008928
chr1	66785264	66785553	7.438990305864275	2.7469375174763293	15.654731482576747	13.80454956371479
chr1	66814522	66814963	6.099987167349749	1.752032351331646	25.436437714937863	17.3549903233846
chr1	66828646	66828983	4.755940278842824	2.5112470731537138	16.716205483728064	24.636441431696408
chr1	66962234	66962608	7.502288634764319	2.910278101018406	21.349233811551873	22.867555200097396
chr1	66990696	66995308	1.4912075581146567	1.475238736714739	3.357032392920356	4.738417479439807
chr1	67011922	67014425	4.267054012761895	2.9063548978880984	9.031695609706142	13.126192662509213
chr1	67039805	67042577	2.5514140099846094	1.168063802636547	5.539881200200379	4.4877172533051795
chr1	67086097	67086455	6.65962752017229	3.7307004422448866	25.087865000164044	42.8940955753433
chr1	67123216	67123525	3.3627956137302237	0.41203267365983387	9.767373594265539	0.49531066301956916
chr1	67191461	67191770	1.8241134554051273	3.5063150044783806	8.205370696231386	0.917971257638777
chr1	67206335	67209763	2.7670970946515596	2.6781283557206357	5.900670588885889	9.313403885450775
chr1	67233323	67233617	4.2749905553804775	5.065037608957615	21.918498415930742	50.138804377341756
chr1	67256032	67256395	5.793426490027057	1.99783365785583	15.74683348157189	5.784719913787422
chr1	67293330	67293737	7.1276250565081325	3.2140793694910896	15.656339213361903	7.119797277802038
chr1	67313144	67334412	1.9672784448333822	1.5252050821898833	1.544605980837121	0.9207652873587424
chr1	67351821	67355237	2.6057629684374537	2.082430689340453	3.2145971490781258	2.909871774758332
chr1	67377988	67389381	1.7146178480415475	1.4616189269358486	1.8729072852441997	4.107858000485522
chr1	67423475	67423764	6.556801152476803	1.835612401005306	25.573159492552072	14.210586399355561
chr1	67448107	67448402	10.894162022865425	4.51049464274261	26.325227307869216	47.416345993947175
chr1	67530926	67551220	1.5172849764640786	1.35751555194862	1.3661585893421393	0.8868531194342679
chr1	67571355	67571885	7.384658021746941	4.5571649029569805	20.806343202883344	19.877322534345232
chr1	67595364	67595695	5.595754199877967	1.6253211591899215	13.712976555089575	24.22916808805437
chr1	67625158	67625584	5.85539354404933	0.8555850445384711	15.677163992689248	30.53824561750385
chr1	67699592	67699881	5.71276922456946	1.7837861087495481	20.03793021881869	12.477056793688078
chr1	67718578	67718890	10.247568723482964	3.8246621382542147	16.644391065988785	17.80357413414197
chr1	67785856	67789163	3.2563146418734985	1.668314742292203	6.076655227088265	1.8820848283286105
chr1	67816433	67829483	1.5626505930587764	1.3904608885394985	1.3155539597551484	1.3535692227389164
chr1	67849591	67849901	4.054344890963646	1.6911315610331874	9.742235066813807	1.6555790024418984
chr1	67866462	67866856	8.541552439558929	2.7942287449909347	19.305508695883194	27.238350115451716
chr1	67882268	67882703	4.780658229740187	0.3357273923939672	16.33102699586715	6.750641803083749
chr1	67907655	67930322	1.4823064979427474	1.3221199030367343	1.3463034957558357	0.8366922729626213
chr1	67976291	67976609	6.1235446450095505	1.283543514755537	14.084613585622055	4.723062227357109
chr1	68016836	68040035	1.7797966928493334	1.5444367953973461	2.277882161378927	3.480843923026788
chr1	68066773	68067152	8.912332985206142	1.6730704496277984	13.930696409421735	21.83359513999919
chr1	68090408	68101664	1.4778900905156591	1.353464088097165	2.2350906988915678	1.5241610835271264
chr1	68120869	68121164	6.287965338108903	3.469615551576776	23.800892380536613	39.27432788913533
chr1	68139004	68139327	5.230882609222696	4.200656729955053	18.70634641883543	26.219206866096048
chr1	68164096	68164412	8.1117332464532	5.340473820891561	19.44488825979112	44.08107612706438
chr1	68191194	68191509	2.874368399665469	1.8227942330496651	13.63400141398112	36.94268803672185
chr1	68228525	68228822	6.561154860037345	4.282599901912188	22.884422212337405	40.23633241492891
chr1	68259493	68262420	2.2910621575947543	2.0627338843089875	4.581866060461572	6.019189700682822
chr1	68277155	68277759	3.6803138185021105	1.8971230707421207	13.244029648256618	9.574955508408957
chr1	68301509	68301868	10.978909877681467	3.9497849722094522	16.75916679191058	39.73914340345972
chr1	68450664	68450953	7.372239376846895	2.5223478825447057	22.212484511537124	8.039114450500911
chr1	68504487	68511543	1.4774219922315177	1.7354688845601403	2.632931151632868	1.850517737081532
chr1	68535451	68539024	2.001418759900917	1.2922349969045541	3.5348431254314034	0.6411019381841557
chr1	68554205	68554585	8.93965408676549	3.6789501403507434	22.577820978666608	28.099558127553838
chr1	68582606	68587389	1.8402644268625001	1.7231882164040433	3.7535190380643955	5.447914535072641
chr1	68604832	68629226	1.4814672703484293	1.4976444746806563	1.8132125740345355	1.2983186755529357
chr1	68661066	68664552	3.501836740348234	1.720145809602546	13.62024161648764	15.542155165680509
chr1	68690809	68691103	8.245289979337835	3.005909569409429	20.53142113466652	36.47879248898045
chr1	68709850	68710287	6.966299672421384	6.663818656170668	17.10383202882326	24.441393404858065
chr1	68734130	68734456	10.847425952279494	6.960907596751956	17.13823882970342	41.42068654627888
chr1	68754737	68755126	7.546005820247386	1.492083939304695	19.285232186010994	55.27909690248936
chr1	68774965	68775304	5.061245386579396	1.6053760283816176	15.48728571528882	3.942895793633475
chr1	68865538	68872767	2.251009996617886	1.1987438945575395	3.384944969298808	4.56011475763441
chr1	68890030	68925496	1.6387875053813907	1.4125349021505538	1.944671769390507	1.5653925536748365
chr1	68945840	68966246	1.6064450788867943	1.4084288442654451	1.6068567291596303	1.7008040924404384
chr1	68991899	68996093	1.3435058786418668	1.1119830001723467	2.341372611185	1.37918371203745
chr1	69009418	69009816	7.624678686036536	2.8100542854424098	21.522069092671476	6.0040856629759825
chr1	69029319	69029621	4.978574347022353	1.413541444879494	11.882282329710904	1.973102078532541
chr1	69084395	69088681	1.8138929432115503	1.8460770945303935	5.1940199454922125	9.848416851326732
chr1	69112307	69112671	5.459487613740858	1.2996550444718247	11.257435747555324	7.652526491290921
chr1	69143417	69143719	14.37900950103406	6.679193796700989	27.15343742990336	47.99298548066853
chr1	69174292	69174678	6.904896452019251	2.444691798847574	16.393280114225774	23.3302963879442
chr1	69211489	69211778	6.609273461734547	8.672730911149285	20.40264647064737	53.05056667657872
chr1	69233924	69234219	4.003560404050148	2.1748571864629196	13.272801345889851	1.2105677491527493
chr1	69355202	69355511	13.968535876968533	3.7527273604013387	25.275941824064287	17.01882412981447
chr1	69392253	69392545	9.906440787119408	2.7016168751128733	26.42700636264396	78.08373046247927
chr1	69425872	69432049	2.9891369536883734	2.234558853780742	5.185274108835517	12.636521674290972
chr1	69451264	69451570	5.944841469035429	2.5535392013250613	20.955931594948364	49.683003768422246
chr1	69555031	69594715	1.622304868875119	1.8254829248101543	2.813285876774426	3.2736914285348844
chr1	69613504	69613817	7.986931688107622	4.011837875500274	22.844397550002455	43.05627392656125
chr1	69692680	69714543	1.806870875150123	1.7485599575650543	2.0264407164045792	4.482875815345987
chr1	69798667	69798956	5.870131604811725	3.9260441473198595	12.229324076827423	44.397071442389574
chr1	69812168	69812506	5.585876941680908	5.916102316252578	21.0177572351941	43.512248090033
chr1	69840782	69841079	8.876585046851675	4.417085328086056	12.85509042707758	42.99164165150035
chr1	69914112	69914404	8.193222209198835	4.78767396979136	18.816672011597515	32.48306859682684
chr1	69931330	69931626	7.579673409461975	6.6627823984300765	23.966721068362933	36.17371379684757
chr1	69963095	69974481	1.8020269103737743	1.4763301508073268	0.9211095147757027	1.3530719902149806
chr1	69993070	69993391	2.2067120350038523	1.2559941995923765	11.516515293225321	1.8213501199383602
chr1	70009103	70009526	11.340981542077753	5.857466265946697	32.45460824988976	56.6588632209363
chr1	70037169	70037519	8.839661753518241	6.137651643753052	19.7286402457101	45.058113730294366
chr1	70052259	70052683	5.570999912495883	6.344108635524534	22.27456893617252	42.57497336729517
chr1	70109671	70119858	1.492712922325634	1.6895901002568157	1.9674914586766414	3.0302647741079403
chr1	70136520	70136852	7.388719550098282	3.0077480982585127	14.864394932267178	8.91260096825749
chr1	70184314	70207460	2.2104835716882922	1.7244988264755416	2.181233965424278	2.838705651857499
chr1	70237738	70238015	3.9701837030128453	2.3612441844458183	8.47761477546141	6.158842114334933
chr1	70263687	70263986	9.172118104022482	5.376928259297757	15.977843001534708	43.97687071222924
chr1	70298267	70298594	4.829747427494154	1.2024108510498608	16.182130154484273	31.99552623503799
chr1	70320293	70325366	1.8275990854515913	1.9445399722406829	4.217959485438456	6.845898037005664
chr1	70366508	70366898	5.3287368432069435	2.0291500898507926	25.150975838685646	39.395486821883765
chr1	70406617	70416873	2.097044111768159	1.2020172103093734	2.153620787545569	1.9118399931562486
chr1	70447608	70459997	1.6861303749450351	1.8344566170189989	1.9380496642811271	2.0706524729237965
chr1	70485476	70485966	7.160612215314592	7.336454410942233	21.33684040672925	39.010192995655295
chr1	70501066	70507459	1.9700053419324948	1.637357660390628	5.260224775530743	6.962485422163936
chr1	70538703	70539138	7.153553743472044	3.931160933395912	24.74338405214507	49.16853735912805
chr1	70566011	70566360	4.541093394544541	3.147363799349285	13.039590075910946	15.436630494956642
chr1	70586925	70587323	6.225790175960292	6.4229799107690555	17.13895078879505	41.01857132648104
chr1	70610184	70615687	1.9254042205112523	1.930284826769326	2.190346445104173	3.3319032460413216
chr1	70629079	70629375	8.524788031706938	5.874208078191087	20.735444039911837	50.048248555209184
chr1	70663397	70663691	3.403116086713311	2.4072732584817067	9.87705005674946	5.43138989299333
chr1	70707031	70707435	2.6402607979160724	0.522150182487941	11.21563727312749	7.652540808857077
chr1	70749415	70749819	8.824759184724034	4.412009252179967	20.883024329006084	39.33350109817958
chr1	70783740	70784096	5.535712365354045	4.417843065904767	7.697579610213805	3.8348705420333347
chr1	70814447	70814813	7.12028536379663	6.3331720698726635	16.04299000736143	35.20441503863517
chr1	70834242	70836816	3.2124055663837234	2.9658449672411464	8.112876131123318	15.023605065838533
chr1	70869602	70869942	10.376448861290427	1.9237231787513285	24.138917541503908	61.53230460671818
chr1	70883278	70892298	1.8724470299809302	1.407220645792166	2.5369899426340887	2.559893430680235
chr1	70927411	70927816	6.700057824452718	3.421033712080967	19.24811431625743	28.11343810470016
chr1	70946783	70947179	7.781518890400125	7.312781268900091	21.964070888480755	43.08343473106924
chr1	70972896	70973185	5.8176762141983405	6.850067387815165	17.069226956697484	73.35118103027344
chr1	70979244	70987502	1.9515584617962687	1.7208203690664845	1.8073120521230677	1.4957858307594305
chr1	71018115	71020229	4.414681408015082	2.600941662531251	11.202920996167238	17.978978269824243
chr1	71035824	71036179	12.290509707491163	4.98583851397877	22.605635542600925	43.44054122709892
chr1	71049482	71052296	2.815989500762896	2.2116580999058533	8.792420043747054	14.539974381420404
chr1	71076631	71076939	8.33137979755154	4.522756158531486	21.619387995113026	43.10261615994689
chr1	71094532	71101399	1.9353284266355788	1.796987345806459	3.3037893345107365	4.197691172895186
chr1	71115318	71115719	2.94526270083953	5.089351363907431	15.237180596575179	47.508012548051866
chr1	71197177	71204127	2.273441726011599	1.1084619630105939	3.4751011447411675	4.727024473011922
chr1	71220478	71222272	4.51691742857696	2.557660659951643	14.361383603568061	20.562581210630793
chr1	71241298	71245716	2.284453441714401	2.41330210499411	4.25803993195093	3.11735893990347
chr1	71293098	71303519	1.8459214400148531	1.214266845347734	1.5172371816761727	3.0636522946322495
chr1	71318178	71318543	4.2136545468683115	4.356785656654671	18.523862425921713	17.50508510641856
chr1	71374460	71374774	8.935853669597844	6.058219007625701	24.286844472216952	44.426919584820986
chr1	71408091	71419712	1.8167663946207502	1.473250620955452	3.256368117485857	4.27530191121316
chr1	71432640	71433090	6.890607780880398	4.049771489037408	19.700513819853466	34.85017787085639
chr1	71451290	71451677	7.421209737003927	2.2706565450328267	17.804262126755038	8.671546912624546
chr1	71493070	71493415	6.670913585718127	7.887272275012473	15.560551021410072	38.506628838138305
chr1	71554978	71555370	5.378896173165769	3.0059067521776472	21.11270712072752	40.542728015354704
chr1	71569121	71569416	6.8018397153434105	2.141007968126717	20.541954519789098	26.41116386025639
chr1	71585940	71586267	5.849644809687903	5.489094530041429	23.00198201010351	46.40187266405205
chr1	71627750	71628923	4.499750310502699	2.926336326664163	11.053615612548738	16.94818882726749
chr1	71647997	71650902	3.379598230174815	2.628772535012224	5.923036940331714	9.496337045942035
chr1	71695909	71696202	10.832139778462693	4.9545146645946305	28.07152755919577	60.87199365401024
chr1	71760080	71760477	5.776309039790925	2.4524135253291286	13.671259243482305	37.98635775856768
chr1	71774194	71776582	2.8751257005049355	1.103950806398887	7.014799459046455	14.634243277848466
chr1	71796861	71797221	7.372952188385858	3.0719993233680727	26.32205947621001	45.18111667633057
chr1	71811299	71811622	5.115688354976406	4.250887858978366	23.146560385500315	39.474036320075164
chr1	71843607	71846091	5.682810572034495	2.6632640288839786	15.00934470510905	16.61170032442864
chr1	71875605	71875940	8.57727302722077	3.781908690039791	19.171250528364038	13.477590817124096
chr1	71904310	71904763	7.441250580036088	6.552452504240124	27.893832669089697	50.13625400534792
chr1	71933930	71934241	4.838940540693963	2.6168392448179976	21.42351213068824	51.210396475347295
chr1	71976859	71977193	5.516610171266659	5.497387921738768	12.991133457172417	34.93892402991563
chr1	72006715	72007026	1.8123836593995908	1.1157697420028245	8.336302497762576	6.660070440776861
chr1	72039964	72040230	5.180908970366743	4.32652197027565	28.313925414605247	54.53040741081524
chr1	72056698	72057044	4.628261345659377	2.4747888283922492	29.397025621695324	64.10436095254269
chr1	72083575	72083864	9.656385814442354	4.332049333512989	17.63841283981363	43.426037824690134
chr1	72151022	72170161	1.5081866469206986	1.3038290696393497	2.111704397880947	2.2301462595177557
chr1	72183457	72192120	1.3296660913175506	1.1267376831764773	2.075554595363663	4.312314276137666
chr1	72206106	72206902	9.006260871887207	3.076630716946856	19.71783775839973	36.52445585044784
chr1	72227937	72228400	5.060056064350301	2.631229055622999	23.244896080787445	41.45916682752111
chr1	72317933	72318222	6.475748636318325	4.029705631691692	13.340449125296518	35.086904241964476
chr1	72376473	72390728	1.466811499925566	1.7252179927933924	1.8173445045853378	1.1167000038299104
chr1	72438652	72439024	9.00224604145173	4.670736005229335	25.102252937773223	47.560823991734495
chr1	72473179	72473631	5.481997844392219	2.281031123304789	22.94324597663584	66.87057276320668
chr1	72497153	72513738	1.7227664033084464	1.3744411738519853	2.6061901429352905	3.278806519803332
chr1	72538833	72539223	6.8058114577562385	3.7382451839936084	19.339319458680276	35.89231094947228
chr1	72565679	72565994	8.119987421187144	5.12363198446849	19.98820132944319	26.706917160276383
chr1	72604612	72604914	4.946636484158749	0.777035937404001	16.517118504505284	2.121759455725057
chr1	72670406	72671518	5.678555886522472	2.5817436280010417	15.689537575347819	18.33487165660309
chr1	72686322	72703738	1.8430101341056637	1.5183502250052834	2.3052854745289566	2.441951728086367
chr1	72786996	72787285	6.890611665059126	5.161309011254756	22.488569486512446	61.3616229093611
chr1	72916452	72916961	5.133437025523607	4.39450045512561	32.6161470094692	19.167912398902278
chr1	72955231	72965724	2.1763848399701446	1.690159579916868	5.776952466658488	6.067766228020276
chr1	72980435	72980835	5.185181105136872	1.9815429389476775	15.698853492736816	8.864183747768402
chr1	73004271	73004711	5.81943291534077	4.158827005733143	21.294455181468617	31.850745177268983
chr1	73092203	73092547	4.899542681006498	2.8919427602790124	18.807112178137135	32.10800497753676
chr1	73196844	73197205	6.394335219734593	3.6478325732857235	17.231119108332162	22.879872282456162
chr1	73224013	73224376	6.488178497503612	4.329206177682588	15.369658426476576	41.82827594851659
chr1	73241607	73262655	1.4468179009011275	1.4276733153313115	1.710873943592608	2.022579361457973
chr1	73296846	73315007	1.47669515496292	1.4273713442246783	1.9281012506390127	1.040301000100838
chr1	73372293	73385459	1.2664795155278268	1.6397232753644142	1.218089848645422	1.6406314265088762
chr1	73483232	73483596	12.880140270505633	8.051676708263356	26.10317985336859	63.9391762136103
chr1	73516583	73525666	2.088268552604973	1.1395381546596484	0.9287017576385206	2.903178957870166
chr1	73541392	73541772	5.403687773252789	2.503002503043727	22.49486938526756	42.12917088458413
chr1	73556620	73557052	6.6736772413607	2.4790964987542896	19.577371471182065	44.3752187622918
chr1	73594899	73595390	6.800792630966715	2.165947905383139	25.590593643926553	36.11288165463449
chr1	73706021	73706316	6.680389035758326	5.170573578850697	11.025603970026566	35.217185974121094
chr1	73743424	73753568	1.588867747958608	1.4993438304088416	1.256155917188905	4.046748204186136
chr1	73844908	73864522	1.6406388794428592	1.2884826485811212	2.450309763682246	2.6793308800312574
chr1	73883211	73883550	3.048941027098349	3.2328414030834636	13.656710734409568	38.37555741841814
chr1	73908732	73909069	2.813494277637153	0.8778282853191613	11.557247139933555	2.285919857308136
chr1	73938225	73938627	5.248520489355818	3.3937731097586714	25.20881736337842	52.110891854585105
chr1	74048380	74048675	4.671604148412155	5.923738802893687	29.383796433270987	35.62531358104641
chr1	74198380	74198799	5.53551172015206	3.4705758914173646	30.016227092264945	30.09386771846216
chr1	74229179	74229489	4.596702451090659	3.9902641342532252	24.72094185121598	41.63305017255968
chr1	74246571	74246919	10.51411571721921	3.852252535436345	27.10800362729478	61.912240302425694
chr1	74405720	74406034	6.012824735823711	1.311818748522716	20.07695352955229	17.222247017416983
chr1	74547627	74547916	2.369985654692336	1.7189961403711445	17.314617751791403	2.1042245234585137
chr1	74563861	74564208	6.4894940186646215	3.6079548731317437	17.037822599026242	26.037728653173968
chr1	74601467	74604810	3.96369713578722	3.608361814751655	12.747577534298179	24.99383726841741
chr1	74698263	74698566	8.732640017770699	5.351263405072807	28.253637402757953	54.71762925956902
chr1	74723401	74723725	6.592861149046156	6.64173760973377	26.82979106903076	69.99075501053422
chr1	74762605	74771091	1.3107554276176747	1.3608067840892637	2.174614315822903	1.0418590793007252
chr1	74802616	74819710	1.2346075672595185	1.3499585548116126	1.7358147192650366	2.1782775478026655
chr1	74881576	74881894	7.401984190790908	4.121466852583975	20.828022656950562	54.18698604751683
chr1	74908667	74916754	1.5855103851639452	1.5819023818961642	1.6048339877141162	2.690830324110944
chr1	74930493	74930840	6.0645340347839705	3.8741449512734536	13.512171049970028	32.2861841844894
chr1	74944181	74977624	1.3185113879263906	1.1172952374553604	1.7678898043368338	2.4739944111652874
chr1	75007074	75012670	1.4412563376256722	1.4645694204167037	2.543067874454405	5.344918797406407
chr1	75032791	75049332	1.4175213686160748	1.7922921224748944	2.5540075498895907	4.310179787068483
chr1	75078912	75079209	6.445148864579121	3.5177002900377268	33.152574404321534	61.247685904454706
chr1	75097767	75101840	1.5643508059087792	1.52736230953712	3.9758940011431188	4.258714301738931
chr1	75200957	75203154	2.9795505100887474	1.9958964136442272	6.166157525454969	10.852160745932396
chr1	75265777	75293474	1.5664627864374054	1.3028283766604651	2.471253155383241	2.834040440850796
chr1	75320210	75340081	1.2684404350328322	1.039908629723157	2.5847167860965836	0.6019021852043368
chr1	75367552	75367843	1.8943263902696956	0.4289415693774666	10.821735716357674	2.131837926779416
chr1	75409002	75409334	6.433992428951953	4.654491843947445	19.73611056086529	34.84512666909092
chr1	75421880	75422291	3.6917545232749625	1.33629217635106	16.22535602599745	7.522191444452662
chr1	75489862	75496490	1.1137246612174876	1.469421173356835	2.6429308932962194	3.396300819888486
chr1	75557246	75557615	4.436879592213204	3.4807982134625193	19.68715728783026	39.85945114921425
chr1	75580466	75580771	9.077525853329018	6.13877336001787	24.829090656217982	35.65491923347848
chr1	75623095	75658906	1.4883672734206472	1.316287122025587	1.833272299210034	2.2978258977989032
chr1	75690052	75690344	9.779005279279735	3.9840312004089355	24.450231055690818	35.85857294683587
chr1	75704204	75743416	1.8040751991180441	1.4022158257037527	1.977799908753612	2.343261918149006
chr1	75778238	75778527	9.279672744777375	2.4186883682198177	16.425048169173998	29.614493462453662
chr1	75818553	75819038	5.464181904940261	3.9737003572208365	21.333412866985675	35.297352501780715
chr1	75851086	75855725	1.781193356809964	1.538332477156428	4.114216067534527	5.469658960374066
chr1	75871038	75882209	1.7007289431516437	1.6147156592374117	1.8241641042772174	2.2477379384756664
chr1	75925154	75925446	9.269277618355947	8.64344321864925	16.961333679826293	48.75251953895778
chr1	75965763	75977724	2.3358993448794276	2.13317709637612	2.855800182497364	5.397097930592464
chr1	76006923	76007394	6.220572289387891	3.5140845264345724	23.776545656208274	21.125960303466538
chr1	76029413	76029774	6.14237107728657	4.481124716782504	19.146595208268415	27.44734638879834
chr1	76178018	76205498	1.828979898547758	1.5022768338323012	2.0275255047317473	2.9114722335260996
chr1	76230909	76231258	13.741738251082193	6.373402161038024	25.300180081651682	38.316737483770595
chr1	76273524	76278985	1.4847361516520865	1.5370158887468934	1.5017125623621856	3.2486002366199225
chr1	76320317	76322604	4.373591961796022	2.610500938046901	10.638448584272604	15.436668108267506
chr1	76337722	76338112	5.2863365931388655	3.4181899779882188	13.305429126054813	40.625050752590866
chr1	76354140	76354453	8.704614422953547	3.278061647384692	17.352808998415647	44.00168359470063
chr1	76393278	76393591	5.0061416473632425	1.6111164687159725	20.701266767117925	43.359367736231405
chr1	76421052	76421361	6.908442949399979	3.8981434720233805	15.871977276207945	27.62505346748821
chr1	76442524	76450922	1.8806389779652626	1.5688486438299967	1.3699589303350108	1.2324724022505766
chr1	76487107	76494944	1.6299116217804555	1.1919917383192058	1.0331705112728604	1.518593321714198
chr1	76542051	76569240	2.187420835787908	1.7257485976501563	3.1298028363552888	3.313066543333513
chr1	76598191	76598582	6.168066862599014	6.9050872100283724	18.854039648914583	41.562381100471676
chr1	76618880	76619215	5.039405260513078	2.1610893349149336	13.466922019844624	16.264469146728516
chr1	76632924	76633234	8.953358619443831	3.3983687339290496	11.623303250728116	45.901951623732046
chr1	76687088	76694396	1.634314705033551	1.472580255788358	2.0024197810905195	3.6890184877998005
chr1	76717990	76718288	7.898755755200482	2.8985375493964893	23.316676376649998	28.754348220441166
chr1	76739226	76739521	8.03982220180964	5.564085372019623	25.704172774492683	56.56128675816423
chr1	76769464	76769753	4.816275801213142	4.5177746743066916	13.00643171158629	37.04283738713776
chr1	76815064	76815465	10.134875548450728	4.743828923327667	22.10533431506811	39.564146122730286
chr1	76829030	76838878	1.7958059427389819	1.6958241464367625	3.0812938713004425	2.9942869631668882
chr1	76876141	76876467	10.500782081685914	4.449162316468596	26.683307753018806	52.11545491364836
chr1	76899766	76900120	8.876022605572716	4.668473251795365	15.109292235078112	21.93435897934908
chr1	76915200	76917753	3.7376076765168755	2.2778847803100155	8.116716806812937	12.253631353098132
chr1	76936787	76937187	3.40740669131279	4.612152825593949	16.47946614265442	30.454518899917602
chr1	77039785	77058750	2.333040381677664	1.5083254293005217	3.7635641975330607	2.9528659203670555
chr1	77144197	77146981	4.377907371897807	2.210830351915853	6.347822064019996	7.906882677441356
chr1	77175367	77197977	1.731284076262352	1.6718385010454957	2.2433796920307025	2.7494297112615023
chr1	77270283	77270708	6.047523308922263	1.7122580169228947	24.8574142314406	0.019206399356617648
chr1	77326562	77326851	10.638718642990481	0.43191002314478466	19.496013951549067	0.0
chr1	77341199	77351645	1.2415231551700412	1.3170559748052288	1.6609850558731443	1.2966661801996437
chr1	77364467	77364982	5.970074764733176	4.3942045119202255	26.850067220150844	43.58523360317193
chr1	77431959	77432255	6.969757284667041	4.288626161781517	15.477530428686658	56.48049087459977
chr1	77446260	77446567	5.436167720086411	2.781041640800451	16.848097947210753	37.91863819830581
chr1	77489989	77490432	5.4316060451567845	0.825572122569547	17.445840297380364	13.48779110445664
chr1	77504205	77504539	7.984033059217259	2.855201121575818	12.017894157035622	25.493161978122004
chr1	77543654	77544004	5.205361584254674	1.768901833125523	15.056820843560356	10.87970172064645
chr1	77559599	77571346	1.6674738552319366	1.4786863473738356	2.4250285137439285	3.0565829771858097
chr1	77587290	77587614	9.357607762018839	1.1942814456091986	19.651861243777805	3.7916241928383156
chr1	77639565	77639867	11.116241777180047	3.9347729303978927	23.81020739141679	38.51941783222931
chr1	77671075	77682038	1.8486975023489103	1.4733327138063688	2.381793987717694	1.9637977925789223
chr1	77696539	77697941	3.7903246240166895	2.3602137562211674	8.935486151046318	13.270207348631724
chr1	77711373	77721167	1.590117461551542	1.4268336316529941	0.9625593306203132	2.1077667680934713
chr1	77742409	77745904	2.816178178446146	1.6732179112359349	3.6819376243201107	7.41211647612172
chr1	77778926	77788622	1.8474205715000447	1.4924273672445603	2.352399077455048	0.866697736600838
chr1	77834073	77892344	1.7761299279480753	1.4016241701864387	1.5513149056365567	1.6251803733425243
chr1	77911525	77911899	8.467705231936858	3.671222478948175	14.024755860713714	27.418155147430095
chr1	77961598	77961922	6.3121458659937355	2.94332280865422	17.93110810864119	7.060474875532551
chr1	77999352	77999654	9.309155243122024	3.397462551167469	18.36322674214445	25.88682980568993
chr1	78051080	78066166	1.771591391382371	1.3372886295614455	2.185499841353073	2.147984850790981
chr1	78093422	78093738	10.48419324657585	4.368757145314277	22.57453153103213	47.271364115461516
chr1	78106416	78111884	2.5278874390817077	1.434980370829205	2.5180000988609605	7.695073330585505
chr1	78157886	78201945	1.9734722409456578	1.2959170680473997	2.091600712984752	3.2001127281457253
chr1	78224334	78224643	9.410479758549663	5.210997800610984	15.183408224852725	37.990239757550185
chr1	78245093	78245402	3.8355492681361323	2.6580120321230596	14.243023326867606	20.816207478347334
chr1	78260922	78261217	7.077479419061693	2.851856386863579	19.727209964040984	36.46235563633805
chr1	78295991	78296399	6.566342671712239	9.012843246553459	35.83755127647344	31.317845919552973
chr1	78312732	78319813	1.9829330884214944	1.2720395211390196	4.5083214843014465	3.7418598562390635
chr1	78333807	78336086	3.4697910733995023	1.866573626244994	7.176982486990786	7.250243808366375
chr1	78354724	78382249	1.5940470457866012	1.367872029590718	2.2095869258955894	2.417628489845326
chr1	78437839	78438132	9.816173076629639	3.6935253452522354	24.86433069535083	31.780196961282464
chr1	78491851	78492143	7.187931109781134	1.466227559194173	16.212447920890703	2.868825956566693
chr1	78505512	78510262	1.845215498460294	1.8400488660425174	6.12665019015262	8.080215392865632
chr1	78528870	78529302	9.436302227002603	2.646679778893789	22.331805297897922	51.876599894629585
chr1	78548624	78548914	7.0997034138646615	2.935452464531208	15.447918371085462	38.385788026349296
chr1	78576760	78577089	6.530370167323521	1.7338438671772967	15.56878044358865	24.274098900676137
chr1	78674670	78674962	7.032191590087055	3.966934243293658	20.483118151556955	43.469229397708425
chr1	78689894	78690254	4.708580960167779	0.020803666114807128	20.80046246846517	0.15871955023871528
chr1	78709827	78715169	1.7614216345791285	2.282795192736664	3.5829018002439934	8.205284375548139
chr1	78829706	78831927	3.9990932719227645	1.5455184139576328	8.237223717958097	0.0
chr1	78861957	78886014	1.5506131416674798	1.4523358391498153	2.129131867164968	2.80917775065422
chr1	78899925	78900308	1.827899302888477	3.5262906993338086	14.577340566769593	15.462235552835091
chr1	79083364	79083682	3.718328499943955	1.8212963590082132	8.437775738209298	2.9583352466799178
chr1	79114034	79114340	7.656215655258278	5.245775478338104	21.310012792450152	46.51533263960695
chr1	79186114	79195365	1.3897744619180694	1.5208564092538703	1.6232334084243911	3.459948397162102
chr1	79253951	79254402	5.090802524676608	7.616608596429592	16.542318213012425	2.1537963313168276
chr1	79271612	79271905	9.289380371367159	2.556075657593919	16.80257871452045	0.13233078055007466
chr1	79310905	79329834	1.9899737400840996	1.9021117602998017	3.1426230395905335	2.7827033454541987
chr1	79352529	79352873	6.045308915681617	2.8592845617338667	14.520540836245514	42.863001856693
chr1	79370850	79371222	8.18722960000397	3.5768757584274455	13.414355554888326	41.378494270386234
chr1	79388569	79388888	5.849463812609825	3.0638024874241747	16.87820288118524	31.01313298623016
chr1	79454904	79455204	7.2121696917215985	7.123160123825073	22.130228678385418	50.04413375854492
chr1	79475599	79483809	2.680908402193087	2.110330748620273	6.397589475290767	9.016499589044196
chr1	79534265	79534666	7.258334433348696	5.646540370665286	19.700518753165912	33.0324669811791
chr1	79575705	79576057	5.575126314705068	1.5673644149845296	7.92218041555448	37.62783293290572
chr1	79616511	79616958	7.935755842750771	4.777844555959339	29.193767666016647	40.47568713898627
chr1	79638313	79638713	6.687335050106048	6.050723552703857	22.069498715996744	40.52269065856934
chr1	79790448	79790762	6.855495064121903	1.0415050026717458	15.120447607177079	15.513034778036129
chr1	79805306	79805632	6.696152707550423	5.819894188020858	27.51423068755975	48.613117522257234
chr1	79835311	79860362	1.6379174186500145	1.3959277558502248	2.172536920094643	1.7400485768098528
chr1	79908950	79911362	3.3824538935476274	2.4188078291973665	3.9866593685711598	6.254852403653399
chr1	79927052	79931853	2.2855970567840895	1.215453425786615	3.317409280041212	0.2769212601607453
chr1	79949709	79950019	2.854041951702487	1.3247199273878527	8.59831974621742	5.236632021011845
chr1	79995946	79998471	2.500812732960918	2.310559012158082	6.153582638136231	5.551441736882276
chr1	80026661	80037349	1.682745069664178	1.460478482629317	1.719793620530933	3.8568132161023376
chr1	80068576	80068885	7.381202040366756	4.221311680321555	15.74765659073024	23.130946421700386
chr1	80100900	80108721	1.781780532427458	1.6470709130638022	2.2959490127298317	4.658112046359186
chr1	80149476	80152007	3.294206032965881	2.2099001173066886	8.078296571204616	10.343256095801827
chr1	80165377	80165738	2.7447887576517966	0.9958070612349998	12.881731219238851	3.5980326105683136
chr1	80184384	80184800	6.844241438003687	3.150545576444039	15.272631782751818	30.781802305808434
chr1	80198968	80205153	1.5546242358624123	1.5374462808551077	3.902116518480167	2.2930774720329956
chr1	80228155	80237832	2.0314844459043404	1.9835912424893754	2.656269644604472	5.514692628976172
chr1	80250932	80258427	1.949604784200988	1.863677472858289	2.471234144110989	6.788271258114337
chr1	80290139	80290470	7.119599641990085	4.713805362897337	23.837030070786028	36.40538827890356
chr1	80358517	80378132	2.2554758085508686	1.8157403368877136	4.111912668779304	5.062893800086585
chr1	80391280	80391648	11.564238351324331	4.646890020888785	30.380534011384714	71.83955130369768
chr1	80406293	80407327	3.819823489198371	2.460216668403817	14.119010263416246	14.597540201024806
chr1	80443468	80443816	5.892660815140297	2.6686010689570985	18.658883300320856	0.4280727430321704
[truncated: 58,580 more rows]
