# Supplementary material for: Pregnancy reprograms the epigenome of mammary epithelial cells and blocks the development of premalignant lesions
Source: Nat Commun. 2020 May 27;11:2649. doi: 10.1038/s41467-020-16479-z (PMC7253414; doi:10.1038/s41467-020-16479-z)
Supplement: Supplementary file 4 — Source Data [file 41467_2020_16479_MOESM4_ESM.zip › Feigman&Moss&Chen_DataSource/Sup. Fig3b ΓÇô list of normalized mRNAs.txt]

id	Adenocarcinoma_1345.5.CEL	Adenocarcinoma_1345.6.CEL	Adenocarcinoma_1359.2.CEL	Adenocarcinoma_1572.1.CEL	Adenocarcinoma_281.2.CEL	EMT_1139.1.CEL	EMT_1356.2.CEL	EMT_1398.1.CEL	EMT_1663.1.CEL	EMT_1938.1.CEL	EMT_222.1.CEL	EMT_642.1.CEL	EMT_812.1.CEL	Microacinar_1052.1.CEL	Microacinar_1052.3.CEL	Microacinar_1062.1.CEL	Microacinar_1087.1.CEL	Microacinar_1444.1.CEL	Microacinar_1568.1.CEL	Microacinar_1572.2.CEL	Microacinar_1576.1.CEL	Microacinar_1705.1.CEL	Microacinar_281.1.CEL	Microacinar_503.1.CEL	Microacinar_518.2.CEL	Microacinar_520.1.CEL	Microacinar_520.2.CEL	Microacinar_520.3.CEL	Microacinar_520.5.CEL	Microacinar_599.2.CEL	Microacinar_840.1.CEL	Microacinar_840.2.CEL	Microacinar_842.1.CEL	Microacinar_854.2.CEL	Microacinar_863.2.CEL	Microacinar_864.1.CEL	Mix_1085.1.CEL	Mix_1086.3.CEL	Mix_1350.1.CEL	Mix_1351.1.CEL	Mix_1513.1.CEL	Mix_1565.1.CEL	Mix_1567.1.CEL	Mix_1807.2.CEL	Mix_1809.5.CEL	Mix_1855.1.CEL	Mix_339.2.CEL	Mix_421.3.CEL	Mix_518.2.CEL
a	35.4522833345	39.4835733335	47.2433158177	29.5669135931	36.5447506809	30.4789396426	51.7596245364	55.8851500034	37.4245096582	46.4696138196	27.0242161184	29.9075836628	28.5274451097	49.8137130188	36.2099145523	32.2554362418	32.1165909009	35.9203382002	42.5292264962	32.8031051927	45.6816380571	35.7754178688	28.8490253344	33.014113234	36.3794927793	29.8247253654	37.1498150332	32.1369862912	30.4517219722	51.4446315423	35.6643499237	32.9718942002	28.2258469985	30.0803377961	31.2756892491	38.2875982545	34.2430779252	41.8891490078	42.5954910066	53.2818149267	33.7363446569	79.0263029885	39.5467467059	31.5402604547	33.7877480171	30.9043900199	51.8768275418	27.4207277441	32.0224954237
AA545190	19.3232658152	19.1612691416	25.970526385	19.0411345829	22.3792031273	14.1510978439	12.5504676909	12.2772070749	20.1529255713	25.6953849899	12.4180880056	30.2783952577	12.9117515915	23.5741857871	24.16736545	14.5939937852	26.677748037	15.4230474712	27.0016325552	15.5419516008	18.7676441105	28.2586126799	17.534127952	21.3165796641	19.4152237341	25.4907202215	23.6129514707	22.1704025547	29.5541715401	31.0583887009	23.8274699187	19.4883988674	20.2235463871	20.471378908	17.8834343701	27.8467757299	18.6086716686	27.1678210031	20.4419439456	21.2805986228	25.0697056283	18.9939692327	22.4904392572	24.3930998109	19.5754125611	22.5854576822	31.4410189975	22.3506136962	19.281009217
Aadat	22.6675980675	23.3252785693	20.3432942655	31.5464342566	30.2634139452	29.4953702263	17.7288060239	29.949319524	34.7429922978	28.5358025422	25.638331988	48.7109525033	25.9738957234	30.9991931245	28.4737238374	30.5521314267	28.6625763871	23.0809596958	28.3539944724	21.7888617156	29.505018345	29.0754588454	25.9595704209	22.7981068681	19.6769944469	26.4063402556	23.4664019901	24.7744098986	32.8576480665	27.3797843747	28.1794886422	26.708973198	24.513985701	25.0242933283	29.927263905	23.7991136612	33.626414189	35.8001670201	33.2963785142	28.042149059	27.5666791285	28.5511894484	26.8012614077	25.2481818367	23.8603410623	24.4057457457	23.2691191241	24.3519538776	33.1440964594
Aagab	9.6801016552	12.2733259647	5.8701210969	32.4006860554	21.9882574656	19.6556312039	17.1000567366	13.3199857637	12.7184821391	11.2386282924	15.5622641054	34.0112733562	16.0944936606	21.5593156261	22.6340259174	14.8111499272	29.0091500278	6.381336199	62.0965366288	40.5152787981	24.9709684891	36.2503152519	25.7781383168	38.9437269439	12.5706571074	24.0944869319	38.9542709926	38.3951113431	57.4658809299	14.3941731465	7.9117887527	35.8659474796	39.1917686668	13.1086386101	23.5779290037	28.0099513874	17.084685388	19.7053318136	19.6346659554	10.3556529098	12.1886541413	14.3998659905	12.2335866624	19.206369608	15.6937543907	8.4882383877	25.3156365048	18.491286143	19.57169005
Aak1	118.8982452651	82.6943775869	100.1431571652	132.0552608112	117.0353334955	162.4025772484	55.5515680879	167.9110153277	115.8855631777	81.7731459085	161.0414019746	104.7731186726	159.3923478934	102.2075915005	129.33318583	212.6753187289	152.1027019064	127.7702039321	75.5491994177	65.1581834144	58.7630095847	51.5852424252	170.9709554242	136.8331955673	231.1304428643	108.0338161669	165.9685512515	110.9426604428	120.7250834194	106.602842475	90.1725053631	151.055588775	112.1086992421	196.9764615407	181.4880776883	110.574615791	135.4709999192	116.5548763211	100.6651598103	81.0938350654	171.9909155336	96.8888692636	115.7310492442	64.1707692731	100.3125590429	64.5084055605	76.5667200947	112.8969368419	143.5405483409
Aard	28.0303670932	13.558690283	26.5083728546	33.9344246048	16.2462732766	25.1603042249	8.3368972177	31.374638626	43.0953473898	31.8194014077	18.2138022763	15.1339972697	24.1210236738	28.2515650004	33.9068687412	38.6409934898	42.7557582473	22.3312397276	43.2766682164	28.8119071876	39.335899672	37.3565871498	16.5542435613	19.5303207163	12.9769630221	30.8210552771	24.5673848359	27.6256682753	43.8474139131	31.4080327116	24.2591950745	40.0595351609	28.9208653536	28.9108390008	10.3111379307	33.7907244089	28.9088427208	34.1896859246	5.6447088253	22.2439946627	24.6662302842	27.8603010075	17.5852093993	17.1054367445	4.8734344504	19.7213428312	43.649842957	26.9404220162	23.2910337488
Aatf	490.7486629442	502.1915345753	433.9380771792	530.8337810175	453.6258495572	307.135793889	384.5607249091	311.661466264	251.3935194624	336.0625728435	370.0409865722	305.1557835228	386.576957089	755.4348943181	623.476355221	764.8956090142	513.7415340666	846.1019536026	557.403792422	771.817714453	712.3364804528	527.3289895728	468.3418848615	414.6583281742	583.2854716737	805.1763993974	614.1337275138	748.9009713191	749.0048113567	591.661105209	752.0562727649	537.571257863	687.4191233108	449.0218093955	518.8929327905	689.8563905048	401.7074335554	477.8653466568	357.9797460221	330.4274126379	417.7013570418	432.7584383222	500.1776757305	510.303531651	283.0029793875	267.0834898322	292.9170252873	255.5001806169	649.0509435838
Aatk	84.6780029284	93.2438304658	87.0983854917	100.9622197374	101.7658661801	112.429051784	89.7268990297	91.755490475	110.9139691845	104.8530725848	90.0878338038	116.3955663328	102.0212316967	96.6050177562	108.2186723336	92.9376395175	111.6490351365	97.1750358055	96.343063985	89.2722425415	114.668712351	135.3853158435	96.7317877435	133.2120270617	93.8870829102	87.7432287913	87.9754758582	92.3612470181	98.4330128036	127.6704430036	99.545307353	90.8032261988	83.1377728231	87.9323182192	109.641967186	111.2900213942	89.6812001687	89.374091379	100.5034025571	98.6969369604	131.7803881909	94.7122710258	102.3266687834	108.2113567479	132.5876569536	98.3114274293	111.8632681549	92.4947239758	87.502890885
Abat	11.7124589677	13.164996831	28.0169314317	14.2068692441	24.6859355521	21.0092304826	41.4867453196	22.1423922622	18.1370333489	86.8494946687	14.1840943821	30.367742722	33.2602915701	34.3176932314	20.8609064489	16.139515758	20.8019143711	14.7234681654	15.0115705418	21.7242117151	33.2597739906	22.0710432902	19.5569407151	18.6286776333	14.3388611061	19.0001409398	19.4834338609	27.1750731306	23.1624493196	20.6996612981	22.0415663305	17.0005544654	27.479451657	17.3127718617	20.5820985712	19.3197589681	41.6847163392	18.4072395778	34.5190356793	51.068016656	19.1860063712	24.1124423761	18.3128385157	61.325018317	76.7426334886	48.2891924281	43.7974002664	67.7208733805	15.7907590843
Abca4	58.1590292446	62.6285260649	60.1418100909	70.2272962665	66.9806547275	48.1600093966	45.0321242353	50.8162556539	93.1483526518	83.3401405223	45.0375278608	105.6086476858	56.6896415728	62.8419911251	61.4099836338	79.8033569913	96.4471470629	52.9303918891	66.1216183802	30.0424782817	82.5821039738	66.7104923685	58.8582777097	43.674339984	65.1863362332	45.686042856	55.3805778866	52.1402728927	71.5180500684	84.0181481038	75.4935261681	70.7212286093	58.6621670627	76.8571358106	59.2476122257	89.6357695255	58.1798691488	81.8309494446	67.5136998072	88.5446465927	91.2235500067	66.6388877262	63.7257574238	58.5083006919	63.511851212	74.0763812995	70.7916764523	53.2902904072	83.3747061406
Abca7	112.6776854185	120.4857264373	167.5943727662	172.5794546615	117.9206235549	320.4272918062	214.2950738515	325.1107732447	412.31402267	292.7504713949	271.9663158802	257.3464958424	231.5147592621	99.7273964302	114.4574161561	109.1646845794	121.4212753292	110.8598134299	111.6852321785	123.8897790705	115.65805551	142.4771196346	140.3480409701	97.131111981	112.5272070542	104.831329901	117.1959339403	130.9831342584	106.3415623401	135.2641580956	108.4127937354	131.9331630952	112.2502443587	150.7855847754	111.1298097291	118.7336734971	243.8546756934	171.9934410998	139.2070893593	263.5098660919	139.149674901	259.6834144043	129.3068045816	188.1167750259	266.8221076724	302.1357154752	398.6965442779	245.554190688	89.357627077
Abca8a	154.0845102518	51.5247724864	263.0242164664	56.601989937	242.2441175869	64.4117380363	413.0465395883	71.8337443569	73.5306308601	199.4893325562	78.0428560374	77.8510665283	172.6392784473	74.5185394263	94.8592944766	109.3840945981	78.0224360331	95.3077024812	103.8011558448	72.7915015325	76.505898259	38.0883415508	95.1433016552	40.996625832	79.1012890805	64.120802658	312.6823669827	101.8313712858	104.9382370903	152.7555765186	57.1796546937	74.9923319722	52.608786161	114.1172700197	93.7746313271	85.2702599213	197.7202552431	126.0487867489	67.2557256124	140.138255318	102.0433887318	147.4345644988	68.9689076542	187.6379163184	325.992612647	130.0700186668	313.6876045185	353.7998322962	54.2277591376
Abca8b	26.4117233085	17.1973796567	32.5742261609	28.0817718762	23.3115379993	27.2199830781	20.7551732913	22.5125526557	53.9342854601	22.2861041458	30.5302223015	31.7826826066	52.8178418084	26.4056704618	20.8310124543	20.0931168317	25.1441260611	58.6545282556	15.9000574675	18.9728550225	17.7972047353	20.6393536333	19.5176117986	16.4314891026	15.5511199822	14.9597835797	28.5583066762	21.6592101101	29.3837373878	23.9756637921	22.672334008	19.848661311	16.9697393606	26.7682690791	28.8892509253	17.2783709843	36.9379830113	36.1246017405	15.9884692396	24.7172872937	33.5411008383	37.8149735562	32.8674373853	16.0178558974	24.1342715823	23.3324395029	27.4759217925	20.0193458798	16.460709319
Abcb11	40.7535554748	42.4876849267	54.3782603152	42.5446987478	47.0182896353	44.1439635163	42.6207424834	28.1723119228	51.3484619198	48.0733108013	41.8403677776	56.6998727642	39.1584458843	60.9290177108	52.7736807396	43.601374682	58.6104714608	31.8046563844	44.1328698206	30.1509258889	56.1024768959	56.6356442263	49.7221957443	50.5610321013	41.3466974587	34.7158751254	50.1255856238	44.4431374861	55.0419760503	46.6706594444	45.377056362	58.2585631218	38.8223835801	45.3329997789	53.4176965116	58.2370126259	37.8338593635	56.0720891228	52.0380727642	56.7566802169	65.5068149555	43.8482828988	37.8923200538	40.2684948777	51.985678963	63.2938911268	51.2300140652	38.9100654216	47.6937107163
Abcb7	172.6415075942	200.8654608461	61.3690328977	179.7993840161	78.5966742811	64.998744626	84.9384900752	38.4404487202	37.1114283701	20.7367617091	39.5064597486	25.3197770759	30.3950959252	234.4901121813	229.3019473263	236.6074780304	176.0800322618	116.586587686	111.7014630825	226.3732665338	282.0962092665	130.4103810911	121.6348069361	67.3020072873	207.9147449028	312.6135628914	163.3941732395	264.0378584974	376.9960278424	94.7345803728	171.9729225464	154.6718341841	261.2728971243	147.3115494736	101.9848554151	247.1299334667	74.8432890719	68.5195596146	101.8998005547	31.2650872648	99.8430069501	22.7082378422	58.7346258888	91.0880753117	44.2773819294	52.3724045449	12.1256381136	15.6849092048	360.3378119294
Abcb9	110.4722495755	139.7386267798	56.266920916	221.5831378484	57.7552045685	41.8896525444	92.966408167	16.76468113	30.1738116594	22.5777420333	35.09909252	22.5911500166	21.7176232733	169.0212980108	232.1357507252	165.9871682977	200.7946120567	18.9069839794	141.3169261174	157.216285198	226.5082766474	234.7541018983	230.088482141	59.4261741147	206.9471186519	207.9627211699	195.3235631871	179.959600369	287.35888844	30.8190713434	139.6962906682	324.5135545062	269.6011659494	259.4655507671	185.9399692759	257.8948770488	15.7970260085	132.8590130659	59.113772075	60.1736928867	136.4976632144	19.4888734463	86.4629861772	97.4852658927	51.5983142681	24.121179857	21.3504905246	11.5265124866	220.8018000371
Abcc10	73.6608154057	61.4496175076	116.0407850651	101.2360934586	103.0456283327	62.7209954887	80.3078968593	70.3019838139	60.6270060432	73.8400230686	65.0121424046	52.3042513243	59.6035612599	118.3496435172	80.0456351742	94.1178249549	113.2684786183	73.6116889412	136.5437127789	81.9167590363	120.0156493457	114.2084794336	92.2155239349	85.6964238604	72.2122950856	84.332886907	83.3360905579	127.4222148591	109.7251766679	106.4928746948	78.4717939098	98.3878057481	99.8532170436	112.3588591722	115.8188262734	124.6241936762	66.56812159	88.4010476389	62.1711263175	77.8849565817	89.2489531365	77.2159609905	85.1760030993	96.5604082539	82.5748435318	66.8251920935	74.4101503621	70.8408099709	117.1541268744
Abcc3	143.627497273	112.7087027068	171.4930453912	75.6378311089	134.7465457395	233.221454198	237.9817332203	211.7977473131	413.5997873276	287.9527654244	282.2310803099	86.7812581059	281.5521306344	130.8896560449	100.1791102266	98.8837140603	112.6890859149	75.9813349681	85.4336050562	133.2428762435	129.2781291457	128.6354945435	128.07899847	113.8753735289	81.2518578663	113.9381501892	89.8801262565	92.2168286452	133.1853948768	253.250811805	94.9517945587	71.3613533143	126.4594583064	87.8617245657	84.8582831281	106.2030880315	94.464031408	119.4157757009	211.4263831776	143.2049185351	86.9112565715	504.7700471205	138.7559970572	146.7369313109	141.3811077459	237.6549214217	155.0744283858	107.7479017132	44.1634566211
Abcc5	137.6764165163	182.8597093437	185.6696471575	187.6864967005	167.6535592912	179.3123058368	136.503719521	210.0287572295	221.3640662955	224.1382085267	189.4739919386	271.3387028972	193.9734637865	167.0375434716	155.1005254684	158.8946985662	94.9288651477	132.2793825521	132.8653842855	93.8191669354	173.675541175	168.813020761	116.6794654511	287.7704503859	150.8895575677	130.0824471881	143.135646976	105.2466588645	139.3154728827	114.0321165898	169.1972673516	128.1269527886	145.8932713574	119.8149683622	138.1290533256	182.7294110635	115.4635644718	150.0054895731	184.6794384663	205.1549347113	129.3782112685	221.5783657211	156.251733766	139.9798044209	144.4900932623	202.8942855129	197.3854411368	137.3248785653	133.4909912287
Abcc9	90.6269140133	96.9542634153	200.2408973945	105.7707689197	142.1804294758	114.0973157738	145.0434367066	167.2962350858	266.4624044054	199.439928298	185.7061161793	169.4321666896	239.2331939111	82.2549895272	62.0388669155	157.1288951771	119.3175823752	230.6268302749	70.0129676546	58.8913116175	93.9123820649	82.9934236771	139.3141076007	208.733808701	205.2150557761	73.8203222308	106.5778440069	62.5071723343	111.905560696	80.1207354309	55.8891297012	71.2243042418	148.2561735132	181.0031563225	120.8648212404	105.8384992957	85.7270298801	123.306940995	105.5701609816	112.5344070695	358.9872430956	135.0089561957	367.6258652799	96.0247666326	104.0532961552	97.1969698543	166.7249979385	211.6819240332	104.1733456431
Abcd1	252.6767287602	205.0695415568	284.0041062765	253.4416314574	335.2368709756	378.6733718114	305.8350126136	363.477966426	419.8277256737	357.4853989681	432.4209655562	362.7593538015	446.2166929459	202.5915132075	237.3973849082	199.6731789751	196.8027126054	205.6057826478	207.5331479964	221.9178146202	260.5425416651	271.8607629851	235.5551074193	287.049774753	255.324627715	253.8856433953	234.1859712098	247.9062210307	311.1484609992	204.9526940478	176.9415554253	256.7774079976	300.365247255	262.6455638515	257.5031380713	265.5800750848	196.119125402	239.3690632888	233.6563413687	276.2191757518	253.3353448519	388.4642693899	374.2765338105	299.6228074137	265.2750808705	337.7884724491	342.0207928014	267.9766288306	351.8678170895
Abcf1	959.7188178182	977.7297877277	1020.2465013948	875.1435431643	912.040384366	831.5428485237	1125.5191159008	747.6442237629	936.1992923122	1261.7747828482	756.5901750035	857.5550569332	803.9973790052	1456.4930025432	1287.8234669504	1135.5796307785	1086.5922315673	1013.6030576397	1421.6539280287	1148.2781227882	1605.3869223274	1377.9871229087	955.6785745723	1035.1456970898	1060.5029606551	1352.8765645989	1097.1655830345	1712.6828304231	1362.0694691042	1134.102153485	1452.0943112171	1079.3018069162	1360.6096388338	1070.9616708972	1009.7715778778	1380.8128803954	1093.5249452501	953.4446160381	1094.4324733349	963.0230394732	942.9533284945	1053.7430773458	882.777323524	1275.9667958418	1113.8973755784	1115.4213416068	823.3743155551	1060.8576353658	1058.779466783
Abcf3	204.0131241677	185.6930861467	178.5866110601	222.2267076605	225.4338416989	222.194604125	198.5601546558	205.8697321923	189.6369449807	201.3227361842	193.8599565788	154.5803243592	142.2287756391	270.9975261947	273.7251744814	281.5634546675	284.8833577195	256.4244316496	242.5608384591	273.6530402213	285.3443418406	271.1496867102	255.5626712125	203.4671008205	271.4436895684	317.0622368461	285.6485662252	280.4573129436	323.2845012147	428.6581819408	255.5208871015	306.9675921328	301.6362421561	279.1380460816	285.0941693443	289.4154927704	184.7331277432	154.5670659805	258.7292299169	159.092960787	170.0446819782	176.2927524922	167.8688916258	198.5522434394	183.1870894647	159.1815918745	178.7697350617	127.031732567	280.8917794455
Abcg4	35.5585599639	45.129023312	34.5183644273	53.1709334135	49.3597241655	29.799047021	27.4385534355	28.5308361241	39.6176046084	49.2261243226	27.9314224218	37.1613617938	32.5716096517	49.7538631316	41.3881049545	49.0889959455	53.7185541221	36.5265460712	37.6768285547	27.8443687445	50.315494843	51.872960995	56.6723640924	40.6105430667	38.8886456746	47.7611645514	53.108759832	39.5794998294	45.7054215702	60.5126433035	43.6940289809	64.4343502827	35.2853563726	58.9147462464	62.384760494	48.5989884139	59.0998589716	48.1297896967	34.1890731978	41.463911734	47.6636444057	32.9107108478	35.2415354648	38.1488835994	43.7064043442	45.1032735021	62.5463947874	35.3653148559	35.2333432694
Abcg5	14.4269312368	21.989368852	38.7627435536	17.9137091915	19.5872149138	14.2473365162	4.0946626468	24.4657723892	17.8800181631	10.8099259856	15.465196797	25.6171243076	19.0966985895	33.7050077495	27.8366995646	22.6686498328	33.516370199	7.3923826654	16.6516660397	17.4134529668	28.4633077469	32.2485841519	20.6913970846	11.3154679072	22.0470944633	17.238158856	19.744641932	28.2330997084	19.3968086443	21.3676077975	26.7412835179	1.7817120171	17.0642725584	14.9159411628	21.8932021509	23.8392945903	36.8469400505	9.2056458731	18.8402092541	20.4808128019	39.3250466034	20.7517628566	31.5985800048	15.407849879	17.8410411699	17.4407023681	24.2248495946	20.3120978462	19.4982385044
Abhd1	91.5939530744	90.5823586165	154.9282826408	159.7253943629	119.360776531	135.7222692956	103.5882017326	106.5002081003	178.7526384485	97.0657840965	137.5449830691	99.7968489277	166.0031772246	110.6050238092	101.2029203166	112.9312364917	195.4314120672	79.9445664336	242.4035562016	74.9589941325	146.8187016019	202.542724283	204.6848206468	70.2425780782	102.7343182977	121.9285487005	165.5581234633	135.2049506691	151.8606488942	212.3140154477	99.4828502941	188.7561929594	135.4515457433	134.0037334893	144.7939089412	114.7130187752	121.2215172082	175.0884655571	66.0562510536	102.6440338969	62.155339964	93.7068611306	90.1772011999	110.4190196945	116.7537084306	114.3735984543	97.9220124454	90.3911407665	107.4039911594
Abhd10	181.4461575132	176.1088630478	114.8152486131	144.0281996554	128.9577440302	156.2241810421	90.9990320345	107.5171872114	119.632399849	70.4993931219	137.8387224076	87.8422832786	84.3399926232	166.6809346224	128.8357533726	128.3512735399	210.9766353288	103.3166136549	74.554558978	156.759165929	167.4448576332	97.7928353349	128.9747907339	160.9808876389	113.2843059934	135.6727999355	123.0715362111	202.6250920471	166.6622349613	119.3113449442	122.4542007144	131.7084499886	112.8205032064	148.347565229	158.4075009278	143.5966479856	99.0608109478	108.4647365324	185.156759706	66.6789710539	152.0169911569	77.7938959662	167.7051837177	132.2342866398	68.4704358615	98.4116425626	65.8993408487	57.2482848576	104.9498838265
Abhd11os	74.6312161512	78.8529340718	69.1492777143	154.4889982439	84.4677416792	44.9390250659	107.7731100267	48.8070040046	51.9057283831	59.5854030995	46.8214301536	48.2283497957	50.2574622449	204.2371954832	302.9164780638	162.829491484	302.5362970806	58.7951166195	280.4108717794	183.693047229	250.1379865452	314.5677336	297.0887588974	65.759029599	149.5129672729	212.3607492023	193.5462084838	213.5624684252	296.155280322	188.7817905071	152.8635881819	388.3218753427	284.652979282	169.2166349743	205.5818671856	255.7993257914	50.1841766675	83.3761117996	60.2515251242	69.288520013	71.5865227251	54.5121981485	78.1248911457	119.6237919781	65.1527385932	62.9550178072	57.7431085282	42.7473586285	175.0671370137
Abhd12	484.7136626607	445.9619494678	545.4195635637	408.1533700827	453.1074329661	737.0607812552	561.7843283436	598.0838635461	802.793086005	690.7131910476	764.4463297758	613.5302126167	901.7729362607	584.1109086555	454.4267725667	463.4099684345	559.3883119051	481.2326614337	477.9182717729	548.7482678706	542.0258125463	499.5222259328	525.6906021636	452.2919026947	508.5087254048	533.2568121658	457.3800822772	492.1856080853	550.0566281465	639.6197165136	515.4030700831	443.7989819701	570.5980663316	465.3505186424	500.7417788403	601.5752803787	525.6816727923	493.0397458153	616.4571222025	491.1995628809	451.2905523335	1281.0278305181	457.5697336403	733.7429241187	693.3241942302	688.1920840095	776.3361590401	499.7808012212	495.5244622294
Abhd16a	348.4166067812	329.1900481073	420.7876284834	430.4721904973	451.2537947239	371.9833856782	363.7745466262	394.2053996787	356.6657314817	372.0469685007	398.0754563256	346.4345054906	424.1925699338	533.2922864227	430.2981497759	404.6800944362	555.8718719044	409.176730897	519.1681234542	440.7301649527	497.0177208655	447.9946084614	450.2758308035	472.7133272643	365.2228972788	454.2917715991	446.4912107124	575.7502120603	487.8919292309	434.8990863381	498.8125047788	486.919628767	441.3349032994	454.5214134965	547.6756933601	509.7254030607	339.704694755	411.6229739481	358.6561324191	355.7334604054	415.4972675468	390.2501080241	402.9286200121	456.1028895859	408.8807017673	366.5437730045	313.3952501835	380.1156261449	401.8757654893
Abhd2	105.8070224944	114.9025907106	222.1114050651	138.6123593566	154.8119651381	286.1648831612	101.3466591032	255.7435010535	257.5385625637	189.0020533559	269.9014577256	347.7010147931	287.7699766074	296.8853066488	152.3674950661	395.5118633002	167.9414341228	68.0840197849	195.5170713165	53.7736224392	199.6084122786	180.6610910211	167.5686457598	203.260528693	342.9979828057	144.2658602251	166.5377696031	207.5623105353	206.2711032471	130.4074606786	118.8876892544	101.905310796	109.8273210442	153.8519733354	171.3476558092	177.0852706236	357.1489278868	174.3170280381	302.1785512669	139.6958230816	238.7247026541	99.9318749515	150.8390279473	207.0519136711	186.1875787178	191.1613420756	77.546485374	137.6566468257	135.2928976399
Abhd5	976.7651608048	996.202895985	346.3619707419	1452.051551214	707.9230773276	239.4139852504	301.6777419415	387.5579039151	247.7973189727	203.8731123893	200.64214126	204.2060974244	381.2817225007	319.5533398662	330.5526862653	500.3432613295	492.9680242884	308.8350938414	330.912965188	406.5733231236	368.6425794558	611.8920084928	564.9382962534	556.4247500214	635.3877984989	372.9617179349	1069.8848412965	317.9880642429	458.3333812772	634.0714623972	632.8900722652	565.3950402801	654.4720967436	658.2604723623	826.4200938384	406.5317514801	507.2591317761	951.4532819332	258.1773091959	706.4941902664	1051.6102116107	415.7173464653	557.4393826987	1030.0545385199	411.5993178953	424.7442887824	352.9032110677	406.0969017959	550.271891479
Abhd6	105.2180497353	95.9142983531	145.7940702235	82.4314808585	122.044350505	144.8975003928	133.2903352626	121.6572470433	91.6452435526	125.822955185	113.8798897408	98.1887745235	120.7756229564	109.2785079582	121.9780628035	130.7708021537	131.4656472363	102.5026840713	69.5496855024	122.200622494	137.1895476399	118.3060446249	93.5256444888	102.6597182344	137.6941554834	118.9886940904	94.7330768017	100.1468358238	114.9857604746	61.9166100269	116.2645983258	109.7477240205	105.9628934337	133.0240976247	136.8359729004	105.2946394909	143.2832613049	95.6811366957	146.8150276371	122.5671418987	117.551671808	63.7981563803	88.787022522	106.2960207548	123.6923480363	139.6787061284	147.6382107784	88.4857749417	84.4252556648
Abhd8	78.8197842687	87.27112137	41.1743544008	83.1825775528	65.1949409718	220.3001620008	82.5850094988	169.2503318801	186.3950632357	129.7140855972	174.7775860762	124.196030215	127.3462801004	41.2801178515	50.769742322	52.0078201911	48.7084309321	26.6464329472	44.6920137757	66.9008852522	43.6740093914	36.6023418914	58.9479948108	28.0549125147	58.3997930232	59.9853768427	41.0609073233	43.8802522049	52.8786587032	54.3156071241	53.621332627	56.9428436304	45.1057235084	50.4929479884	62.1932714047	55.3865751216	62.9521102073	56.5380974499	81.7239622355	73.4807550017	56.0979854033	65.8661111341	57.7759831559	90.5769990874	55.2977500936	71.9285784429	109.4384794964	71.3078533106	80.9995099392
Abi1	235.5366852544	233.5496371152	207.956457399	246.9488447142	240.6590762072	211.7598072527	220.9998954804	215.8322013625	284.62707212	221.4402477926	259.9143727925	196.4260876057	250.66286276	148.8850920742	171.9819404668	173.8784678677	206.8022679754	206.4001629349	187.298242136	202.9443065503	159.9007650929	165.6736462154	218.0456734974	144.0251790439	215.0268598535	153.6451361846	181.9484085367	141.1903195055	155.4397804653	297.5619755342	187.6194787665	189.5644366928	189.8996235137	171.7088409053	234.3336202806	166.432187206	255.4028740662	183.8621945103	211.2617743378	223.8279048219	215.5468587012	312.4319580313	236.842703476	260.4956305969	268.1700566051	236.0551169998	235.0026594243	225.0424603959	162.742015208
Abr	139.5072080683	128.7215396168	109.3692146265	150.482611341	128.767522628	152.7089872633	122.2025774257	143.648451489	153.8141225436	146.9285019883	151.1412440472	121.5320954231	151.4895819649	129.892568827	108.2897482018	125.8072916617	88.7483904702	226.670860085	85.0210714403	120.5107626148	123.1644136341	101.9939304863	112.5191748287	128.8449429747	103.8604467395	141.3108654503	115.2772645808	127.7225496493	126.1643743236	272.3510096155	141.5194956125	88.8155556248	105.2923065502	96.4848212282	97.956898268	120.6157999197	133.0962019021	139.5903048557	141.6369397476	142.0317424371	124.2830517553	157.6983488836	129.2583229448	107.0191222565	126.4489226708	134.3534878908	127.261847606	112.0122838307	129.0475896408
Abt1	330.1863871205	326.0569403966	234.1179268405	284.833690546	281.5446612628	207.0523614396	232.3979977844	200.6493245958	183.1131066027	180.832926745	281.345727096	179.6081160425	231.17320731	322.9817680716	339.3962361023	343.0663565248	288.7515938098	346.5122026081	304.2275349634	433.3451777968	330.3412307046	292.1545128459	279.1981180944	278.3607349934	340.8909593137	404.769074211	302.5399738959	350.1597095311	387.3052641891	224.9125952867	401.2313687276	315.8416174505	343.2715661127	287.5028426349	315.7635905427	336.1630454047	262.1725767472	215.1942040308	296.590183372	185.2756795462	283.7267966205	177.0978508181	244.7727960919	300.037774738	220.9252816001	187.5435674607	164.1778765968	198.8214266056	230.3224867397
Abtb1	123.0217557958	131.1161290768	245.0964351244	134.8302703277	157.3654582007	116.7183331965	161.7857402059	111.6464976842	134.6394436248	164.7798593095	131.0513102217	128.4454634388	114.5937846265	149.8171648437	186.5173140442	218.5705581429	193.65971666	146.6828129449	258.3200290216	167.7060173503	153.268462701	188.7053779366	212.9749962815	149.7530554858	161.2286764587	173.5658913272	171.9223219975	142.6081544596	164.7206150021	173.3542178808	130.7784901977	213.831389928	187.5503183396	182.721129889	154.0004251079	168.8850666674	168.9035695043	193.6386377946	101.2170327426	155.9000025957	166.4589731576	163.6859953861	146.9213580514	194.6756482312	215.9229604951	131.8280597212	107.1068542053	123.6779718027	189.8566968134
Acaa1a	593.8195000229	590.254545694	848.5278173784	882.5505316337	837.8107642683	559.6674510537	654.077918858	530.9454866683	487.4144816305	638.701841857	385.0152095606	426.3866211644	522.2934613703	802.0490688004	789.2751419537	725.4634740049	653.6505995085	608.3908458726	878.8579791223	709.3104998083	1017.0467575798	1008.9058587855	904.3822147972	602.2721207456	702.4682187365	816.2591145546	940.0232851289	802.3536251889	982.8703203114	2144.3087276829	752.3691603309	803.773162693	914.4571087967	639.2579806639	779.7645213245	816.4862013992	582.2861121797	774.6186621836	628.7112082104	642.3935960899	559.8648892172	853.8321490072	582.7248268455	657.9582257898	547.851525868	596.1047324691	415.4438701828	592.1616671474	1041.6781524194
Acaa1b	334.5158035441	330.9643006642	455.570010838	491.0408446731	462.0249202274	329.701489606	344.6843966968	298.7303446677	270.1398511379	320.1143611932	229.2259950167	229.8769887822	278.553801033	486.2093635375	439.4878889712	422.0414669885	357.0475901658	334.7253055537	509.5127102667	397.3982277934	624.4613812483	530.0761110707	540.0936732259	343.4253101729	403.6844602825	493.5298021267	583.387167574	471.5952961094	562.0345342807	1209.7955294105	416.0990012428	496.55425549	523.3046181843	365.8684100965	420.1059793107	488.7355564911	296.9190793668	398.5278571224	353.4756245671	312.9748186257	291.6409522727	472.5821961267	308.4422268137	329.9964615879	296.8544558366	302.0045277055	205.907748357	311.8057730141	631.2995739024
Acaa2	722.3473888118	728.993562031	768.9456628582	950.8664633321	658.7534900629	418.65194438	603.4588973019	449.5888486556	457.9487475592	576.8223949494	375.1532058473	566.7876255093	558.4752822987	1331.2272740068	1086.7888829556	922.2877327265	729.5101007925	640.0025848229	1539.7489890256	991.9214590761	1382.310791411	1312.643981677	1184.0499906523	632.9443371783	806.4920740259	1424.2136703118	1229.9314973175	1358.774886841	1584.1746041945	1676.4607836066	963.4111037241	1163.9706358131	1243.6990581564	741.9998283611	780.8010358904	1314.5714694925	444.3251166801	720.5586723424	394.8680349827	574.5763958578	857.1371457144	673.6840534964	915.7879004215	725.6403875528	584.8805361911	675.4557108417	450.2296455757	617.6477715834	1266.0643393406
Acad10	119.9094585485	122.2757243233	183.7138272178	113.5189183826	124.2783495802	80.1675035002	108.9572372289	72.0592364265	88.1047684694	89.6461350866	71.9926451366	84.9262709898	68.8987079656	129.5701122009	153.3460310479	163.0984234655	108.0609215741	99.7445311032	136.4781983004	116.7735684366	150.7841950191	166.765046772	149.3851578553	139.203791107	129.1563855772	125.439769319	109.4844542215	125.3498835598	149.3100368204	114.141303298	105.8826632867	170.7855089648	127.6316687379	95.7247353255	126.647319225	151.554020689	84.7960772825	160.4734556166	72.0747812738	90.0221309432	142.4655911231	93.3867855032	103.2271375888	91.5048100291	126.0810602999	86.6379111966	63.2080762588	84.0789233719	146.8096556521
Acad11	151.6681599193	152.4019646492	204.1874793672	210.9395212415	246.8521180782	74.2345615731	181.5656021389	112.8621057453	121.1269024659	152.9320306415	90.4635875617	80.0260889658	173.6661816992	222.8984676969	232.5766207667	242.8344515676	317.6553996445	313.3364256869	267.378249514	233.0584695633	228.2829677306	269.8894940145	287.630174953	350.5127385496	377.5057773648	253.0212313398	277.0629113195	234.1115757296	241.5231733987	120.4330419217	212.3475339567	304.6085097922	247.728692671	488.8337373825	294.3158343399	273.0582420305	206.3313965798	178.2875902908	143.4177374037	199.0825751151	292.8958674672	155.5585764217	155.1487385127	216.3221452738	223.1687069223	202.6660951657	506.9994860593	199.3102002101	247.2921477607
Acad12	118.3403286985	120.5886948898	178.9656341495	112.2681982529	122.4915390122	80.5785231312	107.9338036169	72.8742518051	88.120312561	89.5848803317	72.8109784372	85.1001842438	69.8711971972	127.5196386853	150.1109184448	159.3773962977	107.0821470378	99.1801220971	134.0835282527	115.3606848299	147.6767263196	162.8613294918	146.3473964139	136.6733179472	127.1265260591	123.5950908205	108.4347519357	123.509683634	146.2760182969	112.859572737	105.0124208297	166.6814714911	125.6777784884	95.3606133087	124.7424743527	148.4081952983	84.9764774595	156.8832179059	72.8890221278	89.9421421325	139.7725982381	93.1391522228	102.4892071387	91.3509464878	124.2044293722	86.7265416944	64.4641021561	84.2950558611	143.9002190337
Acad8	239.1942556536	225.5065270677	192.519733499	226.9447185569	165.8897819225	160.8114291301	203.3637802139	133.6696749273	144.0543382462	154.3065856447	157.497707644	142.1818641161	146.4117656046	384.7233390689	344.2578141017	350.3136240422	367.7268446618	184.2211809236	351.5965493783	302.8375489991	408.6140752468	350.1285900775	354.2048864071	185.9894195913	262.8202625669	376.2991161028	313.7925720722	410.1797058946	424.4066470008	217.80477642	263.5350263649	429.8331354487	409.0544747157	282.4823488711	337.4884371144	404.3729571424	150.0695558382	204.4982238369	156.73586293	162.210990026	206.2768304305	131.5338430161	172.6240978488	146.5745971439	136.1667189159	132.6654403118	100.8628955395	123.0506609964	305.3568572425
Acad9	366.378635556	331.2180917976	536.5345279192	394.4934309739	609.145701936	180.0701198578	332.2646233333	167.2695100162	206.9475702842	218.9206873634	167.2692514951	142.974938647	165.3167358839	581.800162826	279.7119049773	379.0502776548	646.7448313177	325.1512651842	316.0543407911	352.6761641173	676.0187028072	523.9961985116	485.9177422111	564.8517520573	320.3118642598	375.8471665067	424.5798538522	714.0251314509	618.2222067384	231.0765923953	454.414453993	528.5335937716	496.1576111064	519.8374799205	493.8372476882	527.8358719387	245.1027400747	338.2248461094	264.0434891201	204.0012422591	302.3284722705	256.5574247418	230.8673094454	293.4945871643	300.8999151624	213.8816129496	138.0960339117	233.9284970824	501.3073446889
Acan	42.8913653154	42.1745878964	41.3677606056	38.2884891775	37.6682020242	41.8258271827	29.4657542451	40.5603329451	349.4703325373	28.4990085089	60.2854517428	125.6090379004	34.4232642267	46.7725157254	45.6176148919	42.3035424012	40.7061023412	29.3175507971	34.9916073767	44.5798774759	51.8305561787	44.1495086221	73.6424017435	50.8242340061	39.0690318039	35.384462761	39.612004853	40.4686429705	41.3492460404	40.2075981561	46.0327137612	44.6132721018	34.2758088445	33.954052861	39.9054568919	44.2352041541	30.1395522447	34.8336087978	61.9377619702	31.7658435096	45.1714998706	34.6294990316	37.0544282567	32.0182045951	29.8829141153	35.7886632144	23.9785803567	28.4376199807	49.8366242333
Acat2	325.1124975442	376.7410165938	387.0294976129	309.1153481209	312.2717742969	221.3281946781	269.558670656	181.3783775141	205.7887083461	209.4168857064	247.2292442742	237.9175755158	202.8293643992	316.3901059524	265.5600964339	259.1769779402	220.909256679	343.4028354662	302.8118629356	317.3664280643	330.360816809	274.8506813007	341.2622248104	299.3603057936	572.7263415313	330.3587408725	337.1493582911	382.8697008055	300.0426328982	404.4373765629	431.1786138997	375.4122036266	425.1586712744	436.147574059	306.3461864257	260.5285667988	255.9748965596	326.4669492552	224.3716972795	246.1993222802	267.3253869542	240.2715968646	348.7647283076	253.0259239311	270.7954531543	243.6555792182	390.5563959858	270.0361703136	463.1406455639
Ace	200.6702572529	192.8206275584	360.305067583	207.1500883804	305.1269895944	258.4163034999	414.5205847598	278.8024922945	446.8617741158	580.2135085792	304.9424640333	686.216345536	568.8005869683	261.9103820551	260.3826289355	235.520947146	308.6965737316	168.9201050555	307.6042026874	139.451175489	229.1948473583	371.5167915262	328.23806714	322.5486926841	197.4787866825	240.2034033465	443.6763564121	252.6753369349	214.3523829685	374.1716511853	258.3590327132	237.9220255417	171.5023230786	306.5644851114	356.4307592279	274.7611987327	260.0127845577	471.4527701434	263.1808461529	413.1494131742	386.0967379387	518.7786347497	328.6843273289	321.00368058	530.0707585699	426.7439051718	484.9341755319	532.4826285467	256.1283503525
Acin1	442.4787417679	391.6571247068	438.4722470148	302.9431180229	412.21790947	307.1754659461	446.1284537311	349.149335805	342.4337655607	412.8059641067	319.1142767349	224.5248352495	360.2895265633	297.7137682907	341.2634860334	388.738164123	317.2331919136	488.4764265267	341.332392197	418.4650141565	329.7239020446	352.207595429	314.7695504315	306.4514274948	283.1972734501	331.8599806225	287.2301315535	298.2217099999	318.7085591747	234.5657037189	357.8006172847	324.0510335198	277.5304770516	297.2088653571	331.1800596904	285.8882235543	539.505393276	361.3557074072	433.6140060901	449.945496851	330.9063574512	381.4530713191	438.5435389978	516.4548971536	415.6084232563	401.1639148934	279.2518293128	390.894118325	279.7543248153
Ackr3	179.7900844367	265.4610317359	272.185489906	229.8054517902	284.6106473087	2250.669214518	463.0579350559	1473.4708432616	1095.4842820728	644.716065006	988.1000515396	1895.5788637998	633.2966563208	51.8481854558	70.9814725782	75.8662300747	55.9698531512	172.1360310176	58.80989152	45.5027076685	89.4589291141	73.0315093954	141.2421254298	187.9137916256	126.6094738716	69.8733564557	63.7867764217	45.2435760777	59.303975365	130.2205166517	45.7793384643	83.3904663849	177.6873840428	115.9761182988	98.693897078	66.4866070117	289.9497956402	326.8711115832	280.514108966	438.9757371837	211.8269090018	339.6673525998	42.6415193988	275.3463169014	492.7263813089	660.205034446	494.8568905602	625.7973916266	53.0658692075
Acly	2769.0186657282	2775.1077956736	1842.9349046853	2970.424276894	1941.2008445415	1322.976153139	1252.5755406203	980.6457138902	1087.4477287994	981.1452518101	1430.7377675155	562.4798422886	776.6901068375	1851.5240157688	1965.1398900909	2072.3921489243	2030.5580427265	1329.4774567712	2276.2042111367	1904.688768605	1997.2657721818	1712.6690215444	1917.5395444341	1335.9508487687	2182.9759336261	1801.888684854	3299.4932450437	1727.6543038017	2221.5247741332	2955.0169366844	1395.291966325	2172.2982611688	1751.911068893	1661.7405282287	1879.8334033329	2024.8247957816	1381.5936335909	2648.8793138261	1001.0402923208	1897.3053809327	1792.3204535294	1088.684593873	2878.8851122012	2824.7761909072	1255.1095746767	1036.8221567793	781.3902633414	934.8606146309	1745.210845699
Aco2	1362.8829988203	1382.620847619	733.1620238472	1222.1582295721	660.9121146936	441.3777775481	848.7016582246	522.3004815879	654.7784464122	428.3966177139	314.3269814894	402.5636752812	443.1668304796	1231.0816495533	1319.9800590963	1009.9950588387	1013.7812754146	661.6864729074	1561.8135865214	1554.5469880372	1512.6634854615	1616.2628546709	1019.9196183321	415.4569526339	1413.5626644615	1372.2772448441	968.6191982742	1153.7802211704	1492.5095326967	1196.698099674	1363.3938600814	1252.6018507361	1341.2677857741	1151.7172307807	856.3876645425	1309.1205961378	537.2174423484	690.774346678	752.2777732835	646.6577201208	765.4690285075	286.6500807019	930.9359431928	842.422520149	502.2499376218	659.6048571116	318.0142038225	631.4173268389	1214.299462227
Acot1	605.0420102355	730.9858258576	1328.1864101816	753.2518871351	642.1863177019	270.3974669276	914.7293976477	146.0858969756	-22.4551985045	163.5588277211	6.2999876474	33.7171927697	595.9923667726	1776.6667686189	1772.6923732992	1248.8392818978	691.7459857112	1462.8991347212	3257.071158876	1707.4289061417	2285.8110229105	2004.0203246998	1532.2436003984	975.8253117589	942.394603299	2297.569825003	2400.8299241388	1783.2436755772	2450.6882804639	626.3252482497	1305.3122369949	1362.8229839573	2506.6379480379	1003.2167746654	359.0043364018	1873.4767505243	1072.7620326905	1610.5120825532	446.3428266558	993.9484649036	1083.8454971468	1249.2187242565	1148.301426623	2779.4828764438	2094.2895685765	1102.0862444598	476.376949381	473.5422298338	1620.0883593172
Acot11	135.140842269	148.1117700392	149.5588686718	185.8513476283	126.6021173589	97.4549946659	97.4226559554	97.7148130953	126.0084292104	120.2274974486	97.7579156529	121.7569527246	114.8986571471	120.7447697944	124.2113550535	114.0670523254	118.9703637114	86.5832084882	109.0177975247	91.877709655	111.0080227963	116.9454178246	116.2958856181	129.2822538635	96.0791135433	91.3778056957	179.9194696023	99.4258120279	100.1423952709	182.5925766571	117.3518376856	93.1841141171	89.649264926	109.4904986687	98.704726106	117.1897536036	104.3656637509	266.8079753043	131.6122033925	166.0371768133	176.3760431796	137.5544762478	200.888370365	99.6778695171	125.0726775743	124.6601499749	158.8821146711	140.3636666102	109.1626434163
Acot12	59.4936944221	71.9695592912	64.3871422522	64.4241507903	67.170509012	44.9500043748	54.1653985227	70.8431722778	63.7276347887	71.531698263	48.2202077116	98.1498645548	48.3022641707	76.2438102916	88.5007421621	65.4412120091	91.4103664716	51.6600459213	76.8800284427	41.9670910755	67.4494909744	85.5119586181	72.3197871843	49.5532249275	55.5678293749	66.6265773501	67.304004559	68.7990951505	76.9392828183	91.6940815447	68.5482796174	69.6058565094	55.93253058	65.7399944167	73.204388846	80.9553645105	56.3068096777	88.5972881039	69.7717894454	69.6041896927	80.347234767	71.0160466841	77.9054221414	53.0098296448	73.7269188513	68.1504037215	220.785108321	51.7840174306	69.0199744644
Acot7	318.5101537108	287.0611703459	407.0361533437	214.5192295043	305.0855965573	1040.0684124731	441.5728255899	754.5642375256	650.7845143264	772.465218604	693.506025284	856.4589775983	514.362571372	400.4402885712	363.2712916075	460.973544657	196.4313001674	480.3365894636	320.5275646616	556.0745724219	511.7313968674	348.4967931467	444.3635245251	192.1517526063	490.6915806383	579.7301141198	185.8261641071	401.6049578658	613.9394354676	854.2865019327	675.5580166334	339.6503976262	352.0796064975	389.1029576858	266.9852040743	428.1121724467	478.1301943907	360.1964328874	669.2152002055	449.6905333487	440.0919275102	469.6716044186	270.5852231196	417.9286486083	462.9027852925	674.1099717208	202.8747841477	670.6820941553	671.2209714814
Acot8	244.0539455656	242.1503309341	242.9902237714	313.8730487092	233.4221207178	183.9849319978	202.9155833678	159.693190221	179.3625276356	169.7973098031	175.0255094433	119.3058763041	168.6207596861	377.9653661808	308.5047544532	288.2231339148	252.152047836	263.6751103297	251.3322407959	323.7030220176	355.1272679918	297.483643625	271.8436463471	184.4803474334	361.1059813326	335.1757933755	260.5044465399	365.4798783904	348.6700550718	670.5673011281	271.7822148053	315.6867463864	347.3407196843	234.9184248646	216.5399514633	332.3381982759	212.5847077515	185.328566422	224.6366801591	168.7136494009	213.0598474642	193.5581704249	180.3896824831	239.7930764903	206.102586303	162.7370914639	139.2578159361	177.3527615379	410.0267334486
Acp1	78.135590855	112.4980687952	83.5379050874	103.4494328101	91.2429891387	91.1799490263	59.7278612477	73.3490012481	99.8758355016	108.0941805982	83.8820069621	132.8144194933	87.3030489132	114.05606742	125.1829316499	105.5002096927	140.5400396593	55.3436807518	117.6592495842	92.480345729	131.0029614425	96.8354187914	67.8974266279	131.3503692917	106.9539512013	136.6877337897	136.0632898827	98.722411455	120.7065145092	146.9348696709	138.5466221786	98.7967336883	115.7227099114	84.9520054678	90.1591975775	133.4220656765	70.751813911	124.0285182033	100.740239051	105.0374603265	167.2093337397	88.1614319886	118.176250956	54.9739020029	83.2617168812	86.8546046948	181.6656617332	72.988638968	153.3790063081
Acp2	124.3799045758	98.4740457613	170.1271660172	85.7118356093	113.8522948901	209.5804746412	246.3822520058	213.9489143554	360.9633779321	356.8356370251	218.9197427559	169.6058539627	211.6536787975	67.87559285	75.9969656158	83.6535726614	66.109076403	83.206459621	73.9717920752	91.0972964817	105.458847486	121.5074095468	79.7765723728	78.7449370172	85.9300232444	81.4066945565	85.6409931078	73.4603890939	76.6905170537	110.3352244206	83.8742886387	65.23556016	76.8292893922	86.0323426682	109.0978631655	76.2621751923	144.2600832192	101.6526339606	167.0775477947	209.3677538144	100.8941363039	302.5012349117	102.0946520803	190.1220806215	246.5468048827	302.3034137251	220.9424262763	148.1604413099	81.8431846631
Acp5	698.5596512831	544.3614816819	869.9427798843	687.6033297612	803.9019890559	950.2338231901	838.2708062007	2409.5290416557	4208.6936704071	1148.6841502583	318.4080033745	3520.3706379297	620.1310695273	525.1127287746	514.5892759426	709.6659640339	419.7101513942	478.0239285976	403.9504485339	654.7333786168	541.8930224674	568.3725178021	1422.5160519404	580.7942564518	640.1434226871	619.2278027553	583.290160514	550.2906018183	595.9718955381	601.9627151066	647.47440297	602.6719414913	641.6431966148	676.4825360946	605.5104250104	613.99839293	812.08112506	683.1130301065	984.4556046312	572.1776929576	771.3876128966	1869.7233235756	782.9607203096	975.2283519094	1040.619254711	1688.1424037954	1289.0798905742	882.4370424113	517.9870993474
Acp6	357.3137313834	328.2301655105	280.6238369679	291.2695862466	325.985277301	183.3878934224	266.3152814086	170.8320664581	189.8308528093	118.5973623008	69.2388499902	125.9597293832	298.2946503546	482.7295777167	383.7184517749	475.259249146	303.4812306564	321.7916755611	296.7414476656	432.6610041669	405.5981720194	342.3877146793	386.590580172	319.1477171672	300.0023391082	449.10082448	326.6098387558	447.036621561	422.7454082737	299.8361153236	382.2286403525	413.2066098051	438.3639253891	330.5038476187	425.6925824577	416.0045089935	1154.2434162227	229.6283946319	247.3308951137	204.1183608739	302.8082943348	279.5179091176	232.0884379284	551.1267770122	511.5803532216	573.1336175223	408.5259358114	196.3999342941	540.9105561085
Acrv1	18.3655009477	18.9642877624	15.4223558259	18.3255887532	23.6528485687	26.3615208081	18.7498409582	24.0446699478	28.0120643131	23.8632228737	31.7821037699	30.4315595289	27.7989922944	20.5823807263	26.5011590528	21.8852658563	19.4012141447	12.2492235484	18.7419909776	13.1191300565	26.5304065417	31.0771221418	34.8940852378	48.8151727989	25.1216799804	23.3438255527	16.1086571797	14.1920023767	21.7079513615	27.3200048612	27.4459815031	12.9485495639	24.0591983891	22.8914814528	26.7950145078	23.2313491728	14.4423959807	19.9846855563	20.8621481043	22.1755491647	25.9847348967	16.9120821656	17.9941599842	18.5501524828	18.1960436743	21.8936110916	22.4357591015	17.2359118872	30.3760643036
Acsl4	1185.7007721827	1324.2542997638	1330.0724483781	1290.3002601517	1200.2561342535	1478.6896144895	1138.9856515266	1321.2581732813	945.0859526782	1104.3530579775	1043.3116262441	1333.2273849147	1182.8478442187	613.9707168471	1021.2143878729	1156.9052676862	1128.9308454873	859.1815277323	1069.2452178613	609.0789806277	671.6935735474	950.6600660262	1307.0563526619	1067.5636313259	1411.4841050719	661.8895409205	773.7445747776	697.9536354894	609.7632984982	601.4429185166	668.0390278297	1057.4984123894	762.3691070617	1747.2129523141	1429.8389877614	664.9640421512	836.9991419051	1486.9690659631	1205.6092878053	1121.1671818389	1252.9612051839	528.3692612439	509.7667939569	818.1036513586	851.3891860576	725.7668118871	352.717574506	1678.4167535125	1049.2880556047
Acsl5	1376.9345961152	1337.3612986416	1003.2044523	1438.1909687055	1005.6166014542	1196.5710667684	1386.9197442246	1146.0105835702	694.4880583976	1190.6682010923	1269.9393776869	1256.4729153397	1386.1133432889	1103.5923738569	1375.1594105737	1316.8923448914	1993.48321789	1195.1149491906	751.2132242998	1609.5160012437	998.9058783891	938.7228022707	1453.8915099899	929.7844563558	1297.8185013061	1445.9653423246	1212.8789205901	1315.5730531396	1314.4559876303	1443.2766292501	1493.3380233346	1431.14543844	1301.1859509114	1722.7866245409	1576.3916278445	1019.5053028333	1390.9788340475	1287.2851993262	1334.6604611112	1056.9647070779	830.0228739814	1292.0105790834	982.7744366652	1146.9545454944	1028.0227838149	1119.2851964163	1325.4600450642	1229.3785996434	1273.1826172247
Acsm1	18.7145235576	25.4520955593	18.1988315432	27.8937997809	26.0599252572	29.4664174602	18.6952506323	15.4227567466	28.0997369308	21.9901967446	23.5130099509	21.719469773	26.6030602782	31.4824530432	28.9445471646	28.3683746235	59.0478668856	24.4102662494	28.3531095529	32.8610902234	26.5216318822	22.6717774303	27.7713811877	25.2543215201	23.1741375554	33.4759412321	27.0018432011	25.8102616797	28.2175352113	22.5910549008	38.8219623938	28.1156715229	25.1294283358	30.0787726407	28.2240438899	31.8859202873	22.2781754863	27.5225322469	23.5476638893	21.9570014555	29.0778398667	26.0533820191	23.0447133325	20.7382098858	24.6596092666	20.5305247896	24.4781927691	19.7827478385	30.1422697156
Acsm2	41.5648921616	40.5631704875	41.2704889795	27.7298717904	45.5557958721	40.8313122181	27.84959269	30.8790458553	45.3922968004	25.9946228974	37.8288201611	39.5520994546	32.1160296613	58.240405574	50.5531101436	40.7985815274	46.4794617564	32.5245203804	33.3559532328	23.5687490873	36.303649675	38.4594515103	40.6997023049	34.0609027755	35.8205635798	27.6580128864	32.6335726022	32.298068825	39.5723725867	43.371187633	34.2382209854	28.7426256093	35.1260129437	32.5971641937	45.87321989	49.9885419421	32.8236260902	30.3227191069	36.8712545705	45.2754652279	37.021587053	51.9486162428	45.0230175174	28.3061259542	32.1491434247	35.029503793	95.4325213145	32.2826247834	31.5968132464
Acss2	220.835006433	259.4302305256	155.2345732329	675.5909010647	257.4543453353	76.7125468496	114.8515379346	58.0902342926	70.6978461835	71.2232871928	72.6492103645	69.4150159087	88.8793883632	266.2885533353	295.0415443183	151.0898708369	128.7096876714	222.3054224853	634.9642436791	308.8633966229	397.5696017151	300.6919445409	280.0260308064	122.0042000958	164.3267502045	443.2775766351	438.1962486605	419.228992193	442.2172121028	2832.3981501216	290.9098355457	307.3315581673	336.3296593727	134.2775725925	331.9487634283	287.0313848128	107.6525274087	273.7914755619	71.7096434178	153.3878862177	291.0914883129	271.3623580448	294.0471046836	203.7914136475	127.2376830828	110.6369988763	113.8840365651	114.6049731443	332.6886155891
Actb	9655.1283723967	8787.3542693342	10301.1680053535	8629.27105997	10103.3414204414	16009.3852049912	15434.7062535561	16635.7881749803	17498.5685606352	17545.4010121891	16764.4140376168	17463.8294280754	17173.6476693583	7957.3764516069	9780.9526889575	8784.1506903674	8760.3629340708	11360.1664279499	6861.447267413	10152.7910978256	7657.0490283478	9019.6599366814	10545.1655768569	9782.3857351301	11409.9980472921	9968.3843819522	8280.6116564638	9215.6051179888	8938.3075740316	8548.0446013862	9537.2229381083	8341.3125886602	9887.9803268065	11276.7432530654	10034.6618730528	8518.9914145538	14927.4378920272	10858.9093813327	14321.8918430842	13244.5867027424	10476.1150595434	15732.5345549005	11784.2367864147	12235.7157779948	14307.2328513088	18559.814496976	13529.3178058785	17375.9688445787	8083.5789510426
Actl7a	37.9427248187	26.3524164917	33.1866668969	25.3467360865	42.809607292	37.5786056487	21.3759425931	34.1145466467	38.2967639935	36.3091368721	34.4889763099	39.1240979871	30.2053196996	36.878078896	31.7290558347	26.7209066263	36.1090764792	31.5822660357	22.6352983276	23.4719672191	42.2763465606	41.9877341319	30.4789021343	37.0358010708	24.454290907	37.1588198103	37.4075402908	25.2813723263	39.4182588933	43.1037761243	28.2299114245	32.1787631086	25.9176788619	25.9050188838	35.4396524266	36.8473852687	23.6908458453	38.9600543716	35.0746642147	33.401674513	42.0209386161	33.7485378791	28.8934765849	24.9301487114	30.5466241447	29.2586370173	39.3214351519	23.0379126909	35.1431004333
Actn1	771.0383509569	634.6823879249	1028.87184379	873.4439210941	1076.1078899377	2932.9562698393	2032.836792395	2989.8938505851	3983.1410213187	2829.0301740814	4213.7772460079	2099.4893816973	2480.2860164879	748.9933317826	815.2101819836	1030.9883587786	782.0779923704	1368.7722017493	740.5330248033	989.540196841	945.8395103533	895.7062628694	1163.2382006435	1407.2347392504	951.5754991059	874.8801244889	678.6497307173	844.5109593032	880.7907048647	1145.9496322488	1036.6041186895	830.9146430532	964.140703155	913.2430364785	826.5754733808	832.7392942784	2450.0779249489	1052.86996216	1614.4887415053	2142.9370685672	1329.1112710251	1685.7967624421	963.0879172095	1402.3882595158	1588.4201619083	2605.9253524899	1347.3719159783	2680.8350503601	869.4203621836
Actn2	108.0027677431	25.4657098597	51.0788066981	28.812089202	395.9422224287	3.0625573274	343.428590075	-5.5247492704	32.571157162	219.5774614523	9.5422660107	38.6820819769	343.2161961605	36.6488212601	52.6169655798	51.3163734152	95.1381314107	9.3426763368	176.1092556459	4.76163294	43.5112488262	51.6451890586	38.8574659266	22.5205539729	61.7332685354	28.2765658402	12.2515399537	75.1888059626	37.2319527961	29.8719261006	33.7314465142	58.7146222939	37.6692904479	61.1016905219	140.0068343379	47.6243123207	60.8468677249	94.8924290805	19.8847415612	138.8723389932	19.2021295732	18.204339274	26.9336102247	87.3887427994	170.2271948015	247.0451105223	82.8276990711	569.6006783224	63.5351469324
Actn3	161.835957864	55.1754896895	104.094347966	45.768352036	390.858851528	47.9541084325	1264.4122639623	49.0531649999	56.8655429498	238.0812961331	46.6619770493	59.9329738969	338.4801785315	93.6137581096	87.5872427056	81.2567193655	51.432727804	42.7730105513	427.4662545102	65.189218069	72.6937515725	64.9214510025	71.2854689099	78.0088448988	59.6553444254	42.55361275	55.8265294465	153.8233088604	67.1896275292	110.3546558095	63.5930800711	57.8659211881	54.2206111881	86.0291169679	310.6622127101	65.4589452119	206.5514864846	234.1346215865	57.4511250428	59.2079087156	68.0805031885	66.7932673492	52.9584270446	392.2485333912	346.1530083808	382.5439424837	53.8844416528	954.7982853114	102.1728586973
Actn4	2135.2262954926	2011.3161773957	2234.5546539661	2037.2752398991	2671.0430360633	2315.3639076661	2304.3323247574	1899.7456943355	2166.8781743836	2592.3244820174	1761.3177864084	1789.4799168208	1799.2375547477	2088.3918909374	2091.423700942	2413.5696822041	2548.3227856819	3071.0990939749	1787.0577330792	2084.4861818881	2153.36998861	2813.785780455	2212.4121798089	3335.8364238112	2944.871611363	2103.4197230136	2104.2279018977	2271.8799917932	1974.6337273632	1993.8367856505	2259.5928368071	2167.4464950862	2177.8400307601	2561.4894010273	2751.6173919393	1880.7205367766	2494.6195281091	2020.123127194	2816.8517934562	2237.3465503395	2678.5040271013	2047.2300076189	2438.6014498435	3287.254878878	3760.7914310134	3125.8155872068	1591.2228631728	2307.1126575986	2653.3222354123
Actr6	128.2379188183	160.2200621074	109.8823772847	104.1306777807	194.9612860467	158.6318172678	112.2033842959	134.7871265451	136.1716960839	97.5023823569	216.1909219946	145.7904325209	176.5265628827	194.6239125051	179.6400150338	189.0566735635	177.3427934348	171.6823839705	92.0516753558	219.7814935439	193.715252711	127.577369011	157.657559096	242.6521327411	195.1984076074	210.3619381297	121.8421248141	225.5742943913	186.4924267135	61.9795559474	172.8710316785	136.1699197103	149.6546820921	206.1652349274	191.9242832353	181.1600057425	127.181187198	100.030680986	130.4711130767	84.374002111	157.482425118	81.0866723923	90.7269625918	113.6097368757	99.373037569	80.3873283691	70.3080161213	123.2645797968	147.3092832947
Actr8	290.7242282832	348.9487818374	228.0012194488	295.2643592033	295.5410879312	228.9564335881	245.0786553285	298.7729969721	210.361335395	199.2518503541	257.8917770242	221.3793523572	322.2215738687	355.8412976287	392.0094031513	372.1947990801	411.7665827986	431.4147948122	438.8977539812	417.5513058059	362.3061342482	322.4450870231	312.6219819171	350.2442139765	310.9970007985	479.4883328054	356.256688638	396.3512178637	398.5331992517	122.0377079108	373.361988879	341.5540842134	436.2165334009	390.7696112003	396.8807228008	372.4659895817	290.5809119258	304.2320892249	217.1268500667	203.7114391316	309.2339053405	204.2125271663	277.517633025	318.6859543373	171.5047598777	189.0408560208	162.3003200611	200.368182134	416.832070784
Actrt1	46.9800220579	41.7778888746	38.2504252269	33.471926727	38.5183097059	49.3576933686	38.5890246141	37.7571773479	54.4292933793	34.6665944487	37.2006186513	48.6700839348	32.0148883555	45.8717640988	37.2557110872	40.8554693195	36.7158724564	23.6167625081	31.7932843866	27.6596276864	45.9026964761	31.8954639359	39.6130541742	41.4843792984	39.6089889296	44.3856607348	27.8554535302	39.4264849248	35.4902255523	34.3704355508	42.6251061443	44.0021990214	41.5237074862	38.8741079916	49.5936126041	50.7314968158	36.3561955221	34.0685383478	53.8541235201	39.4896124716	49.1256218357	29.7573390742	35.7068214753	29.5786190979	37.3977812643	44.3725550207	37.5269148363	31.7021828314	40.7692417439
Acvr1	242.9569638055	222.62544904	101.5524480404	188.8393370974	184.0687625031	448.2696341749	164.2794129718	412.6678103247	366.749581667	314.5277075145	476.8056199554	492.5528230617	527.7498186144	76.6306735634	107.284831485	169.3276973539	107.5355046125	192.089152921	79.1600584128	148.0402015271	73.6920605494	61.678346321	184.9717094053	200.7502996318	225.9225534214	144.1217817688	77.9990411733	70.9542837331	81.9524182483	69.5172639157	147.0162933659	126.4983284861	81.2527051174	161.4827198497	119.4381268901	111.7312297909	230.4685490826	107.4750307044	260.928934422	159.7236689038	196.1692806095	132.3549420361	150.1111492163	105.6981790353	207.3108185361	191.8440468875	33.7183762972	258.1544248983	140.8885212628
Acvr1c	26.3436288073	32.2422925598	38.6450514707	25.9799287837	24.2849211129	28.1172328803	20.0315620357	25.2513322968	38.6158779364	35.6598844159	26.9541348654	53.3408630557	35.4395768489	49.9074116624	28.4014860967	34.1817750167	35.6287456609	23.8918036504	36.8367094816	15.0010098214	54.7794405585	34.0546044741	36.5532057397	30.2285367217	44.3148881916	29.2646207754	27.9394626414	34.6383882256	35.4148755216	46.3253421319	38.2850488028	31.8805989257	28.2237402991	29.9049122323	34.1386920772	34.814062333	23.0643035595	37.4896248799	32.1929264635	48.2497605522	35.6997760447	35.7613305772	38.0230008329	31.5604515534	44.0793028746	36.2260989681	77.4214436539	16.9650777468	36.9539124657
Acvr2a	273.8035123703	226.895579679	221.212892521	357.6978316136	244.1217230554	202.5151193082	352.7785252048	209.3569860756	104.5779293713	235.7960865356	254.6575068269	99.9632907295	316.1220862668	77.1712105864	104.2842894911	180.2549818051	172.2890680386	287.7860294417	116.4362676119	131.8262917628	91.330318046	97.5724539102	192.1157354868	131.4980654224	208.0466614389	90.2641054024	198.7475003971	112.9329256645	98.5726662547	482.7793961543	87.6836276041	152.0938369485	62.686745025	237.9568286077	254.7422807611	57.9810398305	277.7022502662	217.1046627411	202.7416443521	296.3770798695	216.2429634463	284.1843504533	186.9667213195	238.0884308295	455.4442953273	268.3412518021	169.6735330824	274.057925243	178.411851687
Acyp1	48.1873588587	49.0218187645	55.6447167095	62.8824637831	58.559813629	53.138973059	66.6034687443	52.9440925242	85.3807773088	44.3822740118	85.6149072162	60.0430847963	38.211411136	98.0206555671	84.5981668075	95.99736514	97.0962422068	62.7016011462	49.2515047221	90.4959380298	122.9682501553	89.6804074209	78.7178108752	56.4301663872	82.8394900318	94.7692772324	62.7023027849	99.0306665287	94.7759862301	69.0768117212	78.2291964643	94.6731673337	85.4384013506	85.4194057123	100.6595194876	95.364137644	49.5577893878	54.2889695393	47.140387791	47.397782046	59.7698875153	37.9076378852	48.1938734091	47.8922667123	46.8939175454	43.525667652	37.079041512	46.5874474833	122.3892485363
Acyp2	242.3957453403	162.1753615889	153.1107259803	244.4770688845	477.3130344046	181.3122023966	265.7217212142	100.9522880396	64.5686862391	113.5105849103	141.9189713799	144.2132439659	246.3944181569	131.8468045784	135.6648817775	167.6574514918	254.0159624109	195.6681201509	84.9812953438	151.7367318859	171.77574172	72.3632332049	252.0688811151	296.1346326824	84.9682943335	104.346172465	280.207595129	182.974551061	159.786876036	399.2600456576	105.2030485059	272.6714097803	93.2200108884	297.6651775707	299.2994941355	184.3122844011	173.3724338392	235.4942164432	179.0645100488	139.9636590999	249.1224693917	107.0355026556	203.9753043964	144.2683181236	173.9312240863	186.3858291039	84.0739783104	308.0557460155	88.5657440602
Adad1	6.4540177673	6.3666509356	6.8305762351	7.0809216038	5.9458171154	7.3669962426	6.0014440784	7.9666517829	7.6843381694	8.2874692364	6.5905260579	9.6115582267	6.123975995	6.5634677909	8.4107967804	9.9625446115	8.991295846	8.1723960991	9.1694002118	6.574527241	5.7669026578	7.1518426428	6.8839948259	8.2108680852	6.3694080229	8.1432289988	6.9831073553	6.5830561204	6.2397124936	7.6938421286	8.6973986243	7.295502172	7.6694335506	6.8505016345	6.5385397576	9.1297665824	6.8018770089	5.9716404071	6.5369622103	5.9893429858	7.2358594903	6.6717100562	6.1004393976	6.6343144636	8.1209090186	7.4956112555	7.9397246979	6.0830875861	7.6734734048
Adam10	809.2224126302	732.2300251729	1015.3920565537	713.2639498461	946.2615542296	2066.8901699433	1251.9038356618	1410.3184903464	1735.5292740834	1184.353324844	1470.6235949303	1430.8708129259	1475.8145731485	715.0364977687	690.1310453006	910.4860246917	667.9037955779	671.187141221	671.9260870578	1208.9658902588	747.6330882356	734.2796202089	863.4747247961	948.8678199337	803.0407911272	842.6248309565	708.9002779108	1176.1261001975	1200.6815041	648.0201804458	644.9001114299	666.6985978322	963.3069851036	809.5756092103	613.5518477048	795.2962315003	1345.4468650552	548.4967570376	1385.0466439809	939.6244297237	760.4263930292	960.36759446	835.3354430105	849.5797754447	1298.0755781309	1447.579178708	996.0177096157	1584.2103479543	560.0195594887
Adam15	710.2254721969	742.3572228513	983.3958637758	569.3328273897	950.1867707182	903.4181267107	894.1882846103	780.5425648921	1111.7073886089	1134.7764520147	888.1044676532	1024.4813952561	963.4765212654	1120.0168003264	1037.1947316253	943.9017726429	959.736080599	880.7056217944	997.193133002	847.4394769464	1076.6333392858	1179.9060896081	942.8605429595	1452.8038416231	854.7074307757	933.0063599073	791.053828778	873.1299812811	821.2719721935	899.467508957	1092.7927005769	827.7375814808	947.6540045976	888.3443119138	895.4640421707	1112.3323513553	801.1858616788	844.1504686936	856.5860843538	941.2022668688	860.7593045961	938.5509076838	746.3603019985	969.1095196696	1184.7584840051	937.9746992138	717.7183850004	948.4376534638	945.7484225638
Adam17	240.0025183225	213.2478165253	180.5835511237	207.2730746556	246.6392408663	398.6809015614	385.2180368349	670.0538666238	464.8997417898	395.7707698375	441.0610293055	336.6153189469	460.2336448269	327.1230726025	387.2534676705	347.4400277057	192.0548982998	375.0772944034	110.8384040727	353.5065905644	204.4719069417	166.4321475562	255.4966308812	304.0712269867	278.5344935749	387.4965055118	192.8472479468	321.5154538734	338.0429617349	341.3577829387	275.9217068233	171.2733880764	348.424818126	285.7971137932	257.8566814479	260.3441033727	266.2722171485	234.1764391854	217.790192413	152.6637744957	495.0831926352	707.9822659222	340.0650552689	177.7856532523	308.4595278905	309.0687839455	435.798829933	510.5708839341	294.9707463222
Adam19	22.8120022917	26.5718389729	109.1884888865	7.639501908	57.830297823	288.7614576972	97.2623567571	167.2178906692	273.3467770501	246.7086780303	413.7826343378	103.6868767412	138.5617876391	85.2592904308	61.3262625123	55.8511236994	86.5619912367	29.9973084289	110.6787551986	0.0893820461	77.4394893367	61.0660937777	81.9379396884	94.4525515932	64.2737115603	46.9197143046	45.798281456	40.0984578435	55.0411114345	56.3799103698	39.6299125431	79.6329158369	59.3293889515	34.3640122366	76.1024492637	70.7483021157	61.9120093554	52.2794297782	82.9642475223	40.6890349964	58.9901327775	124.42103349	45.7695984953	38.3809832755	69.7154584742	73.0338187151	69.1820919128	53.2269518242	90.7252715784
Adam1a	268.9253144301	262.7917158438	233.8757288563	242.2756042181	305.2815789109	323.8657813024	259.6658944103	337.4375514003	289.0918165762	260.2702967472	306.5267022598	231.7961137335	311.9419512244	172.6344702244	206.2160647714	209.648526623	227.4993957483	251.7392354978	214.9296934767	265.0552702678	179.3342475068	168.510725965	220.391028045	219.6183926852	219.683492681	208.3152216806	213.1293975729	203.2223826073	204.0804840497	167.5917891216	203.7793338963	232.2178461651	199.9156471125	240.9497130787	242.8002424729	176.0751607126	323.4898143309	243.6799625024	249.8653729169	238.3132068266	245.8034313479	260.0325682092	243.7357744917	306.2629232532	235.0703404592	274.5942158882	245.0586998966	289.6717276215	208.1495397848
Adam24	8.7278358054	11.8282485916	18.9240466603	18.7873883573	8.7732930463	10.0967585706	8.6487840459	18.4403991577	14.9931328607	17.1836643994	9.230047176	27.5643813336	15.5350105047	28.9747731538	20.4916950693	21.7334561263	22.4611678085	14.1540908186	11.5640296765	48.6023795164	43.4787692158	25.0907008771	8.015306982	14.8559024018	13.8877745917	17.5263521386	20.25767259	16.6312973828	23.4232877157	16.4593782265	20.7739465562	15.9003538191	12.5896652345	14.6375150447	15.3181650095	21.3055896243	17.191244181	15.289246983	14.2321205975	21.1196148545	12.9878063363	42.7228814111	29.6213232078	17.055024842	9.3009950439	14.8865604175	16.0271980551	18.6110878991	16.4507711819
Adam3	14.4107085476	18.3862177123	14.2823857705	16.543895921	12.1136345938	18.1269080877	14.6057516235	11.9034452389	17.3147548255	13.5896403883	11.1600821797	20.3597399919	17.737415261	10.8301250155	9.3957035105	15.0568659352	16.3940544576	13.145162968	16.3320692802	14.0962711183	12.8801291389	18.3098213635	13.4359503347	13.5146488302	20.4361123442	14.91669083	19.128476748	11.5579315905	16.2742965431	24.0286562241	17.2804528959	11.0307015024	20.7394064549	13.6383405888	11.5374928292	13.3372734952	10.2512463705	9.6692491963	11.4002480424	18.2034260301	17.4625630965	18.2843398486	8.9453224465	15.8673924844	14.4396430802	14.6341778628	11.2817693306	9.8563012878	12.4070196314
Adam34	6.9974324058	9.554509761	9.5862295354	9.1654551773	10.4699481832	6.758237319	7.5743862549	12.5309887	5.5690489994	11.8994172933	10.3070993683	17.4755664563	7.7387763249	6.1970963158	8.1209029778	10.4256292616	9.7523286588	7.5631783039	10.0833034446	7.1983363794	8.8061573053	15.7644903274	9.7269136197	7.6232153852	6.8755253927	7.9257593048	11.2935351026	11.5890898379	11.1819928673	6.3580720838	8.1904191798	6.2671896046	7.8944429343	8.7794166332	7.8400522591	8.210262849	6.7722142978	9.5660463875	6.3544950751	7.5324466558	6.3496773157	7.5154626929	7.59781702	6.7915952306	9.3522130988	6.6011826716	7.0316573997	9.0874827685	6.5572060008
Adam8	266.8553516306	375.4359635234	219.2225437096	217.5268888182	118.5949318897	1900.4517901871	425.568249337	1622.5817751449	902.328382352	352.0459776886	696.8138737262	1119.5748950634	414.209136962	144.7086180978	213.1410316124	181.8331737463	160.083133251	265.6033891619	135.2828802412	262.9707456548	152.2656153552	204.8401589049	161.0529229952	142.5125967207	184.1329068818	356.9100808917	127.7080910137	121.1966039714	146.5936317666	98.2439570897	238.9016034976	96.606435943	372.2223003364	138.7159057692	92.6285370126	156.5993532187	431.4809611422	142.7966621515	736.7313601359	293.545712386	265.4836199717	2151.0343250999	351.567633057	803.5686295945	737.2925850452	1274.562269798	1148.3642747034	251.2351907981	168.8478837468
Adamdec1	31.8427858507	20.1770284309	33.0303118103	22.0943837209	103.8390478882	29.1123357264	238.6577016558	30.5161265514	30.634243131	336.3997741686	24.7520634999	31.086814097	29.2174518027	24.3322568441	25.7963010942	83.5441619014	25.9944647879	18.6839392368	26.4758348844	19.4100226444	20.1757083459	26.9367668622	143.2464368364	27.0512875625	56.9733981887	19.7862627569	20.6814986724	27.7061518835	28.0440302394	28.8520160963	23.3958002229	22.0846887193	21.212704356	45.8353171161	23.4764806787	26.2410703002	43.6500870661	99.5447020514	178.5222952139	102.8173558331	31.6802934573	27.2504155076	27.8731058071	110.6357675085	26.3194664662	43.3227362399	47.1917733419	841.9867099274	19.5757127833
Adamts10	172.3032060882	188.0862328217	342.3665732775	221.1521266904	240.0936429886	180.9610767819	220.0845088585	180.8769840871	234.4106639215	289.6394777661	187.0850625295	273.7640876984	200.606281755	234.206247007	219.5359841962	259.4515505344	231.2400782661	198.2315793404	245.6009143918	198.2162187521	254.3044663313	272.4733051082	186.5726398789	249.5326993263	193.1307017932	187.6163296732	207.1889603842	204.9997752303	236.679876352	215.9913880976	198.8888741813	182.7128582597	190.0777882	194.8126307225	240.0675975183	214.7290235208	219.4036665381	315.9786655874	216.8329451444	303.2716305712	239.1990049307	328.9479025695	254.6004688085	204.4834674822	235.7191503023	308.8890902187	441.920462497	294.8199459923	201.4289038708
Adamts8	113.5677235124	70.6974189743	54.3348869702	126.9509706364	84.879815178	315.0844561167	100.4215555716	194.8782847668	336.5180113291	134.0440801518	331.0446927017	101.6754695666	310.2777730682	89.6930478502	90.9521711296	70.8107225357	66.2623062283	103.2270206539	122.1805380261	119.8135042253	92.3963826938	67.8312427294	130.2499872881	49.2226955889	54.1314304889	169.9797830199	148.4077602046	126.5514107976	120.7231980612	58.4978578304	277.6631516256	167.5209106765	77.3556683684	70.1534092045	157.2048066047	64.5393707471	79.4479364165	68.3654097649	64.7723096619	65.821155226	70.2022412598	74.992024612	100.9972794255	106.5595332495	69.7288847082	87.1522277505	127.5560098695	66.4707729247	109.1670927869
Adamtsl5	43.6151770192	36.9053151056	60.7029613996	124.1747093319	81.0117493684	147.7095875863	69.5001707967	93.5315358668	121.8322284232	99.8174318604	69.7952024844	131.3924333284	52.8077009342	89.6510905871	70.9418378611	75.2584508746	68.0647195759	49.73313804	93.4172261113	26.6612562188	108.1004453286	116.7643225436	93.240812107	47.067169639	69.9039772041	85.7487873699	72.8462938643	100.263717541	91.6610545374	122.8139510867	62.3367350833	95.3915457021	71.1338489611	53.0195056815	68.4800895598	79.7550350605	57.8420832305	109.9028905714	55.1201380973	108.8872881753	103.612329276	104.5110514454	80.5019513688	124.669896235	88.7536274834	109.3655269204	175.2423750559	58.5690212984	88.2051697837
Adar	310.1244493629	300.6881138136	100.2500789931	185.0857275313	132.4348245533	148.991283344	188.6803942732	88.0188926727	117.4866023618	158.8548793226	158.6586334331	85.4552801315	175.6072041459	100.6762267596	141.3636883344	174.3110158159	109.9872594882	229.0910179796	65.492308265	164.2969088304	79.5384318312	97.2170689202	109.9358730104	190.0211362688	256.8940938499	261.4028871782	155.1693992246	120.4431975452	140.8227662934	108.2252028472	288.0317021442	111.5164179658	143.6447249916	110.5786531026	220.8925325975	136.6440617822	72.9101303169	116.3088914047	412.9843858971	138.221692797	174.2242164265	206.8707558597	83.4408366468	148.7745016663	159.7491229309	119.9717475601	172.0230571674	73.4423701974	224.7237919757
Adat1	59.4888873753	56.5173353547	83.3112124636	57.6656588092	85.8512965168	57.1739131479	53.1591581319	37.8988858573	61.6241913822	63.8276878996	76.5613317057	77.094304321	35.1850999606	69.435237129	61.320714266	85.8619278398	60.0908040568	55.6266713952	44.3850452841	69.0787690138	87.3826313478	77.4584358165	77.9510769563	87.0536037264	54.5394778302	81.5682867212	71.9325829648	76.1525699031	69.7240221846	36.7067269033	62.7857204546	75.1196680928	41.0340482182	79.3414023711	87.9391861222	73.0221379689	53.7463666952	64.9930606245	44.7442460393	61.5482742824	69.35878369	56.0674646579	75.0096222408	63.5140645159	65.1687340711	57.0250518305	338.7540007782	45.6465624733	81.8902055238
Adcy3	117.6274789688	125.4325370574	159.8681176944	180.946773891	122.4270240341	150.6617722004	128.895432797	133.9964706091	175.0518012002	244.1214145481	127.0343348851	189.7250321406	124.8794763636	158.8963616583	115.0844390152	112.5695151659	154.0682639344	83.2531677715	134.9301938295	83.386042076	147.1647612884	185.686910375	122.9404722376	137.5591302465	102.4719750909	119.9525967472	128.6062370424	139.6526330922	113.0386533485	211.4483174013	128.2510021196	104.435252632	111.4615331849	125.88766527	144.7875112531	136.1614050003	130.8384205128	222.8763578205	139.3641664777	178.5102583676	205.4851316488	152.3869027426	162.6976859742	151.6101872311	176.6654940948	190.4005519432	248.0804305474	127.3049157093	157.3378990117
Adcy4	42.7002674628	48.3295414388	66.6045737606	52.0351601929	56.3100383273	59.4255504864	84.5101841982	64.9309366326	89.6506937419	154.33903285	71.713437257	74.6659816949	111.4429673727	72.0739233311	56.1836382903	66.7608503725	66.6735296988	46.1749554676	39.0494003643	35.0093559103	68.1959981151	66.946184731	47.2406118671	57.5281721828	42.6525419945	52.1813626482	54.7932366094	48.4323828765	55.3269420086	66.0662977601	58.6787764189	42.0723085658	35.8841103678	45.3963274618	51.5489866917	69.7057800996	57.0051471128	86.700197901	74.1151190342	84.9887277144	67.9345901783	95.7942752363	56.5606739008	73.1844601258	73.3724976619	87.540550181	101.248048039	84.8268452	41.6585740526
Adcy6	192.8912357035	201.4293062112	340.2788195838	261.3268797778	382.4644122417	283.3727973284	392.7573997479	339.2354939646	304.8840775904	324.7424258037	271.1844870935	214.6355631608	240.6319923584	467.5801086777	506.8215288161	470.8498512981	507.2450759934	231.0852594885	854.4457934558	460.4607361528	596.3154620627	599.5788341175	473.3725583108	319.1305584601	401.6084917422	514.4170394	364.9788597257	552.5634396551	576.7975004948	374.3096737767	335.9948745733	583.7243089333	561.7667217216	618.6335328387	384.328958779	552.3453119474	262.4475345079	233.5166126897	297.2193196559	262.4332736003	268.3062305129	296.3576454621	235.1989818096	500.7386773954	263.4393230374	271.034518728	178.8352385148	301.5849779336	631.7097129568
Adcy8	19.8833754042	26.9898252326	21.1448881428	24.6699091622	24.3102327433	19.9452339499	32.6406230841	16.6433087523	18.972480193	14.3287346196	21.6895330262	17.5005494178	15.6879683308	206.2683258671	69.3791296092	28.1343405019	30.3739622762	29.6428406396	58.1317501549	53.7898237222	69.01352686	82.0401907847	22.565694424	28.9695248821	42.0028079865	94.7819472578	49.1396330517	84.1325711238	88.6381569673	104.5462504442	29.3770835144	40.540695854	129.8159838702	104.4027811072	91.2147876678	155.8125084188	18.6214462576	26.9043111878	20.5146734179	21.2410964986	58.921505098	19.3347221172	19.6913278829	19.3467665944	16.6644247965	19.3944354732	21.0901996029	16.9387073582	249.9485233516
Adcy9	243.509123879	207.7996370317	498.4642464698	292.6376601403	354.62215969	209.9497261308	385.5083991943	229.2986144316	216.2971775662	310.9449290476	229.4254042523	346.1758197593	237.5526501346	559.8071713167	452.2561061535	438.056003419	517.463990769	269.2893485675	680.3976109843	419.711550558	718.0185045122	613.2626434495	428.4967891131	256.2108697001	356.7930857056	540.1366780297	526.0914065845	648.364030395	654.8555823504	434.531213671	316.681868486	449.2942127073	633.1617616066	466.1275027612	534.2208052203	604.5692838885	213.9726058955	289.2521636407	282.6091389473	262.9350498075	287.914650768	320.5517138045	240.851519921	443.0670122996	400.7206725511	309.1981463334	227.520610263	332.1062175952	616.065846414
Adcyap1r1	29.8859916747	46.1880018764	45.6370676882	43.1771089852	41.1134685048	44.2118916084	22.2322368024	31.35777318	47.4925603699	51.6573972918	50.6693871034	79.4199649216	50.1021408765	46.5516107272	40.728749157	43.9243174001	63.9564942049	11.6536309185	56.5099071024	22.530355748	46.924847236	63.8234323251	42.7416900111	77.7500133618	31.4985373461	26.2458846322	43.2418350123	46.0486918553	34.8513215634	62.2128699204	57.5235830585	29.0970871155	35.6148489688	33.1853886891	44.0973152995	44.5670797767	38.4574511543	83.6295211197	46.6861870289	49.0739827608	58.0962527889	59.5426656245	75.6876221557	60.2946383964	54.7631854313	49.6800881902	59.0105094353	41.2309687292	32.2184817484
Add2	51.119594226	59.8915055663	65.4909853953	47.6846235436	66.2049206219	78.9794305677	58.8084582781	38.0804235179	78.4749212669	77.1448822229	58.6248227239	125.2301495824	42.3856777844	54.6877903788	67.2130891476	57.5279232056	76.5043212132	44.1652667823	62.853299891	31.859241299	69.3638088667	69.8383267019	64.1594768433	69.8810470919	46.2450535638	62.2275972708	63.0821208892	68.2009647111	58.3445482823	72.204080065	59.181290289	50.2264424872	54.220898486	69.5740564042	61.8997883262	58.1132886311	52.0081031124	60.20728302	70.8088349825	88.1198404684	70.40785813	75.2271071797	60.1397249826	56.6749114088	73.6279317899	86.4583071542	86.1747569567	49.0013250127	66.7315261561
Adi1	154.52753013	203.8867926157	286.9882271073	228.02478264	208.4023488888	147.3480284016	131.8280824739	88.866045484	201.5357355972	219.0696268946	112.3481657963	285.8431576298	134.9990729829	389.6349560689	274.8039535336	197.1050730879	313.0673365312	139.5107283114	402.5336753883	137.0790258415	408.247533814	421.4377379965	248.2556975091	326.0795840304	110.4552984697	222.5955164916	223.3192678398	209.0887795412	262.8702808145	380.4824342678	249.6918347531	187.2689478657	246.9288564233	154.389234125	247.2163219999	320.353547338	134.3712999606	296.1999604551	187.7974485921	251.3767183275	261.5268351091	94.8582285119	203.8821923842	227.7660517418	205.2360675182	230.859332669	223.8589789306	169.7941082248	267.1738689268
Adipor1	1395.9919093522	1344.061825516	1667.5034641536	1375.88802518	1693.5862424436	1794.1297455692	1744.4240804421	1679.6991850717	1316.7753025587	1636.5387430202	1545.6381337211	1664.2559964434	1656.1360756645	1303.0633355151	1408.4668742043	1449.4193921088	1586.0629630786	1303.460827111	1505.8502708663	1480.141616679	1370.2931110661	1564.2686923736	1646.7276759066	1580.8968391674	1467.8266959722	1430.2956114693	1632.9814908924	1356.2469204485	1463.2389847746	1740.3880104908	1369.0409687974	1604.4694829007	1611.2770688531	1708.6338086178	1691.2491479452	1355.8685623436	1596.533586107	1569.2179568783	1358.5406408447	1639.9789775021	1293.4156340408	1555.7362844117	1345.0358590289	1686.916631667	1630.6113078524	1721.4513912742	1430.9489572196	1642.7296611522	1428.2624036508
Adipor2	1021.3120395171	1019.0562330693	1103.9564096378	757.3308972338	760.1034742531	1850.8330910601	882.0343557411	1790.5331501863	1632.6420760491	1233.2971400258	1339.9471904469	1202.1118893243	630.6544317623	576.7261509857	838.8228008837	852.7543804514	1016.3847496671	815.1522131901	1034.9662314378	724.4516390988	588.4143212267	745.3873648413	1163.96785578	613.2035314139	911.0710623244	751.5445109438	938.8129314308	686.9562464101	630.6066586474	1041.7657008541	636.4140271966	1099.0054752251	721.4034405016	826.7773571244	1043.5755235457	660.1485727617	991.657549391	950.4003219037	539.0239961173	734.0505725063	746.6210634015	840.2793276774	740.5064585981	803.2681143907	1000.2340971786	884.2186083216	796.0307293425	1013.854160533	710.378332323
Adk	962.7204114412	997.1322353607	855.1681309579	834.9526211899	1013.451580767	694.9596016855	886.4080318272	664.8168757779	628.372272126	363.2057212359	623.5074384212	531.7857839646	645.5736023415	1591.3379787515	1138.9072190936	1499.8997323275	1768.481337979	728.2079845819	1596.4109995634	1311.1390739586	1770.8911843495	1332.3273588117	1579.4298420872	834.319589707	1085.6965248168	1261.0951304681	932.3117438965	1594.3608934261	1757.9603006379	240.0984317023	953.7061486209	2039.3669841716	1539.9399848631	1476.5205401927	1709.7367969482	1725.5545105638	763.6481244244	654.1147484654	685.6756343384	542.0654084033	719.0967652748	278.375736397	795.7108795757	1390.673965034	799.0519886004	655.4993530257	504.2077688566	517.7962071501	1363.7334982765
Adora1	39.0633359101	39.8607601431	54.1776184316	44.5370234341	49.4840663121	35.0803486552	47.9341788511	39.1828317602	47.7040381981	43.4575478629	32.6513750983	43.2959601887	38.8617404635	45.6236153293	38.7025045202	40.442235254	51.6740081598	34.8055229533	43.8796610005	37.5246823294	37.6385578252	48.5226661418	36.7140196546	54.2784905214	34.7317118686	43.5972912703	43.0563370552	45.5896519897	43.8869015893	72.4893916512	43.356908884	34.5319368091	38.9499902703	75.4776733512	50.0045753674	44.2566984987	37.6858831413	42.872262406	62.83709358	48.924586874	50.3645535108	38.1999495355	45.2363420231	40.4390394446	45.2206548838	46.6057609113	56.8683348771	35.9830684031	38.7031764622
Adora2b	29.8898493237	32.2551047307	49.8806961628	33.6674887201	61.1871684304	62.4947376315	45.5446757648	84.945758519	77.4507011226	50.8189195288	74.1297474462	77.9061684759	54.1635875547	51.0131466217	60.1099684857	58.5472814271	39.1700582718	45.655398309	37.7621124396	48.3676121287	49.5046210808	54.1952534861	41.1256773875	44.3109436888	43.5725074186	44.6462410236	47.1683507937	47.6972526824	62.3178120396	44.8030644213	47.1590582686	49.7294536781	47.403523395	26.8007876754	36.8745749064	48.1432232629	53.9754187184	33.0436822606	50.0545448606	42.5587604051	56.9725762248	49.6402009282	40.6952773609	63.3061564871	52.2556823095	69.3352184873	230.0512425236	50.0460716101	49.2175652141
Adprh	337.642099683	318.766080721	336.9750272307	332.4204317572	293.9623543014	898.1062209159	602.515514888	916.5039350875	766.9322869596	970.4853183057	833.3185429937	811.121072922	695.9110606182	236.0069741481	295.1222954152	320.1516164944	518.6733953791	491.8953861037	197.6639409685	372.4575948818	259.6005346491	319.1487479207	451.5994313162	327.7778020154	319.8378095016	328.2850259956	308.0030704911	271.9427983337	327.050551458	406.0435385819	272.1296910929	404.9906804092	390.424199024	374.4241488838	422.0121948482	307.2678498317	528.4707799161	456.6935510323	438.6916126029	462.8647573488	352.5779204599	685.1645397308	480.7648179935	340.0396675941	400.1879136975	545.5213319504	539.7755148735	575.6970753055	223.7766515331
Adprhl2	164.0294716873	150.8485129861	137.348944255	157.6031938926	182.4420966028	134.8520994193	148.2144322017	143.0603514624	109.2692019643	172.5829267627	157.4636188481	138.2848733056	122.532898107	160.5439905424	156.813547783	177.529322351	149.7498526476	171.9681252639	166.9430437644	200.0888558926	164.6302747572	155.1796979787	182.041841013	173.1149338277	151.9446086029	173.3163169445	145.6766096479	147.1163557704	168.0103025399	128.4744723433	162.9056012252	180.7808073519	163.4830140268	154.7298630881	146.884340381	159.6737882606	181.1815828414	137.0396791903	159.2384530583	153.5429617653	159.0588355142	177.6663275535	158.9531433421	163.3335819222	163.6760428221	152.4371915856	155.2375288126	159.3466417442	153.2078892389
Adra1a	22.5170087848	25.8878533074	26.902602037	23.1526879002	15.6581480981	27.3799139948	15.647945256	18.457806021	38.7702518599	21.1265495116	20.8100455841	26.1506461084	19.5442058104	26.0997000515	25.2176274938	24.2717923675	24.0394506812	33.9425148893	30.9507105183	24.5083655907	26.9981431751	32.8940914007	28.0717399443	22.2105035315	20.9154286603	31.7411484463	18.7163026834	24.3719197151	36.7686881452	24.8803229934	33.761775331	18.6218569289	27.0313859578	21.9057717231	26.0169904663	25.6018959718	18.5481024811	25.3902700894	31.8189072632	33.2199763955	31.367544933	28.3806179401	26.6121813188	30.1674439969	29.7431522165	23.8677016778	17.4471114957	21.4619645729	33.7870761758
Adrb2	33.4446745577	31.2667983497	81.4195713108	20.7834699075	49.4273843218	54.2058938785	53.4830486945	34.5084858446	51.4653853993	28.721448833	49.008094533	34.7592638375	71.2990718964	26.557576298	18.405806296	18.7768597028	19.1603970275	54.9135490087	21.359219148	17.3676503368	31.6766601493	23.446198514	16.2244880307	21.7236922575	22.0783800534	27.7228005583	47.6940401311	43.7145423358	38.0551458636	173.3741262634	28.8205889478	23.8868647855	22.5197551315	26.5292647839	16.7040666257	31.2704597764	25.2959637894	28.1763111959	29.2048051793	28.0270697058	23.3599924713	46.2844794327	34.7069221731	27.5874329915	36.9981184596	31.3935572549	39.92945098	48.9719105525	40.1784538064
Adrm1	153.8756046474	177.1221285511	100.6426474253	175.604976385	108.1511413718	111.1507141955	131.8971819645	136.6488171742	87.0325066826	104.1132157746	92.684964756	88.1194426894	105.2832454362	110.2737234299	139.3275959581	110.8313191099	81.4709548179	137.901562955	156.7936069822	184.9480624973	168.1438022231	195.8872768038	142.2150130961	88.7319289752	181.0956531034	173.694391704	163.9185136433	165.7953881648	182.2472260213	160.7043106317	113.5578127065	196.1343076646	159.8952633786	135.7318716629	128.8464811845	170.0336000727	149.2264141311	68.601155891	150.4482960204	93.2570310862	106.4095339914	126.6600809555	144.7762885198	135.5715807581	98.2404472254	110.0264683068	106.2150054639	69.5265373811	164.9381791617
Adsl	887.3539682874	894.3453373909	404.3281354332	781.3245144626	539.6043905228	370.097705391	577.855942899	379.4465242182	468.5960509537	279.8922878829	465.5834477448	422.9554473768	423.4577794684	1244.3555425119	1133.2312615804	959.2933562129	564.071827003	782.8242194332	831.054525214	1325.4099469416	1111.9699963136	913.6930236414	732.4294452324	869.7578528369	1321.5939299328	1351.2115866412	689.3667847779	1342.2663203053	1392.3660096781	872.3562272135	1377.1243407688	883.2342062025	1179.2653852483	759.39693085	579.2560729854	1421.0690333971	398.8628311574	412.9204766472	665.3807477516	265.3798492469	679.0896231012	326.2067064021	615.0101866173	548.7636126348	312.7892435002	295.4520274588	251.8180252747	298.2873304955	1414.8650183785
Adssl1	80.0095203113	67.1330829458	216.0333968136	130.6631328167	314.7378578681	471.3408030764	513.2547522422	345.8375690883	338.9736883271	349.5816740591	101.4207351606	640.52858219	420.4617566913	129.2321660349	133.9709433544	221.5469290401	73.3094800423	47.4976747783	234.7318939438	163.6788667022	142.06039513	145.2072574454	270.6757533664	104.0092303843	236.9525346616	162.6321271888	129.813205189	158.0991007502	160.4050980976	187.2668088508	103.3674744061	161.2635232875	190.9615069492	185.678595509	203.8160897152	173.6759708581	173.5635047776	175.614035806	148.2719423349	106.8737417971	103.7560267859	260.3568930667	61.2558403984	216.0716351658	179.3183195196	325.8938248373	183.9974879651	449.1966303098	199.0156650305
Adtrp	45.2426153279	38.5139726663	49.5771413952	44.2108890655	41.720694917	34.3237212842	31.0608456955	38.2900367229	32.5489068927	31.7138705548	30.3696518755	44.4787444495	39.318869847	56.2092641971	45.3946774726	29.9640497555	36.3515562303	25.3279319813	43.9896955743	23.5003460911	76.4610499682	46.6760526412	71.030959825	39.5233894879	39.9872941337	42.3354268229	37.6630226312	44.5785961693	95.5640337588	62.9818593677	33.3698925707	66.5461479325	53.6351435174	40.9546296523	30.6155969711	54.8391767071	58.1719003436	64.8312914636	55.1769998745	39.3924650656	39.7502349975	72.2116414789	43.1083170409	57.4255933062	50.3738068442	56.2943212406	88.3711231691	33.1205415718	26.8887318102
Aff1	431.4979644129	418.4852007531	594.2468052536	479.8307987203	641.6814594798	495.8655418818	805.6597882072	609.311206803	533.7589759574	761.028850937	713.9725746104	565.7011316632	649.2324947911	629.5271285206	609.7658660545	683.0863400834	792.9424230676	393.5622859888	896.7834600786	656.6148549178	837.6887074491	691.2254051401	823.4414685518	583.6016438423	555.7889972504	683.4057790013	719.120148599	762.5678978635	826.3593014956	403.9395352243	499.2265367644	783.9947155364	814.2342875619	725.9366494812	714.0103773699	693.693382683	560.7437091155	493.177879394	538.1040759849	710.6146889592	383.626774694	741.9966597791	480.2914192825	829.6265448678	897.302224945	754.815645652	574.3020422789	722.336399274	478.0112977901
Afg3l1	577.8974249349	634.4337883585	383.2600912908	470.4584047215	377.2180153381	339.6107168859	302.2998864829	340.6688113495	347.7574875474	339.9526781264	297.6381744302	308.6723387386	359.939973168	362.3586436655	363.400398083	324.8512091944	379.1329360644	504.4415986942	299.7185496855	356.4890128033	385.3391447972	354.2347791034	321.8355544326	376.7514441425	358.1185314988	348.2465673229	438.9219195572	356.3034908984	379.8828445202	487.4588875565	332.860387659	343.4371213476	363.7688995166	322.1991310507	379.7901848311	374.3801677791	390.2509412908	484.9451135102	336.0150348343	409.1483095743	404.5395928383	330.5482459983	597.8556979872	526.1709031736	380.6544609733	339.8388027399	333.7231219755	268.5989312587	424.2004108941
Afp	7.6980526149	9.4119646038	10.8774365454	10.6513704349	9.2757044594	11.3425638064	8.6911753233	11.5085714554	15.9600882553	10.2226802735	9.9444742568	11.7553530939	9.8374635734	7.4789528104	8.7245524085	8.4650298888	10.227350612	11.8815208258	10.8943578577	9.2055796799	10.2905377631	6.8740862813	11.6415354256	9.6425651791	8.7648558137	8.9221950556	11.8951132208	9.3489562642	8.584714541	23.4304879078	9.1628718868	8.7757408114	9.4412298678	10.9527317024	9.1949283852	10.1397104012	9.0569860237	10.8732592732	14.3993307861	8.9592235634	7.2008419855	12.1970524264	9.1446779872	10.9252651927	6.6269610326	12.9259804323	12.5510301966	8.5802331259	11.1710290563
Aftph	479.0786300555	462.9346301204	524.4369988123	416.7842122686	752.7910495632	228.9911209871	556.0048884564	280.334440202	253.0508051427	400.1765057931	290.3977590645	158.9253885887	437.5969582256	649.5606072873	721.3871418999	784.990031033	357.8283825438	854.375653653	468.6852808582	803.9870193962	615.4742748674	425.7074419271	374.1516435508	593.862715269	646.3767422189	883.847408402	807.039920239	683.8577047759	719.5852974419	665.0028557016	738.5194831031	365.662635763	798.7546179616	468.0705120788	637.6257174524	601.2752923546	369.5700997121	450.7107624401	572.9649381314	576.6104222529	529.0374870858	566.1832890499	458.1413194249	579.8575543016	568.4937804644	355.7159034226	448.7325428057	548.1308307195	654.0801828077
Agbl3	14.0998466654	5.3959573573	9.7177179619	16.7086358283	9.9887164133	14.6981098711	8.6144727878	15.5598292805	8.5144412825	16.6291652894	11.2161854113	9.4847452757	16.4799782089	16.3620237649	13.2225596016	11.0203036867	26.5963569539	10.7169910051	14.4166614509	7.4182509328	12.380034916	19.886760075	7.1775681266	16.8919130381	6.9396882854	16.1747204934	14.1107196236	11.3462055556	9.1120324996	11.1313299653	13.3667968116	12.2229052433	12.9628708648	9.0167126818	13.8610727945	13.1680594559	17.9227425135	15.036072253	5.3929283404	5.4249797162	11.6126181948	25.463548454	15.5639151002	14.3640126225	11.4342427122	12.2457703886	7.9013324644	12.4974773078	8.6879024818
Agbl5	71.019048626	82.5985066433	68.3467118217	86.8078094177	99.1651971144	49.6237368089	72.1929608659	32.4615537844	47.1605771194	85.2351154583	68.0534493026	68.5880278054	58.8772297307	76.1450200932	81.3257939837	81.0352685247	72.9689408653	66.7618982888	75.1060392632	83.7597283558	85.2279673649	86.8817454008	69.492797098	73.4634839478	128.2101899698	105.1893317199	78.0455120321	62.8059113646	77.8664503557	92.9929799689	78.4186379623	69.89545797	85.6723015884	108.6724227448	82.1649656519	72.0663815912	87.2230775402	96.4745876421	59.0354635557	95.1927253895	101.9389655356	73.9950755142	104.691157338	85.5001063731	108.6229608747	74.9216479663	90.7438744445	75.9290971782	103.604817298
Ager	72.3076977154	79.1257170363	81.450090898	73.390752026	74.3985048568	86.1061071609	72.8737831698	70.5184046703	87.9341219049	109.046356065	77.4975338226	117.0008749962	75.8212466259	84.4960242013	84.743061669	68.48541593	91.7858816257	54.5246142707	75.4533827878	53.3148926443	87.930679603	95.2359403989	67.998209737	79.2020454061	76.6555219173	76.2176958331	89.0747424257	63.8970405946	67.1189175066	99.881049099	102.3954383681	78.9202551011	73.0731850549	89.0685058791	86.4810250468	82.5732367762	65.3029059864	87.6385644485	103.6226912295	88.3732043383	95.2037235883	98.1594069521	86.0473335142	75.1191183302	112.2457535694	89.3152885948	191.3507671679	78.6848581169	75.5218254044
Agfg1	329.2558332576	362.9089215673	157.0479291055	268.4193460569	247.0525721889	436.0356944136	209.673862525	308.9314415233	263.5668158916	210.5543216243	352.6491992493	354.3481387019	302.957146755	175.5888605752	198.121392275	214.3607005136	172.5440423854	265.8170916165	165.8402079621	231.381043867	147.7050432364	123.7718334989	217.6508767916	359.0642078183	254.3824648884	239.5066670624	175.2432591329	216.0031712065	186.8510497925	361.471520395	282.2146692741	196.1276285835	171.5541867335	202.0015359496	214.3639609631	179.0597242838	268.4042965778	216.9727275076	351.3959373996	180.5345655253	464.6894321054	200.6567112718	279.2797000014	376.7880513934	207.757632542	195.626524879	213.1355605646	267.5818165874	206.3435589408
Agfg2	254.5239368712	292.9099938801	479.6879077527	299.2075769928	285.5744673531	184.222336836	229.6994222489	150.0371968211	179.7328604742	260.9044275067	173.119829711	331.208292166	161.6170009956	313.123142688	239.9170804284	271.7136308311	357.9758485431	202.370978515	361.0722240638	169.2213356828	283.884514981	351.4594847393	289.5347239381	270.1836113805	154.6752510783	333.5568701578	383.7127156649	279.8187441863	277.4786070841	289.2108516749	312.8251313726	307.1133663854	197.4605351991	268.6865631712	297.6304727284	278.7264938128	167.7339966811	385.1499656863	196.9909094761	279.1771025211	349.6172331297	192.7817223914	251.4999896653	207.5746841935	258.7330065575	193.7354318547	311.9027636943	204.0844741133	259.7354530482
Agk	104.6156808	110.7449774678	70.7329401704	67.0439455682	83.197713418	78.5345071969	51.0600676414	78.8249507192	50.4773203215	39.0942662906	83.389517598	75.7137224685	64.0879154009	125.4583655053	109.8053938518	144.3470447425	94.3505387053	75.7482007686	52.3429147918	98.8144547905	86.7602551618	48.9606512541	108.3799420918	79.7292163963	114.4985463763	134.9989215659	64.1052055596	132.7066208455	135.3021139578	57.431297933	93.119584859	105.5204443558	92.3932380656	100.9637647698	138.0318206374	117.2113450123	129.6865943695	66.7987374891	50.4306313352	33.1185749103	100.2147990371	41.233111908	58.16700486	45.2732000384	59.4632053457	68.7019688133	26.8087447361	32.27199805	120.6038104185
Agl	104.6952205045	97.0521677566	90.6590726557	142.8388319096	182.2062119639	182.5268543699	201.6337816541	156.3885516561	229.8616564145	87.7139153319	155.7326249182	109.090106867	139.9822876742	119.8267745977	88.7249957654	104.3859015751	133.004741544	147.9806868621	124.2321106899	121.2065039474	126.500696855	89.6596957747	121.6246220749	116.2125671042	87.489431993	118.1970149173	113.4497357752	157.8648986016	143.4767752587	124.2520176551	89.4599338807	126.8074834568	128.5702375734	112.921889398	168.6703905685	134.2896632692	123.9629055875	80.0214456983	72.4706579373	91.09482921	135.6297335489	105.5804994983	122.7711479958	116.8776466547	144.8939900047	118.3166661808	47.2373838125	207.3959956689	100.6932722646
Agpat1	144.5748277636	155.7551683516	117.6290057154	166.9165254244	120.5088512128	147.2032652693	90.7144317229	114.0906068979	153.1494718932	133.0935390282	108.7871662664	143.8139910549	94.0036540802	169.4408770693	138.2568824887	156.4700556302	231.8485645598	64.3986473772	178.0891122076	35.7128851654	138.5495409407	174.7310050982	178.2391269809	68.407486421	85.9603603545	106.9669574808	150.9536434324	114.7701082	112.7653415828	373.7896571068	170.7697517709	146.2832138457	88.033400735	129.5180245214	142.7934041005	153.2420267633	74.1823213765	176.3688414451	125.6175443848	139.3783344039	132.0851052871	79.7135945854	93.2107425059	93.3174457445	115.1109676169	98.6673498768	108.2815300867	85.6747687315	125.2933670855
Agpat5	363.3113166842	363.9200387009	349.7826816051	319.7110999007	345.4786350067	302.7703661792	314.3576887793	249.8956311823	390.5640260534	370.700562226	278.3533804072	427.1167555725	245.2278823356	626.3472475464	457.3325100706	459.0566573425	489.6723934471	631.2269042961	400.3417930249	391.5679327236	494.3828917177	512.5471826752	331.820912141	421.3796917619	316.7958387707	421.5331606565	336.1652171645	504.7230920498	432.9725316373	314.4402314471	484.1321123316	329.9371891482	516.4593330192	396.0855299672	382.4756856411	486.8876767774	279.400772927	366.4003431916	283.4466318876	397.7933602893	399.6294718049	334.6019946839	509.1269612402	340.194575056	332.3713937871	355.4375245172	229.2213610155	344.382389109	498.3148040252
Agtpbp1	270.0237455147	271.0810528457	360.4113168731	351.8503667169	405.4703742114	317.689659574	292.476851306	280.9258708484	294.9929349704	510.0066031014	316.3517272139	371.4271699472	283.1223379937	280.4286675954	280.492096228	215.6251932543	315.5852641286	241.4714883591	267.0632799781	226.8465763678	260.0325128998	324.5154870008	336.6218665635	315.5612192793	226.1910331402	262.3511933072	317.0060731515	271.3296453091	270.8089207325	313.7943159786	294.7687801815	264.8603816725	214.5286821072	299.0663102345	383.631647087	253.2962604293	257.7595813444	479.323114212	260.4500668269	360.4462405196	364.2326692127	304.6084242328	278.1147303975	335.9170038525	429.4123576734	293.0388831858	389.3617867979	367.2906555082	214.7562430427
Agtr2	7.0336409779	8.4422032182	9.5558894725	8.3749434581	9.2085475623	4.965772281	50.1957202614	6.247494826	8.2166937905	16.6854827452	8.7636550911	12.1870833427	9.0472554853	8.7503123859	10.0800547801	8.5817279507	9.004981044	8.482658539	8.0825382406	6.1194437814	10.1040178108	9.9760722949	8.7459193712	13.0673679187	7.7522801096	8.5414965744	8.1897266586	7.1268298667	10.9742871351	8.4074367738	8.9644822143	11.5871247918	9.9310740834	7.3998516353	8.4025528249	14.9047901103	16.1473088929	10.565550233	5.9945931165	9.6857587452	14.3505856093	27.1118061444	9.1107136824	4.5524373596	7.9537009589	8.9089823329	9.7859324162	7.0433434979	4.7709455891
Agtrap	140.8723740466	147.9575098305	158.0017394357	176.3354153487	120.0735524107	173.1064296262	144.4848251618	153.1267630737	131.6690531543	177.4187674118	144.2509160786	150.8267943842	137.5210616616	154.8486799292	140.8653032321	105.3908101918	155.6409392158	105.6337086926	109.2207759606	107.9899389248	138.7525602288	157.9960226853	154.5645038182	104.4737518696	121.3400118591	104.4492638787	128.4220056007	148.4751685694	156.2614929996	227.7818123641	124.8673511294	134.6884064169	129.1793578745	125.463644485	118.7216417173	137.4575129774	134.4426849918	163.7990415315	206.0667033737	129.8244803519	175.6958764031	128.3746612991	123.0383757827	182.9938854872	149.1927993727	153.8480802367	147.0640774885	154.5804740128	101.3006186196
Ahcy	2246.2154204044	2140.0772165987	1187.6372443565	1498.250136107	843.297130055	1125.1246482316	1206.1550890653	920.1212424996	840.8273100513	885.3582326431	1034.7478977375	867.8699444263	1008.0895766317	1760.9363984506	1768.0976564324	1590.7298273156	1247.1024898605	2391.1510881916	1131.9159662132	2124.9420323666	1831.5912232304	1305.1819953235	1112.0376038103	605.2422477806	1920.3046732533	1994.9814593584	1238.2853309687	1869.5431035338	1851.0778689992	1576.6525320134	2120.0255062829	1161.3850249336	1805.2695011292	1096.5305542446	1319.7154371788	1765.4324543177	1502.9442690529	1250.8656017231	1550.8492023417	1062.1814914052	1414.3297895206	940.4979006528	1416.8058873218	1575.0357639907	873.6178735546	1001.4558783974	721.241820329	957.186879614	1913.2615706258
Ahcyl1	1127.1464118452	1049.5329895342	1284.204626827	1129.584451372	1143.3244637619	1085.6314086767	993.2944811056	1031.5898103503	1298.9126484736	796.4287627886	930.9040807426	880.8186052668	868.1481412257	870.8593081687	906.3025368112	900.0461472829	976.7195071206	1143.4152137688	1304.0384402332	1190.0718128868	944.5570297052	920.9832095447	951.4010298176	954.7073814578	893.0786443165	1069.8080267043	1166.648810257	1011.8050284486	1045.8946439128	948.013311163	972.3423203051	1103.5633662391	1040.8432935507	1217.003226116	1212.998181356	926.4616344731	1272.0137188057	1105.0316773238	965.6883936047	872.2290692255	1130.5019187258	1012.3036057244	971.8320126787	1021.0813386926	1105.2961847284	1059.1440413462	847.9314479791	1001.4378778026	1426.876574665
Ahcyl2	121.4448533836	113.2992991551	136.5634490847	154.3122175137	123.0596863719	127.599778038	84.1452813687	92.5836011123	113.9983379773	107.9166553679	96.9173504741	118.1220828527	88.4751396498	121.8973266499	117.0115002705	120.7890094665	127.0394694064	159.7993954215	79.1217040931	70.6810938484	103.2196894154	92.8912022899	107.5766631869	92.9609927264	108.5128257887	100.5860884301	95.4480347047	97.7515349997	104.4774810656	111.8421407741	98.7930734434	113.5307672304	81.0065344656	94.5582114115	116.1935421343	104.0372385003	209.5474973474	173.3215806875	105.818400529	148.689469382	145.0703358771	110.7287631699	111.8583611829	94.687050202	105.7692066358	109.7252078183	117.5806251075	81.661061509	111.3929933151
Ahdc1	137.1980625414	120.2909441638	185.4179488202	90.0077565108	222.6141606695	134.3850752101	163.9263692394	140.8093041264	117.4737521018	149.1593550731	144.0554389636	102.4800043042	80.5737411263	93.3677691074	110.3460590921	142.0334555439	107.9042296679	122.0107505821	104.0480298861	97.3879087762	121.5748703055	115.263320912	108.9673662893	125.0726342257	115.8193659833	115.1892592627	118.0198790936	89.9861283034	122.9761722783	106.6038806104	84.8367132671	131.6622427588	89.622294178	129.7542561633	101.9977702828	93.9923695978	159.1764496236	109.3192170408	153.7154759992	169.6582875221	132.5053947468	129.1709748771	155.291892357	147.2425152789	193.750580781	155.0905663328	101.9188147041	186.0551558929	112.9875659272
Ahnak	1802.0859633166	1733.2753189978	1703.0331210186	1732.1238945183	1684.9668199795	2081.3142374888	1562.5944811467	1832.8165363194	1649.5450430187	1599.7404626473	1698.6639403174	1941.0621510466	1628.5182501926	1612.0435294185	1612.5950759362	1752.5084880132	1696.1339687276	1651.7824853116	1827.4909359338	1634.0493025005	1679.1241825612	1800.706701249	1693.1768177855	1876.3957070765	1615.9215386466	1704.2989085525	1708.3446087982	1674.3745546979	1619.0417512436	1763.9965213093	1741.8815763276	1719.0435492615	1678.3545118125	1669.7332278108	1617.6257172885	1693.1035328542	1767.341309794	1928.9615193327	1641.5639942317	1651.4489483506	1935.9059580443	1594.2944858241	1816.7229114479	1668.6849360721	1772.0580992655	1658.1827192572	1703.916360493	1533.6861062819	1681.2752702944
Ahsa1	1115.8815152517	1065.8867284973	818.216933195	1149.1545877466	1032.5441184729	679.3263594948	918.3633512185	720.0962048435	874.8457316916	706.1381400524	987.1796760309	656.3159325162	848.8039678389	1069.325567421	1019.5078099469	1050.4527997829	1029.5386432015	1091.1433551732	839.5724397709	1227.7158112399	903.3618382937	916.1991056137	977.4121323851	1210.4748436799	914.3982063027	1110.931978975	967.2892804366	1101.9332071778	1139.702974172	1367.4386193207	1034.6722966717	984.4750051961	1045.6196076014	1018.8474292594	930.7370426742	1010.73074987	922.2087579867	783.9830293249	940.0097699898	691.6181435699	1240.1455659311	776.5622919954	895.8095382184	962.2215048772	696.028264918	725.0506001318	608.7723462518	750.4515622571	1093.4376424334
AI597479	286.3607783977	249.8120537499	172.1443930333	231.9214920708	282.2719122969	156.2454707194	257.4345436093	238.8129203792	184.3254439477	252.1951096597	191.4343061843	158.0286029047	171.2228631836	271.1443125489	272.6354121538	390.7155286901	358.4044635221	303.9547312437	431.110806005	358.5255476537	391.3176250341	355.7886272054	313.7231988494	234.5069421596	230.2779081341	356.6470506672	282.5708821046	431.4031966566	401.211718827	226.5686872581	173.9200939936	405.2849267297	348.6071263837	363.9296234789	405.5856679279	328.8902216854	342.1769738666	232.8155513885	218.8433427609	210.127633086	249.0652558464	151.9919811548	263.1636893563	453.9032810279	224.7788657236	168.49199105	58.3176844116	228.0325521805	399.1484141325
AI837181	323.699365862	311.6490026573	431.4310059189	346.5677792782	375.6609353894	537.8419957062	423.2647441248	533.1177356641	693.3492494608	615.0904468658	585.0475684207	612.0194963291	503.061383148	337.2039133766	347.8875878176	391.3692125542	530.7062808805	321.128366587	417.484030873	260.8689638612	326.5536800732	410.735377604	450.1979815817	400.4607931601	287.5840017679	286.4237693155	347.7685546758	288.8344152142	287.2833001396	385.38723946	327.5628721614	366.0563300456	292.5698447494	363.909405215	452.4949301995	327.7826921772	401.8274216675	476.5247048632	438.0348049875	518.7751534273	435.4672102764	483.965707198	449.3094755633	476.4328485282	526.0025819321	544.9939326117	556.3649933651	434.212173741	330.7486307924
Aif1	197.9605685385	109.3734947718	168.1276051539	110.8807733784	167.1314598309	580.8363299232	318.8883366948	315.5501565138	838.7216407294	454.6285748668	600.7736991752	163.8635750333	535.9839162372	115.9780189287	111.6719646174	129.4320862639	109.224902352	82.2051049821	54.7518415163	125.6588785355	100.9707076599	89.1261785052	144.3544204618	89.7482016639	102.508263694	114.006098721	125.3817183359	104.6585617282	128.6304029029	67.6905196169	116.6861003012	88.7487772009	118.0674093633	121.782015088	118.418077564	120.070076708	130.1998670618	159.463841785	290.8445898962	178.9111455263	96.3260093031	285.5022802711	98.6211596207	141.6161893674	132.4127664117	243.7038871773	176.3989413992	238.3934937013	67.7686754723
Aifm1	774.1292962209	778.0249009949	491.4084147135	936.1823525184	732.4006253847	372.57675368	414.7593651027	377.0988523801	376.2949270522	280.6908353743	355.8340074465	355.7770136222	484.2812990231	608.6627448699	651.3960759445	578.122824849	618.7399907278	706.081290879	625.9931726944	751.514281765	655.8065390881	587.8688315294	690.546966016	609.1535565787	628.5044440227	674.7055184089	657.5355798523	700.4989334706	697.9927542309	577.8397537226	684.8131364435	753.9790113584	643.7822009809	633.4373504307	684.9591530652	666.3684000811	524.5480591234	580.0954382531	429.1156041913	421.1262624162	911.302952575	471.9394171501	865.8524352012	576.3630050103	375.8827622204	449.9061283516	324.3944989892	328.865208082	928.485959355
Aimp2	1017.9163211541	976.7128418227	548.9906026813	833.605386151	720.8884301103	585.4291470839	649.6763025098	490.1181254558	518.1236923349	424.644160658	467.563247227	453.4080077149	539.1682155905	1002.5202763698	929.641963962	916.2367325617	819.7117818966	1017.2558491462	650.8976693278	1047.6553872682	932.0282597481	766.2163797481	781.3467444974	580.0939641092	775.2637455329	1102.2877740237	850.2239940989	1012.2214166174	1041.143316072	592.9671459284	1117.2275793729	893.8525334205	830.7927756545	782.2723327928	795.0719109519	893.5070475321	565.7696763344	668.5034815788	738.779150729	540.7731046867	753.9158042972	453.3724567689	808.1043743962	660.2635604938	489.4552037668	467.3261425734	368.8030326434	403.1575074989	766.6851080325
Aipl1	52.9026789362	63.0150062253	74.5696542994	61.1748894053	72.7158707741	66.5190599878	47.0037519682	47.8407478438	80.7679400247	61.2742786311	66.2357897644	66.4759602437	48.213331268	96.6058731334	87.129087313	67.510728299	63.8430951288	61.9208184114	56.4574694021	67.2517234122	118.7717359406	74.1885225315	63.8580659018	68.692462963	74.3300482538	81.1955405115	44.6872383702	68.7573985369	92.4735634353	64.9907110445	72.6082803526	77.6188276419	74.0392884839	68.7597213866	67.4045785227	77.7149595682	47.0334381391	69.8180693555	63.0739160018	67.8450032221	75.1902152188	53.8865551528	68.0033935239	50.2628559759	63.6153598284	54.8964021856	42.9319610376	34.1101968355	78.7157879459
Ak2	1279.8669431931	1289.1661576255	973.9162409354	1225.659572334	809.8204835962	486.314354906	744.1363086426	466.9891564061	449.1112434103	445.0026587503	431.5479535223	434.3949864048	419.219062936	1380.9717204325	1279.0393736142	1306.6998499156	1006.8531874171	840.4059244089	898.4333340419	996.5642251045	1073.7377618255	972.6382635434	950.3420073929	701.7729016867	1126.1619514499	1416.0474640605	1109.0828150081	1172.957666507	1467.2150840404	708.7816067371	1322.6561718457	1191.066377281	997.023582134	863.7333915868	764.8351396584	1235.4945610245	503.0442205704	828.5131772578	886.6292170219	569.9003423281	844.3829728077	474.5490783439	623.3784050497	607.1344152533	508.5543883338	505.618617094	445.6923211266	399.3493715923	1442.9281259607
Ak3	154.1580714628	166.2772985326	73.9778446995	230.9848423495	105.7471955604	-23.4919928066	133.2076588433	-30.6972849929	-26.6577800799	30.2763888937	-8.2020391364	-36.91437837	16.6587015978	474.7068612599	506.3329150238	439.8050545602	551.7836188663	187.5034831322	585.4805360325	364.1044373956	364.6211786613	313.2138496665	516.0264145476	174.5375647868	393.6022183436	569.2596143016	604.5431348648	509.084518453	484.0756571061	173.401494834	305.4112007838	679.8749753149	510.2914247005	781.0857125795	468.9374441997	485.9564706842	29.5900884219	103.6180927079	55.9815530438	18.1448126731	205.6900325406	51.6696512339	71.418072998	32.5231777806	25.1546636035	11.0542342802	-6.4563035044	-8.7878861318	612.9098672361
Ak6	1014.3517461027	1080.9012817775	758.2849668651	1016.9989791007	1138.0557443457	1128.4155324644	925.1290537944	910.7692328327	1208.7286093398	599.5250310928	1388.827788394	743.9137560163	985.0718441651	843.4970872058	987.3886110904	887.5916267225	1033.0089198595	1081.1288841845	1062.9438430708	1013.1078777157	959.3224779089	954.1750288831	1038.907003139	1146.5599992464	1061.1854607495	1006.8484330961	760.5916406956	1093.3037018775	980.9025106224	617.5130570684	989.249779101	1092.5476665226	888.9647867509	1079.5747060273	1051.7358857235	951.8430808738	1076.3616787968	797.8596116645	763.6933565223	675.8618849456	1086.0206488592	677.0840862905	1002.3776197663	949.6764311334	849.5137039953	834.8692941755	673.9658514874	753.486608834	910.5830369109
Akap1	243.7384335747	239.530292784	203.2470974028	285.1989662895	287.345137245	30.1268734032	105.8872139595	33.330659423	49.9083763365	12.5687571529	28.2868292174	-9.5104922707	47.2488618717	326.9350926681	296.9177259344	341.3110403142	134.475472052	345.1882878044	198.3158739079	332.9402296773	283.7832437228	125.0220790257	169.0062383727	310.5823502563	187.3653225435	339.1304142103	335.8806439553	283.0941115247	297.9814196557	138.3062458575	332.9047586282	232.6425365731	191.0252298655	160.5814267285	199.6472284523	333.2210965096	36.5177821497	226.3719208353	127.9315119245	80.5065739732	173.2083927517	7.5740345542	93.6087611553	133.7206427985	80.4446456383	44.6866023551	-53.3490799055	14.3712963653	236.147001526
Akap12	122.4946880195	105.8144165947	278.1868945749	119.6775196905	388.9504029815	136.1409291215	507.564603404	128.7659448499	175.9994392669	377.2120204258	155.0702956193	129.239413418	160.83957986	118.3564778032	121.1297196879	215.4758743758	733.0810050599	123.7450652099	104.5532395709	115.1218575109	127.5242920467	152.6833426876	153.7363713453	321.5671741523	1038.9669784165	130.2731866946	181.9340798992	128.1149000507	127.7654218538	236.1417417466	114.1729908542	142.8504281988	167.6874050966	731.6630845511	1116.0813564391	127.3909488827	155.8173130537	187.236418325	433.7478672418	163.8688787085	402.6533733633	228.3758232497	120.8234418707	160.9845133163	159.4855647661	192.6212536139	151.4614154887	215.6902260651	375.4877605082
Akap8	492.6989232335	444.1317157585	734.0492061261	364.3749495473	775.826063717	370.5903906626	551.3621066228	375.8133124621	452.0597768903	500.9833744227	490.2884130297	358.5570890159	447.3532888413	363.8585643452	330.9423603753	365.3962565182	289.4264986257	550.164311664	544.6732588619	398.9007511636	397.159841655	348.8182454888	347.8285127734	561.2002702352	267.8841850148	379.570727257	497.4869942954	506.1715422131	314.9598981707	347.0989301318	478.8641765066	373.4413900957	284.7301797676	448.1255355781	507.0496548944	355.5080753483	555.3131571326	419.1502150281	361.0500119679	599.7217666755	559.5648292639	487.5267266893	584.2948377693	582.7613928721	695.6813696932	546.4900509151	526.5133361212	689.8912895516	228.9614826856
Akap8l	213.5692340088	207.2181919972	323.7312335791	197.883317198	223.1302733099	209.345651664	219.9432708226	192.6206753079	244.477522806	246.7194390246	202.9610027616	172.1009804076	216.363418438	210.7971301158	185.5547427238	210.4308629083	185.3498371484	210.0796841357	263.3277508717	182.9245232563	245.0468034984	215.562887497	176.7580659487	189.4117466426	168.8660711856	195.3892332718	231.4789770998	217.213641808	183.5789973197	205.4804299638	204.6963605176	197.2708915985	208.5214343862	208.7378275359	225.9650120835	192.6982380078	199.3736881194	224.2485215139	171.0722842298	232.7485770086	206.2678542969	266.1542349176	214.1358475064	230.4908013755	282.0623551493	251.4122179534	207.4379869662	225.2773045333	206.1997041847
Akap9	-23.3297983287	-71.8139157599	178.3229695824	299.8085212195	545.7992264365	-148.5996264197	-48.773268312	397.2554400985	-111.7326457514	-57.0287663197	311.4614504915	106.0260185185	294.4287375709	416.3171679517	614.7511407084	524.1951602017	536.2358382951	605.3686439188	625.6880099493	530.5306673218	-76.9381621438	-80.0132670393	494.4268306818	197.8233838444	323.6407322948	507.5624036651	789.9851915422	577.296340145	543.086892804	304.6511403649	179.6167427392	502.6418751667	530.4582895902	751.3813118638	597.8586335205	387.2840132009	151.1339499857	257.5869439045	-139.1387257584	-112.0397161435	478.6621297946	548.3965585761	599.1887046837	-103.8267307209	47.9519808016	-36.400117023	495.2240722769	462.5578723134	414.5604928914
Akr1a1	3202.8697399966	2995.8504198085	2897.3817054181	3199.9389756746	3276.3616037988	4281.4148604357	3700.485616891	4398.9533958807	3963.8374514028	3819.7681538574	3802.349640975	4080.2121326137	3973.9663830441	2510.7804854831	2921.4684595239	2781.7669708314	3548.8887909398	2763.4154097316	3139.1187473217	3471.6964323403	2479.6339709193	2939.0814079103	3531.7591400095	3444.8129360986	3350.8792659418	3131.7978121262	3106.1331680072	2548.9014325253	2995.9736313101	2573.8051119974	2929.5058389393	3639.7215370571	3032.9348123097	3598.1858644219	3525.456667665	2607.7387461614	3487.8831172769	3024.8553908668	3986.4894063389	3352.7430364859	3294.5844610184	4568.3911357601	3185.4489266382	3318.3078972604	3568.7023788802	4407.526611865	3107.7036573815	4430.6346886324	2863.6615300506
Akr1b10	58.5119509045	77.7477078629	69.3969086506	50.8291562488	45.9792033516	46.3423505381	42.36616726	40.4707744935	28.9044157149	39.623977258	79.8696252583	24.2734281207	57.3116034001	91.9230993673	90.6064792732	121.2060345562	101.3801497516	23.889257786	48.48584881	67.9584397167	91.6166152825	74.4632918583	89.0364136265	27.4552311308	82.5124190844	73.9797705363	63.4698688705	84.5218172455	78.0525258634	36.0334758809	43.9440881751	104.7826634343	84.1273231625	82.1514887821	78.9673583224	84.5186643639	33.7754805241	49.7902970878	41.8532579277	32.0480091638	39.5361783408	21.50502217	31.4533816019	20.7630287945	40.5156601326	35.2943270303	35.0253736742	35.758042322	70.1816801251
Akr1b3	1916.0660472483	1991.7753565494	734.5505765744	1410.1516063679	576.8101979212	1789.6871822183	911.2749446126	2654.7167197957	919.7999761079	1150.4411135893	755.4224750592	1064.6754279218	1299.2016641867	1393.7540981488	1659.9580706023	1396.155494197	1386.7447657551	700.6788134554	1636.9691777992	1658.8382551166	1197.7030885877	1142.5078860297	1584.9178231349	450.7360923692	1057.6466281177	1623.3004815328	1162.0777971798	1436.5681883865	1326.2890992817	8546.6389797451	1406.0025205679	1529.2130443102	1331.4626878135	925.060366905	1077.6271282393	1322.621894342	854.3250240066	953.6037756695	903.7898330213	564.0613976218	658.8994096671	940.3261750619	733.3496639821	737.1923131562	412.0556192162	804.4439359552	750.806707148	656.7198952933	1193.5047019128
Akr1b8	737.5815397725	800.7610736724	590.5396973842	948.6649769229	181.7981549165	950.6882684795	439.3841835494	1123.6969838923	691.536082544	923.709569708	768.3469811371	810.2782098178	924.3801699885	677.1082216574	392.6457691684	625.2018223273	270.6901019722	389.8756911868	461.4898829248	314.2903313736	696.4893677634	697.4463061333	341.2185915974	504.0966805648	212.4575524773	368.9491975069	773.9420213354	736.0253380919	814.8624313348	7174.4948834232	173.9030478819	655.8850372087	566.9808306944	618.2817216102	355.319199228	746.3456626516	538.0082854628	685.9652237807	434.068317997	530.8200601662	427.2226814731	529.2325511578	213.0194649001	253.1823620225	215.7144890749	431.2826016493	573.3572610489	492.0870298437	865.4245364214
Akr1c13	46.8298906266	33.2324754944	58.7919930709	49.278212351	58.226364602	132.514610113	108.7306903905	141.8052606453	149.7733288024	226.1759242307	112.9970048256	151.100215112	194.1957502612	93.0171073109	65.553860463	57.8807678454	78.4515544331	31.9389064443	74.3528559179	74.9600684605	62.939005164	138.9921727845	70.3071734245	64.61120149	50.0914501881	84.5001982613	73.714611594	101.6006832916	116.230683964	69.6831915644	99.2169438561	48.9410757014	92.7266850398	64.7825117498	76.6090048726	92.5584477352	54.6637882177	78.5999408969	65.0127455192	97.0202745777	70.4893532762	180.179748055	51.3749886658	84.215279327	102.4031872638	132.2900996497	161.0506955103	97.7873009514	48.3725843504
Akr1c14	8.6605493415	12.1091731982	20.5298344022	20.5544276486	20.2481727049	9.7542417484	269.4670644563	9.5424393422	18.6700152125	14.9203645436	19.5092006918	18.1603361466	15.3792607654	18.327098989	16.8179640917	11.2136556173	16.1492336736	11.6632993551	16.6276320782	9.5182380339	9.7419621686	16.9956486124	23.3324942853	13.065484759	11.0872575531	13.0648560279	16.0058727365	13.4674049584	21.1111853383	19.3876043276	13.6885079206	15.9431884072	13.4825986353	19.253157764	25.437613214	10.9479388562	13.0551774366	18.3270020565	19.1127600723	19.7971884479	11.8517100265	49.5141503189	9.0345156147	20.4595022489	25.8653242658	37.3186023124	43.8290174025	16.1256237903	13.8622845254
Akr1e1	138.4794023784	128.3366959443	205.8119558391	243.7584209626	238.3467963206	164.1528841784	144.3761225718	159.0259513964	157.4619574702	137.955500798	217.5942622376	202.5082552135	193.2222533651	281.3260535767	185.7377880812	252.8501614583	196.0799336531	181.9674066583	189.1220797883	231.5093619396	257.7717924473	242.1428718162	211.2612334355	291.4793501371	192.427026849	199.788109812	220.4200248555	213.522469206	279.7582375767	211.5381834257	221.3729788478	218.2296987368	257.7618282543	218.2058033116	238.2012854964	244.4851308138	118.84451719	220.0581636708	133.5762908926	169.4521806082	236.5719077223	140.6350041694	179.9631026223	144.391671631	166.3631233509	126.3508427481	120.8223217362	149.7723733165	182.1128199399
Akr7a5	328.9204662804	307.2464664228	564.6123701869	462.3333097707	430.4338177592	343.995280975	370.1351844752	288.360775906	236.2853508951	347.9454167851	312.2418109788	264.8122261735	283.1340187697	525.0263542787	346.1578540311	433.070909276	384.1841474388	330.5502930239	399.5268151331	386.120476558	517.5869784043	575.6777065975	453.0709493384	288.8187460549	329.2492078944	395.6511781087	385.8224860016	398.1188665431	432.543637625	461.9711311449	321.8265522889	476.2031122717	390.5033243279	313.0255478786	328.329835336	429.7391966439	343.4908938644	430.4004205663	296.5147893821	400.2361402443	350.2623572951	302.0740566317	290.5302873955	354.0041109268	322.9821978397	266.2472747653	174.9718762495	283.9723122145	327.3525569538
Aktip	120.1038663112	188.030127577	50.0970656069	139.2762537992	93.9800946941	71.8879947339	60.5861625826	54.7588393597	64.0579306761	60.1434137574	78.7191001579	44.5943010086	85.2163741112	64.5853681046	87.1586581347	66.2250747388	80.9152949624	80.9074944546	71.4261102057	127.1402162373	88.9432582035	73.2885246445	101.2354023017	96.025384131	77.7680152416	101.8519655236	98.884926727	75.9211404424	88.9460533034	48.0066192384	86.8486275427	118.7695280502	102.2498097738	119.6822197439	145.2569344113	80.8851683475	91.0396793353	58.9617369177	46.2820180102	63.876776151	89.5836248775	51.6366262815	193.187354647	116.1942076995	126.5592728291	84.165076883	133.2456282873	50.7647481461	84.5453840684
Alas1	387.6090109437	396.1849345135	309.9054823457	592.7070865882	367.5833225505	276.2921397189	298.5090546225	243.7618641734	261.5628192972	255.7174045782	253.2775261577	226.118564188	318.2944635801	362.3110126895	314.6367567439	316.4239775793	361.116859641	288.7789795934	319.0418488749	431.6656871903	341.7806853	350.3510099382	559.7618897251	303.1518104466	311.0840654391	467.6273342094	455.392899723	388.284229375	386.2324471653	411.2333251424	504.4124729741	477.7944883292	325.8509883613	531.2482118962	382.420145031	347.6506073589	357.9983112042	407.3401302246	372.3181868485	256.8187060801	431.0235789547	420.8158401732	276.7264287756	357.5519845674	279.2985100547	401.0384001295	682.0066137369	306.748094405	302.195161695
Aldh18a1	1069.7050514602	1143.7554889925	674.6104075441	1117.4920122437	677.9597330902	514.7677913963	678.9589743324	448.109388991	667.355870108	549.2353787189	473.3219495609	418.2346625082	393.1368754416	1096.5250638626	970.7513315499	899.2219621102	1186.2035923716	473.5131099818	1086.7102037678	892.8553640974	1301.7137985126	1373.742647819	1026.3101598581	550.0872704622	621.1558904044	953.3659259827	985.9381437101	1089.8524402709	1149.476613139	555.6327930111	854.828842372	1372.9812812905	973.1485373548	891.4221029245	990.8322443535	1123.3463068424	511.810757546	706.0747466945	667.5308063703	813.1910680119	641.4648645077	430.3520765839	1441.5006139244	699.8242966856	505.1093795824	429.6065494844	455.7623152809	475.186783587	916.8657035656
Aldh1a3	144.0916267957	134.4232210499	92.43311759	67.3035525729	100.1686613847	48.1879434459	118.611189437	59.9157552508	63.2262533119	52.4045700019	85.6544739127	51.0335450709	49.2566181578	56.0696299796	51.7881091074	58.1547079988	49.1325194058	216.3520728111	40.2018268103	50.9434352419	44.3926946516	49.6936495641	62.6762277456	66.2495442599	55.5648580053	50.0064829239	47.4258808022	54.3695679232	54.3116371411	43.5934500042	58.685802669	53.2792906828	57.2030104627	58.2314365982	52.1579116031	53.5398982182	195.6116112473	124.8744063228	251.7380012794	98.9336069853	441.5450736586	128.3863307046	1657.3004120628	58.4897671123	145.4996450161	214.727999107	125.13881889	173.4573184277	42.5810281747
Aldh1l1	37.8077384984	51.0787293219	62.2215216727	66.2107389799	36.3451302935	89.8515154705	100.180288822	67.1385136925	48.5061700799	72.9305656174	47.8213259654	51.5451031178	73.7688743891	117.0687608376	94.0278022923	184.4300949561	148.9674149166	60.3712233725	51.7855203526	85.1271008875	134.8355277217	88.4832037564	107.8675249551	46.55104812	128.7560074864	122.4350540427	49.5302603225	122.3577750116	142.9920453275	55.739532301	58.1672842979	109.9664507083	145.7250218321	78.2325680836	77.9605179113	110.3914504614	123.5669926071	91.1580099724	91.7466037918	57.8040437699	38.693114231	39.9661316641	42.0559639533	50.5487763204	45.8540003066	61.8311753691	71.7360660073	83.8563048495	70.3062747464
Aldh2	705.5567663854	625.9194408253	1491.1777326549	1056.5766203532	2042.4819662145	1641.8907044984	1170.2877351899	1137.8132631754	1017.320173803	1545.811755914	979.6532317946	1223.3034139756	1508.8057765806	1603.2090711859	976.1834079373	1410.4283033034	1171.2314845567	841.8660807107	1480.0140489905	1151.0780479007	1826.0100576252	1553.8200051315	1753.3902505447	1855.3681311879	1274.0700029803	1275.9522594735	1346.206619893	1648.5222093853	1576.0397909451	2218.4630921755	839.3958646594	1707.789006854	1616.0645797065	1494.0070807854	1580.8344631975	1608.2824187628	1063.7817576584	1619.5044425666	865.9743572996	1098.6126644387	1339.7714893801	1352.6429396991	660.921334131	1529.1427680847	1087.2040349359	1123.2030369889	700.0299379247	1551.8868840987	1538.8047234116
Aldh3a1	27.9605431684	31.0212922344	31.4104961895	26.4882888005	26.9531238467	148.7002697378	30.7116802694	163.1992544451	238.1141199874	32.9025861408	34.4704397581	106.2701554286	120.2611486706	33.1774479175	26.317488934	27.2777308816	37.8545324009	24.2083040796	31.5430778382	25.3668831055	29.5646268042	35.9155609318	56.6828242009	29.6843112925	28.0559320307	26.0312027622	29.1174224578	31.5600685029	30.8459865793	34.3588267166	23.4984942447	26.6070292059	26.0107308332	24.1382785425	33.9281011983	24.7888270816	25.475528581	29.1765854333	27.1246966416	46.4095341653	25.3637402321	27.2306400319	27.9043245292	35.0432164995	37.3977300732	38.3604240783	36.5607947201	30.7995811486	25.350591914
Aldh6a1	277.4197602955	293.3190210373	564.2420561064	319.6367947119	507.3099259016	92.5345056899	428.0263952989	65.810016342	88.6093766501	178.6489252515	184.2027631626	110.6410745757	210.8760588063	830.8913751413	588.5004619643	566.3278608724	638.317035734	282.1288062318	974.4215848293	501.2698714777	867.6346293742	604.4926294054	755.863971282	558.05939805	263.0176348849	617.3004061792	631.9789549567	816.1067486784	779.1644869928	550.774481074	313.4546998715	853.6736059294	724.0354637966	428.3409005134	592.1576366012	726.213980469	183.4719801144	370.949406278	91.9487739129	278.7760233358	268.1752246704	183.585275386	281.1833605539	558.3619025097	440.1818482882	186.1793241471	110.7181833326	313.2610258017	611.3492264594
Aldh9a1	745.5783105422	812.9198729995	561.6260393076	933.265853613	502.9319894505	710.3253049672	654.0939996208	421.075793601	455.1736632567	459.5868912883	510.7672733555	451.2931856498	553.1353913932	897.5650731963	721.726633327	712.1259004727	596.7285111509	598.8761066462	1529.8824990157	853.649529206	1184.9149699083	956.1770260489	799.9615181647	326.8007286724	625.6827503744	882.4102554453	752.8765585686	1001.3858717524	952.288053121	1138.7962209507	750.6811687992	836.3394129189	1005.8615587004	544.7883077595	539.1489322801	916.5726254762	475.4840521543	751.7864769878	435.4197768053	599.052057506	502.2180458254	544.8758035186	587.8465852411	610.2119175516	313.6222543565	393.7203926076	483.1262539026	341.3278794625	980.6633476949
Aldoa	3439.5150026516	3658.9538258129	3328.514887831	3821.3187665533	4184.9545564363	5003.0153908313	4799.1441911588	3906.1312374534	4818.527132453	4458.1832260577	3375.5694774914	4085.6583537877	3024.1614530544	4207.3413699876	4160.9124975444	5984.65218467	2966.4903570911	4046.6683697168	2932.1776910715	3655.3045324705	5261.0253684443	6798.164883273	3644.9198518874	4694.1802402796	7513.2950196296	4315.0857474313	2681.3583619209	5649.1956228956	4382.1847334535	6988.9915574142	3010.7860099293	3880.0764229284	6530.5429943187	2590.6988736304	3670.8592308496	4659.7182219118	4474.1260838091	2577.5321299555	2641.3954289836	2649.0649989951	4761.4701076769	2984.89077362	3461.2606097794	3290.8947096425	3867.9649962732	4961.3798882933	2550.2053610583	4266.1970182718	9617.3584808571
Alg12	113.501242017	114.3129657082	85.1340944895	187.0777409955	105.2160681688	89.1330515623	78.1227222508	89.0772180435	99.0445870836	78.8005979124	87.2577417989	105.2383848513	90.1931764352	127.3310842536	163.2431201539	119.5393936929	106.5635599396	79.6275378863	120.7704878271	167.0931582685	127.8542113498	129.4588873998	119.0159075381	105.3401053392	128.0433310754	149.2233309205	156.3811911493	134.598657714	161.0949478324	130.0785784151	147.6236288787	124.8632259906	135.7687884438	115.6274613635	107.5271260506	150.0076511561	70.3825281429	117.4600162219	104.7060394759	97.0547454497	90.2438965218	82.1367695091	82.3266013847	77.8221752345	77.810106946	79.0670301224	96.4061712172	72.338112655	119.0901745388
Alg13	146.8765296254	152.2405833078	86.9416776857	113.387182999	118.5807426553	71.5981134171	65.1978540508	64.9155767532	95.9920486847	66.3316535271	82.9891835774	128.7703532018	98.4961955585	148.5483891759	136.3682528071	129.6383615083	153.9571695726	101.7578550902	119.9067413124	112.764431746	115.7117879141	127.6725250627	114.8532877691	131.9381089914	101.6699798208	110.6012603291	98.3543310326	142.9836086199	127.7731149941	103.7413260799	138.6523021703	115.6404702701	115.8652128261	108.6472744463	135.6058643014	113.3580335844	94.7301123558	112.985972591	85.964039328	96.9294448393	145.0940160062	75.7137824651	148.0990337922	89.7893386403	89.4803967289	79.9485064323	84.2557781507	90.0499935114	166.497784988
Alg9	529.4934658086	547.7221106939	357.8698084164	437.9026257117	421.1488358784	286.8063689956	383.6011568309	300.3473621564	327.6856659169	290.9718880861	343.0439802494	260.0502649886	310.8862914807	385.4352142221	586.9204765711	490.6696048312	771.7393893391	312.8420494893	341.3273127665	528.7536409204	448.7608342585	528.717368262	730.2955160115	360.8179422571	639.7061385922	435.3695799778	461.7533929878	407.8294284518	521.1148277315	470.5922457099	663.8072600397	804.7916020694	504.4148840997	657.8477272204	675.0940294491	437.8610836864	377.9711963182	344.4595182005	391.6609889609	315.2193372185	403.679935079	276.4980314272	393.975767104	414.6950780069	274.7488061725	330.7923309393	182.132460817	302.7067789228	429.2392710087
Alkbh5	314.7989821974	305.6742872501	260.7375819908	330.6764384362	389.8152682834	316.8980359304	345.8586505292	520.1793836474	251.5586625724	261.5800030149	355.1816162336	334.050735157	308.4747184354	522.7711819092	691.1880020291	620.7491250701	383.8864617272	544.72741909	428.9749936214	528.3742254534	283.363574402	273.5925645048	350.6828083177	270.4071331975	487.7133337916	622.7665293753	436.1849728179	477.9183478152	457.4085841414	607.727979528	497.149588069	362.2497837267	519.10443933	371.9706606939	341.7279441972	445.2879013549	385.4607356813	324.8510417078	301.0028573823	261.9492470438	332.0475658369	447.7986124303	354.5308106328	197.7717551376	251.1102728662	219.8121777191	413.7287703877	403.9166292556	559.4863338274
Alox12b	21.4289250327	23.4231656208	53.5304320334	28.805911517	20.8923398453	22.8983895759	22.473031358	36.9689958065	24.3530454194	23.4132247183	22.3779155232	24.1722374668	24.3663367025	29.1806629417	26.3090438562	23.9551737824	28.2433582816	24.0618229307	25.613843638	26.6382126277	25.1816103501	23.7805042457	30.2343723256	22.504260376	24.6867132905	25.7499780031	27.6290949343	21.9126743467	26.1258036154	27.8521433533	26.9335011365	28.4151031887	25.3249033728	26.8620270513	22.8126155004	23.8075511438	31.7820652928	23.8843422257	23.45836339	25.7621980824	22.1599438641	21.1023326835	26.8397496118	45.6442279745	20.0433737318	29.0141748538	177.0413098402	21.1439779921	23.7812948939
Als2cl	50.6772698892	83.8411026832	44.0817242311	111.3856143776	145.4967075557	14.7380431066	12.1062885481	-2.4130708594	14.451734519	48.853221312	-19.8033873783	-23.8450240862	-13.1953196489	64.6875093295	64.3794349499	66.0747899403	13.4738049999	57.0112619608	65.9441765942	48.2933093507	84.4437597359	56.5354857665	106.1873659997	95.8824511201	24.7476032965	69.2473700907	36.5069898867	52.9372865707	57.766044791	57.3469994896	21.276171653	83.8489537074	32.4396750186	185.0387923401	92.9844112574	118.3056032329	22.4646721755	103.3035783707	62.4103637135	73.8445309449	129.0822775805	46.2940996731	80.5656259939	41.7006313872	126.0333776662	69.4804615929	57.8055651794	94.5284529206	48.1320979786
Alyref	498.8232560836	446.1663922069	281.5866970839	207.9848891315	277.3638891071	306.1200816228	336.7313477673	274.8560157977	258.9880520294	233.8032916348	259.5895020954	218.4118447	313.8196082002	629.0732670903	691.9790067542	505.991295589	241.2590942309	465.7225641034	203.9233759178	429.6948406517	406.9339507758	274.1605852873	210.3155907111	298.2826027013	369.3885403252	614.2409099561	287.6080692158	412.4484157135	524.12790069	295.2328410188	793.5374474947	282.863817683	317.6403478712	228.7056494341	218.4655155711	445.2946269722	257.0724877925	214.9648276277	331.8669360467	231.5418254542	242.3280798873	210.0071277964	277.5985025153	279.6454348072	235.4184427007	243.3202166667	186.1137457948	161.854076328	379.7726521529
Amacr	206.8611294467	189.9505917019	238.9595703456	237.4771122332	217.7486844726	162.7861849488	189.1356625723	169.7730410295	236.4009481596	244.8652715541	183.4876637234	266.1798529052	184.9027514092	261.2514837734	218.0073749809	234.4982470796	248.7845563962	179.0589024297	201.4348075066	240.0801793212	286.3279902823	260.1663495386	235.1785061427	240.4768466247	244.6539265783	254.6800169478	224.3475345879	244.2343174485	254.8703618475	172.6110370318	232.3175759192	214.9111633858	234.8768864103	248.1579752219	225.6203315279	279.3574134683	222.4461720502	266.0653868851	218.9493539873	237.7996422859	280.78558846	228.4006611723	221.0183727232	217.3260854135	236.6202421198	245.3559561154	362.6206393716	229.2361922381	251.7554689555
Ambn	16.2756380494	18.8532415638	19.5178445824	14.2439881617	14.61461648	10.1287942252	11.4685360135	11.5496527532	19.5926851846	17.2257002715	7.5008551246	18.7187549143	11.3648632132	24.6413527694	20.6310321454	19.1494644807	21.5692247222	12.4499475575	19.1094898114	12.6483408916	20.2516700217	20.6178134109	16.4427299047	16.6839368695	14.5635108224	14.0981691606	16.585727565	16.3400803383	21.6671507637	15.1905332171	15.9529664428	19.7729033868	9.4769260606	15.3571241519	15.427824544	14.2022007781	17.2795802756	19.5194524196	12.6711094597	23.17386688	23.1431140638	21.7009525457	23.9979531203	12.6876480658	15.0649394055	9.1210821102	14.9792795783	17.667012158	15.2028966442
Amd1	752.1791033023	683.8544872173	657.4021747457	740.6060758133	722.1170266439	442.166643872	685.0726188494	578.8367868969	409.750550843	375.9184403496	578.2936426557	521.2830270903	399.6165279985	697.6230821578	893.9374849124	830.2692368408	663.4299437417	637.5560608457	756.6404408327	786.9607503609	819.373528808	710.8477097151	1059.2188749602	887.6429596085	628.3430432548	987.3881906594	845.8718197628	924.6730643302	985.6689485494	509.399600682	823.4842913779	874.0294853419	771.7173828086	947.1264479321	886.3061660529	883.6621694452	611.1571309347	553.8365981893	785.7909213329	607.2895591438	815.1451619375	369.2121167588	583.0891424031	564.1478063678	583.0730236092	562.2435026806	349.8612823432	640.9434375233	597.3518034222
Amd2	752.17303583	683.8484283196	657.3961191677	740.6000097934	722.1109629444	442.1606153056	685.0665597989	578.8307411787	409.7445263447	375.9124200972	578.2875970056	521.2769885949	399.610504772	697.6170215322	893.9313996498	830.2631595684	663.4238874072	637.5500077583	756.6343728005	786.9546785237	819.367452903	710.8416474298	1059.2127689552	887.6368751359	628.3369913237	987.3820936689	845.8657405324	924.6669752104	985.6628517747	509.393563678	823.478214957	874.0234025777	771.7113128843	947.1203559944	886.300081748	883.6560854721	611.1510811604	553.8305556086	785.7848496425	607.2835098548	815.1390865632	369.206097348	583.0830961512	564.141762493	583.0669773593	562.2374590448	349.8552653609	640.9373840109	597.3457553804
Amdhd2	1517.5240584914	1356.4212577267	2175.002811765	1987.9869417722	2709.8055055603	3317.919237434	2756.5925199507	3773.2337365563	4216.4554924223	3587.6260776592	2603.4696338057	3818.5251666665	3022.7763392997	2475.8763893345	2091.7346483647	1971.3625713506	2588.1168636999	1532.1789306994	2649.6696333397	2034.5038592983	2460.3386544813	2634.3251900837	2882.8572487747	2619.3101738037	2106.0134211314	2453.5987832197	1548.7941398695	2699.0502426724	2341.5550936155	2015.291378281	2460.7592557193	2147.9359042464	2831.2276170144	2312.2438829104	2501.4466313268	2465.843599651	2844.6412716232	1593.3515141434	3010.1924090311	2121.6617490735	2003.6823118814	5272.8152942442	1753.1399308196	3496.3451959543	3017.5323429087	4604.5309817988	3333.8184723513	3465.2604214299	2204.8804673505
Ammecr1l	1430.2586285655	1422.8377220505	1824.145824643	1526.9079154077	1778.5555694845	1050.1661577418	1857.0378441446	1168.8413246411	1654.5582993497	1753.9402172737	1137.3611012942	719.6483997645	1328.9774523597	743.5530450162	902.039288904	1026.0068954946	1001.4961754121	1424.2572999849	1105.4177275689	1211.8871970863	1231.8279798156	1370.1909190851	1192.7571935588	1515.7047140276	1020.1388578545	1023.510438421	1480.3825898098	920.5556092141	997.2667587625	1362.2810484324	849.7113859103	1039.5959231081	1095.5005237763	1312.6501950959	1500.141700481	836.9313492613	1704.2105683868	1338.1543761518	1434.6011448533	2025.4716697347	1449.3056227146	1700.9733059249	1830.2561840016	2181.6639653425	1709.4208668881	2486.0467797767	1076.1695095995	2321.6911272211	948.4680063624
Ampd2	1095.3902734523	1010.6467458339	768.2651985113	865.1519906455	1110.7299016063	569.1665051955	871.444747384	776.646046418	779.3219467651	810.6002917889	789.7077702141	703.5622556199	708.4080020513	590.5441920761	647.0285426556	718.4654999836	596.6246992944	738.2726504912	666.2003201255	868.0963357514	663.9111939407	665.444992235	799.3487412063	902.3921567232	734.1422701725	781.291058864	959.9905326027	739.5597406589	749.0684173054	787.9851234755	755.0483289059	690.7135580575	624.9229376768	883.6880389076	814.4504892376	645.5873222355	921.209885449	882.1953806229	894.1602980217	896.4193894784	836.3218667512	1015.4501043503	796.3396902299	917.925855762	784.0966588169	850.0482476028	842.4378393714	1087.8458682784	812.1159531548
Amy1	54.0330542306	53.9940320127	1217.62769901	1836.9077885969	71.5237229604	50.206315714	95.1445053848	49.4145339867	51.7510497385	56.9332715602	54.7612030718	55.6633632962	58.1564123808	54.4505392988	53.3255261489	52.0031027313	52.0124610237	55.7077670448	63.8580149512	65.3012066892	51.1533286784	51.0814260616	50.7063405201	63.5403963805	49.8256042203	52.2552937173	82.1523605397	53.973792815	52.7005968113	51.1008409581	50.2724757578	53.6268039485	52.0750211944	53.0169609939	79.0258172299	52.0604755133	52.6129575475	55.3233043845	116.5175473118	60.7783036697	60.3605227614	59.0069165178	52.2309326305	65.5144711342	68.1051854409	82.9140272056	57.7310331156	102.7915625961	54.0926576865
Amy2a2	8.4500680222	6.8845118329	5.842665214	7.2927086407	8.3205889515	9.3421981895	6.1356156674	4.1250909746	9.7332663853	7.23379107	7.4313353173	23.0496039042	5.3162081481	7.0753964625	7.774734802	5.2931013719	6.3150297751	8.3764655899	12.4067221026	4.7930038673	6.4567820409	7.7022273838	7.0513095489	9.4923659802	6.3440923559	7.087037931	11.2348350658	6.8320871892	8.3237864349	14.0934163554	8.1049784588	9.8440039323	8.7812301717	10.0878320516	6.9634153892	6.3305326331	5.385365252	7.6761204572	6.6640617543	9.6930334214	7.5211384827	8.3721337657	7.5044005131	8.3514166506	6.5399303408	6.4220908428	9.0248140741	6.3491082307	7.489651586
Amz2	219.5387809443	200.4715478776	232.7412557516	284.6720821912	303.0870741524	344.0005355488	348.7936432724	288.4033816927	216.8570890766	280.964529516	358.9683856667	293.3407864741	337.396876472	538.6023241665	441.867812096	511.826260687	373.1742552859	464.6398570484	282.8926742336	479.1309276093	504.9236174885	320.4751410715	327.530541212	463.9773277422	496.4883940837	557.7821621376	399.0496247798	617.4700786132	564.7127573576	551.9887765726	472.6027032041	364.3838658182	589.9327952021	380.9006371022	316.1554359251	531.8714147143	288.3357616366	291.4732003105	285.4013725229	194.7179118733	274.4565186875	270.5813528041	226.8628814549	225.1866183073	210.0868814694	187.3296499136	169.6848473663	280.0370656315	509.6358778588
Anapc11	665.9399411881	619.5136792862	511.6057403003	590.9831908859	681.8216375735	778.4213191226	625.2498839614	831.6649750251	680.9137670471	739.4438642536	860.6274861379	802.7606908062	699.7186276329	886.13791881	848.1507845288	824.0669453686	599.8354373277	1058.2606298953	377.2664011345	965.7985722221	751.1567732324	628.3054626538	549.7144231643	840.7956707443	747.6506191697	911.5143880988	584.9766645638	827.7842486998	773.4156943738	826.8514242301	1016.5637897751	510.8555861358	798.5492978383	587.897252135	655.7989988762	742.6083251065	605.7437232391	621.5674460482	635.8297476328	488.0054232414	682.835932004	699.5609507346	732.071060775	603.6642938018	607.5853482007	580.8338648593	413.8108514673	524.7994363352	895.9969759883
Anapc15	269.941036384	277.4529579667	194.8723429747	202.385460822	255.7191974651	141.3431005144	154.1263683823	158.7717298588	159.2589856948	122.5011870252	165.1921391128	104.68973755	169.5529523686	224.6105110611	202.4086910071	182.4308298964	243.5570980251	300.6055274308	131.3981115148	241.9026396362	161.4114183943	153.1045877851	167.6664576995	166.7954400564	177.9161730279	177.7501289558	158.8873495105	220.7711481246	188.0217453985	186.537463961	199.1942637177	195.6055561984	158.8951912356	144.1453238704	241.9788078738	168.1780599732	181.4596885979	188.4508042898	212.3755660044	154.6578963281	168.7751202153	168.6169435602	236.7091286707	226.0316884091	133.3937712606	146.3330812202	177.6726002017	117.0011143758	155.4967531544
Anapc16	334.7455618596	353.6778670164	288.3606334815	313.4709475973	247.8763072061	345.8515141457	288.831404142	425.1166662112	381.2627563762	343.4858483763	599.8074260348	343.0382971491	294.2390726316	208.1659039374	294.4848066951	244.625775684	236.7256209055	305.7430039315	532.3519689605	443.7539818587	293.8897894253	341.0674333644	300.5067405559	318.2204683548	300.5074884198	314.3770072741	285.4859461852	234.7264665375	329.1366476871	147.905497754	353.9781581698	395.0679161164	374.3710616224	337.0256455004	361.0668472032	318.7045029094	268.7822313821	178.4880330446	268.3530879829	291.2919962084	210.8866269637	303.6447120113	300.7398129074	284.1143801774	370.6815540543	242.273042424	158.3095216051	199.0467852518	149.7025107979
Anapc4	235.4196042187	235.5172897538	186.0433349747	234.4189355977	274.6675710199	377.0579586688	297.0508499477	478.1204712223	375.0169973555	211.33212923	433.0429272026	446.1172549432	545.7918365601	141.0275851887	221.429057254	194.5043114239	264.3518091418	353.1305313044	89.3783496394	314.3571809294	199.2329671496	138.8718543099	231.1574303285	308.5740023335	347.4912387999	248.6956096604	182.4563669625	178.5460447315	251.3616555933	106.9171313082	205.8871584213	244.9515427795	208.6623815535	365.1901550521	366.4678934001	226.2538952837	397.4033711841	261.1912229059	328.22611913	308.2954396766	373.7513979201	346.9792654461	320.577142813	175.695451443	206.8177367909	288.1465191068	304.985541986	417.2695840439	217.1029052045
Anapc5	2057.6857900609	1926.8896358803	1363.9412011844	1193.008872081	1280.2002330537	1478.8245098764	1640.3241282267	1448.4734208632	1453.7069225395	1241.7977261874	1594.0672072377	1458.8276939983	1660.2445595068	1695.4888345858	1787.0656952512	1482.7905939729	1512.7382206355	1977.5224212305	1411.1054637517	1822.8685985943	1696.2482770735	1407.4704911734	1163.1214127308	1401.8941777965	1443.5089522108	1842.5667633409	1414.1403716424	1706.9366620806	1748.5895056845	963.0653438016	1792.4885091474	1377.1211308754	1499.2263669541	1412.6335731476	1497.8036877494	1657.546080837	1923.082181907	1480.3195535575	1387.0108752518	1345.7930959256	2065.2482180393	1217.3768786746	2061.77191261	1550.8339900642	1655.1941308976	1378.8873094764	1075.9851629343	1317.4151627378	1227.1301579909
Anapc7	449.3466437502	437.1396950962	424.7197934386	427.0169272473	455.037384523	407.0263427918	435.2197500307	366.9872704342	433.713606742	443.7057793066	393.5777810843	333.7227044166	352.3430425855	441.2706781111	425.9326528419	445.9761570803	422.5934595011	506.9718459914	441.7043530165	481.9838899542	499.2834031685	562.067954239	446.6145026574	449.7938518728	416.089263809	532.8176873074	406.7943212691	439.8087077217	506.5650225981	345.6617424464	512.6575736361	503.2808553188	536.8693011994	422.4495932701	485.6186784265	453.0825739969	447.0478802257	365.3868338734	438.0493916265	391.8432016934	390.5009552493	381.7161492681	425.6674288678	516.6706371825	539.6344467544	399.5536087393	255.2649117841	313.193313238	444.2564207088
Angel2	281.8196335331	219.8598346309	427.6120931095	170.8576257413	402.7233784609	262.0728301975	460.3279443399	310.003061911	307.6767988713	538.0278768431	385.195802221	381.0225618719	394.7807675406	208.7354351365	223.4411601425	252.9351221669	240.5402807279	369.4136758262	233.9545593231	278.5909975255	290.2964232497	312.2108826888	256.1387437411	255.1594483132	140.4793298212	114.507429145	207.9246886288	294.8245739828	238.1718750948	233.5940984866	206.240432604	235.2818115502	204.0207613698	271.3238013907	327.7576071404	248.0091309324	419.3624691274	315.3717651025	298.051889717	447.9491366206	308.9915150397	439.4556160725	414.5197257935	575.601393208	519.7383900514	453.6132059158	307.6386060924	470.0157428433	168.2637027976
Angpt1	50.33567201	41.059905766	86.5784790233	104.3639135452	128.2490664691	58.5095701774	51.61179831	95.9608422747	59.2031454361	63.7155426065	72.5861573649	83.3869661186	91.7158971731	48.5532929868	44.2429423548	106.6414365965	52.211906088	52.3490845446	54.0958335493	35.7889955458	43.9870187146	53.581310434	51.8473644187	141.9145730685	85.7711139439	50.9081110625	106.6841791883	47.2085023573	47.6262377184	55.548853744	81.8584994611	55.1883073593	43.0733542444	48.6352190249	49.9352811407	50.2281367575	46.2520660623	97.4012240787	50.0173298809	69.9506053915	74.5660987135	59.3799470924	72.4130230157	47.7416648975	60.2962715132	52.1533246777	41.043458953	58.6002193476	78.7537851645
Angptl3	19.9197241376	21.3270109105	27.8619688162	33.772911781	26.8439186	23.8461672152	21.7246775921	19.6802421109	19.8240034559	19.4581137586	25.8293856193	27.5295883683	19.0360429251	19.1088074502	19.8662660879	22.8360731782	22.5016827181	17.8417376233	26.5714022956	25.3387151243	21.4445668995	23.4088278578	19.0883382239	18.5876422969	21.1404720738	28.9331939807	21.4690210785	24.4102814163	31.8803772169	24.5866895902	21.8835482644	16.185760149	19.5599581826	24.5390712749	22.1562146986	22.1878244679	25.7815822799	19.5395347685	19.74686164	16.7933172859	21.1506660553	23.1868425951	21.1235265228	15.5227343027	13.0876644264	22.1694721289	18.6412829671	76.4719263406	20.9643574013
Angptl4	746.9948497291	1083.6080943431	1807.55633339	1735.7952272172	223.1976269216	984.8336252329	1021.3738664484	775.3104179834	1555.5546788714	844.2485697477	621.3010084069	971.9934511481	1347.9994357248	657.6175717089	407.0719845919	554.8507893736	232.0815694595	612.0710532598	1673.0782203746	541.7627561204	623.1697090209	561.9977142762	891.9499094038	258.7812307161	519.4525883555	662.119810198	1471.2417995267	637.3172788205	723.8618844368	541.4233833978	505.840041728	487.3834985479	777.8945635352	621.2300711034	206.6140987522	407.9750103579	535.0965212833	3689.4244087885	478.8665585902	1751.6407559007	356.3790273265	1892.666250011	1212.8052277612	594.909493054	759.665761455	722.2422703424	324.2825784599	1396.408379081	480.0306289697
Ankef1	14.7843225959	13.6342735765	16.7188973296	19.9364434783	12.6522585687	14.8858111338	12.7497359694	11.3202733182	12.3376511948	11.6726124381	12.1677802212	12.4495418816	14.3419536371	22.8727670352	10.7759250083	14.3686425968	21.2029490281	11.9835599016	19.9608142006	12.2194873609	15.3555973181	19.6865111745	11.4980181592	17.2902380361	13.5479046851	15.4207606093	13.0394938889	14.1761675238	11.9513795734	14.3511323425	17.4211484009	10.970494539	12.3781187375	12.8530370392	10.6490220956	14.4867904179	14.4273160373	16.7697297316	15.3334246486	16.0867731827	14.6014474768	12.8440799468	26.6410795119	12.3807171611	11.1083170016	15.8532181694	14.6469053903	15.2001252688	11.5734888341
Ankfy1	405.5698023475	314.4114450385	229.3178536531	306.6538250756	396.715409519	614.732248759	555.8367375363	764.8442180996	584.9708903707	831.9985192814	737.5523482866	633.8184169254	876.5652695037	390.3073391506	486.8832122931	482.2729801163	130.9348656977	829.8674079018	79.6718838633	599.3012562339	292.8712340754	241.6068608594	240.6928945439	389.579850855	539.9562489763	559.8358501198	298.4691190848	361.771471075	369.6601985323	491.8944308134	730.5056998773	201.6439202762	429.8745163651	245.5300654494	477.9635134325	296.7531795684	535.9618611532	380.3802621816	625.1486027109	469.0094803003	461.9789025668	763.0159559374	334.9598297152	409.7652126664	642.6770307095	456.5906687313	491.9715450718	537.689267451	289.4989215064
Ankhd1	311.4268202664	318.6292209238	515.4761851847	364.7424934661	406.7936320793	176.0072149209	295.5586787133	313.7912146054	255.6230731794	246.3779072678	258.11968962	205.1355639159	224.4726546235	289.9222097612	304.2353309095	360.5616797212	264.3316987226	421.0876191982	338.2898861702	339.608333663	301.97345648	325.1291677414	221.1236523236	208.4481203151	179.4020046352	269.8502147439	341.7765499242	290.1635604376	309.4916552028	417.5554496196	237.7374614312	240.4459268761	311.9130492131	255.0649540525	291.3957968135	263.5216342515	350.2277847264	427.7468232885	139.2574257493	328.5849192214	411.3610345242	395.8185349282	422.5290396841	309.9289797109	437.999791576	452.8231138838	520.7029371245	395.2883764405	223.6620207952
Ankib1	94.2850223845	134.9245197157	80.5895899647	115.813540978	119.9579674496	197.7664124442	167.482519693	214.4245386848	251.991779262	190.1561920075	200.7360870399	158.3530896265	232.2279731444	97.7027734346	128.9178865016	60.0764458746	151.583124371	64.9161803917	90.806147755	156.0326002303	160.3434783786	128.6758836245	129.2865101122	95.0111205034	135.8390943748	132.9592943822	111.0296956946	111.670681252	127.68548588	87.5114098091	124.5173364376	158.7521505465	154.3585130983	148.7558412123	117.9710561992	125.2713286063	110.4445502239	107.4649752155	159.4995571954	128.612734305	113.4668039699	159.9594477813	76.3844230329	97.8987068042	127.5986891209	146.4155355502	153.2958581009	129.0165618107	99.1119611478
Ankra2	132.1972757279	120.6545562448	142.5187468329	153.9212449226	137.9765577105	157.9621502905	125.0398255513	129.8727701632	156.7870051106	175.7147997449	182.0037365641	161.4201030773	182.3099073083	130.470960351	123.6303717914	134.0513358703	126.3633149014	102.7635108467	92.1047504005	106.5256077282	133.2432667988	122.8558148895	127.2637051031	156.2004069943	85.749539932	111.2357179877	138.0804916574	127.2328201152	123.2865811507	127.1116715998	135.3438658643	112.1478416298	113.5025783404	130.98699645	126.8498279145	126.3303191549	123.8433417546	145.3631840096	131.7534601893	138.4896242643	148.1222315265	107.1501292099	129.103041097	108.4469526858	148.8726936524	141.3202361875	338.9621976529	144.1544117081	97.6063084075
Ankrd10	402.5486444179	456.6426085074	319.7541714731	244.6427814803	300.3275041489	375.3502356871	318.3584598822	295.3877679805	292.6458117288	326.1144778743	531.8694470782	330.9332165361	414.8799859909	236.4251540675	263.8756537307	358.3105905381	131.7790915631	542.7810970263	185.8014632374	335.1209701053	221.7392866431	82.3547614193	194.2449279541	185.0308383929	221.3317420531	334.6423570452	229.5462831676	246.6562235679	215.3460276917	-55.3741368861	195.0085656033	153.468324772	177.3552376519	226.3052760603	202.1901592163	196.4065183027	321.2483761772	222.7357374481	384.5718223492	393.3218850614	412.4136877202	255.6492079901	364.3718793258	369.6662009961	182.2511325837	323.2519157339	129.7149432691	373.0735587266	320.6079604293
Ankrd13c	677.6172725098	653.0482338063	644.6466059354	548.0434659288	918.0463170534	758.8493569498	830.9892914129	781.5456286069	897.6232297084	545.3365420775	985.3943176482	852.6656469728	896.675759595	679.4831837193	716.3932935424	728.3237000794	758.6682557391	709.7391031965	697.7556562793	778.4996096413	720.3127399925	788.0728039084	925.3421111223	745.998626928	607.0768793832	817.5616947449	821.0921254322	952.3285496721	838.2623929173	807.8357378434	814.9451947729	868.1807031822	839.0787183337	885.5932588235	895.1691198578	626.5192934469	770.1277653173	494.4677244307	617.9853203145	654.2368965214	585.2906217366	581.2658654803	668.0896403421	810.3732317658	690.5177736657	763.487843674	743.8762707906	753.9229456378	912.3869037807
Ankrd17	1330.6603871017	1244.7480733971	1503.1778035582	1043.7915930777	1407.4949542737	1212.7645161094	1494.5144117561	1214.8996174624	1464.4494447169	1511.8677252128	1133.053478853	975.5373439549	1327.4720635552	1016.9325824608	1106.5221826651	1176.374757648	1101.763246183	1187.6034576097	1490.987316754	1150.2717960847	1300.8959026695	1326.5004499777	1259.7699516737	1431.5441260378	1190.9871163782	1279.0320385743	1344.5650232682	1219.1229597969	1243.2627723726	878.0035674214	1155.3487204804	1375.7314845457	1103.6392297555	1150.1130681439	1294.4406178628	1131.2175371518	1466.7074504585	935.0702783433	1403.3163412069	1372.1141970495	1090.2059349137	1177.0479730659	1085.1963925678	1638.8966934872	1834.0496304013	1537.9285866066	1056.89729975	1372.5406175519	1222.7814028739
Ankrd24	106.0091207128	103.3984374411	264.1101036256	133.2814209372	226.4411627054	108.3516062763	136.3178992711	104.9185494413	122.5674895991	159.1880623604	127.9551435003	67.9455358845	103.4858506632	110.8111941401	121.8466541731	171.3756201267	259.4336980486	122.3194522115	110.0055449883	143.0566435497	184.2853168972	153.3879546072	188.9453575573	180.2845459542	156.9115373857	139.7399489743	183.9428350948	151.4319380258	146.1495152724	104.1415221116	88.135679621	186.6458752176	153.8107356927	220.9089197838	305.7098179546	142.6004662218	104.6431592438	137.0560016775	84.278187657	115.9816798909	204.8364836215	116.1433062276	103.8674028116	134.6019936597	121.4432012699	101.1339036953	89.5936734426	100.2086214931	130.6309699384
Ankrd46	294.4422089233	302.3594075895	307.6988363695	369.412871114	391.6731655374	305.5737070685	362.2437939954	283.8208898738	279.194224382	314.1955134305	352.2961783787	298.7529571985	334.9143667864	477.5074707994	395.6093530843	420.9867372028	377.8123530019	311.9051898469	461.4961148264	445.249554074	543.4798678659	480.8507503897	414.847271711	464.1995575195	381.0661864105	518.7104717502	391.8074786377	521.7162283375	534.53259394	535.1980400572	389.1681520521	440.3299192621	480.8410388914	452.1150140887	390.6609498636	491.558861112	219.4770336037	274.1152975903	295.6842959833	256.9826160669	258.7483851208	253.9227798235	244.0307149612	350.8152367082	264.0123380559	252.3111610112	223.7294407237	288.2645046111	546.8922920686
Ankrd54	216.1280057471	238.7975556019	161.7946407335	184.6000291522	176.7871112754	131.0498708773	153.2840183451	155.41577694	161.8066205391	184.4779915973	145.9818763118	188.03292917	155.6960793577	205.7466663827	224.6803212977	174.5630502661	152.7197883415	184.3035278122	207.3217052928	233.1446995309	228.7738145771	254.3024370092	174.1430142975	169.0180901706	188.8745286396	211.7936872559	183.6749734319	193.9856685784	187.6015925963	239.421283524	239.0266419578	158.4163772687	213.923061339	169.1545797631	135.6722657627	199.4273962234	202.0100164734	162.2639226369	199.9289175693	204.4349441276	127.0202993543	137.3912706593	187.6077886037	256.9033509274	168.1945338488	167.9829859282	143.849584961	171.9099897359	188.5055120161
Ankrd61	37.7865775878	35.4904242346	36.8395839839	34.7731086347	32.9725820278	34.7725448974	25.6885767547	26.5748947558	38.4176201837	29.9065149106	35.4773781671	34.2624330554	25.7521177412	37.8360013399	36.1034866544	38.4247910667	33.7494298185	36.3342259693	38.2668909504	34.2007551725	34.3174804868	33.2216675891	33.2899674712	29.844903927	28.5906751916	42.1192554639	42.0816131398	40.3166596777	39.5490908104	29.8049765738	33.7617930143	34.6725869156	38.7716091531	33.4423378679	33.7552782486	40.0308229206	34.6602759252	29.8672181532	28.0969503823	27.5941246389	35.3666553338	41.1353500444	37.0424273375	29.9829760043	34.5704028767	32.6743920756	287.8463707046	32.8353207217	35.3955572996
Ankzf1	71.4172457568	99.4904221802	72.9175809204	70.6192363575	94.1757762194	62.8648461313	58.8535748734	52.4395175063	70.1430381376	75.4954653803	46.7879795568	43.3660239927	5.2838890082	50.6270453561	53.9739619144	71.6801197211	56.9092932781	98.230743941	39.5659293451	69.3650047952	85.3287656578	54.266721081	41.1145454968	54.8158688988	49.870159883	88.2858614369	71.5534360661	60.1598517465	78.0615025788	48.8662398906	81.1119357558	58.1032830894	67.9018024207	67.1694360499	73.4909449648	71.2732006285	67.8442842911	14.8447936533	49.2199863449	59.8379351613	57.4365004906	67.6008273714	75.3122295594	81.9689088104	93.2943539482	53.3734283472	46.1056057525	18.7413755449	72.5358407961
Anln	814.0418137891	822.6676217614	-98.1909656095	162.3283493656	419.4915517268	2474.9150646174	55.7371887467	2467.358798274	1417.3672607784	14.3652263783	2321.6500716669	2231.5110521068	2555.1788851167	469.5605398924	708.8561414339	466.8541868415	580.4710114603	1088.0306700446	-112.9056521859	565.1633855409	377.4394381368	52.1826865662	251.9942990362	394.7624889597	518.2603459418	513.9600724018	-51.6880117985	609.4058825414	520.8945073798	-92.1741578773	682.4485069656	180.1802204451	336.5444453414	342.0517309464	653.3362947963	411.4477481398	580.4698896495	392.9025835849	434.7226713456	319.9747739276	525.6088627914	-83.4444936336	1167.9106310732	202.7583674917	139.3191135373	239.0008397624	-14.0129384468	162.296863777	512.5436888392
Ano10	208.4493781314	203.8196601791	330.5151422533	305.2607701118	298.2949226635	190.8894243046	211.8292159407	192.201320725	177.1106000131	201.9013041724	170.9362419209	169.3656226237	214.6642666906	177.9203421217	161.549603906	222.7246292529	271.3622711048	183.8647774104	199.3558378714	193.6074253202	208.1269334675	234.0539699986	243.8181611419	364.8021224673	348.7862492369	184.3024801549	254.2479529979	171.2314826494	216.0564375232	368.2657701648	186.9072999737	246.128902917	245.4232255155	290.3528586577	283.1220256899	221.7785729737	205.9354511119	284.8790092304	187.0732223282	188.0334289683	288.4454444107	208.1853941553	224.5590116344	250.7176248255	191.8944532289	191.7499727471	148.1948316469	205.308870773	294.3082828804
Anp32a	416.5296979684	405.5698396638	348.9119728522	378.857515994	521.0236697562	273.5522569387	397.3015464067	250.401705593	411.4612893956	394.0631862723	435.5771820225	435.9321286522	446.6162130309	357.1997212113	368.7097997038	358.6053987299	348.2450670318	597.3392762654	285.0944212288	519.9010254176	300.2986351995	351.4313531211	319.4347354806	518.9518499207	363.4277878813	415.1802043343	321.7313271442	339.9091150542	375.1556275945	296.665616511	466.2218247298	309.8986382072	349.0727262839	360.3407861914	400.6176802526	320.5226702853	366.406904198	388.6666792506	386.2137429026	343.5996647837	493.1589362619	437.9365096413	671.6506737136	322.3705275091	399.9625051064	375.1809971183	291.1104324706	423.5118036473	366.222630578
Anp32e	1037.6354664281	1106.8286829459	349.4459230478	510.3165006623	801.6302718502	806.565555077	560.1935753344	556.5874284962	663.6035127766	86.0801593811	609.0968944884	546.3527029019	512.9487230002	919.6727176818	1000.2051125922	675.8144200376	733.3637819272	826.1589106738	436.7434329531	890.7780807818	728.1690806217	291.6588650641	372.9138865698	842.9378133718	833.1816083097	840.5308307799	267.2952573477	940.2554239778	760.7588173011	401.2336442018	874.915273788	467.2008491165	496.8148170526	614.0606081908	646.9065341571	734.6700117502	1122.8638560165	526.0635615474	832.0434813946	338.946456578	606.1955865656	165.0867492774	706.049120011	733.8884545841	423.3124305672	441.8589897328	484.1519363365	293.585833795	780.9910091675
Anxa1	3607.115936449	3724.8139385832	3197.3163881264	3479.9494943141	3122.8703359451	6133.2543728799	4308.2418275937	5831.0260855323	4793.5141319296	4247.3528552946	7278.9575756789	7185.7911497152	5008.9950358692	1829.0611636295	2950.956696657	3716.2328507737	1173.7739792246	2938.4122052583	3760.6326734112	3165.1244287718	2137.2840164486	3753.0969836152	4711.2064971142	4611.6407165481	3878.6624198688	2944.3161255747	2220.1831824527	2078.8430369653	1757.4246760382	1953.3985024079	2087.4455283531	3870.2417876884	3355.9974580942	4367.012805886	4040.5223623032	2304.713384868	4381.0071525972	3302.9038627877	5414.9461795497	5105.4477006603	3888.0073329671	5688.4089240335	5820.032715553	4337.5805720703	5731.0683214222	6887.7716132675	5306.1870910041	7142.1493564674	2568.8464073655
Anxa10	10.7068327889	8.7894874234	15.060753525	8.7142399352	4.7633122499	3.8327195755	9.1825680139	4.9193946375	5.2546567393	6.1519596664	9.6247583617	25.4686938231	7.0766490066	9.6670427896	7.7817816889	8.2479252078	10.8596760376	11.0885462167	13.7188189388	8.2525789858	7.9776443174	12.8794084975	16.0618657126	5.7101010121	7.0123736034	10.4814578972	15.9049191507	20.5784148367	10.8899649196	7.939300976	5.3058317499	13.3328172424	10.6930497536	5.9338642071	14.1234694164	10.3858039867	4.5660353691	13.2035423737	7.9248591349	10.8028363404	11.7333251266	15.9463430525	9.7406885197	8.0774371723	6.9998812449	4.5770454044	11.2119972962	5.212934639	9.3277470059
Anxa11	221.9540880604	236.098705048	246.6923397793	278.1154614775	216.578433158	691.9289060447	416.0496907662	608.3020054498	452.0068476794	548.7750720383	557.1840291806	570.9596872039	379.605040911	160.6885406104	192.1656679049	178.2453181614	227.07248333	242.2019710583	349.8593927876	244.7843534593	233.9666840467	308.7634091745	316.6756764599	165.0960188156	213.1311191361	194.3080892975	192.1686656262	199.3989629463	215.0942602868	202.6276271651	216.8256998582	295.8076869836	318.7035457391	305.2735336089	213.9350996141	243.2392113672	347.642976586	299.3441601836	579.3780641053	451.0547966632	225.0758428532	457.3743645593	309.2064220941	327.7400819044	370.2253903086	493.9295315584	374.3131918635	511.5643414836	227.8633394336
Anxa6	62.5991051375	51.7311180079	133.5650116151	39.3051281747	141.3765527581	64.2216423555	175.1493758912	70.4080550482	79.4748785101	146.8247642428	98.7750029146	72.3691720105	114.6120376963	87.6231212208	92.684264006	105.1455160728	57.779311139	109.6087284491	77.6585317748	71.6310551883	77.0878065157	72.3045016064	47.9374513224	51.7058022196	76.8025991113	73.0614917481	83.8996628033	108.4202834228	106.1875714994	87.0231771027	32.3959100782	70.0275846359	66.4166741754	79.3159348644	66.9014390081	78.2662629114	76.9457523994	95.1402951859	56.8242337607	117.7889023529	112.298972589	211.3801685724	140.685770225	44.7483662548	74.5149235825	118.9504226093	141.1630466536	216.1649105002	72.3543344842
Anxa7	769.4698870855	822.2159759107	738.6465309821	934.9788206404	836.2020712272	1326.9649481472	976.3504677153	960.3394081255	1018.8942084888	1135.0423872978	1117.0111666069	1026.7634917141	983.1896971231	598.8826001577	734.9801079339	680.8422360835	755.9465974422	606.513117797	797.7243136406	713.8902443894	745.6224710715	811.3870481721	860.2429962459	813.3378484055	825.6445356881	808.2807769391	870.5027770122	706.0209640759	774.9702373874	970.4754337699	806.8354484386	893.1982592454	731.4135528359	943.067816368	1111.3352802393	718.9639782064	847.9502604783	712.4166401209	950.824191562	976.1348384113	596.0872938273	938.8463622386	751.3495961201	1136.1117772127	1075.0493991281	1072.3260590546	1055.7623860149	1009.6823709742	676.5639932761
Anxa8	140.4967681411	160.8309170272	317.7535681138	131.501705638	143.566426126	1356.186891109	506.5695037293	1187.0344587474	191.0031849882	605.3293884972	259.7247513627	1692.8537347105	256.0167276391	402.6920325816	142.174485881	157.8392996485	96.0399420663	520.5117214579	127.1544679564	369.0587581187	506.4479860358	190.2402542946	251.3692603751	170.0171513063	169.250608458	373.4215388235	122.999080916	554.2342485584	356.9067395109	108.8823640673	216.6009896079	149.4468957357	243.4594758271	238.2389199679	104.0053973567	319.4742049086	693.8917072162	225.0274576982	1215.5190055166	790.6030371251	177.143196417	945.5006444054	553.0756023229	281.7204036655	630.7479659728	957.9000157654	522.8378609734	447.5932970227	118.5402800437
Anxa9	73.0566846181	72.6153783685	69.9543029985	70.5158264347	67.2041936261	59.6581062901	79.9003483772	95.6236095632	75.9695893715	67.7903968172	70.6035444992	51.4190758947	61.384881625	62.5464676784	54.0970412443	67.8853973135	45.132428405	56.3401434981	66.3017246935	55.2752534211	74.5780104038	80.2182811945	58.7814329976	54.5152222109	84.7531741417	81.3412593885	91.0626987942	69.7670172131	92.0301178005	276.0642929169	48.2565241873	50.8701807539	91.8527901695	71.8644588456	70.8433899798	68.9508311203	232.9189338735	67.9261723527	81.7585839654	70.6415815278	78.6322498608	311.8938349503	149.1076319502	167.4150258509	203.9448171419	150.0474927635	219.8206477499	72.1017886567	59.0950241986
Aoc1	71.8231943709	83.1504000174	69.5357398992	89.8284235468	70.8945424058	83.3430122711	91.1952515638	77.4779428002	109.9906229317	169.4614754296	77.1579579138	128.6486908207	89.2386449743	86.2138517489	83.5026073326	68.6315233355	77.0743503718	66.8062434483	70.9768218908	55.9547969138	70.6925858238	73.7551884579	91.023434527	79.6621861813	59.5111605704	71.0841435427	73.0276621045	72.3778355864	91.8899036304	99.1340217824	85.7163415962	64.2064483505	88.7732557823	71.750402094	75.9485851571	82.384042658	96.1396768197	106.907690643	99.1702712937	110.3561819548	93.5729112553	108.4023002283	84.8424898269	132.2484527209	99.3698245007	126.6820055478	447.2255172835	81.9266736622	66.6632303113
Aox3	34.15439914	39.4638143375	39.4809530845	39.5915114142	37.751422402	42.4331624765	49.5764524138	35.6527977446	43.7395152012	41.1632518308	50.2952021084	38.6303399558	47.7248456302	48.7569012319	43.4697014434	38.643447796	40.3156379637	30.4408648288	43.5511542771	34.8392039778	49.2504253746	41.6904211626	47.2754040545	43.7884738083	33.3557903123	42.7435709878	33.4685237794	33.7644251927	44.1977936782	341.6510589681	45.1618502767	38.7722246791	42.0112485197	35.365869579	43.8163231904	44.6672686229	34.5544651501	40.3250308099	40.8996248629	54.0186628425	39.2292033524	37.0637508674	36.5465348987	33.2743914934	38.9358359092	41.5786983796	41.0189026871	37.6573705353	35.518869373
Ap1b1	461.8429108652	429.4226922009	494.1853835882	536.1270839652	577.1799165323	656.2171635824	565.690716236	781.1086739104	864.6615402108	734.0560436073	579.200946325	508.2175703392	722.538033482	515.0100547783	558.7334280112	548.7952387294	497.0040332677	603.5792346326	436.4685161858	541.2627211953	538.1889982459	522.954434153	513.2068782269	490.9338438385	496.4476077417	528.6154247871	592.0354107698	515.3861552512	558.511465758	652.8884906154	492.1105546692	507.5876367373	568.6716480035	483.8880664521	512.0099286881	550.7112130796	590.1887121408	521.8158254922	489.6989151302	529.8813419379	450.5977747671	630.4594494684	496.2400631267	650.4014866547	584.4656534412	593.7999647491	540.8020312105	532.7268697242	503.4198885026
Ap2b1	253.1486244916	274.8614270319	182.894789286	345.5479775388	231.2151156188	523.1026158747	300.7059144407	342.874164258	298.6598002957	310.8551788113	401.7397459128	354.2523645252	312.7679067902	344.997314221	343.3044650608	519.8690654798	437.3763856648	525.0287845072	132.7959728291	322.2410709999	312.5793391129	219.8040990246	392.4554819771	398.7752246229	564.0324124913	400.2284017576	376.1386374493	489.7713963629	419.628340681	530.2503923589	354.9740404271	417.8622164477	363.2760435281	470.2368599276	376.9434616311	393.0172805022	287.4960629274	365.6825734729	294.261754085	225.9746536732	353.7441359908	231.6608028981	218.1405352684	200.5388347194	271.3638052443	218.738721034	215.7239029618	286.7625699524	473.9317924089
Ap3b2	31.8949931008	39.4033246121	41.3376215007	22.3229323959	37.3354060809	53.3651876733	74.5229258956	59.2311576043	51.5689907953	148.4514956283	31.054606682	48.2809436522	60.5247458331	37.5262971189	42.1123849383	32.587524497	25.0282276323	32.8569130908	35.9540658437	44.7246990449	43.3434129384	25.2188729092	39.3835634118	29.4820797647	44.9968487652	36.5081430057	30.3321183029	25.8601647644	40.5337357105	63.248989029	36.7220570078	43.576786982	26.1218004673	17.4685679859	41.0506302661	33.9522795986	56.9342138461	32.8714339138	50.0241333942	70.2271312466	40.6355722183	97.253477637	32.1474999054	26.0012909308	31.3883407501	52.1950377646	48.8351356114	57.9115046455	41.8712309832
Ap3d1	823.9372298613	799.0379186144	1007.8913719841	911.6536725873	936.2316797749	895.4236764905	913.0002386895	919.5189109644	971.64702112	1165.6245285112	1136.8117735948	817.627675575	989.9123706736	639.0402216229	715.5850627495	796.4971126159	1003.766492775	890.8350742802	751.0063044421	799.3397399377	765.4946108953	735.6509067465	845.33829792	933.6667315992	755.033443129	744.697837754	969.836064324	742.8880579465	739.5777867196	737.3268272911	623.9952615377	825.5898570975	756.7261316467	928.8189017909	920.8092442399	715.8179852508	1003.6331024971	949.3681585392	714.0807539005	1059.3386499795	902.8699678924	1245.6886044849	1051.3545538015	1165.8625766075	956.727540125	980.4530291989	990.7450974273	853.26203351	503.2825820725
Ap3m1	56.698392982	67.9788868868	142.2176040966	148.6298249004	170.2682646145	220.1668622977	198.0356895332	254.7019846101	304.7163534014	244.2614797602	422.7557013391	281.9676137652	261.2822654808	67.0356200844	147.3726191433	76.695047615	104.8002712844	167.2293872713	91.1354228905	128.0681949448	60.3708021145	115.5005970774	131.7257887199	134.8767384346	144.9651227523	136.1159091778	146.651204476	131.4422001264	128.4174090854	88.0075199887	80.6747423833	113.5372823	142.8669677742	171.9757775471	136.8675963694	94.4176355155	172.9946944766	164.5086970986	127.8662773529	230.7185404456	219.7888654343	244.4166955542	195.2797997787	215.0919042326	188.3865428941	190.7292326759	101.6209522083	259.048092171	73.3726252411
Ap3m2	130.7931488204	128.8310836542	186.5457877762	100.0352024773	166.0979658732	155.0901189474	151.1341987014	121.8683735755	174.0909547148	189.9969528188	140.4508594538	155.1745151287	166.6395295396	149.4337575224	142.901450092	132.3376183031	219.9098182176	134.002300595	156.7640883826	114.5687619348	163.6217919184	142.350982159	163.3723859553	152.0520827216	118.3007542253	114.0518469616	131.6634072442	126.1319223796	122.6605810946	120.0085659909	138.2512317912	158.7430941164	110.3427573167	146.2394977307	135.1828653568	130.4650578724	119.9872885196	152.7510617063	135.6288609045	178.5961783143	159.7581081374	156.4126539527	158.8010079839	156.8354454807	176.7219865227	158.6166165035	184.4378321815	155.2198744218	120.8914444016
Ap3s2	122.956275514	128.2337908821	149.153807535	98.9236679107	173.5327340119	139.6183546648	152.2385545466	98.8824398492	168.3072228514	217.6008387787	99.720989819	171.0989831165	102.0458984224	290.1041723979	240.0602265927	251.3882246474	315.2055789901	155.251949794	165.2358861102	113.5051327768	265.5193853634	303.4034125286	124.6499120415	91.1821096516	146.5444494219	194.8305949719	134.3516597711	229.460588198	257.0666814844	183.8142119704	131.7410207195	177.0982467346	164.1868124025	145.9802083355	200.6240430271	212.0361403774	95.7801794288	171.7725381648	204.9754478032	192.044384693	134.481104878	108.4122045579	159.7394665727	147.2035046516	148.5513430987	237.8066066486	118.5715869801	129.1192211152	280.1965612112
Ap4m1	89.7887028186	90.9947131968	94.7464887453	96.2203790588	104.6306275193	91.3134087898	94.7401930147	76.2000285559	93.7086886171	82.7662447422	79.1678859475	91.3379843286	73.8149466443	144.0517902403	132.3618674797	134.4340440582	133.3717041322	98.8833905098	113.1208800986	130.6457294357	144.0952873446	144.9842957314	108.449203077	89.2320769782	109.9851618399	140.120655248	102.9379961046	132.9100677031	150.717113562	155.4026219915	113.6595693873	117.7831900682	135.4652416442	117.6554574773	114.8044578997	151.397127271	79.7774336603	66.084910398	115.7358254236	74.1422989496	80.8771510423	64.355447336	83.3002348566	114.8806676746	106.5448572614	91.3667769525	43.0384195329	60.3692851335	117.9953804126
Ap5m1	183.5147918824	178.7602096467	127.2741800982	167.5648767323	204.1867544817	133.8321508453	140.5984380252	135.7650243443	139.8752481159	107.7176377912	177.7085937926	139.99859638	155.9643453898	151.5736042426	155.3168815295	162.0791549967	178.9819943194	202.6709934825	231.1996399995	211.9660707817	162.2916227566	154.0577652124	197.1897612715	167.5235224826	133.2260239346	209.3378983161	199.7590646825	219.1489773465	203.2823763786	53.1230272654	182.617272881	228.9281586131	223.9988655367	241.4590629061	274.1900503976	190.5762909025	126.6022100638	136.9626251243	97.2284500209	97.2103044203	163.1432892507	130.9022044983	159.8123372633	134.7311891144	152.6261505457	120.4130273687	116.9899620438	112.986543516	147.6316466379
Apba2	33.3665483463	35.4742671415	27.8016542868	27.8668068874	24.1588973012	33.970741199	33.6298514881	38.1952125949	37.8671170753	42.8072839311	26.3454634356	38.2865168071	29.4230222516	36.1315858478	37.9526188744	47.6343254849	30.7261413261	27.773009473	28.842906125	41.5031883007	45.6022797347	39.1591487685	26.2174060945	27.6308534106	32.9583134776	37.762281801	37.8585257989	33.5799166366	43.8018182065	43.7734089534	38.1150850266	36.0920984899	40.9128374646	47.8370622755	34.5992643743	43.0701177972	21.4774228959	29.5631598255	42.0844524832	32.9879120305	32.1086525189	46.275335286	33.8922622536	30.7069734736	35.0707248765	48.0429987688	48.5846581082	29.8792212082	34.3497069388
Apba3	241.9247734168	247.1766147438	306.0319410461	308.0605980811	316.323532346	231.5588875049	219.9800205891	206.8865174846	204.1844602122	211.7879682389	211.0632897028	160.3407653297	189.0872296756	268.3516632549	283.1918154255	291.8114472231	214.7746423053	185.4953925211	245.8590480277	280.9709721608	299.2671079456	292.4819387713	319.7167443367	207.361499485	189.4172742944	282.0069463336	284.0763557743	210.5411403791	265.7178449641	256.7998674601	296.0957098891	322.0279457821	263.3022348682	215.2107044246	267.2604182397	250.5649877199	216.6170121952	229.2287117439	234.1724600036	241.6705776328	220.1926041153	172.7522255787	177.2277015384	246.6653350644	241.4417373732	194.9194174634	113.2380007371	137.0797158064	202.5863191723
Apbb2	229.2439395677	217.4746608333	393.3568770898	248.5550089572	263.3621459876	800.9909150597	656.189812989	650.9784016824	880.2980315267	1103.7498330242	715.8838612531	564.3296147705	489.6451890529	213.4098989245	218.7658969089	257.4541736349	237.1591467309	246.9535011263	206.242497402	252.9141964615	232.0937717345	226.9908796241	272.1151883691	200.541350582	250.362203314	232.950976435	182.7904587814	236.2595545643	234.9885819303	255.1321395883	201.1767908417	240.5971479244	276.1163632642	226.2626739589	201.3239478554	228.4368733196	432.5790401938	292.0000597861	399.081820363	620.9562625693	238.1821844668	499.3358657869	261.8845285679	383.3864710825	501.7314697723	617.7702732299	347.7115538357	570.3547195902	175.959613127
Apcdd1	58.891937178	61.6970942954	65.3098581845	59.0023665112	58.7729510233	291.1973024147	106.1824007354	192.7079767293	391.6133128152	112.2846990772	343.944063132	97.045835878	306.1327594151	58.0543125161	48.1766335407	61.4046824568	52.0050157288	58.6362204388	59.5777803585	53.2932815006	47.3891693279	62.0625315282	48.6379234551	61.9288111866	53.4178149463	46.3505158918	64.76957417	53.1606768416	53.6839805598	60.8553398077	54.9840774545	48.3299919863	53.8143213219	55.2390412252	62.0324763857	59.072216137	256.0832912034	57.8555679355	59.4061962359	79.5808895812	52.3222147201	63.714648407	55.499972799	294.3467603858	158.7401824823	354.6958459616	186.454475273	72.3077584513	48.5049321784
Apcs	71.8778670672	49.8401636036	48.011019782	72.8942443803	63.7470924023	55.8858801109	47.0219085681	29.9234841742	50.8631383484	78.6584484059	60.1035791676	56.8420491089	32.0005684343	96.3706184065	83.4474616886	90.5016784068	69.7164298672	46.7037449514	95.8467453617	32.0794633377	76.7309859596	80.3657715972	87.2621396021	56.0615105746	54.7199054538	77.5048387694	50.7158058903	72.6625650938	76.5843872612	132.723093553	71.8263753432	73.7792322871	70.2857639212	65.063504515	63.9449330164	83.5182215973	34.9134309317	58.0090323246	32.9678699806	63.5225101791	70.1331339105	42.8261907698	68.6126822013	52.8497025147	44.1370137641	29.4726736793	96.8225616889	23.1674817815	58.8233849343
Apex1	1405.0827504928	1376.9644441684	881.3822639543	1499.7926931645	934.7124372261	619.7912718987	814.3633923789	614.4388853103	634.4465282307	634.6628162229	606.0422888638	587.7622072989	536.4622551034	979.2484142954	960.2107165048	1112.8929340327	1092.1032519881	1254.2653449876	734.8175124385	1315.473005031	1009.3214306521	1007.0005979055	995.5390750742	796.5433926323	1001.799747035	1182.7489874099	1072.2503196868	1033.2701612743	1070.0355367213	822.0449178879	1254.4783497874	958.7578137522	990.500256516	1086.9197896877	1124.9050299671	949.1029843189	941.4781355008	1137.6468649597	1068.2950545397	735.4060349954	1223.4293398702	746.9499226909	1154.6947370022	1167.5548597992	711.091081879	682.4979666007	543.4361683884	575.7043472463	944.7616585442
Apex2	78.2515327644	77.6248832851	76.6981162722	87.9053644782	75.1508329003	85.0903726931	83.5569622217	75.7347017459	90.9465428455	86.3850318333	79.1791757377	92.9638506061	87.0344436707	111.9083072319	108.2060425364	90.1131105733	107.4009666449	78.1678764378	77.715999552	92.6548070277	105.6696673469	101.3299714969	85.9046932798	96.0035999107	78.5647373044	85.9659840291	81.7569838124	88.5184506745	90.5186557489	103.7477861192	99.6533666497	78.2818846168	85.5651908802	81.9360457481	97.2831841987	107.4280298143	75.1886174732	87.8735618407	88.9622825793	82.432347174	110.6418177447	80.6702381243	85.9235647894	78.9040758181	85.7448375115	87.177218211	101.6677258224	79.4838126246	89.8164432922
Api5	2056.0369434714	1878.3616597574	1541.5401147044	1712.0081133938	1816.9758210274	1792.5861216064	2349.2042711086	1901.5457551031	1753.5367654427	2019.9076044524	1864.419580231	1621.8863632998	1938.9130288131	1499.2700491468	1604.7454507691	1583.9126232416	1647.6574672817	2054.9614694684	1629.5311711526	1863.6186289225	1355.2208250333	1502.3559231234	1618.0508623692	1591.5998630117	2020.3570590848	1720.5362081442	1613.0452464724	1599.8383851069	1688.3213597789	2117.8813530968	1728.6122519815	1481.7440913666	1658.0383523044	1528.5586020647	1655.2717863721	1463.4118205492	2392.9084996523	1796.1430808726	1948.17396241	2182.380214961	1729.8564145338	2058.7244925517	1565.0458628095	2454.0368404427	1749.3349757193	2156.8103521844	1804.7147790487	2124.1231593048	2218.6442054927
Apip	337.8960890606	298.1938436852	287.6642917505	345.2624713182	354.6740301536	262.952344199	248.8780367841	250.6410425903	304.3920374793	266.9714617358	359.6046940956	262.3388912074	380.4353998875	244.1011069781	270.8427930412	237.6212758604	222.4346838191	388.0704139633	161.5064334117	304.0885783786	270.164203022	214.6394437565	257.2566956469	315.1481195001	343.4270239409	297.948533011	290.6287963906	321.1619899989	319.0486826669	605.534621275	316.0962084054	251.0081802505	266.6572899342	214.1019587311	271.7213538003	262.5176042333	207.9641827593	353.9646500789	260.7396650607	286.6731337142	438.8360118268	296.4019826959	334.2464572138	302.6836541661	268.6624956868	225.8114572225	223.9803669908	264.3063295907	327.8322551157
Aplf	178.9839226173	154.9050346102	88.1062618252	75.2379146257	111.7032623408	96.0886276903	71.757058269	85.9669794377	57.700861714	315.8673855177	30.6515257839	193.3825413313	192.9713550884	169.9764828691	185.8798247865	220.5482839877	160.9721724944	79.9805426184	82.4300935011	70.9087315149	139.9757156525	113.3632772645	119.4086883978	88.4903313311	131.4341704546	126.7686535018	96.5529246922	101.3555575021	122.4214060472	141.6551383099	179.2441997323	122.7532764688	126.7548681845	113.6375495911	62.8288593547	166.4273036133	145.8168993364	177.7801120618	96.8232555646	155.3092790523	154.2623894869	187.6792036838	87.2380747573	94.6887041761	167.3963116374	155.4382726939	121.430922869	86.6399072644	149.5825334646
Apoa1	24.6080224121	15.7417619591	10.3480070729	20.101970328	17.2296760436	20.5979344287	7.4018151459	11.8118860617	21.9982382764	22.137573118	15.7508357146	25.5651634435	11.8316526139	15.8732111271	16.3719375733	16.7383285089	24.421722973	11.4419862565	21.3688974446	13.9226312697	20.9197619619	22.6327494563	15.5707734197	21.0992826184	16.0800159399	24.3430434574	30.9450794613	16.6502565212	13.4682888129	13.1357059131	24.1115524224	24.4028961353	15.7754686829	18.804058569	18.2232854066	16.2908647266	19.470514513	17.3838551706	15.741068674	12.3684359317	22.2519431619	10.9458601535	13.9760240384	18.3426512377	16.8295459827	11.166930807	18.7264048572	7.3478165497	22.8510330981
Apoa2	51.1897379816	54.4586866891	45.8596688085	41.4409096141	56.4371263165	52.6834452627	50.7481824026	52.0070012007	59.4131398279	87.4321564178	53.9188483691	49.5493791038	53.254904939	82.3682747365	52.295005463	55.9797933483	57.3427642191	44.5205093233	50.9606942038	49.3653277918	58.2537471627	58.3077589817	59.66262727	54.0787299479	47.5722906362	51.0959417951	60.5692026322	55.0321990814	59.6181989241	39.8271967145	67.9101060125	50.2760357248	45.6412010168	46.6226500998	54.4717350985	58.188584993	55.4621045152	44.2624903323	52.5401019908	59.1654845984	54.2324798383	59.5956190394	61.5766306182	39.2969906142	59.0093074708	56.8801076851	120.712619667	53.5736546269	55.500639459
Apoa4	48.7674590771	38.0900818994	33.4693070168	41.0958827067	46.9335578076	28.7065243519	28.7938522445	33.2295711311	44.9608909051	47.043283022	32.1599009294	41.6081792349	42.9087341193	40.2861469256	26.6255229111	22.3012478222	60.4396071171	44.7200655971	37.4563814643	33.3176238462	31.8339177325	44.876334698	41.1158236404	44.5162874832	35.5564625988	43.3641437208	60.2267179902	57.1316848122	42.1887085369	38.3824795388	60.4275931908	56.9711496699	38.4895982605	50.3399527268	37.2121732064	35.1886357441	56.6750856116	41.5460521035	29.9591031701	37.5296293225	34.0088864682	35.0125420319	59.2900202432	45.9109090752	40.410220557	32.8348165264	34.059491439	30.1835576469	53.7352519623
Apoa5	72.7720013102	62.1051622758	75.4898082272	73.0376885774	69.7513640651	83.3348011275	69.9387238184	64.7507378469	93.5909506955	102.0340023352	78.0349044717	91.9452792382	72.8935338996	66.4121286802	67.4630449797	58.9643987585	81.1029528744	50.2177996047	65.6143509668	49.2951584912	72.754901278	85.8762656715	67.2275133592	68.17944319	61.5559852895	67.3672465917	62.7676548824	65.4657524931	74.9875065853	68.9439899041	71.0727438988	70.3728253765	41.9502404849	64.7490720251	72.6472147046	63.0032331055	70.4411019937	96.1977139191	73.2637564742	96.4935641091	87.8956639853	98.6195157805	74.2280649326	76.1466659926	84.7684991976	92.026791487	62.5599360808	69.2507166019	64.0340544051
Apobec2	60.7022607176	21.4305851733	47.9101096592	22.1332749995	368.1600978417	18.0832050098	521.0040517726	19.2124684893	19.3493956858	69.3244369944	18.2567996599	21.9892531876	225.0699494383	50.9489370095	27.6760823354	29.8327951186	19.0593761944	35.5430506005	106.6732103115	21.8672250215	20.0304897149	21.4687291901	21.6520369989	22.2115050451	17.9823158815	19.7788901346	18.8403348444	58.0198412168	20.0919731741	34.5943839324	24.5209045383	19.5871746394	19.9462666328	25.1268160754	66.7947117435	21.1942953061	61.7274328719	62.6216552302	24.7498101272	105.0033840783	20.1051930363	36.0044675455	36.5640061079	74.5973018791	131.1052729909	160.530927499	34.3479356161	511.150919604	28.8680829556
Apobec3	449.5315859906	460.3441825325	265.8702294907	424.2562620112	392.4215492708	195.3285419044	366.4795897746	187.5896217029	213.2204926267	313.9259642501	237.0968930503	172.9661790329	285.9215169761	421.460406282	414.6271714442	386.849288227	327.3353031853	326.4076456024	260.5583721793	574.5775280226	391.5576942541	392.4321130113	327.033953703	410.5409057336	468.8326785996	559.6009978191	341.0123993987	388.3416024181	431.2160411231	328.5026486666	660.6284326635	365.7016219331	362.359050347	360.4204581249	236.5623413518	410.2517110672	227.8888603747	235.3049400603	436.600542442	282.4142277988	297.3524708482	204.547130593	241.0441441117	578.1493252205	254.8439426991	211.6886040882	220.0276516433	234.2969356005	411.3478294821
Apoc1	367.5077662657	367.5791951955	143.5282286665	374.0599309886	601.3870173443	127.5297990257	277.2021188898	203.7785866354	171.6368704041	204.9846346757	129.4341980504	161.4473745129	145.3676039845	847.7286081808	483.5121203483	264.0741794231	996.9583647039	731.2029289877	485.8777227052	427.8970426694	598.4308454006	644.8556625215	1091.0287433489	153.963140496	488.59619594	567.1994062258	696.7319894667	769.9722531183	571.1177850168	1555.0275997219	367.4013939898	843.0046195457	258.9619700748	653.3789240406	633.8297993926	609.3788866867	458.9306949746	468.1084449508	410.3539931622	466.4549280177	377.7344478508	707.922969179	145.0154587023	639.0714790817	693.1948820019	508.0129030576	250.9978070561	345.8372441211	390.570561669
Apoc3	11.8071296663	11.8529620732	11.3298572576	15.1902224817	10.7373729204	11.0434081346	13.7223709614	11.9288125462	10.056791177	11.2455354486	12.7067281633	10.9410856244	9.5085304395	14.346328512	10.289458662	12.2971197821	12.5888802025	11.6889145567	19.4807172617	21.4501876769	14.1918844928	13.2521692678	15.1672164744	14.2282574806	15.1740067095	13.6780228541	13.6156997763	17.4683742124	9.8828109108	12.5781064225	15.6900197597	13.0714760317	13.906590334	14.9757150792	10.3852140264	13.7542512053	11.3574049324	12.6811515683	13.6303750322	11.7856262831	10.533974809	17.1742580002	17.1320049429	11.9717037255	10.3729545793	11.125266581	9.8965219716	10.3072994809	11.9934305916
Apoc4	57.8391634273	59.8981690707	68.3356115449	58.9745482999	83.5026914435	70.5918710013	58.124379325	69.95890001	91.5495249865	93.0126507601	94.7421682375	85.6031290964	77.614085987	81.2638922003	65.3896252749	61.718132466	68.4040284907	38.8922945401	63.9562457701	67.0637153972	79.0869040856	75.9114041271	65.9632116949	66.5418264249	54.048286578	64.3377558048	55.2052696145	61.5262065401	64.4227916766	53.1445706178	70.7425536906	65.4284081158	54.6616162232	60.3210987352	76.0651464735	80.7512337012	80.4517597544	71.9856024327	91.0374778774	75.5290826836	66.332842172	99.6468300281	66.5721104278	59.2530800091	132.332402789	109.2500068014	85.2068640234	54.3340501166	66.8561413028
Apod	302.6643126281	195.9141373406	649.1557836039	208.1892480604	385.0449346193	185.8319100374	899.7726863454	349.5158316987	266.6307820464	485.9016615162	547.1308624728	271.2677306393	427.2943852734	191.15272668	223.2738963638	222.6775371301	206.3168843965	253.1028137174	486.0836235475	408.742988203	202.7181134067	171.3934692748	326.5959825585	371.6578537643	1295.1397174193	310.7588531059	589.3285918385	246.3732985718	230.6659701837	280.0695508338	200.0122403088	234.4571895036	322.9580965112	234.5665280805	266.0943550422	293.2260025394	688.1308490378	303.7849211373	690.4457879656	712.5052768446	290.5643646938	2761.1451312237	496.557738711	507.084926415	2564.6564463241	798.186328801	699.4904606665	743.8418357037	191.9389110212
Apoe	3599.6484920715	2565.7608367618	4180.414114803	1701.1724525903	3269.6706092474	6016.685925754	5457.7945416094	6884.4451220973	10820.2757185196	9191.3367612345	10073.6514168787	4102.7224529501	10280.3446791686	3038.6677743938	2985.6698312934	2593.0146238825	2997.5818372637	3350.9161150552	2429.4728934107	4101.1538847089	2349.6660533764	2367.7740570018	3815.5387353934	2230.8566230449	1873.5139627803	4016.1673524694	3026.4471850535	2134.1410693592	3240.3905432716	1864.7371309355	2702.4034786721	1790.818720847	4294.6973156513	3028.8581513072	2608.8874597343	2960.1584852117	3497.7023532251	2829.1143123414	5758.8284109885	2951.6976423037	2294.2756713176	18928.1134353327	3534.2696034864	4562.3077258631	5220.9511643809	6992.9691545235	4818.4039434313	3745.2749763613	1038.2539770757
Apof	14.054438171	12.4573165306	12.212848012	10.8133916385	12.9045464195	13.4484411493	19.585818921	12.9684429742	12.4129098393	13.6875207995	13.0350704129	14.2052715733	17.25268284	15.0378511952	15.1071321218	33.3192409009	19.9915621553	14.4148823532	23.4066565798	39.1288989954	13.8797641934	13.1750771775	13.3959806264	11.6918037082	17.3698101993	19.4311376449	14.3152608318	15.6761484586	15.9769992738	14.2539856944	19.5077758369	15.2983630186	15.0414851445	15.7293132652	18.6230813656	17.0787775881	11.5600108245	13.0727001512	29.5127376685	27.9160942176	11.3970826787	11.7373061152	14.1743227672	11.9245209446	10.332622218	14.2359160786	12.2352650718	12.7343011601	14.8628336277
Apom	16.2086988736	15.3589783905	26.9067229579	31.6067828069	27.674009635	39.4326964146	13.3204456997	7.2797362825	28.5184201847	12.6367351519	20.8622457286	36.3328640586	16.1891341711	39.7095677454	17.5523699885	38.1234416753	40.9287244751	23.2926867904	38.1171438279	23.6230689227	40.3133330083	29.5342939128	35.5706076224	28.2582917706	11.3498546533	39.4719198202	32.0879418393	21.2779009272	32.9966303339	31.6861852436	36.8011872703	27.9851169169	30.3335832833	24.7537723212	30.2216108192	49.0980919209	19.3798528785	35.5550024334	27.5728800058	30.3353972624	44.5164893576	19.6492731436	38.6539333186	19.9022762163	19.4217338065	21.5667759647	32.7195877249	11.5514446902	28.2541267534
Apon	73.3480048126	50.6860185776	48.1831340976	51.8156349505	66.7344786234	42.1405650954	24.587874489	77.7394468918	71.4301502685	47.4007249193	34.1758975709	67.9114235989	12.2079651113	81.8061543225	112.9177747304	47.5373091126	44.7276917421	59.3223209747	56.9962570052	23.1190821948	64.624666632	88.6236863107	56.9320754979	9.0476384904	38.2254998375	85.3187024207	35.3885593261	90.2517118955	87.7710642024	53.1436616461	50.1167692249	25.7622980213	24.8959964788	19.5481702384	40.7990036574	97.7831934786	49.9083337383	66.9417885576	102.981601107	26.1651989804	91.2449647699	47.2488702631	95.6201236724	24.6702353261	41.5583209309	64.6549514825	48.7340117694	16.3213055869	60.5373290679
Apool	192.5965855313	207.7026779605	208.5830144742	240.7540678674	258.6173396704	181.0292834242	162.3928422529	148.615013929	147.8578120186	113.6725578465	170.0837455158	143.8631397445	214.2699054086	252.7625921056	244.9203819136	273.2030457658	276.9749043559	279.0990133072	216.5000359025	281.8007848415	242.7935725578	209.7005599707	300.4688224587	263.8789193382	247.0299869939	286.6290899406	297.130888591	267.1830986873	283.4777632295	167.2425561605	234.665270256	316.260348689	274.5641468921	313.7279575439	330.5823496888	267.974518833	205.6716084594	199.8182318058	155.5285976065	152.1465326566	326.8502549758	155.8078152091	277.5665865629	215.6500635507	191.1292190121	150.482372862	118.5070345973	139.3743350954	377.8384477565
App	2755.0518316295	2328.6534060701	3606.5232159885	2419.9567642545	3830.8500534576	4284.4465332942	4473.9371897616	4628.925216584	4999.3737933785	6097.0086912971	4410.9340529503	4290.5771018996	3841.2982946557	1992.0749069453	2590.4495013346	2712.2739310233	2423.4939261716	2575.5405464	2854.7510081943	2645.1327155261	2161.382565391	3234.8781003518	2775.7076212282	3650.6649753209	2701.224719799	2476.9113576537	2569.3012608604	2194.8540488217	1957.9059233306	2923.2451926942	2209.2406175414	2369.2191255637	2678.0329284815	2711.6387859375	2725.7116656724	2119.9009166619	3665.4069119036	3121.2502080751	4255.1100837797	4553.178869053	3398.3834063397	4118.1027511659	3546.1530200066	3285.7921876399	4635.1826673762	4837.8912864113	3066.3154152929	5451.791040971	2711.817471386
Aqp2	69.5993345369	87.842704393	95.3625746152	104.8909461578	70.0258144365	139.3567496412	84.8698322398	69.7593192574	79.0330194986	123.8948629948	60.3386175387	99.179667185	70.9341956082	120.0286759749	62.962701467	80.0463880267	94.6024511102	51.1461421702	116.7670501966	74.3037561179	129.5368249061	166.9341566642	115.6231954022	91.1117843855	71.5204905951	99.8770869212	74.1849935551	69.1399617272	93.062362959	84.9843360692	66.5197389904	78.9042231253	107.1494495179	85.9359414507	92.3509802143	109.8582421462	80.584097772	112.4233233942	137.9601227898	100.0036096177	106.0179217083	521.1376108623	187.9193031048	132.5661580982	98.0576781899	83.9498823202	111.624988111	86.6221730677	96.4286706138
Aqp4	19.3392527574	8.2425980073	4.9794959373	7.8353151324	26.7280393895	1.1137526225	102.0203874925	12.9507389125	-0.392976236	17.5879175329	8.9753900072	18.5050504068	9.940995246	5.0319907511	8.3019980063	13.1626898109	16.9278311156	5.2657403598	14.7242647139	8.8857749902	17.3837700461	20.0939537073	7.330542784	1.9525487501	5.2869484328	1.6269838999	23.2142631909	11.6780260742	4.566360784	11.269709746	14.6901939076	7.7826095184	9.9306419385	6.3930133124	19.4684397201	7.1356000083	4.2192730936	25.158371962	6.0717399515	6.5078873931	4.5922966926	10.2143792514	20.3601709305	25.1161720354	8.2504958002	35.7312529119	9.7234321185	27.0069539254	9.9331126525
Aqp5	694.7382447032	280.2603297089	1324.6115656185	1496.3775971209	1551.5073894523	1454.5635854407	3439.9476740843	1274.874560164	920.2784211113	1427.3163172636	228.090415707	1325.860990215	278.5551858885	3353.8796589409	3569.91183203	4493.9291789631	5088.741062653	801.030186538	2938.6039396344	4462.9587233471	4990.5660877105	6053.4905725208	3920.0463968896	1585.9752793759	5514.7634958394	4432.670275773	2843.2208839433	4101.3662169297	4325.1262424798	1699.2615872748	4590.7452666057	4598.7166188531	4492.762364618	6271.7327446701	4307.1195353242	4297.1447348972	1193.8077037811	1208.5867992358	4037.1122310726	1064.9763831924	1587.268376527	616.8442934663	226.8582026036	369.4938336569	741.0527981817	654.3630223923	193.9280068078	1671.5152917503	5763.3822031114
Aqp7	2.9485901337	5.2354181188	14.7558309079	9.9593989424	3.4891237324	8.2576146465	7.067441699	8.2610622003	10.6122586689	4.7135252856	5.2931273841	7.2101459747	6.9131488049	7.3724606992	10.6778397743	6.145185325	9.5038212501	5.5836685492	5.8770808913	8.0694681002	10.8252632816	14.1208764959	6.7279447683	7.5391287365	4.265577055	7.7880657632	6.8592606867	9.4573958824	4.9978931234	8.7069642862	5.1744327135	9.7181304822	14.8864380558	7.4124695118	6.7229485303	6.7052997625	9.5875058543	12.0710266887	5.3286036499	9.7212510647	7.2231094319	5.8108220787	20.4808118044	8.0128678673	9.5291435774	9.3039772184	7.9077833642	6.528871731	6.0564265738
Aqp8	19.744329275	13.431171437	11.3875378755	9.6227179572	13.3853122454	14.4395292936	15.1195963382	10.3938773094	9.9974323952	17.9394144721	11.7066114975	15.0039806953	11.5243009546	14.6955842741	17.5032966038	15.6304550319	17.0437302538	10.9822097248	16.7841470042	10.3674219971	13.414674654	17.2780116623	81.3989286191	12.6087237474	13.2444412376	11.2588144453	12.5488173712	17.5691556624	21.6323911086	11.5525482496	12.2170848135	22.9369557002	10.9895107127	14.6117455487	10.4770250917	11.5232911767	12.8314733924	15.4891921382	11.4541416524	101.1561880468	13.4890322103	8.2185348955	13.2595478972	10.3830685012	16.6213461778	8.6712421592	20.8332477969	10.5809332693	14.7206009487
Aqr	124.123449062	139.2778221727	97.2279748764	108.8276577057	103.3350193642	98.8475805666	60.3627807064	77.1295484503	103.3178198368	68.9581981873	90.2241459987	102.0953224246	70.0250371885	144.4183045092	144.5200965887	155.8828893963	129.9130467361	130.2037843948	95.9392962048	86.9578544663	107.9375936413	105.0714255874	111.1289520744	107.9294880732	125.787175071	155.5059202201	113.22922581	113.5432998412	128.7797503521	129.6884767139	127.2361869014	126.5977880777	105.4883971675	107.8291220357	136.9297563985	130.6682239034	96.3188953761	97.5763473894	75.6166721937	97.8160365901	114.2447195377	82.003436697	101.8825652996	107.3218121817	95.3402069802	115.7336999376	81.1838137201	64.2469098699	196.5266277745
Arap1	219.927397465	194.0142149441	344.0941845008	273.8979536176	279.5563532516	259.7876144258	438.0812815085	291.5874051861	386.7250604056	511.9310611584	359.218717043	280.1780581431	323.6201529658	235.9548536196	193.2772555532	242.6566754519	259.1005359183	285.6217579043	202.5732672674	241.7219136471	248.3901285813	249.8807329611	251.7138266616	244.036998786	180.6014754201	226.3229956643	263.1123595337	248.5973269196	239.940105127	288.2850677548	180.89564535	227.6481784899	261.2291652612	288.0586016526	297.9710694118	231.1743013315	332.0742918665	328.6535592536	299.2462549564	381.7519877599	238.1355817381	602.9452683989	311.3761012652	361.1527966416	383.892179813	435.2918846298	430.6234884444	472.9898076431	230.1835821242
Arc	57.5252927435	68.0926152428	61.5408835753	41.9949893149	53.1996235318	186.4751187348	98.8003090536	79.3448810072	92.199137502	95.4832821569	93.8326404034	91.7266934351	61.4826564725	159.0749910987	88.1380310369	83.5269100327	62.2664544773	71.6138847972	60.4752445924	54.1115151765	160.9075200776	154.5726789667	69.1177293371	78.3102918917	121.6179863003	85.1070887597	67.6270462638	140.0125381628	102.5283355785	40.7560826477	80.4893134738	57.724066658	148.4986852929	69.5837015268	56.9177403074	158.9117589022	53.3283555663	62.6882462476	201.4475538589	97.4908829253	68.9209486423	93.7962647178	48.0019499567	201.1764852295	64.1647730616	86.1171499795	72.9128047482	87.9134890649	122.28765984
Arf2	83.9562940949	94.7135798377	-39.5950294909	39.5016390892	64.1707664195	190.0012312481	58.8768144912	155.8425031844	173.9419430104	45.4445867248	156.6740919915	153.3745389375	247.6181482199	50.5085765306	106.6378515894	58.2959346731	-18.1232496526	176.6700391356	-18.3864298622	125.0501239425	38.6860075107	-16.3735721055	31.1037915571	116.1977750496	114.5547337637	131.1628643701	102.9841026821	85.642676922	103.9177351355	121.398004729	124.4704920574	13.5079155767	85.2938466288	80.1131521491	47.9459953685	111.8763409138	-4.4425597288	23.2697738358	93.2987098223	-19.5906808417	59.713354811	111.2872844123	7.2308636063	39.1114165025	51.7077108018	89.5877426275	41.0567967273	61.6396988384	88.8999210964
Arf3	1106.9958245056	1083.4345628713	1098.180845408	1694.9685422516	1183.6438582649	1145.3886998719	1272.3400584892	1231.8467653273	1459.4022514624	1334.5503766716	1063.259564486	982.4501288148	935.6099381584	1093.2846517587	1148.3466509818	1198.5218389183	909.044612634	829.2658406355	1494.1817593165	1181.0018545998	1179.0041008323	1651.1786561927	1249.7982807335	1152.7821925211	1309.8661774673	1192.1889107545	1375.0578597127	1146.9627414902	1242.3027665625	1426.3474036525	1148.4270256675	1172.2737230057	1157.2171165702	1376.494079539	1003.4288157689	1224.1945265792	1192.0291768612	1052.9596903181	1725.2656564901	1196.3678868797	1256.2196792894	1076.1989817551	1013.7902250914	1558.4314086547	1343.3936020101	1330.4985617465	861.8403840283	1287.2644398628	1318.2274602
Arf4	815.8096113086	1422.3870051035	792.5328982401	1084.3010076855	1060.6068004467	1582.9975701131	1145.0508633638	1041.372634041	1469.952374926	1182.3366671618	1437.2490562578	1644.094717746	1561.2747267683	444.3658268674	489.6017849941	544.3308654137	1138.5408160969	228.1550253048	598.777385086	773.9104901612	1398.2284495493	1004.8270627549	1100.5506992667	1211.9251129398	952.3591951518	317.6775495036	860.9546646425	410.4901130898	490.2778116553	719.7097485844	550.0396022137	1346.3407642767	694.3498646512	1330.7614736219	1580.3688857282	909.6207785151	572.5137348322	795.4329540212	1654.4501260152	1401.2922213926	1128.6071329682	969.2316044443	860.1037744153	492.0773282465	773.3194106167	1324.5707377492	1258.3225751741	1469.6728384802	554.4515660321
Arf6	892.9125027133	954.2405597377	495.144873882	524.5381484988	381.0379748745	1118.5307917443	840.1142991293	857.4293481371	1022.9827011692	556.8829920443	803.2946429888	693.0149360376	825.8455015675	786.8818989947	842.4920040761	766.253946986	630.781024153	540.7185556239	583.9737127654	558.7083099274	704.2786032416	658.6535148065	703.0402826346	686.3572684631	855.8193514591	775.5861081784	647.7118887193	604.3894962228	715.454506696	672.0022574185	892.3945972785	775.7381836499	670.2745446028	838.7787648479	533.7158844989	671.5334240128	1003.1049661993	528.433141249	1078.3459504409	551.3038884345	614.1203098746	310.2400565802	330.0126025319	611.377955717	596.3945156592	686.7239262035	254.6936790974	535.7830069217	881.7595216159
Arfgap2	362.6244563988	357.3025832649	306.5255551944	302.7093856805	305.082232531	287.7182082878	323.8204302257	249.3071408959	267.2266451219	335.0454037335	275.4687994592	213.5019274282	258.317311887	256.4669632871	294.1208584402	289.1610070745	285.7046151254	316.3397019956	246.9602643615	361.7830512841	302.4087625358	315.5742497797	270.7545432763	273.6005688851	468.4758667501	302.1167422816	265.7416349971	292.8768907943	319.634572949	355.6499360172	310.8590482481	331.2424202836	312.4857452629	312.6711867533	349.5326504469	283.6847150078	406.6670249424	270.4107759711	331.1206356382	265.8856844837	298.1781468325	384.0843994661	280.0470934487	406.6304173983	360.962165688	332.9432087682	225.1901223314	220.1948672447	397.3275366582
Arfip2	610.1305201589	612.7592155019	460.3162322188	655.7494121237	404.0910893855	279.6982356886	452.6336536514	290.4887668907	305.1244604905	344.4814201807	281.2292163829	281.1095266657	335.5202737025	1293.3155665319	918.5125623868	888.04769919	1090.0209609439	626.2226276295	957.5511673658	895.094314199	1079.8747172652	900.7931245497	760.2172806414	413.8536393352	684.3216412364	970.2431682199	739.2376344095	1362.5939511733	1003.2351106161	832.2038679792	772.8908150197	923.8490667065	915.7258334095	684.7827360877	623.5473112138	1047.8816932978	427.712316207	462.9509992455	441.0012560989	377.349406516	560.5537940968	379.6828859423	437.3300361578	449.2841663676	375.5430603001	360.3463324631	287.5959070908	342.2408254127	942.8224866727
Arfrp1	375.6705222833	376.0086672614	408.8319912559	419.652483595	359.8970980656	326.8686080678	400.2493607275	465.8879725672	277.11227852	381.0392023389	329.3173390008	305.1645876899	295.2818997789	417.2607554362	489.4796651642	509.158063979	385.1782565871	844.1948980149	434.2408084674	570.9720416326	459.8815100396	451.4001507712	445.4704330524	369.1895246232	603.0957558766	600.8516760939	481.2729981112	500.9923621969	551.5131697906	701.2235635734	571.8399993197	419.1346523662	515.4158207796	452.769367847	585.2924571575	440.9519344079	387.0823739916	351.7079409884	425.6973411513	309.7971578234	506.7681447674	459.6168689941	385.757376709	498.9034772247	491.5904094721	357.5246974444	232.7214422447	333.6112924555	609.7010285555
Arg2	318.5550478808	328.2454279385	169.0229710618	612.1962976373	124.9583990333	37.530051603	59.0453921205	43.7723753633	52.7388457723	28.6540294286	17.8291077574	20.9618041259	85.745406255	713.9399792562	193.9562651745	121.7790052831	18.9970992161	239.7240026219	565.6196229526	213.3054338265	691.6614066331	460.4420612294	175.5770197889	477.8615648501	65.8432821994	214.6515246521	129.7056512158	574.4294695873	583.8635397979	648.0629979042	224.0324201064	178.8204698403	469.7857391586	41.0714333331	93.3728274455	681.3860056271	104.3628457144	250.7081429548	212.4324017899	295.4756695982	460.9151994936	129.6526060594	360.9596572029	1237.7548058106	240.4101076932	137.9887313411	76.0919500375	36.7987905059	319.218855327
Arglu1	719.1184159396	817.0948752657	639.5574698846	735.5831478592	682.1308651638	487.0032306397	663.1869136279	601.2453539788	729.2627735869	665.6831511402	707.8967241014	566.3096652671	616.9862756305	467.9114262444	501.4084629904	476.3817743911	567.6868721898	737.6342998507	830.3127116546	705.9015886719	751.0872718409	851.5820990874	519.9605160764	535.6442836804	574.6789993888	582.8126185463	618.5901532677	606.3983068349	524.3382814213	334.6368642636	567.2215676107	558.9320359276	785.8545337087	673.4298162132	573.4883676764	551.5033831858	775.6223601047	626.1370177261	669.5308417361	778.9536006421	602.5573856133	731.0636985847	1123.1893456758	1053.0802771441	826.4792881602	938.2815941019	880.5354245196	747.5945594372	757.3185344863
Arhgap20	43.1729675283	59.8237681869	64.3451725879	22.4310861257	8.8748682108	47.0652804453	64.8789132418	4.1661967315	70.934713774	27.898394316	-6.2559761928	50.8087159418	20.1817671451	38.630610055	25.516875994	36.9551022267	61.0850097043	12.2953709039	5.9417858736	29.9101813182	49.4056166724	48.8269964882	35.930251211	5.7889729805	23.6083082801	8.5193734729	29.750283903	34.8467169095	26.7065425519	41.072271159	20.2961320358	46.3902259388	28.3017234738	35.9296342698	43.9014491224	48.4689054363	45.9714547943	38.5158415986	43.1193613549	65.4209385695	30.5623638382	22.6484030279	58.8167023097	45.0091096281	38.5464581953	32.0047906989	43.7588575792	51.2187390187	43.6365918729
Arhgap21	563.7396004455	553.9132443318	707.5463826194	359.0631700392	591.1219536368	492.6227736426	762.6744198967	510.5670897765	467.5591874265	588.4564082466	705.2666435126	529.4355867205	470.3326884149	837.2262233655	949.6869575759	819.6777722446	1124.2050411092	763.8872331349	1012.4842042749	1015.7357292294	837.8910820923	718.2221243138	916.8062475133	637.4514356925	997.1502707911	795.0814115228	1318.0879843287	965.2533395459	990.0813287092	479.6461289892	827.6752098254	1135.9234060455	789.1775318178	1147.8048657296	1084.1131964465	868.5563786313	526.520822954	610.6861372445	629.6223656893	541.3252430085	619.1168065712	599.4566261937	567.6625777613	440.2948820523	610.428763396	496.0848547369	258.0416268873	753.419579658	947.0284899836
Arhgap27	270.8191297323	262.2757211151	259.4309498411	227.6982376914	313.9363111052	235.1138824205	218.1589366887	237.0741053025	310.7868522377	299.0714032039	246.3471690722	303.0701163499	270.7306918638	240.8991511402	249.0047664196	212.3387885445	223.7047180851	196.7397399162	205.809971363	156.6099702615	185.2464564722	231.0943298699	208.6778658789	367.3437632229	253.0998371205	203.4005358285	249.7527954127	161.9719848806	183.1879863343	384.4557864556	260.8402164864	203.521703899	204.9140891076	222.1766385516	259.8360952419	235.9977195642	230.8384764839	243.9354222553	276.810044367	318.6415818665	231.1451390134	373.8569330911	321.2402599198	280.6596977073	267.8746310204	280.9597399306	198.5374876185	289.6043706384	267.7728172843
Arhgap39	137.3706736914	129.1467589426	125.2831721893	194.0445369758	168.1544870036	122.3108378232	132.8517603483	117.6920944369	124.4928627807	134.5885748918	121.2063286785	92.0604572379	125.5057039066	221.4948847614	186.192053826	194.399271323	207.3983504783	126.9324824145	256.5797321332	263.1720575257	285.6305734783	251.1953734281	196.722865098	241.8359643369	220.4814453712	243.9044605153	197.2292911729	253.605106177	295.5998304819	230.9624158208	180.3644859656	228.6147320785	293.5801866396	211.410725058	189.0539401555	260.6797342256	110.6116436618	121.6274750045	146.0576014204	120.4047115634	197.5554715967	132.594083327	126.0947396705	160.8429135794	97.7763284558	118.5478863583	108.3934050275	138.1579118096	334.6080874683
Arhgap4	73.287683885	78.3323732508	82.6789390549	60.5950936929	74.6588554025	198.9885527324	103.9772489092	126.2477380841	272.0898181482	196.0828291824	169.5799426353	114.9021577139	135.7663712173	63.0202818001	73.3086976986	55.7303752953	56.2857693964	56.170209629	49.7811596172	53.1119627065	65.6422106332	78.1348855154	56.9228352737	46.3732924004	51.8821373574	55.927262928	63.2934535455	65.9293755687	64.7751201598	51.1991136436	70.2050504125	59.5501275555	57.3880454079	62.328125885	60.4524436405	64.0109733461	63.7666648874	78.743070658	95.5090686613	90.3696346638	63.7698899651	116.7221896083	58.6697821238	102.5533588919	90.005606435	112.9712089569	149.8950481733	101.3533117487	48.4992755527
Arhgap6	22.7361370664	17.8807131485	23.2327772397	27.8554679455	38.8679303224	39.8300885268	29.4019890962	27.7013478984	27.8308582557	34.1550109103	43.3293006914	47.6206857458	30.6453990856	20.9773779404	31.0207060084	19.9267846993	17.6989877772	20.9467956015	18.2945957806	16.8483493589	18.7464397176	18.9916216713	30.2583615321	44.6740176397	26.2890333489	19.7044304216	19.9260981822	16.5643294752	19.9763533571	22.3625602362	17.2014263112	20.8856416243	21.6111287616	21.0677398681	24.7538413143	19.481679231	25.1254462372	33.6454999436	20.5894403978	28.8061814224	44.2320954863	49.4841446602	20.9214305602	22.7722645617	35.0414403656	22.1969096348	24.8436485288	25.0839328881	20.2919594703
Arhgap9	222.4691827353	231.7582717234	193.0830487381	207.5982104594	169.565723085	137.2280442262	139.3449520783	107.0101090902	154.6053895518	159.9312604151	109.4217045551	83.1393445583	115.8437464146	188.6756085103	191.6493996747	116.6941144936	124.9176775533	125.0952087233	188.3889625203	167.2296450799	204.5796309253	218.3905290292	169.282321023	46.0800374795	77.8249979391	199.373504795	239.7978087238	194.2143961998	216.3684286322	166.3275744262	157.2924724154	186.2237150793	170.4500971976	134.2996576286	206.8258361754	192.5281402061	59.2055900926	124.1465792139	80.563648005	145.1565167995	132.3822276226	194.0082470975	102.4754207646	207.339254772	132.2425696475	142.0198111742	108.6299368305	86.4010088029	123.0383732968
Arhgef18	451.5694964791	425.2034748591	400.3668264376	300.9453148608	543.7153260538	135.4722268464	270.0427767311	155.1762834711	118.0542837732	273.070656271	172.2570011561	131.2391699099	133.7939964996	323.8571224956	284.0715534518	285.755116362	338.0885785292	363.5095751147	366.4261075039	241.5150864678	322.3234340181	368.038307735	292.1728474665	390.6199941093	236.4064591908	343.6606119772	408.406396216	380.7047883312	424.3814253646	214.5291605819	291.0781929348	342.3884440562	325.451755508	363.2734934245	326.1619933735	329.334572658	249.1365547051	333.6533104441	244.12506143	337.3269779206	304.6779775563	332.8942988144	610.6868713381	357.3361957586	315.1299007476	256.5125797716	202.4798316468	240.3643764498	307.6325288801
Arhgef2	245.0714488347	294.0696892757	117.6267236743	195.7066907711	320.9490195813	379.2203606874	196.0685312289	333.3526061007	440.1392658866	196.5537537602	289.7793564381	233.3275961396	232.4678543095	356.0868824473	336.0097887231	485.4435796612	243.6731366148	275.0822516909	133.3835251203	281.2225124164	362.1599481701	368.3360922629	145.5884956578	328.8550609558	433.1203003681	240.6750912526	156.6857821727	98.4994832189	309.5608203053	348.4565447823	449.1065456353	119.8368491498	222.7615669764	161.7477525983	235.9717087084	398.5463492587	29.7740043502	187.9964736599	172.2385008775	246.5529964481	164.4803276843	172.6218552255	91.0695090416	40.2124198962	182.8361137458	125.7860481113	-88.5100242586	105.3123982329	357.8976135551
Arhgef25	104.5423987576	101.5557972573	325.3192191945	168.7023295893	262.7142998175	228.3156938539	424.0302985602	241.7499273321	231.4544052341	598.0694196343	306.3018822371	188.9745354423	306.4167844625	79.9448806652	82.5562788684	184.7758823296	138.3075390017	114.1284428813	83.2565393629	102.7095855193	106.3035698262	120.5596756879	162.9360847102	194.4411915815	194.6219873425	98.8431721596	153.346242551	109.8559050529	87.7956575191	158.2730063615	66.2988389758	116.3896345718	99.5653960808	192.1456413238	174.032766311	76.5509460624	298.4168843963	276.5441169688	230.4627336929	359.0462262161	165.9406505833	375.7219782514	100.1704408857	186.5461770068	205.9857693292	268.1739897143	281.0557830637	455.3888115966	143.5744191457
Arhgef40	269.400231644	219.5182547741	362.1720358884	282.9988741899	290.2741647734	359.6301323797	364.8861295498	371.0068953568	486.5035194526	641.1489087609	400.9250067174	497.646028547	430.2376455643	247.9422248799	235.4158091152	241.9414727179	436.1613827929	214.7559301944	255.8950771609	182.9648118404	220.0981929328	262.9606995956	257.185187804	288.6455001013	250.6655455123	196.4271248142	252.9367321486	205.96414232	203.8035709232	359.0276621928	254.7502612838	213.7134267933	189.592589973	323.9468762759	332.0989095289	238.3217152214	302.6725213959	440.0374896807	339.1029981309	435.7167492978	307.4059655911	408.0323855233	337.2512202035	283.0846258458	356.777871734	397.7310914351	381.1986170998	484.1698744299	222.8055388346
Arhgef7	416.5130227007	369.1784089429	381.2695781324	402.6651065855	393.9352639461	506.317905726	556.356053729	614.8607159647	521.2943399173	789.6634562813	548.8007110631	417.8230580028	592.1482247025	314.7425183722	305.2360213142	420.2081417678	648.9236529637	480.0921959973	351.5579538707	417.1278193573	317.20226397	366.8082117196	399.3252927981	366.2519186483	430.2486703969	361.6853970251	431.1066032308	327.5274200074	376.7914582345	281.5075706682	316.1571654291	385.889063359	408.3187555432	879.7376559373	542.4700749245	349.2718675039	485.1687420099	456.4127819001	532.8891743415	571.5814833796	512.6022884281	656.6266386416	552.2705121231	505.5965368735	481.4068963264	526.0191089569	533.1990908879	683.2278580443	381.7071878711
Arid1a	1049.7472211812	984.5149573196	982.1344395024	718.5294765332	990.9418020573	828.9185404902	1175.6772621315	582.7167469252	908.7950796075	1149.3462257167	680.1530481166	554.7094671955	460.4299387976	490.3799014075	641.3139419962	653.5636899903	590.7955818934	750.8291760316	617.241036526	746.8675831255	943.1771705513	1041.4748579246	660.9587435572	834.1937156027	564.1177784704	588.3244296661	639.3018105324	602.0933392039	610.9056681634	461.5134180206	506.8524355328	541.2461817754	505.6794180518	666.1344362558	626.0474578991	493.8048645224	918.3052718672	654.3791510178	1224.9721031683	1246.9639417019	624.5741061642	800.5056063354	989.4045735663	1325.1348225497	1503.8485040979	1369.223375879	758.2642891662	845.9707874088	565.3032351041
Arid4b	84.0369514709	91.0903708623	138.2318594172	44.6760969544	90.9594770684	97.464695488	93.7166511402	114.3797895412	109.3148081147	117.7429944962	173.6767008309	99.7244247245	165.4428436331	88.1519321967	128.0027251816	116.4969129513	89.7774066	128.3041018562	65.3017384969	116.1509761745	71.1216743276	59.1492042058	96.1863294446	69.6940183805	82.8520204786	93.5082209397	86.6359189168	60.7858163037	96.6220133738	91.4772351685	73.6219701387	101.8588721168	91.9327849494	125.1194623184	83.5363009157	78.196583517	107.1550768502	84.1089789211	74.7958358898	82.3431681306	74.7272726358	188.7908456089	99.6333955238	51.6235610527	69.8766528334	84.5931898148	86.9264453914	104.7277365781	72.7802613474
Arih1	427.4701223953	457.2344076393	293.7897685946	709.5396731707	76.0976000753	704.0540902817	320.1326090015	750.6791808181	482.7330289093	1408.9778493446	523.2656606977	756.309868304	545.4888745443	342.4183348948	471.8377060754	464.5355024575	574.7591516495	712.6238099008	423.6833581295	450.8410855812	340.6347715242	201.2161760047	540.6868747194	12.1309386676	608.9012274753	703.491433058	520.1990753386	399.3438444784	539.6937755734	428.4270701757	570.1176666049	325.5615327613	504.2852606141	550.702359967	395.6579931772	417.1434968499	560.8991313141	408.2899588854	669.5440586738	595.1546660486	887.2124971503	697.6163500397	562.7034193536	45.4030687702	521.8416553218	554.6206473	239.2006890758	522.5901655582	513.4512243663
Arih2	182.5796532311	216.5179617881	196.657979646	226.2252375559	187.8952867209	348.0189911023	126.7152810387	236.32847949	212.1943768175	151.956529875	198.2509868941	143.1348551147	155.3926519224	163.548549719	118.8729621015	165.3934631186	177.9251549593	241.2428977576	144.8840512516	98.9923621994	81.1589453322	72.775438706	215.4234858439	215.9442890509	137.8605032765	184.0778093697	282.20299795	227.4767933256	169.0597642554	218.7603673632	159.2825608925	260.1575608945	92.9858445817	398.6277475706	137.2045248403	146.9761301975	264.0530761044	173.1908804706	148.506545914	118.9527208967	206.3706990183	85.9333715522	154.057259076	131.4194586089	163.014540673	153.7006456731	181.5583356399	152.47387851	119.8838329871
Arl14ep	213.4564720095	208.3741682878	175.4757898157	199.6764785196	304.9077416945	587.9797214929	296.4289803211	615.9562959953	471.2828645636	370.4921460702	394.3121298713	835.0722153891	489.4226082571	202.9422031053	161.885532155	259.7004653644	157.8357696326	350.6240485945	131.2178340334	263.8680225479	158.9282606376	202.0535492284	213.534353867	296.0712376123	330.2681644798	309.1752052482	207.1776866657	328.7219191903	199.2370163183	138.9825260227	304.2001201906	205.2978977918	115.6827738491	257.5458678794	288.8432358371	167.4205340621	351.7366764344	140.3845503566	260.1172149067	297.2088992989	241.886350615	269.0559299863	148.2752855277	323.3133224249	240.01339682	192.8579322421	85.7029665888	336.609372448	351.0456880429
Arl2bp	307.5459025425	303.5143962822	158.3385025924	258.6179692809	240.5956298581	250.6730806579	197.1213072563	263.9000158179	202.5272991355	147.9010185057	348.5383532466	288.3490833503	353.0635093301	292.2566402427	291.8452527275	254.1979151893	292.1930490882	393.9253992247	429.0755985121	300.9328129967	242.6116647833	226.9415919374	368.8464880975	300.6719105118	277.9894119882	332.4861606381	293.6710422159	339.917423078	396.9483271905	96.7424190941	255.7138658635	448.8089738038	343.9204299456	435.8855033069	363.5168938424	328.0729190357	151.4349610551	151.3938365176	234.2860902772	127.2430867565	237.9470256052	98.5164222801	281.5240603285	198.3042649182	129.3621198248	144.6316872427	127.2425367621	159.7426263153	372.9508051669
Arl4a	368.4182327381	372.0053268662	305.5485255208	580.6941304633	399.0175564367	255.0322252269	263.8078250518	263.8201733213	226.4929722269	252.8796878321	294.2406954828	270.1213558229	296.1519268857	194.7266624997	210.2002359768	240.4639832123	430.4625359084	800.9274539705	249.1381326772	233.7032132206	171.9002421932	241.532548142	299.8964628157	518.2121377619	199.8481327068	237.6131308763	535.9001614129	191.6272067583	174.6375662688	370.587811551	387.6985181292	331.5174627991	210.9070059576	347.5193261004	334.794446467	186.9680610962	232.5744231041	510.3054295088	328.2003813661	322.5719258876	417.7842273279	460.1686650617	607.1691408666	197.5511244112	273.4041279349	209.5264360262	306.9575176615	418.9507493745	302.5205876303
Arl5a	203.5183026406	277.1888950296	5.4477928315	121.981903882	79.8538794417	173.3968984429	106.0224703653	76.6374037765	41.0219136905	27.171613716	150.3998697846	13.4344980472	11.9409525262	484.3283744372	531.3497546076	411.7262667865	375.5851321106	211.923080409	249.6105263076	342.3199655537	457.3843002256	269.0485629301	236.6323930575	283.5866585839	578.5295179491	599.5391620824	329.8546107605	624.2969808448	602.0010285774	322.3921356369	349.7648579578	354.2422541705	602.1175691733	346.5848206804	203.7511838514	477.8394340141	35.6945785027	-5.4078258986	208.3993270252	-33.5797356327	85.17435876	79.0225097858	-33.8643050107	57.4309008886	-0.8878092493	34.1919084088	-14.8869690311	-5.8315260157	853.5637998255
Arl6ip5	665.0308053071	667.3824848115	988.2269620866	506.2693543822	742.1195904758	1161.6639625047	795.9407735325	941.9586797972	1227.7477231896	868.4903219251	1246.8619627299	1065.1992106946	1041.2571609486	524.4921383165	568.0750425722	789.2664152816	650.3276212397	480.7423366439	445.2706965284	454.1430815941	503.3229602012	494.2376564781	808.4178753606	460.3668618929	581.5703880525	549.7827096534	460.6514058709	541.449510524	539.4292857553	758.3884105552	671.0944634318	793.7501040927	476.0180298371	674.1138840605	690.9704983144	465.9921651509	543.5418488831	572.5139601301	454.8075704958	458.2729155302	390.911589178	847.275445109	442.5548180874	483.6793043762	649.3740899887	710.972566913	456.6070108395	843.9770066354	470.9344618643
Arl8b	928.2480949855	1071.0085362847	881.4380798171	719.9118336262	740.5636946238	778.6820406353	759.5639489114	784.1885684215	792.466632367	533.8979813195	614.6901649209	707.8211650553	755.9794044629	528.175834751	879.3495101367	958.1642234259	1047.3582361775	787.7021582795	665.206589068	592.2992520975	506.9449870599	673.0792629774	1218.2129495497	640.4143154439	911.8520640869	667.3735039395	778.7169260082	567.5636464358	597.6354873186	338.4981341986	754.1835590023	1167.4840771092	664.4172724632	666.1262434935	888.0592205136	626.9832145183	1213.5835065393	960.2720086934	591.8417913341	493.4789835109	444.7892320602	1012.8208396726	512.4765671683	867.5830086865	820.8993787748	771.389607238	653.2313951989	593.1371554221	597.8791326004
Armc10	477.7056340778	444.1818212427	535.931712346	507.5781017316	358.9171063028	340.5420415829	601.0985973236	264.2446131771	287.6698700795	351.6598842955	435.1661963143	319.3486735253	392.5395078652	463.5816293198	429.5924095494	553.3851905749	390.2557359648	711.4118504547	459.432366138	603.8762931605	510.6378734588	441.8367561456	548.181205582	349.4984761186	483.540551393	707.1201890715	566.1885776739	638.2699764705	576.0674115768	350.8713446721	517.516368967	486.0405694131	595.7198837875	659.2378297582	578.4899593818	479.4807977981	450.3039771024	462.5656624269	478.8187888035	433.6454631494	636.5990458083	368.9550418655	568.7297151879	440.0460550067	581.1365390679	387.5426047174	287.8303518472	437.4372852771	447.6626810769
Armc6	203.3721119201	185.7017490509	21.8682297029	189.9017839352	70.9602068823	95.0123385781	37.9077086759	78.1085912422	88.2514629787	97.695095403	101.3257298303	190.6438160143	75.1992069904	180.3684528807	127.2104152458	154.9737818651	152.6894764649	221.2032879652	49.4042997343	186.8165897051	119.5841856829	132.6633520022	163.8094246569	99.4622492258	129.8084246052	188.0997720191	139.1537882529	140.6207427687	197.0415154	89.204611826	155.1862596363	197.1981783062	136.8659830056	160.6361002338	123.1074156396	129.6170402398	51.7770882936	71.9907103861	58.6906670322	41.4651222199	132.9694249365	57.7551284755	108.5495180324	88.8138136273	92.4929467648	62.9997432063	73.7114971635	-10.7125747581	173.1290457022
Armcx4	332.1357609529	305.303140173	72.1547498151	151.8413594786	96.6630247515	124.7254172048	125.3313796286	49.4294137722	102.9119094487	113.9433116668	128.9112707742	76.5449443083	204.2039308049	40.3917439311	31.4822691728	38.3780700569	32.011460557	1019.0098178967	24.717716263	44.9052752666	41.7625868682	24.0808410461	109.0893285422	68.513641789	45.4046824518	68.3024667091	39.3533743172	55.3063702597	37.8940356799	81.8630958043	314.9711099238	52.2777032705	33.7812569614	36.5159568813	72.5273469262	38.7254755304	121.9220109324	144.3995916265	142.2993862455	212.8599361017	173.3170132621	808.4690175422	1841.9384378444	69.4413722309	66.5229870579	84.2042919249	71.267084826	162.9950070579	40.0904668883
Arnt	88.6824579776	138.0862502017	59.2286262648	119.9949884737	69.5909403821	199.5773056356	53.595444806	140.0710432847	215.4014451614	103.1724598226	113.1813293164	120.1439352297	73.8054186435	131.3392079897	143.6882103482	127.3710153661	105.6308047975	88.6686749497	56.9111163101	32.8912630085	135.385990658	61.4880322316	86.5674122175	68.4327871165	90.0191659518	151.9862099633	99.0390112763	113.6726763559	145.5717251531	101.990596855	102.2384527778	107.5078315426	88.9425933777	90.8553028504	94.5036707224	123.3220826841	99.4710154791	100.1036523118	101.8894774276	82.0950960837	107.8534652047	40.4276080241	87.6778429307	71.6272240126	107.0035433396	96.6290411555	207.0529726515	29.7093002326	199.1212903108
Arnt2	37.3804393259	28.2851923546	49.1843512158	26.3264298828	30.1207391549	43.3187405579	24.9319376806	31.9600215546	39.3622398689	22.6223996599	18.0997568386	34.299398248	16.365584993	36.1453489732	44.1054992533	54.7378402854	31.9514680882	33.9717369209	37.6903332326	22.4539934951	43.1592229209	32.2733924835	23.541299557	38.0483667481	29.7658183062	29.2059581991	35.2144301266	24.2364332493	29.253822111	35.2324913647	40.8516638918	31.6766520319	27.7616212521	19.0143411529	39.0401475628	28.321074697	20.3750869225	29.6408671196	43.0797365387	28.2509278414	44.5281515458	20.4347839926	40.2768623305	30.3973357339	20.0609528564	20.8486290213	33.7810851344	36.3772423784	40.4044452802
Arpc2	2528.5517730352	2481.2980500386	2645.9566980044	2945.7400138638	2494.0166994062	5503.0861520312	4097.1158249991	5472.8917062419	5570.8586294976	6079.1569248313	5195.2843662909	5576.062181575	4925.790031645	1590.4096711491	1974.4654084547	2087.7579002769	1890.0124145182	2485.8848172589	2208.8841620274	2175.9643129981	1738.6925444881	2261.8678952204	2790.6353626449	2407.8844203849	2275.959467758	2091.6401910381	2344.9710161222	1888.8409157631	1911.6385181561	2758.0440982847	2074.1254985655	2275.5022015973	2065.0143884097	2528.06047668	2615.5904119958	1877.5829767222	4229.5852019208	2905.54988331	3577.4594200683	3749.8482042313	2885.3561213139	4579.1445923875	2717.2567202245	3818.4566754073	4272.0506824963	5154.261086643	4328.3331289263	4645.9222531459	1947.9605178387
Arpc5	1482.1977071738	1342.5189590821	1765.4221918848	2011.6560657421	2042.7543680621	2743.6269692813	1863.621399888	2933.8283596281	2077.4684863563	2216.8738169427	3254.4780098241	2424.840058281	3172.8955733979	859.2114704086	900.7994947148	1092.2317218646	924.2810603743	1583.4131079619	863.5748886601	1142.8924888237	741.6252256343	746.751363088	1535.0118651681	1941.6269556402	1075.2841814875	1185.07290824	1894.5697530894	1129.9658494339	971.2138435698	1502.6306721965	1118.7535422109	1230.8351481866	1072.4354394922	1725.8303904158	1637.1714229322	981.1595141914	1835.1741072041	2031.9826275758	1761.2158964396	2160.632846705	2418.4240962425	2293.8496742212	2015.2174912171	2097.8403631625	2058.9893492017	2240.9549619873	1660.9555904417	2522.6592083961	987.6274383279
Arpc5l	168.8001212248	141.1040584336	99.8992798482	186.9731873206	316.6068064349	113.8136828187	184.4666425051	157.7123973467	128.702405779	172.470778228	217.5595120078	103.4558420854	323.7107553979	79.0122502682	61.2041324655	134.6367028386	71.7566191413	168.6671047906	43.24089934	220.8510403768	51.6562566076	172.0361162021	227.6724762174	154.1869457099	175.1607948286	103.0162028944	114.0497520874	131.4673042075	98.94603667	343.9463781112	204.7392001368	175.4832633772	72.2993260708	138.0847591918	228.513153825	82.9172889286	295.2933311469	78.1555341804	143.2517022225	188.5414401319	206.7393733566	252.9263374234	162.8709788547	218.1550414217	157.3628220334	194.4238411956	186.3703443948	294.6130084056	131.6255613617
Arpp21	66.9408088005	80.8437990361	176.5853143075	32.9391025707	66.6734286858	13.3875395959	70.3478863751	12.6272820635	14.1007322149	16.098369095	12.4691219376	12.1788403321	12.5468632804	71.2005193675	74.725655765	90.4549325374	52.1237037492	43.5778278191	146.3618122516	52.225907221	76.8854849223	77.6294627932	68.3970186174	78.6649324603	49.4205904226	103.4010905533	113.7014161674	77.2109163411	93.1701224185	58.5327753779	55.9337082746	77.8923186608	49.4534795972	58.9002491526	62.8059515767	90.9563101781	19.3812434724	87.7919037712	53.6350767859	88.248404946	75.3701204472	38.5025265443	50.5077366057	18.4443206746	23.7591816351	15.9108996404	12.4784701868	43.8539774723	102.1413910229
Arr3	7.6092088598	6.5991957672	6.3457844899	7.6310400536	8.9453581696	8.1273774234	7.1582648081	7.1712669864	6.3759708132	6.715379786	6.3555386813	8.386341237	8.0826961933	9.1450097228	7.5377880947	6.9127868051	6.2588536207	8.2299869988	6.1086864965	6.1836287176	7.6650594674	8.0146593405	8.4171734928	6.3609805363	7.2938286888	6.1847104396	6.6481672862	6.9346807391	6.2823462761	8.6333807779	7.1421451382	6.5309751093	8.5954833551	7.4051794379	6.8262119479	6.830652611	6.2813064011	5.6075579568	8.0071702507	9.2234164131	9.3094425908	6.4216986212	5.8374314981	6.4894916617	7.3786058978	6.4138871054	6.5497212317	6.0630059441	7.4311451715
Arrdc1	318.0971866268	303.2085667912	404.1371878627	327.5239595549	398.1869404703	279.4457340636	320.3015834844	282.7043899748	312.163815323	377.1526515189	228.1995675158	361.2231766337	271.4287950954	308.4326150861	321.2651215388	331.1887351823	340.04626456	344.3803071282	382.2077473537	261.7943965073	246.7718519502	344.2911678634	333.0650286848	384.7592107001	285.605968408	278.8763944329	360.6095104235	287.3040684217	309.2619722079	414.754861004	296.5122338951	295.6072373184	251.9909039781	308.8908683115	386.2363900533	262.7483053216	315.427364991	441.1664892005	285.5426498669	467.6725078228	412.1816887814	397.5370893307	436.9096767368	363.6159135812	474.9426100753	399.5411078884	574.4238353194	416.6578095611	325.1610722038
Arsg	81.9258340997	82.3897196055	143.4751825588	98.8690469511	99.5988015003	89.5615969658	92.6293327111	77.6906050037	114.6263634059	126.610255941	96.69028052	98.9606971021	93.5518626808	97.250591144	121.9336455936	126.6509132555	128.7713366514	75.8413843437	116.8580302711	69.0658270711	104.2096449344	114.094909622	103.7486305074	102.8908463424	105.9219169196	95.9604102556	124.6184852881	102.6508043096	111.3984109798	96.4836656687	90.6247597491	120.0661454492	78.1713271666	115.9438862285	110.9676143393	110.1574184028	89.9525834101	124.7766202997	80.2424686307	127.7870850542	100.0198071975	112.2054458594	109.3380837055	73.0446443797	126.646337111	96.9600032043	136.1908895475	91.6208531735	99.4309671276
Art5	52.229594123	42.12228957	57.1759550955	51.1655693231	45.9055740907	65.6721607283	43.2336941771	59.9879851018	85.3512290002	99.4892747099	68.9051574844	77.0732305032	52.176018894	54.2790669626	64.901196811	50.9378714391	70.9336797966	42.3149552982	51.3528366366	34.8185728843	50.7450822578	51.7627341272	59.4222591372	43.532365843	44.2134980035	57.7896354111	62.0710578289	46.3960253392	51.009553237	70.920657629	58.8874513889	49.1646279751	53.6630204684	47.9273226329	46.2389777235	52.3317570903	45.750086488	64.5078392541	55.2640893593	61.9491429057	62.8580919938	76.9794745836	57.1152039317	53.9556029794	64.0726310946	64.1149781906	77.3929450271	63.2480717592	48.2254438324
Arxes2	19.891622238	4.5434944029	154.7959279247	7.0151768297	107.4483262593	108.1747074043	292.4672116273	143.7534386161	10.6306308126	305.0407632044	6.6233251872	36.1699919197	161.6160375318	108.1971055065	7.0532824958	111.4925266251	69.8680655814	89.922496051	17.8170121511	12.1585272511	96.9777991683	22.1715456397	11.4501080739	127.1231418953	45.2458360639	73.5239541891	91.7150766411	102.3945587317	98.1969063737	11.7647692547	28.5105002289	43.9347086516	69.0097617785	66.6084683736	62.2694068669	66.2600385495	150.6562716573	41.6743999768	83.8996917291	82.5647234552	82.1756011324	119.2398594091	30.1659581212	67.3438746214	122.9413726982	124.4592637736	54.1165466392	159.5708867479	115.0796305511
Asah1	981.4096364975	965.0839446759	1027.577648602	1084.4921533038	825.6076299904	1863.9050013143	1035.4542135835	1323.2175307073	1995.9244878476	1502.6673796759	1766.2281848966	1709.0039776567	1775.8164667314	491.5530532489	609.7703121375	618.9733678543	741.1763773849	633.4388009008	614.5448393183	614.778885845	501.0470749476	546.1601956664	740.5182917999	642.4457050757	547.8250041441	654.4762768351	598.3036985727	565.7141017701	559.8563466348	621.6440019499	554.7887366737	551.5196102923	604.1056934779	710.3093091221	846.7916532722	554.8213962504	769.0166996237	1281.6744456749	827.069986861	1114.5831149494	801.5000054682	1428.7665793537	949.2348343001	739.2464905626	1027.0804056373	1115.8546692125	854.4158775574	976.6086830254	638.7242665129
Asb11	38.4445331906	26.9247031523	38.9200663856	8.0087592307	92.8013654828	46.1144329807	91.7660877736	40.3117941974	59.1768490645	66.8285133286	25.9618386931	41.7025157529	83.9542681842	43.9876352115	51.8167658237	37.5984330053	39.386568032	21.1454347969	93.5636618268	15.9538113215	29.4984513284	37.8614323953	33.0564106549	37.7198334541	30.1396087477	49.2080536337	22.4125483013	35.6127390865	33.7336296207	39.6060774226	40.9467993055	38.8490438864	41.2267505584	46.8319711892	70.1187035638	48.5920610874	29.6308166333	29.66043576	40.4550428918	41.8974018007	31.8124093702	34.1920092651	39.1039250758	50.1784325088	75.4700909806	101.1379716365	70.9902786593	152.133634388	47.2813781191
Asb13	149.3267538176	140.9635635011	132.2678448087	206.1525161974	151.5060501823	86.3409326734	125.28823195	59.3073487194	69.2236655244	68.6071402975	135.9249843333	77.3722958	147.9785144125	214.084639293	205.1124878215	172.2530758885	227.3049709502	245.2383457226	269.9274885538	222.0084427572	191.1169328907	173.7458084915	194.9436499322	135.3360068817	140.7220858204	261.8893265355	236.8030867671	213.4684454717	171.8266512326	114.3507827085	259.566837208	218.0655200398	262.7065049329	176.7430556967	182.2323071901	208.1937842183	89.3352119741	115.0857211822	158.5258459621	109.4405476455	120.7774331072	103.9085728231	166.9542222276	176.4340102355	113.9604962367	79.3253148613	84.053140752	57.0569771646	231.498361567
Asb14	11.0374453407	5.8262794287	5.3402185622	10.5801804563	14.648870334	13.029669456	15.4930986557	8.9200868884	8.6641810168	9.5265260967	7.514355166	9.2599562631	8.7142832835	6.5474038343	8.5546395523	10.8817555689	23.6577525885	6.4137099598	18.6717027066	5.0858602792	13.6789957173	13.7361702081	8.763711904	3.9134191389	7.5899248703	16.2085836075	12.8707581351	11.0366079587	7.906513735	14.7697367925	4.1300752006	9.8502018948	6.9397281046	7.0724553329	9.8422415289	12.3824642665	5.9669895564	13.6709005334	6.3892942119	5.8830788379	4.9298688535	10.0403673005	8.2751993976	12.7870739501	9.2079956519	12.3745183293	9.1499721197	28.9298132851	8.7327651329
Asb3	111.545337294	120.4975734924	112.1410025152	119.2998563946	127.444760872	165.3288377852	161.2653453837	175.0189506124	156.1689044828	122.6689830608	156.3939786074	149.1700227673	178.1360148955	152.1321053373	160.7421447149	193.8682286291	133.3546910665	205.0739247163	109.8894003564	178.5177192926	163.9983642353	130.4698654185	133.8520512233	103.0541320014	150.1380684279	147.9234591543	137.6495347897	153.3932347936	155.5476300824	140.3993017154	153.6181423123	127.7324224357	151.2382114302	132.3968669238	161.6326646122	153.8056747368	123.272200409	110.364243869	121.1271196746	114.0556924644	124.7293903306	122.1430678511	127.6602734751	131.2487118235	119.7785251377	109.7464538675	93.0690235991	128.8723748983	171.5246997368
Asb4	7.8121866217	10.6668287562	14.2362450331	14.9602173726	13.0629453982	14.7285014571	10.5782013226	10.4102514866	13.2667440707	26.148247729	9.847264683	17.2065751004	9.3463232597	10.7895696214	7.8212207534	8.1312486155	15.178091844	12.9281232924	15.9127209063	8.7156778433	10.3568203385	16.5856031718	13.9727826304	12.5878234432	10.0197496343	11.0169821492	19.9846840095	13.0741892871	11.4396310952	17.2302901105	19.1673487275	12.4134784101	10.0804688389	10.5603640656	11.02336859	10.1443858168	11.1869795952	19.8837559719	9.7655393817	12.2065172443	10.843170987	13.3931432989	14.4057972323	12.2985927089	16.2155114813	12.8895378796	11.4525227182	11.5588296755	8.4957048761
Asb5	33.1765269888	10.4377758395	9.0408015461	7.6244529742	115.1846027971	6.0240252507	159.6474765454	5.3230456216	7.7492162226	80.1163750324	9.8706943049	26.5149279337	160.6397930963	8.2012157535	18.9512394518	17.2241411539	7.3851591778	7.560077611	129.5035769385	8.3112710356	14.6839538791	8.7593338823	7.9238556267	9.695795093	8.868016767	11.2169161328	24.0527991629	27.2474969076	12.5979433893	19.5543110707	7.8361396518	7.2546431319	11.8542800146	15.7671484082	56.6475140441	10.3200052222	26.4574956703	43.5397815135	5.7468750008	41.3375870962	7.3657071847	6.8870446682	5.3820814077	33.5759527033	31.9900361081	109.990009958	17.3422936375	320.7742146056	11.3458249047
Asb6	134.2161546838	165.8015161812	139.2738459578	228.1898173165	201.6952403626	225.9070565037	157.5853498049	228.1287697334	241.261660743	279.8517691589	195.4113271857	265.3276787642	211.2330837425	226.0402206987	268.5926049919	213.6587693929	318.2431709283	151.2500632635	296.040413344	209.9433579022	241.6092577422	314.1957774334	286.022031362	255.4432385622	251.8038342468	248.4137474907	267.4074686021	202.1868493321	247.2643260962	241.910267416	268.7219174403	284.0563439044	242.4260838713	256.3171808894	263.897619998	244.5702803254	183.1976040868	197.7255148363	211.5400547281	175.6572375696	191.4477125465	228.5862357482	162.8455215953	227.2794950921	219.0650571134	213.3770005676	180.6989391023	190.6654325576	312.8567593916
Asgr2	22.8947034269	22.3757222521	21.8125110992	27.2914753162	25.2850579141	45.6914118823	27.7075558932	44.0397833348	40.0476109416	64.2499462266	21.5556231657	39.3788513708	31.5599518434	17.5305351662	26.0675958095	22.0041213166	37.4654881803	17.5336047162	30.7855096321	16.4189237458	27.1486403013	30.9079269234	19.2988278716	16.2419392491	19.883153024	14.791338037	27.6866889698	22.2170108225	37.4533523598	17.226066668	22.9719570649	39.2609250184	22.8706424578	15.8719696913	28.3431171928	32.3483405005	20.17561683	37.9398283493	31.2308657304	27.3438357094	23.5829626449	26.940267209	19.4825335159	12.3250133898	24.7268947804	19.905816798	21.2884708117	46.1479081128	28.743484492
Asic2	33.3793274507	46.1629446393	36.106805802	30.1029585279	52.7233316276	45.7199012845	28.8899033405	32.0422582108	48.801985315	37.9740746737	26.5400818245	26.8862374902	36.2433677594	47.0927423831	35.7383142909	48.413231059	41.2727491748	48.522501711	25.2824903646	32.7948902513	33.897461009	38.3467289749	29.9514156968	37.0367183488	31.0677542741	45.9340366559	36.4173978817	29.8640035701	44.4306655872	33.5680565982	36.748114809	33.4585203706	30.3478908916	29.2489227862	46.0813527057	34.0480468259	29.9407744925	26.0506545405	31.0636319854	47.4108211487	33.6079962091	33.4044254302	48.5998380173	29.8886438777	35.3093112492	30.3803142769	45.2088679832	26.5282011039	40.2909532203
Asl	262.6584502674	262.1110970517	310.7582194108	357.8788055714	355.2934193209	307.8225436701	326.3862692458	228.9214757915	223.0273318346	214.8336162555	275.6037690077	217.2956108035	282.1264527339	420.1599256931	437.8919639924	508.2188230136	539.7127161749	369.9492813813	541.568335772	419.3711477896	511.2524735286	504.5472262735	490.4271361487	414.4783345519	451.9159690373	455.4672148672	448.1113978446	431.6434060491	470.1206217473	324.2093074638	341.6243268463	622.6048897826	564.1804388467	494.7834541181	572.6939945788	516.7085489907	303.037681068	300.2866784174	233.8917664204	210.3068480328	329.1256316114	251.6301015994	287.2239805426	319.2759356708	336.5012490822	259.3806049209	207.1912078617	193.3839891461	620.4556192122
Asna1	855.1883587555	851.844524897	538.9072290639	725.7349958025	628.7262805086	635.5639708639	552.9581815146	544.0403855281	672.7643106008	594.4313226643	628.5195365331	526.9338156123	697.8063036297	599.7993184968	645.5724739877	604.0152878655	640.2027009518	845.7644690806	570.085497639	668.4493370868	600.7215317967	652.0060626823	658.056584314	680.8557219076	617.0036581913	686.3224526776	630.4393976402	591.1887875743	741.12978621	570.7804179048	705.7419354284	640.9223621398	659.8443697287	606.7348178281	697.6428733648	675.4723693233	554.1003621407	558.9850300941	660.7078333286	534.0245669576	697.4440352053	542.9754168922	811.7139470211	838.5321558875	685.3348825966	657.935751956	498.4832688862	458.9418255084	788.8534846438
Asnsd1	646.9852815264	654.7347713756	585.9177916102	537.6295029694	612.1444963104	649.1868022588	618.0281709286	633.9728305879	598.5654903231	521.4944758326	609.8307387277	701.9025365515	628.1607547083	693.3196387481	710.4197651287	800.9950622307	605.0374385319	820.4488442863	701.499906389	798.8215535642	821.2362278376	760.5006912323	736.6423461077	805.5762667132	723.5815016775	710.1723150362	752.2121744536	767.2544874555	893.3923624681	597.3550660845	702.6124367352	816.5319832012	901.929400338	579.3887325704	674.0450455464	894.4129571149	479.8515538631	475.8859476286	417.6624588802	454.7606905825	553.0150537599	478.9906259933	558.6953821862	731.1042343558	616.4737139838	410.8163038354	413.9138450672	412.1712527882	864.1102770214
Aspa	100.7211704544	170.6597817753	110.2736604127	146.0329421422	71.0715601256	78.5850340466	48.8975484872	87.3965599059	63.6649135443	45.6696573993	78.8483364528	53.4647684447	37.1919576659	47.515497738	43.6349823895	141.9195134712	62.3450046666	97.0169791777	40.0576781042	33.9296588342	43.4903924589	72.3337888134	70.0870291266	48.153960534	87.3910262291	34.0153236578	108.8914527978	38.6447883774	43.2098343514	57.8104617551	38.9689809916	73.9173208802	44.9461176429	118.046213851	112.5329819229	45.4304796463	36.6130558905	135.568241137	41.0977940431	102.0906351617	206.6415143447	57.8466565836	211.7210877374	35.3057815812	48.3961829924	63.0701776879	42.8056106078	46.9303417523	58.0040846691
Aspn	126.8293783135	-22.4855234078	391.3482180502	-2.9388581721	349.515444432	38.3587762417	1168.4921582079	88.505150692	67.5468651821	1834.9636045036	3575.4674890487	1036.3003094069	1568.3945289977	-16.2288137555	-2.2570331483	37.0436210542	11.3553776282	-10.1918457977	10.6605349451	68.6876486152	34.9789523699	9.9790741538	80.4381421501	61.748673287	84.6293446001	75.5697130158	50.9111878836	-25.9182773781	16.0983193401	63.8977130483	23.7775009443	37.4524310174	185.5205923324	-4.5910175165	57.0119913975	-23.9073617499	686.9546795922	270.9156609618	212.3462496604	338.3980181019	457.3985260561	1081.9378127124	192.7339084548	56.5815697097	470.8378152978	362.7534909303	142.2010974434	1286.2605806446	-23.9470635698
Aste1	54.4616446378	60.4064314103	43.8307293828	84.9670848578	72.2010426682	57.15248048	37.02504519	74.0957452035	65.0785582713	69.4266895566	61.7461643135	56.2002472403	55.7365770935	89.106662524	76.0054015611	65.8000423597	61.7888608619	36.424727499	81.1770703341	76.415036088	89.4674082664	58.6789072202	57.1225726081	55.5866284344	48.3831190218	92.2450565636	50.5194054386	93.8554730824	88.7571688641	58.5441038937	69.5712054811	67.0310983964	64.1670733745	110.6662663819	79.8019450236	101.4970151379	51.8044190081	32.5570497653	60.0474104868	38.6782506902	91.3293088366	64.4116889135	54.5518591433	47.0171774216	41.8931597264	46.4022188203	89.1830230463	32.749390201	63.123046162
Astn1	17.5627966526	16.6681007017	20.710865228	31.5379210609	22.9813868202	23.3086633511	12.869880956	13.9379800215	20.8811489056	13.1799985609	24.1084583673	24.8027502766	22.6189559625	21.989416717	12.5106354319	15.7886928879	23.2845243923	16.0945278083	30.9390256883	17.4641853189	16.335756555	15.0332610084	19.4234928117	14.4692849939	14.9369732765	16.127056453	24.476029793	28.3535459366	25.4810567955	30.6231537299	14.4972612942	23.9913288712	14.7156071084	14.885954995	23.0064406465	18.4173146142	23.0684387203	26.3818019961	11.9222811023	17.071727146	17.2548586448	13.3644079296	20.1795717473	23.4972753979	13.3292536638	11.3900063137	21.1135665685	11.8571103061	22.1034215513
Asxl1	443.5544808511	440.2383307898	338.8598885676	276.0316405048	387.7340592038	389.9761814928	445.1658568425	439.4514069437	404.4767595115	443.212802035	483.8246391395	326.1485392731	398.2416145491	295.9937839068	324.9422640097	357.9677646911	299.2497996263	788.2291980715	220.6907483017	408.2034731888	350.1082819769	352.7196223033	289.789822867	338.6130829653	391.265952107	344.5813756892	280.2892657011	281.3821379781	295.2579138193	407.8317981814	294.5302612978	261.3173399362	331.7168447028	330.8274575864	339.1924670695	279.6685884334	419.3580624272	370.2742352355	375.9712239196	429.1742270339	340.8651617945	464.6277738997	525.3437696097	529.809721631	514.1949549724	406.3167068149	301.1094431958	409.2771169326	372.3689296872
Asz1	17.5835845944	16.304792209	21.7068361019	21.6932193694	19.8278031882	18.6457450646	17.8141593316	20.2844018539	23.7756537743	26.0609814139	15.1847898627	26.8945141478	14.5170521121	23.1664089589	21.8977995241	22.8398702409	24.7909653474	11.4735810799	15.0043394457	9.4485696093	26.4155112638	18.9465792422	15.9968660419	22.8805782341	24.4665992343	20.4530354918	24.3852855249	20.152532222	18.2847823081	20.8039398296	18.515356128	23.6626246689	16.0293680958	17.2739041899	23.5559626393	21.232232773	18.2792393237	16.1690142828	30.287925472	22.5933833841	30.3618761735	20.8005981518	26.0454130811	20.3879889856	16.049379293	27.6517410708	23.9508272989	15.3627153285	21.368222703
Atad2b	718.4881718773	688.7766160361	521.286190128	768.4808244456	657.8837622279	353.4446190802	506.0594393701	342.4771539594	320.8856799499	358.9969568494	380.3436303766	250.6722346498	450.9008209524	329.0528681453	345.4694724269	350.8901775146	340.3016526909	678.8150430903	317.0075174778	465.1974655863	358.2604551907	274.4041248192	300.7390462087	659.0175116656	372.2886685303	408.4442945949	472.269489333	428.9003012274	419.7255288705	736.2882023395	359.3723702974	302.2061802789	336.1633942374	389.5771828017	432.5449813054	306.4700495292	848.6673858326	451.0443307294	433.5573951714	544.2827522315	818.0491804876	466.8629097718	742.0291295089	918.362585349	611.0654784299	613.6547402642	492.3872353657	495.99591007	480.3914727805
Atad3a	1177.0278113822	1180.5041408609	1288.7049730107	1263.223421954	1103.6215980645	512.8933740785	825.9914383947	569.3908274064	526.3089992369	485.357307156	550.2201351206	475.8265892627	426.0946906142	1038.6812871009	1171.6333685881	1168.2139179079	1219.1855998913	1322.4416103113	1492.5638805461	1266.2698227303	1195.6801277022	1251.9830181736	1245.228069618	1087.3772117197	1131.6365523334	1384.2292001298	1294.3937508757	1250.5851918541	1416.0026809867	680.4471615847	960.3368516709	1483.0792331157	1249.9962570157	1438.5433104889	1036.7304540564	1230.9947721942	1159.5176317436	1067.5860247506	722.3454670164	836.3729021949	1362.0641411849	727.8515535145	1552.2109041015	1096.7060676603	798.5759664809	724.9227370971	594.0932102036	775.0254144152	1275.2623070691
Atcay	11.6625600606	12.3855435065	11.0877597196	12.6117864358	8.8569227229	9.9137582476	7.9077216276	11.0211824114	8.0961937114	6.7238654466	8.6895243897	11.0365526998	8.0020850014	7.4838314221	9.5095146905	10.4459780186	10.5036661464	8.1069656582	11.6830260567	9.2194284934	11.9753475078	9.7581221938	9.8831337104	11.6268121253	7.72427561	10.260968837	17.219912079	11.0022914518	9.5886411337	14.9104314645	9.9693911167	8.6466716416	10.0001067779	8.3527610401	7.2220999908	9.3551171385	13.8414833258	17.4524566254	9.3199218873	9.2844774183	12.4707242614	9.2049334683	13.5814806342	9.4431064073	10.2145088725	11.6186758842	10.6082060683	7.7143248547	11.4529675429
Atf1	913.3281608719	1050.1720923258	503.9098709384	655.0947286105	690.7735743445	738.9785315557	762.5566060827	772.4079947247	879.3615912446	526.4304525438	851.6782183684	726.5160428397	584.8112217759	1189.358571438	1245.8872821257	801.4983421294	578.5688758695	645.43501412	1044.4975302468	1235.5310115366	1256.0198441821	1065.4870291231	729.3514894068	684.031837796	878.7819219816	1122.7720216538	615.4584908227	1117.3198565578	1248.7784285559	551.3528376046	1250.0227218965	794.6602771803	1047.0421787431	713.5711968214	519.7276696509	1142.5896523722	660.9967268754	488.9619040837	1017.820256397	561.3659115972	529.4647721072	573.7803816845	560.189960179	748.1692304203	535.4950234779	623.4399933197	451.8194560411	562.5899655631	769.3228661648
Atf2	237.0322215121	190.2037915238	103.8689449537	100.8615192788	153.1066857066	229.4517858414	111.2515097158	117.7665474785	133.5347261017	65.9791724987	124.7512067003	96.6595144794	115.518996431	255.1432544329	250.5342505473	263.3565595242	82.0057032055	172.7726062393	107.9814331756	131.3559326398	154.2426984072	87.0251585995	137.8941316588	105.3546780943	217.9727925341	303.0475718008	198.1347613689	170.0131545141	228.4540923096	108.3571234221	210.3538319609	168.9799412042	107.6501263865	131.8362987463	156.0481595108	188.463369338	88.7884245996	98.8119515197	113.1326484362	106.9019385157	162.8328236073	48.3913444368	97.3712765492	91.6178145406	92.5425394584	72.9310579809	34.1044115678	45.0336348477	312.354659544
Atf3	331.0570195087	406.3818434229	162.845319379	377.0291554023	201.0692334984	673.3910668703	464.0428334637	277.1173451106	492.0574528636	295.4008382513	292.0886218521	153.5084245799	181.2085723289	276.472609703	534.7440443364	294.2071519546	321.4916088454	311.3059143962	423.790059426	512.3315896326	432.461427308	462.1603436645	380.6723671674	259.3451005469	396.3726077533	492.714291548	286.0999330413	231.5671795341	259.2617097105	166.0222368309	828.0754647038	455.7024361337	1013.4095228369	324.443320019	360.0780827285	437.5377683928	297.1143678953	235.0759712621	1066.9970937205	233.5358230546	370.3917750281	1102.0735609704	268.2548454971	1035.3949434531	489.2678902058	701.9747030207	449.6177323945	309.0397036372	697.8760781243
Atf4	2123.9384863934	2258.1891632783	900.6701704128	1762.1938776729	1126.5040088033	1564.843846864	1308.0165639711	1921.8580599061	2032.4251814324	1282.2615202518	1504.4402468663	1701.9605031362	1309.5155547045	1465.009045001	2233.9143312894	1484.0665864989	1303.8913235203	1167.8615196398	2359.7271796021	2024.2281034075	1353.0548429147	2045.4542395546	1716.1041912868	1653.4154815269	2037.5002260776	1912.9902116721	1787.3833625592	1452.9194051513	1368.5855612683	2020.1893004706	2370.549621976	2006.0495377164	1856.1193245758	1634.9518477605	1275.4904553544	1477.7264117673	1758.7911658377	1191.4987792417	2166.0985666039	1411.9525229139	1262.3581720282	1491.0121569981	1379.0500148891	1712.6603281991	1358.0594965058	1248.0809424899	1372.1733104544	1408.8119223171	1369.7307114646
Atf5	612.7710416207	635.8355494847	272.581550164	426.6695782463	229.9995199648	678.8159595503	544.9895484713	498.3154004482	663.7618762016	563.0532377905	742.2861075446	1084.7230170942	464.7137128198	684.7391363909	334.3432584952	369.5760993433	684.0288193402	291.8746017595	585.1100092902	336.1525696372	344.2399469958	776.215088601	313.5357608884	215.764357046	191.5208629155	342.1745259063	424.1093773555	701.366513906	250.4375119614	56.8889880234	412.6062900678	453.7329660355	270.9191707885	292.7263225575	420.5249836563	308.1519509845	518.5194759991	208.9542147278	523.061249968	300.3348757582	295.7623991591	508.3755267155	457.2672130453	337.3126420758	447.2879098781	455.1049213674	449.7302956383	430.5349209636	248.394383144
Atf6b	323.6742288202	305.5937920214	203.9919625806	360.9819347236	224.2446865873	298.0811752644	275.6999728386	225.309701418	230.3138344329	208.1899577478	225.9104511163	109.0371382482	221.8098248051	285.2410625482	224.0282859101	265.5759422567	196.0036723605	272.9301199329	168.6020615597	272.8401726863	336.2113580173	266.3383387354	250.485576822	215.2428508101	199.1330112642	279.1006490034	253.2210365733	326.4767631002	271.548023783	247.4046749794	357.6361868634	241.5747149687	254.5674346254	191.3833225119	224.0214513728	290.1967109707	264.5493330712	185.9898793675	300.6085603836	231.7424390015	172.7524613067	166.846231611	167.2448841578	330.9595016211	245.0880591448	244.3341885583	268.2722065055	196.3218864018	193.7053916126
Atf7	126.2805935042	143.9760850718	97.3199529921	178.5849574469	97.2097140009	113.7136318517	121.9597993271	119.250217991	157.1362502218	86.3546764653	128.8552991019	145.4970759354	71.65019207	194.0056979809	210.1471084383	215.1803039927	152.7887160793	70.5159928582	118.9680800495	152.1001926161	213.952445876	200.4548013744	170.3426030133	104.8513573292	201.2692633029	214.9002956928	157.8045694392	201.6208187869	248.731434867	101.3450553074	158.9180992144	161.2892757858	186.8688256101	207.6898232978	126.7317583402	212.5878120928	93.3234334012	99.8940451286	205.5175865854	95.2103208291	134.8874122838	78.286686257	90.4662984296	207.3247656065	121.2768523261	82.7557532089	560.7239628	87.2294452304	226.5339170987
Atf7ip	340.8126441034	337.5717528031	145.288234033	188.5582870243	204.6421459559	267.4542177229	312.7840043795	213.5904684488	248.1841891075	226.7691134177	198.0379732051	140.5614230999	185.3877496931	265.0440015045	309.7319589058	297.6448902354	442.6744816466	304.0050538635	237.7710816262	252.7598218148	307.1857998306	205.1284944221	210.694941205	242.8352572612	385.341981088	277.8855834038	238.244591358	267.8843311624	362.2627013185	214.4442630101	223.2025193522	274.6011102176	248.9626827719	326.515356392	161.53151261	309.7558407509	395.3962795092	240.6360273362	394.8961519114	226.5043775262	194.0349032633	190.8122332701	230.8143775495	443.55405756	354.7429804716	265.9432455425	138.3297782272	144.7872851531	331.163042699
Atg16l1	409.4086131451	382.5710931514	368.8353550198	543.564746203	367.5105304932	215.8196335382	177.4661690059	222.5572326874	211.4813356195	225.3610701149	181.1352691454	181.9176378707	261.8433905621	174.3200466767	190.6858765148	197.8320011354	202.1540605918	360.4813045281	215.8359851876	170.4766130576	164.1264707033	215.8542992394	213.5766547314	205.818791078	173.0655000281	202.4978545111	544.329573778	200.1093462752	198.4185250321	499.1200945024	164.308701163	198.9373761873	189.4325888233	200.8394868116	230.4701418699	177.3513407603	233.5693961926	836.3352811532	186.3629960679	593.005300685	532.3766790077	249.0682741193	465.671079037	263.1259108865	264.085740371	225.1934891772	247.9825230147	215.376562815	224.788845426
Atg2a	126.239119299	130.3759356734	256.2024601514	197.5165165984	176.7180766691	200.118806013	174.4241192381	147.9276371265	240.181766714	214.9544358531	155.7115712114	213.3190712603	142.0896966179	190.4216447953	143.7049115426	160.5543331684	150.5095087866	135.4306907614	198.3947512369	126.8330321419	178.8400487641	191.3372565266	171.4248323192	136.0943881199	139.9856027765	141.1076755753	183.0314493989	155.3115020338	177.7503086799	216.6328610596	150.8540054513	155.1543538689	154.6219211554	158.4718548675	181.9843217043	178.1198340605	198.7838814827	240.6350209762	199.8242780298	285.490981021	170.3237405965	250.8707428871	169.8555337539	179.9519342296	208.4228279742	263.7180198678	264.5689506338	179.3898550419	165.7334577468
Atg4d	162.5629734488	158.3481134408	186.9408571242	176.3518119721	163.90838666	168.5429414893	172.6903007347	157.7810295483	202.6483853805	248.1994758261	139.6809487694	238.7302109998	137.5832559687	182.9891812384	201.7215671071	183.8666219232	266.6875391777	147.1699484634	206.5705639277	132.4639135889	203.9015894208	224.0361601832	181.3584161456	174.3813954022	144.8721198012	172.1493874635	204.4747464054	183.2837963358	179.6053152058	194.696040214	165.4934479824	170.1179982263	179.3959916823	197.8091649518	204.946018468	195.3561620085	178.0242248235	255.9389003063	168.5334008085	212.1129315266	202.1608207947	181.5215772662	194.2511832904	195.3584985816	259.0301745109	205.189369657	648.411912147	187.3937044787	185.2640982774
Atg5	210.4379516397	187.9450125866	168.8652180999	203.799810196	242.0236516001	165.6633336397	290.5772488521	376.802946272	159.9766535349	392.3520521019	355.7452299496	151.0116252158	243.9499389133	262.0804304697	268.002626274	206.3605511251	344.2867028073	173.0960681393	270.3817102668	401.1003180698	194.1040569694	256.4344646588	293.5060659702	110.9460150195	240.5826124853	296.1369337647	212.6607207334	290.6839714854	344.0813911081	176.1321634364	257.0732986811	299.819863582	311.5008926008	345.6232439242	223.6006903521	273.9933403156	344.5455094016	136.6077879787	272.5516609653	225.8548777785	192.8243962424	439.2082172396	278.7879128565	238.8566717687	246.5811016075	282.5726473374	280.3823645093	281.2373036946	31.0197666086
Atg7	209.9521260956	218.3235881077	200.0039269807	263.7867136975	187.67697031	297.585887521	123.7712557723	223.3757863506	240.5988995762	81.8703393931	53.8088449342	145.1277818179	139.3330482732	188.2102686912	165.1636392568	260.7188194943	234.4210588586	130.2637315394	194.7663057716	178.589579093	199.2584966884	222.507967534	296.0472281087	124.0199355216	194.905434197	184.0823150023	198.3650415807	190.823228303	248.9565274082	242.5673085946	93.3209037716	348.6117328929	206.1113677214	138.9538971181	211.8830706394	234.6392137609	146.3156291944	171.3462627299	105.3805955666	39.9674840455	130.9734176838	271.444591763	62.2827627444	221.5459988467	125.9654024755	171.5885920429	206.0925630392	72.939057263	213.7288167772
Atg9b	80.4140329864	120.0255078417	47.6431295714	179.7819435018	70.4704098423	709.4157099075	521.5048218055	342.1972864484	117.7712086961	992.5394278674	384.7230310444	69.2253766119	47.2886902834	223.0692733074	226.8227383287	210.4177456832	214.0574891607	5.136177802	186.4192506841	225.9976326001	276.7270091293	165.4009213262	175.3592234449	24.8876134825	172.0390604986	216.2620846973	98.7414985619	245.1706910721	233.1234578663	81.1668055646	171.5411237051	207.7602135315	176.4837091308	211.6572335426	129.6718031666	246.379068402	331.1807551633	80.80798783	57.8400326423	772.9831197726	30.8629129854	256.4878047502	4.9133416742	196.7243981968	282.3773774891	460.888522567	682.9598951191	367.7688200689	162.3135071849
Atl2	301.1607643872	320.4465795008	153.4619748613	294.3232782215	214.7625948269	220.0855479927	208.7061579415	181.8660603802	138.258253546	87.8557187124	186.3684675534	156.16182977	191.2781694514	547.629513544	482.7712896256	417.4121659821	423.1609781244	300.3421636437	526.962433527	373.9220914663	390.3286612831	264.0642427308	462.7961803862	298.5302493254	381.0301336667	496.2802784547	443.3156390604	677.3853277859	554.9629864014	258.5531923501	486.8566034928	559.7835892883	452.7463095457	468.8878756598	398.8840431381	513.7433737387	280.1657715243	179.0166710357	144.8045968323	90.4508673708	276.8620655593	184.7498996218	185.6218956548	187.95398247	204.9173360305	151.1540430803	149.5520160589	111.8399459735	399.6674671024
Atl3	222.7969671378	262.8817487116	212.6815326951	272.9858442197	218.644981912	291.8133874685	204.5242037929	204.1638505344	253.794711944	207.3064582479	220.9040017813	223.8234561849	218.4676992807	238.693290885	208.2377278942	218.0407120514	271.4615260693	238.5470216475	232.2708455824	210.0515380383	264.5170869671	262.6199730482	249.9061604708	244.6488028448	235.1430261961	260.1146481579	226.5769400326	231.7931868114	237.0831726529	330.7888382272	265.2785484072	223.6405153507	219.4379755298	211.8848464554	208.086719241	268.3188109823	221.472729834	222.2897250812	229.9045042959	229.653575539	253.5410562938	197.141648151	215.3687829282	252.1344738381	211.6162658356	202.3952011595	216.1393606658	209.6052905077	228.3921229742
Atmin	402.797306328	406.4115910634	237.9782537398	419.3057715895	399.3184389695	232.0738096083	204.7224797684	129.5007696496	194.7380440805	221.8824209516	170.6504620788	128.1014534139	210.7028447808	244.4787390836	193.6760703516	252.8667174807	247.5680006247	278.8658765817	269.3715275846	241.3697763708	258.3919461584	357.0556371876	336.9890354252	353.6706325344	193.7200193647	236.1509881637	428.4088150361	318.5342293588	295.5613525273	335.5685983234	211.6151720753	359.0142772951	251.3729208	308.2361666387	380.5251377999	242.4245611587	188.6455465702	323.5043156855	146.4896246074	259.8642719107	288.9315941033	165.2105165555	373.040008859	465.6736089863	209.43074293	187.1305119802	188.0617476662	193.4102568237	350.869486638
Atp11a	248.7170162832	256.6940339689	242.7506254456	312.6580589547	305.688035728	200.9092030526	176.7819884343	214.9511361	224.1806988075	218.0988786282	146.4049532688	199.6225182909	182.9941703544	335.4114038936	293.5303942368	318.847127776	201.4138453858	1216.4878375234	238.5508480296	290.0966252532	251.871878972	201.9793254594	359.537724411	340.9051516376	272.78649513	345.8168445453	198.3236021503	263.5689388226	292.3327300158	233.0050787032	470.3730346877	416.9033573307	240.7605308423	233.2789356553	260.9270969778	283.0715233345	226.9722030604	182.5168551741	268.8149805658	237.034561899	265.4475114443	208.7518943102	351.4648366533	189.376619993	248.1036127641	206.9361148249	170.4203361438	174.1523099631	308.3624073961
Atp12a	118.4247291203	136.7937056536	26.3192152636	90.6761160445	25.6821282894	22.9352381105	46.6076683044	34.9316316526	22.61247723	25.9991075744	22.4152545676	24.8943405908	53.6934704287	28.7912454307	52.5581390163	27.9320575722	28.5570794164	25.5307408251	37.3767012874	31.648076803	32.0443894129	27.7818727312	25.1401548629	28.2217564976	32.2691136502	26.1017903199	39.7202201717	39.3491989778	37.8762630985	61.3984616822	63.9148197427	32.817050764	41.3855162151	37.0334864339	44.4421991853	47.3424163631	113.868189002	86.793646438	56.3230001173	70.3257583334	26.8065352991	85.6066514286	27.749639367	149.3490103417	60.0197289105	139.33500238	43.6905724008	26.8659511304	24.1679106673
Atp13a1	748.1974610956	762.0770088882	620.3418243415	692.914997778	637.7382612116	439.7742849088	623.7478334662	456.7578144969	482.2259452799	513.2711606711	419.6359391065	371.8420378036	516.4945789471	888.0706211701	892.5627896858	739.1587057907	1086.0576075953	710.9058531216	1201.1833327905	863.358720628	902.7468673542	1072.4069910999	824.8790353601	633.9484033479	690.7327507093	948.7165523645	864.4212705434	975.2728563026	986.8053999585	578.1867882535	744.3273734625	941.9931469513	1035.6954869562	919.4151801961	828.467988085	999.1748164129	584.3598988967	532.9099555725	609.1381971229	611.7424284147	612.813104087	537.4439505293	828.256145694	887.9997791575	525.5633213337	559.8672134307	603.4786628005	523.8325646732	972.8906202817
Atp13a2	279.4951842514	266.0045901684	417.542052696	374.4820691384	398.2247517291	331.2202972109	299.1022461695	255.3987637944	420.755683543	286.446634133	304.8102783248	187.2602200077	303.1115782488	378.957149265	358.7657435427	404.2143722412	590.6677449351	217.0508462309	490.6037682488	416.7600870571	531.2300570991	570.8484399611	547.7693897272	288.2966312257	318.1825120231	395.9384797876	381.7724416351	372.0260322963	444.1880986601	380.4518050715	217.0187593908	696.3981691766	509.5957823642	392.8333848601	411.4748998348	502.2328685038	269.8002472892	335.4186180679	251.7275874915	230.7658168153	260.140945128	545.4975382708	405.1410119204	419.6277543315	224.0016168338	342.4278230318	210.330628146	134.4860996521	466.7263185864
Atp13a3	557.4430083212	707.4667869793	506.1175051116	852.2511931204	415.4249410781	741.9760858868	551.8011367124	712.6456922093	701.1737325907	509.2143883382	461.9272530661	400.9311955166	362.4403497805	772.2662228274	958.1491541473	763.0393975742	1011.3990557958	500.5098146877	1334.772774802	826.9957421663	818.6035431595	749.3885615492	721.2109726977	506.3153214462	723.1958200545	1111.4865023242	1134.7634354943	957.4230835574	1199.3645632324	1293.6420822295	630.2661957074	767.1909207352	993.1273380024	885.9068690347	532.4286130186	882.2213778469	738.8089296681	676.3319867372	832.5455489908	574.8793776781	581.0888020233	532.0914096285	465.0841883024	710.7139966733	564.0412470748	630.6760387272	537.8273688753	482.9342930531	749.252336137
Atp1a2	60.0978350261	49.1952026842	69.9432158882	44.3041003359	70.5353288638	38.7853925494	791.7360223444	48.9186402242	57.4121689621	275.2805117148	45.8671212453	50.4910939458	63.2711777535	58.3057546008	77.6255064255	430.5373482299	647.9346993021	48.6547206627	66.8402923124	56.0273516506	52.4022915584	171.4617452514	71.094863597	50.7251275848	461.0006090352	45.4737927052	61.5824440149	48.3408391742	51.374226608	59.5065057363	47.2427700654	80.591835254	94.982896902	93.2884171631	847.7558263847	77.0545037755	96.3078056688	65.7071646033	696.5412035199	155.6035533059	50.8476793749	150.335472214	51.4888437039	60.765609928	105.1971294742	121.333419057	52.2013345738	198.0100883088	848.2956400976
Atp2a1	483.2049345294	82.2338844525	331.1329721843	73.5869933399	1632.0971366594	97.3849776012	4282.3928172393	87.3421965562	97.2106182166	587.5569028378	103.050331576	146.7236761337	1109.4654632001	137.6336513892	177.5627428392	226.5711912709	78.7456872756	81.2344827553	1632.8146036804	76.2549057605	99.9691449658	96.6571332012	181.6624910028	82.342216624	69.1953792509	93.1234106695	88.9158997891	522.2421896969	102.6246594752	251.2783518844	88.7097405078	92.3612670571	99.8120530409	299.8017830156	1076.3445475202	95.1993965922	648.273577231	637.9697061819	84.4430128354	177.3583664746	85.3352264412	84.3832466419	98.3240417082	1144.8201785012	1096.3546282234	1571.5957658632	451.5501248185	3113.8622773132	337.4627804301
Atp2a3	97.5890514705	87.4617870016	108.2500347535	120.7440255205	110.7325747333	96.0102847894	124.4579600084	87.7923554336	95.7886937314	101.3841303536	88.4457808682	99.9779675442	88.4946554998	583.4074881552	589.2593916548	142.8077244655	107.7571414917	94.3629839832	112.5834537689	293.8707023864	1136.8146067991	977.4194390349	87.3276954116	118.6946644094	91.0623494765	746.8188775638	143.8585168818	977.7637922704	741.5651940531	91.0780870998	164.7820736686	112.5983393274	745.0118619015	98.0627387152	106.404142554	655.1339488865	79.3954759585	91.3219672171	96.1661720354	95.5008902697	301.8179112669	98.1043319875	92.6275300784	86.659402515	105.4946550024	96.9376842286	360.7913066023	94.2451307647	275.8647695953
Atp2b2	19.546979686	16.0163644822	18.5375367656	26.5471191105	14.1448535168	11.4185225695	11.2362845005	10.2909230447	12.2351562192	12.6769009412	10.2676244619	13.185241884	16.1155088314	11.1761360143	13.0541083033	11.6017968173	11.7056512413	11.8220306572	12.3054566153	10.5069815329	12.1225128298	13.3887936132	12.5550585193	12.1077124596	11.409367822	11.525641735	21.9063626945	11.3142612025	11.7453066318	111.9891418434	12.6570216725	12.4387685435	11.3409648953	10.1884150506	14.6357218826	11.6877802698	13.666822171	49.3194540626	11.9168441993	56.3880671951	12.4989896839	17.3690941827	161.1549263057	12.6845131218	13.1465982539	10.8929852748	11.4681511984	10.5339725519	12.3022580752
Atp2c1	243.237659285	249.7765258484	290.3830318571	249.660352577	321.1528392039	314.9659747838	230.8910754251	351.9215311458	309.9229808152	254.7284210437	376.2168824747	325.8159657508	310.7842120297	181.0129518209	149.572591534	210.139277881	205.3302795815	374.5623965224	207.2553659589	186.6099451379	164.1014571429	197.2967337065	280.209532716	334.3703285436	195.6124605782	170.5257204008	212.6584651219	213.0364000837	208.3184406968	113.5164797416	173.1046364846	196.5329726993	192.8176739311	345.9189366014	259.1869447804	179.3765732783	305.4983021566	267.9937408602	230.0656339353	272.1362407777	271.971184129	236.7571330401	304.8191033762	231.746870924	353.6336669655	270.5441824286	188.1460199429	288.7287059871	142.3506451019
Atp5a1	4542.9308969247	4017.0281493062	2812.4169893902	3666.0695295809	3441.8352030541	2577.9737124124	3787.7331583922	2528.0429151008	2652.4667672808	2016.990857752	1833.4698517064	2371.1697364897	2538.3519605362	5304.1871884644	5555.0987963233	4999.565320428	6114.3954767464	5085.1337300109	4515.1020694198	4696.1851695556	4499.9175375038	4351.6910177336	4762.7771756459	3870.4643701129	4768.0531814589	5971.9866999481	4394.470204747	5798.2132284386	6113.8011219962	3202.0133079706	4889.9377260921	5637.0146727156	4885.0717536647	5626.5734485559	5170.0370972142	5348.0964114823	3899.0608781348	3406.5524086246	3015.3934309128	2141.1931582799	5911.7831515477	1620.9529361319	4389.5720532011	3957.9801396925	3339.6553668419	3930.2643415584	1142.9758512867	2888.2711300495	5803.4940935095
Atp5b	6207.7044516108	6200.9632417883	3119.0152188927	4834.053914547	4554.2671260753	3368.4635596011	4741.9012648833	2594.5952079475	2599.2109615746	1726.0624249196	3346.5011866013	3042.2009595241	4034.2192898521	7199.4234399161	7416.9941253399	6711.6459170754	7707.9485733334	7120.3995261378	5288.748299933	6432.1768069471	6106.3328460433	4973.0250515856	5788.1675830788	5196.0105832834	6071.233121289	7536.5702077906	5115.370090956	7593.8096247344	8168.1303601844	1955.1112003132	6849.4514977447	7068.6621498624	6693.3705797559	7043.1520514359	5807.3390112035	6993.5331100358	4189.1296997758	3637.3558137998	3182.0951031146	2661.0623275011	7291.2885694375	1309.5793649765	6497.6742634773	4594.7642356241	3267.8352787128	3153.2900240365	334.8170625035	2190.4795480554	4999.7131621441
Atp5c1	3050.8323111941	2885.0905293943	3063.9321709894	3333.7001611495	3469.6236887971	2426.2055891076	2771.7199295558	2211.5838409018	2276.6541273871	2074.2430912032	2530.1857548096	2545.8424071608	2767.4525084223	3389.5968473729	3003.1090359599	3321.1532366711	3676.2678569448	3211.284596195	3449.1168599861	3405.0688010945	3489.9394853946	3356.387211504	3170.1753384292	3510.2291982449	4331.9302877131	3693.2160105366	2942.2954794429	3803.7796966761	3777.4121498331	4165.2913230678	3101.5911826554	3566.5939748343	3574.2275562661	3435.4056120919	3484.7038898431	3599.1854406064	2485.8558833362	2780.9546330264	2292.5956532923	2137.4037732546	4040.6278840682	2432.0624682095	3205.0657409	2842.5704087457	2309.1079665646	2239.5174236294	1677.0365627785	2199.3002678571	4740.2394549564
Atp5f1	3052.3740950618	3153.6801756536	2558.7727733311	2858.0891526052	3155.6627500291	2198.3254265179	2872.016998237	1929.657638413	2652.7588536009	2118.8602506883	2042.2298711743	2125.7129471936	2479.5995319534	3154.7819615751	2989.7708674303	2782.8031806077	3359.2805282974	2707.7337415808	2835.2651850055	2970.3700713527	3420.7646455411	3174.3167223531	2894.7622343753	2781.9921681697	3133.4218528096	2949.1920324062	2527.9515451685	3097.4705360684	3165.5104740782	2986.7261990068	2883.161821001	3129.5903837388	2904.5534797451	2969.9965341837	3037.7777153315	3049.3357450307	2556.4704501089	2617.1422072557	2611.9858387236	2751.2341272881	3273.6938464055	2131.9030514306	3036.7678044802	2978.1712212343	2305.204682173	2516.6729429549	1879.4772849526	2453.7209022072	3534.5069782243
Atp5l	3107.9696342528	2965.5907314681	2999.0532626172	3804.7405082247	3539.5824922839	2639.7403083503	3194.0906281573	3005.9825131024	3523.6645928489	2881.0817473217	2989.5272307182	2869.350926861	3310.0384560894	2938.73060425	2979.2890497494	2982.2670098557	3393.4465528719	2924.9294655148	3462.6087080348	3055.2082900435	3180.4388821827	3570.955750076	3288.0380271286	3580.2248674221	2881.6488540848	3081.1795778658	2858.3568135935	3056.5825784022	3247.7080744228	2693.2480065126	2744.9986286368	3299.7874226033	3213.7088675533	3068.0054791978	3072.4037002093	3121.7858998379	3212.643268974	3337.2934109445	3044.5719742163	3296.9491120605	3699.426285124	2978.4333328476	3587.1321426978	3190.2782094663	3101.0482025398	3449.2316757852	2846.0099285343	3532.7085357174	3205.0455495104
Atp5s	101.6136708878	104.1643129528	90.3913259492	112.2640582893	241.3739327693	68.9280681857	104.1290108873	65.2764967623	96.1205278507	52.6021810039	202.9682036229	59.676205061	118.6776062631	85.8249400134	73.1142835502	149.1391479065	75.9381093677	162.7360209994	45.5956315921	129.9715097857	90.752925704	68.6546058811	143.0262096951	244.3325713456	87.5963354197	84.6087207564	138.7059856996	93.6098197624	115.3056632048	80.4565105244	106.6984069719	131.3049677084	108.4422445098	138.7975732888	240.1722364243	101.6460015219	62.0635376579	89.8299732412	46.7509594568	76.8014454578	177.7919692038	62.8090495765	125.7281706673	113.7182826746	105.8897109263	56.4161015342	61.0584134138	124.5172705062	160.1847259378
Atp6ap1	946.594624839	840.5480164444	1232.9941938742	1262.5016286796	1236.6867712838	1505.5016081786	1326.2675814899	1728.0491577028	1587.0723051253	1591.6244482536	1380.3247166551	1537.452040265	2474.2441773341	785.4310423958	788.1930131095	893.1820020087	1076.4197701766	907.6061272723	964.6700818628	897.5502756203	841.4685878996	1053.2442732557	1152.4308351895	1383.1801624149	949.0168731567	868.9377898205	1138.006876075	892.8551713285	943.8282967919	1035.8266019286	695.9614759496	1027.2051965831	1116.3257773922	1159.2936917399	1126.9568107305	917.5069873859	1289.0160178359	1163.8230019334	1112.4692929673	1338.831447929	1257.6407563319	1948.4781571254	1076.2334211718	1332.9107386769	1349.9625881038	1620.6088061056	1597.3632130457	1707.3814765063	1241.7141788437
Atp6ap2	1997.176076355	1902.2563474133	2631.9767520443	2537.5968735664	3201.4459330953	2148.8509518585	1875.3540185261	1992.5159856252	2567.6241365924	1858.2603662222	1691.4939849829	2132.0052980154	2367.3492342953	1514.134404973	1709.0897750694	1367.427391158	1927.6587976002	1134.284351175	1775.4128792473	1573.5946634011	1666.5244460875	1945.7041849988	1959.5085107931	2366.4450489607	1536.3211662959	1603.0788387582	2359.9102666981	1619.1044215879	1523.904489448	1165.5732737271	1513.3187413766	1671.0637275093	1954.8305498934	1879.5979226405	1913.6380693957	1654.8088573515	1742.6649054552	2273.1355133348	1891.8501166163	1961.6725663611	2126.1761278233	2198.850700289	2346.9137708471	2219.7346472585	2473.6449601129	2287.5686770644	2207.8636862937	1760.9386898142	2439.279753822
Atp6v0a1	155.4101725845	179.8092915385	271.1670626409	324.6081683536	219.9131276748	288.9944761475	270.9766029339	283.5692863812	260.9449257631	336.1970148591	246.6340242084	158.3457068764	225.8813560003	117.6057934168	162.9096710154	198.9203889952	214.6380675198	189.5436564817	292.1933127846	170.4521632507	148.2698997585	249.9637225037	223.9908923025	202.434677287	220.1768093639	158.9519803738	256.4906493489	115.252852342	131.7849984635	368.6529073024	120.7480183899	225.7459121808	185.9445952985	227.9389755393	244.2891827244	158.9343063264	279.4168594779	316.3576747096	177.344712335	273.3165803267	209.4756626566	543.9375264067	276.4549266974	283.2601885405	266.7403197064	298.6731273392	396.3150120889	209.8661564032	170.0787778029
Atp6v0a2	282.2827875957	276.4165777924	332.8629861109	496.5578844379	413.0376581829	163.542458758	288.8032438682	239.1913997686	164.7818689265	226.1665649376	236.7536557606	185.1301068963	290.2603586999	409.1729104334	490.6871826703	317.4273624104	448.015449445	215.4256357514	480.7025857375	389.9632576765	341.2480312125	355.3127946902	457.3504822153	300.0111538529	308.2192420559	461.1267003414	554.255821526	477.3148087634	579.8132544587	454.3509796965	354.2245229878	466.4972423495	438.2922555836	402.5577579854	293.5917843272	454.9847653121	303.5247269414	300.1531421902	287.1741050702	297.8718206132	312.426113378	296.081663848	265.3432778757	272.9785649574	198.7245710395	236.6046481677	496.128235803	377.1138303779	322.6650434903
Atp6v0b	626.0884648316	658.6492056094	870.092516143	1084.0681370065	823.9047607048	953.4480119104	977.2790360336	1086.5515034401	1008.3261377907	975.5434178145	729.0127846534	880.3700349741	818.5504493792	779.1896220071	872.9150993228	898.1442921112	1007.6363783969	640.4096446852	894.1876603168	847.4439302332	830.2223590654	1067.3256245921	1038.0747529862	813.7315705495	809.5861473617	824.6371376085	923.3960935502	817.7402666444	922.5776701712	734.5877333358	725.943093882	1069.1521107996	1047.9112834159	866.5916951591	729.3206623997	861.7743079345	924.6793770408	880.483877804	837.49179357	843.3564093714	658.1459052583	1238.6610977632	629.5835130897	924.0074314241	932.3973150373	1049.788268119	947.8565065498	891.4867453784	960.2990889787
Atp6v0c	2487.8256334627	2345.4035927497	2700.3829719534	3208.8613329167	3019.8159390625	3159.1379221336	2649.3735926909	3441.6389465553	3874.0140355689	3119.1771088361	2336.2732534749	3479.8438098785	3000.299453187	2522.4605036279	2167.5975414836	2199.8930584611	2248.6180306518	1714.1394087243	2381.7416640615	1959.8808878079	2566.3217746022	2462.78944605	2727.3442698489	2741.6315926471	2236.715601256	2433.8933044161	2355.1543563444	2614.8335862	2453.3683730573	2444.4855673696	2451.0284116613	2233.0237215624	2609.386029788	2101.89258304	2210.6850865284	2528.0664499971	2421.8794972343	2634.6511018755	2959.1986168043	2540.1425819419	2282.2919637392	4505.7008004759	2138.030892607	3293.6135344515	3003.0918649799	3839.8821183068	3107.5539607789	3175.7684974509	2355.0608861799
Atp6v0e	1068.5654011696	1000.248439157	1551.2372491653	1720.4570486349	1605.6570048622	1311.6124502562	1149.064409794	1551.0624229071	1228.1623191601	1222.5565954418	1178.4723819785	1348.180757525	1412.9929567439	1198.575482178	971.2606045511	1164.0789701406	1090.306647612	990.6962435865	1133.6411733464	1228.0389007483	1160.7048014766	1107.5817916125	1591.1064605403	1372.7906754052	1260.9586709689	1081.9439243465	1419.779153484	1277.0793329261	1116.0051238002	1062.1216642903	1327.0370962503	1362.8718665225	1305.7645495038	1741.0638527925	1335.9226153937	1244.4674336445	1384.3461291521	1391.3058195306	1203.5330560416	1079.6458597488	1335.0030436599	1432.2100188725	1072.5194298693	1257.9767228645	1318.1836216755	1224.4279628603	1194.3064849065	1633.1944056881	1232.6565563632
Atp6v0e2	162.7823763858	123.8275263332	120.1557330871	50.9487323585	146.7990626655	89.349662407	257.4490201221	83.53207695	95.9921990122	149.7636479691	75.0314020455	77.8915565817	183.3424125557	236.5269057857	475.6917513453	548.4854903125	967.7969673218	197.6569074602	376.1159918741	315.0957544418	366.3656223408	434.7784271509	628.5719003334	75.0541324966	219.6279483983	333.8664599427	181.8791115175	356.4388125971	364.2042124464	75.0233492756	274.2732084765	796.5837757401	407.9813884759	381.9235835069	715.9921149305	435.991760761	162.8989862495	98.3892922425	85.5059717514	69.2321408911	117.4966511506	116.6898915193	55.4475632291	158.1432875699	93.2508919181	131.0281247978	114.2249582864	103.0263729577	533.0589937209
Atp6v1c1	787.0722703009	869.852256492	442.799012691	1125.7820109432	502.6359919828	719.2437251708	598.5888567412	862.7797682137	831.1012510005	470.0013491774	616.0741388953	763.760406608	708.3905370679	695.5849503984	986.921181294	782.2324286861	477.7432724997	571.1421321453	760.8185828273	950.8331884495	705.7781016374	816.3977051488	966.5850549961	726.7272565987	1188.0769379648	1064.0759698798	823.1112166104	861.8299553745	935.2289876372	1076.421383461	1142.1655249491	944.2865916245	943.2475268301	924.1993362554	637.8706561509	816.2922131451	633.3415495255	606.5981159718	660.7471869275	413.6933798425	567.5414939202	1043.4103449059	450.974602615	649.7932015729	574.7146749562	679.1222831129	537.9634307006	470.0815182629	1032.7388715865
Atp6v1c2	1412.7547198394	1404.2403418877	886.4529324379	1254.3145684564	490.6737373476	112.6615626498	1524.3909878093	189.4645947495	116.6251955263	763.4632464499	80.5714234878	100.4624822603	242.1386632334	803.7065595398	831.2798452708	1006.8349247159	1006.7372266643	2019.2575826069	411.6024200281	1099.4786819597	456.8500515514	1035.5539714447	547.6095516207	1731.2365778053	2508.5155735771	905.574404099	834.6767466546	587.0704418985	496.5849936831	939.4383976786	1440.1865461163	371.5143266494	851.0051920382	3101.4412664815	669.8060726954	617.1052321225	1382.5567007337	423.2097848769	1745.3594069527	511.6287807413	2389.3447516486	631.8573217478	505.8413372161	3194.699716987	2331.0629163123	1343.8356759943	422.3356544493	798.432658524	2145.7634677785
Atp6v1d	573.0783131418	599.4614557692	562.979480021	630.183959895	708.2706726486	648.9498826701	817.5858720737	667.5070248798	799.9504699919	570.5725365231	688.7823532159	690.4004353604	782.9626314874	578.8140503168	635.5224802215	702.3793681998	689.2504271652	535.7953199229	719.3010687614	669.6632460422	748.0217608212	787.0225380947	783.9654588739	1034.0754474846	864.4857467561	780.2998598852	735.8687042048	602.8626167848	828.057946449	825.1987963791	633.0795753586	778.1772629107	840.5279161027	822.392807462	754.9365238264	801.374299163	687.4594249047	572.4104551923	651.3624816565	612.4128259065	762.223346964	710.2990104969	552.178946635	750.5342422686	670.1813154855	614.9033797395	621.7788303662	645.6536398302	970.2651928002
Atp6v1e1	2040.611477195	2007.7536123336	2784.485637841	1993.537383621	2476.1286134348	1748.3881201799	1896.9467360598	1858.9159426121	1809.1025858368	1930.4633559102	1464.4969738814	1877.4387894467	2074.1560955926	1454.1511149109	1516.245481944	2190.0441074874	2194.3708372694	1879.7154446768	1531.3620649849	1496.5452673184	1676.6270455168	2043.3752176949	2504.4843661406	2496.1179861848	2671.7896239762	1566.3763616428	2134.7475392214	1624.8965156378	1832.4632290891	1839.2529260315	1416.5028400589	2282.1964893808	2110.382168281	2316.071021683	2852.9894616341	1776.7522557003	2535.8705551562	2597.6691539032	1741.3993492866	1967.0528920882	2409.8395384569	2457.5996616725	1901.2220626672	2329.5432219908	2510.3805928537	2441.4141799161	1962.2492601754	2216.9732114786	2123.6210949814
Atp6v1g2	57.7853679265	47.5122877614	87.4383164312	46.8593248696	56.8183520959	43.6721138765	57.7273332546	47.8654668575	67.8106600923	67.8595683943	50.2929135628	46.0931607071	54.6405520224	59.2265274889	58.1213886218	52.7054840972	54.1811893659	50.1271118225	63.2868616933	45.1663129107	70.3456120103	60.4121210534	62.2605147267	67.5498313558	54.8318545104	45.6158157576	59.013064529	48.1857762003	55.904383716	44.1131415646	44.5847068591	57.0827281535	42.8351674371	62.8307501766	87.6740385626	51.7038593316	52.7004313009	77.1048196211	58.9733022783	73.7153300594	76.170176372	49.0862617561	73.5490327311	47.1710622889	65.6816797995	74.6506800947	102.5841875056	82.090681721	64.5144889793
Atp7a	176.6126638427	125.090660321	623.4644202809	239.7478429426	302.9795380892	861.2543122838	1185.6955818343	867.0463505883	1146.8064668435	1084.334114022	750.7867155203	650.8093030168	650.5215451874	578.602575826	653.3933499094	386.8696487511	262.5634648516	234.7848249252	411.8720286405	681.0328443112	593.9401538271	721.5939437419	378.4425671272	179.0924273448	649.4976661584	578.6657947347	274.2083970828	748.6361957664	514.5180885854	16.2432460663	211.2163089745	266.4505663738	628.8820091628	487.0214728936	323.5206501398	539.6520315361	667.662941363	385.7344564845	942.2006887457	670.1720157323	307.0511526886	1587.9881740827	547.2470393477	612.0252503769	980.2732573484	1192.9859968883	1088.9466366831	1212.0429266414	751.6283190138
Atp8a1	76.2243636339	46.8668088454	121.3165101241	76.792720191	70.2434917539	131.9234906881	91.5819768553	70.0610693971	101.6654823654	80.2829444306	107.6094519319	36.6330303382	62.0809744856	118.0491058863	85.9992449527	159.8106048788	71.3476286919	38.5735415546	54.4711915023	61.439966254	94.4031610898	63.3957435755	83.6436932042	81.5248027386	102.5498161383	123.1170235834	84.5260622235	110.8383981394	107.5148150296	78.9390947098	75.0759553543	53.3384202773	64.3402717885	78.4875142545	83.3162085529	98.2549985998	51.2706067455	78.5551447176	121.7746009772	66.9592712554	87.8293944817	90.6318972564	97.1860274565	35.0545302383	43.7682845921	76.8227081398	66.7520699596	70.3182405951	97.5731475591
Atp9a	252.9601434371	282.9133358421	255.5734063622	270.2525632039	246.1820278773	230.4784053491	296.8035014076	177.7291402832	135.9422672577	294.1405705707	123.7638354149	175.5524208922	123.6111419802	266.9949988855	296.0431489627	308.6880373007	336.2354042424	229.2887949259	297.3440430619	299.3351056178	294.7196202777	350.9756251221	344.1213470278	262.4737501399	446.2204575196	298.8929216492	299.928398585	264.1951228596	301.7468172022	501.4555267714	142.6761228037	369.0555918402	391.6846009703	381.0079514052	373.1806150045	303.5876562447	249.3553166121	218.8122279351	234.7612346671	227.1736229795	225.4661807711	210.5895536382	170.2329111089	220.8371505916	302.1205889682	235.1249628147	176.8207354431	288.0710573553	466.4048584074
Atpaf2	275.7444246416	284.0401249599	185.5177792188	241.4801300965	213.723698328	197.6901724465	212.5578535819	168.3843116307	161.255624254	164.531262662	169.6227148672	120.8327749619	155.4194150076	373.9321105812	350.4415950535	359.5317124423	197.2432544412	417.670998062	170.8741476235	343.1410674772	317.7453898026	241.7433755601	189.3990265117	220.6641522566	323.4213447231	438.0704674329	273.2387567627	391.7491785939	363.3370866608	334.8275943474	345.056516035	224.343745126	332.4099959128	206.8817107478	213.0085493477	315.2600580811	208.8328103615	201.1494104064	199.1601973398	177.7410063464	248.6127189464	205.5580934421	188.1997508099	227.8422204887	197.9154917174	188.8182055607	166.0654901179	167.9465975591	301.4719867234
Atpif1	1614.4761239733	1512.8566649858	1537.7447052856	1778.1104098134	2002.6267364737	1583.5967874047	1428.4338459605	1505.5073237524	1139.3467261217	1051.143716224	1476.764930354	1550.1347424828	1145.4618824102	1308.2325795576	1233.2970424442	1641.6963410762	1412.6269688034	1696.5111364736	1248.5753443202	1599.821232725	1244.522810525	1308.1991416457	1549.12006216	1973.5778537048	1669.0319660483	1375.0725181508	1599.1310707635	1286.8516057269	1311.6342745047	1673.5458510448	1362.0213697922	1653.5430411358	1352.1316421559	1735.3742818267	1675.2318204481	1345.8763019639	1513.1975957853	1497.5744041105	1311.0118850326	1441.9471109655	1785.3549836597	1242.748820863	1548.7199175757	1290.7586450432	1366.3109865279	1175.934262687	962.658028187	1456.6705953394	1492.0966520051
Atr	389.116469821	401.5038729903	400.9174869153	463.5950385182	344.1459159611	218.2396520092	259.3534960625	239.0769515505	210.3751327595	156.0637572092	319.1575116391	144.266430216	290.0490866488	279.3379596975	291.9477462777	284.8223743298	227.2279584237	480.7665657649	273.4402049821	421.6776900889	321.7652107755	245.3055145396	217.9703760881	346.8085455987	211.7067250044	368.2233382529	348.1123889378	425.8243210138	376.8985782795	117.1889390457	312.9943923968	256.942125499	312.6952498234	461.9078699301	315.1468889209	346.5561118211	158.646062099	310.0241133654	193.1610067413	258.9635654374	410.0073169391	230.7560343949	364.6342608715	248.113607331	277.1774304877	139.0419626553	144.295019591	204.3729701664	141.6103653691
Atraid	447.0597390995	419.7180707894	591.538441872	407.4792583658	459.4726789703	426.9538533448	516.5016269681	482.5425983561	348.9603020598	472.472436801	535.2221175778	495.9225009771	673.5742457048	521.3048177087	533.2315360967	535.7044872178	456.7490025436	636.034895961	451.8261239832	495.423546939	458.4573255599	543.6424114722	529.074476043	552.6162267038	463.6019995473	540.5411858428	493.7037796125	476.9207529186	532.4987395864	415.7262890014	498.0655852219	524.6113473338	526.6405863292	502.9195840598	594.022736012	439.9563229271	277.5100839716	413.4786723517	325.4147023408	392.4568331275	391.3615833457	457.0529458386	399.5451172199	451.5928193598	491.7622564707	358.3673371673	369.1334592625	396.3450160139	539.6516119202
Atrn	198.833623004	140.960705432	143.3729230332	180.3781568754	127.2949630932	136.2985538403	117.1041564102	154.3168362523	140.7231698869	165.7436309483	155.2140438717	153.5060482594	151.5332891458	129.53735305	157.7818857239	156.1277447317	118.475195364	205.6832904417	117.4396496723	112.678770169	168.1959860282	116.1432434493	136.2790820173	136.3384585354	109.6850749554	160.4450171366	154.5317716194	138.9999829182	160.3112367893	217.4073152147	163.914242447	151.4059827439	107.8869262725	125.061347888	154.414048547	149.4313064368	120.4339390334	125.4323481671	118.1126548645	126.1172394884	191.1951911456	150.6544014514	197.9269676226	130.3518067089	143.5129793895	124.2162195909	182.7408579693	94.9530784036	149.221657091
Atrx	527.4721012321	622.0010593867	324.2853505269	447.2267361696	450.0450018984	419.5957874669	250.6441114917	200.961652585	279.0420993736	237.493373315	369.2825133773	216.9346157994	314.8803006391	433.4502366169	433.0970412992	574.2158147037	384.9386354894	482.165436389	285.4937668318	363.0959171914	409.7091298265	287.1295829417	387.3665787348	489.9069090301	371.1520728147	576.6016500612	520.8417125945	450.8652122673	549.3555424649	157.9567381283	374.2547076404	461.6371688124	376.4878508896	598.3552013972	458.3001005155	491.0650401501	270.4320246912	277.3497630862	297.1633341126	198.7425306943	493.642666681	158.0963309966	244.7050435281	202.2308647435	319.0042830679	244.5033365182	181.3560200605	210.1605489959	646.4215746963
Atxn10	1636.3238584267	1563.8277779787	1336.9001899185	1806.4572053485	1500.1810379474	1884.8586924941	2043.3110539021	2185.7805241868	2490.5949384637	1977.8053665613	2102.2677001624	2471.6041869035	1809.6649256758	2542.3371467189	2551.1579930263	2124.2449957807	1835.5075905806	1689.6496312032	2150.29458377	2730.5915977901	2694.5076012217	2455.7443521539	1905.366361819	1777.4286644286	2758.0793899746	2796.8798943436	1898.8884011332	2786.3854873273	3017.8974274381	2072.7870844535	2538.0797006454	1875.9410553173	2651.9697240366	2313.6950219176	1622.8655806545	2661.0650731536	1423.3988942107	1435.0617209318	2230.91081308	1500.4608049547	1140.1998259407	1712.2462197787	1405.9290737269	1591.2560904284	1523.4214006001	1548.7027354338	1120.1206822815	1754.3083929779	2872.5254475227
Atxn2	420.2102812315	411.0022248147	500.8094662855	426.6754863136	603.3903479972	621.7308585935	615.1652863746	664.1319263568	853.2292079397	762.9650609904	704.4211938836	529.920051407	603.6263743592	309.1991688995	397.1847923982	384.8053450272	506.138804846	472.6341739236	645.1482332756	461.0056301703	482.9132377722	560.0844374031	536.7610710645	406.8704690298	396.6240783849	369.7269745189	437.4734605051	453.4925809445	458.7225830645	466.0780542077	319.24146869	418.5929516961	510.8973101256	487.9936095705	444.3658430069	391.2730832719	677.9161216485	372.5207365517	491.7007572931	737.3658424157	550.1523501605	597.9024746164	592.5032871761	838.8564748973	525.1188994527	742.5153776403	286.2430669278	720.7953249209	499.5127764519
Atxn7l1	140.895473865	121.2985403969	68.5328892845	196.6944889662	124.7351220027	203.6763972416	147.5525115881	183.0911480623	145.8348924051	106.2117450833	162.7730448719	149.6751617302	133.9339789988	88.7340709473	107.3342496733	139.0803704277	139.9289758004	82.2846874471	46.1985385945	157.2764201224	129.8865879557	124.0308684076	119.1600829507	129.8903487409	147.3264715478	153.106612865	98.7856665402	121.4875745985	142.3030757549	195.0416314143	173.1537133735	120.4363684509	169.2212857326	182.7707784638	143.589967988	134.8919437009	98.3261121502	127.8916795054	353.0905665336	112.5005409231	124.2236410802	117.9140530789	106.9087335066	110.8643484887	61.6887739388	106.8188657186	98.8206574513	99.0744212285	216.3599435312
Atxn7l3b	592.2436637052	567.0027070094	723.5251933095	515.3644956908	908.3708322293	722.1987370886	858.0692460463	770.6267509041	770.9374299218	915.2045041169	976.3721484537	654.3427485324	751.0184152426	602.1144839129	546.8800032769	583.936498096	582.7513544546	832.2835326799	576.0522270584	602.2284725159	613.8108592751	660.4543443525	608.6191238895	810.2556819576	497.0604447997	501.4718704372	464.1740244156	567.5406599664	490.8590490017	565.7099911273	520.249574079	566.3908859493	515.9871744698	620.7121934318	630.4277024399	554.6668132849	997.5793715807	536.3959788595	726.227222259	903.1697914483	652.0773732338	898.8452479489	889.8332775638	906.5888644784	780.9771814056	989.7443949321	771.4450488422	838.5359257488	423.0950828182
AU021092	73.0744120248	84.9484127808	93.8325854468	166.1307307384	74.2421376743	75.8687124814	81.2191840678	77.8365922982	104.5980577942	104.0338106084	81.8242623997	84.7022442303	110.2977092527	78.221411983	86.6725056184	73.2022782371	75.1832849658	89.6475402196	90.9401126972	52.9360389074	80.8545785537	109.4942579718	86.4103880742	81.9196709008	61.7016757646	80.1639482626	63.0070449305	66.9885906375	75.2870693261	948.4460676721	71.0889830153	73.6389752279	82.5647018431	62.0257777379	69.0574446256	75.699600779	68.0162697597	82.150452487	83.1824821632	81.3061584767	124.308005114	93.6631573684	198.672260494	100.9224619949	105.4302388941	114.3830936031	106.063988529	107.909103575	65.692841766
Auh	28.3620350809	52.3904561123	57.6237041586	78.6081539076	53.4114535668	54.0005502959	39.1774674649	46.2913537744	69.3070718613	100.0140761694	64.8873408366	74.8322753344	49.088280801	47.9727698018	69.2918246529	42.0312431167	94.453090198	43.564682055	54.0343906897	29.682461673	58.3518198523	79.2014301039	66.8695464058	59.0861262084	57.0486065436	54.0670141686	57.2315163948	53.3832433426	46.2721373332	102.2717635753	64.125329019	62.0373448448	49.8664335959	58.2027255939	64.1662553318	64.1047441629	43.9515243101	77.2583536144	43.3209654752	72.4311517731	86.4405445389	67.6898181945	66.5863421336	42.7627253043	92.1163482415	55.0536661141	80.1381213822	34.5698194065	56.3546783457
Aup1	752.2869509028	744.5546976543	925.3706990612	834.8877621384	914.672267076	527.658420734	595.5703957189	506.8842661469	586.1886072438	599.078192156	523.9601857765	492.5611152546	584.3722274056	929.6375536007	1011.5688945702	1192.8479606976	1141.302844608	553.8868481118	899.4440729732	814.9773826483	880.6183176291	913.2116855085	1182.3670393944	844.7923253036	899.7949640157	847.8582228002	903.5014300874	847.4127595173	880.0348343597	894.1089074476	800.7108174867	1330.8367847122	900.109833105	725.3153840012	855.3765560593	976.449694825	656.4462553571	894.3842487746	568.3719927248	617.4835241343	612.7359238916	642.2773454639	616.8356791098	798.9815389198	674.831271021	644.3288343088	494.9873133083	453.8226423969	971.6569724277
Aurkb	380.6037689112	349.4035904116	77.4737164886	118.6291820915	187.9598182658	254.0821845998	136.7142139327	203.2476212721	139.5641350246	54.2956129067	233.7864185606	152.8050079026	212.0582894173	421.5899709526	450.2308381795	389.5164932347	250.3092760093	499.5907821529	84.846632346	471.5865289813	312.0135789974	117.1254129134	126.4181707367	172.1838620296	339.5131983556	435.4118172082	152.1290613402	466.6277593247	421.218906374	150.0141296203	510.3466615496	172.6069374867	291.3789788437	173.6403249868	281.3766296653	372.265218029	195.3364756727	142.1202578675	213.563246118	75.4710721295	199.9773323727	80.6425184461	276.697345328	178.1752902081	97.9184280778	90.1745810111	49.1247697374	51.9950638801	429.211826383
Aurkc	48.8924040298	52.1815487987	43.6881276613	51.1194870483	45.7320569362	47.8600875033	35.701334176	47.6994876981	50.6403296356	40.0593677685	34.3280940857	55.776587806	41.0032610535	43.659670857	47.3399672982	43.9049965461	51.0765859564	37.7846788838	38.216188364	34.0473809943	49.9316393154	50.7913131095	40.4867035964	53.6049462545	51.787546961	38.5682916618	40.5628145306	37.426980852	49.5905040249	53.4908428324	53.1586054576	47.4556073143	40.4760221427	42.8067019033	41.9269152034	49.5610987523	43.419188957	53.4005016205	57.3554797194	49.9749704261	56.5011395361	42.4984966778	57.4578005135	42.0808072484	54.4467901614	42.9786212764	137.4936470839	40.8430609503	45.7843901588
Auts2	206.0128518702	105.6556426404	467.3100983436	205.1810500047	428.9697657934	90.8369213275	565.3462916882	153.0882708361	106.9385997331	361.6707846161	68.6057031669	168.3157272289	605.340913359	468.8825601725	596.2618668703	503.9438813344	714.8334196827	146.0369909431	852.746285772	429.279404513	420.30303489	485.6982834843	624.9217476207	396.7514436248	474.5075821719	574.9731564102	508.5931179922	480.8012239425	500.6075819163	269.1690417404	379.9052734656	753.5090275654	514.9255485032	576.0765598515	520.1719026273	440.2001419899	722.2816703095	312.9975455417	506.2641865111	477.6173177137	335.4706198965	511.2292482145	335.1387493958	456.7346896493	747.3634131199	467.9230707063	262.8557641746	575.8208786371	426.2587304627
Avpr1a	36.4401493395	19.8743512122	40.5794620439	21.1693847948	22.7876761161	46.1778241996	89.3638124994	73.0357839656	37.5082210514	205.1791626112	23.1802028744	27.3291726698	34.8057733385	22.7583491466	15.2859768071	25.0722115128	25.4709392844	29.6645916471	23.9311360128	21.4581030484	19.0285520029	23.866387521	34.9419701592	115.5428809491	42.7923738099	23.219197922	15.4593711653	17.2427072129	24.0632163704	27.6185792559	23.9826950618	23.4801810715	40.3070171032	19.0701757105	24.1630916271	28.6841960919	65.2193753034	40.1414561738	79.8467450939	78.5056447756	39.1374152663	189.6632688953	43.6953482078	32.1404485522	99.7924775779	67.4839093269	90.544547291	94.9176920513	13.3934359606
AW112010	201.6701216102	134.0428763795	132.9991321319	82.515763011	177.5790535307	146.3076328455	550.8940300937	101.5888747888	190.1031258809	351.8925307846	380.3837929267	197.2850452986	362.077979249	50.9843026768	160.5800056708	528.1505379865	55.9507704571	59.2046398589	103.643167482	531.3466570348	24.1464987082	81.9766064186	294.6783942303	162.2034574716	249.5799996228	248.7055808221	161.5838267323	271.5931069502	669.5086499933	39.3259321922	170.7406629868	221.8164897231	128.7987666994	214.5179375962	168.1018403617	189.6079603009	130.5883053966	121.2081052292	860.9815664765	285.119368957	94.9374717416	172.6047074428	57.3248588462	144.8230444482	221.7757559175	295.481063237	588.0961716411	435.1945896113	165.3558103321
Axin2	164.6932700415	163.7570275936	176.0962233707	162.2872400893	175.8340805527	189.2750201282	206.5899728482	215.5540887827	198.0620297289	235.7333255602	191.9541622047	226.1397036567	245.5637828838	177.3337738482	184.521150344	180.3535104211	170.9194536495	161.3598584746	191.4841075568	161.0036695885	182.3530820309	174.057035042	191.2869105303	179.5735083452	187.4861938221	174.9739950562	174.1258750119	169.8990928642	185.4197957663	190.0333620008	162.4383507384	175.2178193615	174.6224711546	178.1617195733	176.4924862301	194.3217000386	510.7030053912	186.272692699	177.3477537839	208.8761401849	175.5463371163	180.8737130749	175.2608050688	522.4848232822	436.6235566283	448.7241243774	337.7995609118	221.4029972996	189.8639217787
AY074887	26.9598101213	28.6752569574	37.038220358	26.7368214624	35.5749676376	31.7845166487	33.577630567	33.8258093913	48.5448290428	33.0385317085	30.3073283022	37.8477565887	21.1670421458	23.4599215545	23.8340226582	21.5254494105	33.1757884946	29.5160459296	20.7987320615	22.9726298464	27.9278109336	30.7692965697	21.4993031926	24.4140616199	33.1251153798	29.7328063976	16.4380345246	24.9956420419	20.9016643518	28.5033983723	26.5132056204	20.219933435	17.1186249908	24.4760201844	31.2526935114	31.033813017	26.7469531904	30.115702803	39.790673633	38.3753750582	35.6912949301	32.2012879014	37.8774702473	28.5539434073	34.3282102178	46.8995245038	29.5016830274	31.1057878856	20.5961027409
Azi2	196.8219889824	218.0562814494	178.3095388616	298.5026373333	216.9010375802	232.8501394292	204.0219532455	248.0169115333	181.6333060372	213.0294082789	273.1972441752	256.1963211228	217.6252708225	205.3003101823	245.0562534647	199.4550667856	275.9509823544	135.0083630619	369.9347627529	239.8331079057	206.9391700489	294.9775274889	293.7536861754	124.0497066448	138.0697481837	258.8018413288	370.7461417504	201.3303563647	212.7020306858	102.806052468	231.4517445767	302.8249243035	233.8973222108	250.1771470214	259.8700330853	198.6215546129	218.7301749406	171.5681689836	201.4523252884	182.6515266467	197.3728500289	171.6350549016	132.0563314086	196.5910525462	225.528558774	183.9011842769	185.1822443013	182.4096509296	153.933718071
B130024G19Rik	14.6981860571	11.5206653828	11.8365178823	14.9247439671	15.5824375053	13.5695690757	15.1678870582	18.1961631672	40.8617889972	10.2022926904	15.9035396556	21.3519022827	24.8755430608	9.8477949629	10.3235723348	14.9930814785	14.9329095571	23.3650897143	10.736984149	12.4115236178	14.880799844	14.1007707385	12.9368518273	12.9714806446	11.9557878036	12.0810486614	15.2317415797	11.7001146819	11.7945358872	18.6233606057	13.1294660336	12.1061001892	11.8225978218	13.2980060335	14.7948072384	8.1605657826	21.4776748724	16.9242297381	16.2483830945	18.20951465	13.4140525978	23.7632913343	14.1765387348	20.0895411785	13.9816364623	17.4567695869	23.2539430062	26.2457791226	10.2684237269
B230118H07Rik	332.9916417335	287.5414850701	375.107130986	259.5494196171	393.9516755374	193.6259154577	382.0302394748	174.3680786926	168.5026266725	238.3981036458	298.6332517422	219.8852803931	274.0081621685	513.0144498176	466.5663194649	578.941908115	639.9477069333	332.3939906166	501.5356740638	493.6969230083	568.2152177132	506.6450113808	514.0708764319	465.7412418413	846.1932618353	542.0194122787	422.7231307207	574.6085075372	648.6853331973	534.9463738819	331.6226886534	654.6538219069	556.3785509494	637.8068219665	682.8685327953	560.2347643323	202.3156891916	314.8955567145	345.6451730447	182.9260806527	279.0677208657	199.100162832	230.3274567384	236.8584684901	203.7883704572	190.7195625989	99.467007201	256.3942576933	906.9865797401
B3galnt2	273.431200664	273.4006622121	393.9703365819	312.5970971663	445.147846987	293.5526287532	384.8884026905	527.0604839983	210.5789634313	505.1072761387	357.1079609193	375.259912688	417.1965279833	261.110482239	342.3956758728	415.0268872544	353.3239319753	455.3191175013	239.3899190713	501.1789850228	244.2604512898	292.0232760134	500.2267375966	264.3193459413	280.8988009707	390.7681193589	323.435125545	426.0659904363	310.8167274911	464.0955468725	270.2087090534	361.5395607358	303.5928413426	460.17282511	544.9445060156	307.4623505699	508.9880384962	365.9044451829	230.8387234403	424.6919251263	317.7975026543	431.8960618379	442.4175018578	322.725230847	309.7638883243	332.497971461	212.7841802866	608.5049439272	179.874015823
B3gnt2	134.4204182142	124.2633995134	137.4159483789	104.691131306	96.9983477218	415.6596369399	164.5767179663	425.1339757826	227.9193314914	170.2546421977	297.4905727947	300.6461036511	256.7517274944	122.3613555159	140.7437733557	159.2749965169	94.1877736854	162.2910335995	74.2183310301	127.2747686113	92.9253605153	66.580021256	117.5877011888	72.3443700974	149.4127914768	163.4916370573	96.9488965538	118.500736063	131.9805106786	196.5599646422	152.8747837404	76.1602736814	105.6909590303	102.0278875217	90.8896555456	114.2628291143	167.869747483	169.3335650454	138.4004420154	115.210235714	133.7277246484	191.8486982783	151.8157971605	92.6687525016	204.0169254332	167.8784146093	258.9768279832	192.1620703876	95.4502639663
B3gnt5	14.4639189365	12.8172887329	31.9188549096	7.8487974002	19.8583533032	34.9005148893	11.2003941707	44.5269925059	20.5079246112	27.0905953602	31.1016601897	23.7106037298	18.3399661228	32.6168931333	18.3218627675	27.1169538066	20.7421440685	9.2240149941	25.0235674962	8.5256070952	28.1510571771	26.1153484764	19.0796603826	22.1436666397	36.9855211575	15.7612259994	13.2308701332	16.4890441031	18.0561621807	27.4830339289	16.0802021354	27.2589599246	10.473457752	19.827800809	14.6874080713	17.3004711576	29.2352989206	32.8811109384	22.1902068452	28.3956721756	18.9609718515	32.2546431824	23.8691903157	14.3374483063	19.7919546727	28.5584265865	58.1094501775	20.9812022156	29.086667187
B3gntl1	161.0237461491	178.7982721906	242.2863986484	275.0486813627	220.0944879396	172.8753669732	182.3911484803	163.6238920235	173.7641452666	261.0778106639	168.8180962701	295.0147078712	142.2694922155	244.8833443288	212.3375027019	201.268563277	233.0324197094	233.0505127127	184.4916316489	147.7042164444	199.9320870567	253.7353904344	177.3256214939	251.2437102594	144.3735233621	182.1064513241	187.8602307935	187.0273544294	224.9716642689	236.573981486	175.5596314849	135.9461091775	152.2153932459	152.0566688055	194.879287422	182.9049629821	169.9027072836	264.45184696	151.7068786582	234.4470009955	257.9430135117	236.5618398505	229.2190857059	187.9271802133	234.1926450653	206.0367925695	309.0802782446	206.433912714	228.6564166392
B4galnt1	627.7346467298	582.6530187176	815.2041933223	750.1017513188	820.4079320982	410.830287135	577.486729602	386.3951772257	304.4616792503	590.0938045735	411.5028196098	393.1437323665	371.3397354169	492.7181968754	517.8292931734	596.8592438286	633.1965637563	293.5822250863	910.3765761608	564.6141405236	578.7383370657	845.7379846358	819.2166587666	583.3784757325	420.9706630299	503.5819625599	802.5547344924	415.6642491325	528.12665131	700.3972076964	472.3613701874	867.9288634469	567.2165074852	666.5821743321	739.3406516678	530.8892094908	329.422698984	577.2942906963	526.1922385597	587.5993439105	393.3114033782	404.254367151	441.1267517802	627.9598420212	658.9894629734	442.5992046402	257.0356703202	373.7048900064	511.0693358335
B4galnt2	53.7000280232	50.1816222497	49.3983782193	50.8811096588	69.9281859678	64.9274694384	57.4861171787	50.4547372811	69.7639437	67.701780122	61.3004142951	93.2449219085	52.1066930841	64.3854456211	98.3944965402	176.3567583033	68.7368467816	42.5496109481	273.1170085581	57.3246063111	54.0239229739	119.0391689961	163.4482206493	68.6537126697	57.4933587024	63.4314805805	55.9181275694	61.2171465175	63.8977435203	70.2628923783	81.1547564578	169.6955934639	56.4866682858	60.3178321069	66.1698739096	58.3424046105	45.5830988998	66.5296977597	63.8974795156	58.5310437587	60.7504644218	65.1908672505	65.114520712	62.8434378961	68.9407342791	66.7828305814	51.5490695806	55.7862989316	59.4770729457
B4galt1	1318.5695295348	1287.3201527753	1641.1547973607	1004.3368808408	716.2122816473	764.1989962967	970.9220547271	788.9779676423	666.0476816105	819.9559069249	536.5877339005	628.7373469899	703.6398734998	503.5188675421	641.990473695	699.4776587034	743.099826138	537.230024975	949.3063730219	587.6689355873	543.4034243962	780.2314743905	866.3794924773	490.9950937069	910.8743112357	645.9893384758	1230.5121388123	546.0827313678	558.2534227745	868.1627240619	513.7472973651	814.0651456203	587.6731984103	678.9635242554	513.3542088626	597.3280340368	896.9046094871	1101.5377703658	870.1543826864	2081.3860849637	677.9916350129	825.8419738756	1076.8443067363	937.6884045631	854.8513644605	913.1247765352	750.6056478421	836.5945242926	617.0879683611
B4galt2	68.816634804	78.1521277825	122.0173620188	15.2645455405	120.1842115881	108.5606289092	34.2899910299	104.57306575	117.9776242624	34.6641990323	116.8473618523	119.7637426722	61.1832622657	220.9842655909	157.8460498075	158.3468013036	123.0200033565	86.0234870642	158.0535613313	79.2381353265	133.9054724682	139.3326445669	140.5105076639	193.5499337617	71.1190870963	137.5672366577	135.6363373126	149.1568017804	110.5306048689	70.3313205265	165.685424656	157.9495498934	134.0643230508	103.6366100874	122.6853970497	166.5300381158	59.342131019	87.5149600751	79.5727836048	62.8466557419	142.5953958492	64.6750796795	94.9280804155	42.9060979256	77.7030848861	45.3730091903	20.7855940605	55.4826399285	105.0590592203
B4galt3	366.8036749612	379.9241561664	429.3167364533	454.1025444045	415.1421714766	290.8620997672	331.224169489	281.0758436076	262.693623738	413.4950910359	287.0731421817	230.5064683131	298.8853583478	399.6950913355	354.9730418453	407.7912298164	310.8721305931	357.2602176576	657.6100739625	416.840026387	547.2812028993	554.5467204828	439.6992415992	421.4442224855	392.6548598684	382.5785791907	415.0485457475	502.9330756073	426.4348662457	358.0533196214	317.9225121925	405.2254551941	474.6514144186	375.1236272209	374.5189445874	622.5689777536	424.8290753699	471.0669778984	449.8770851804	411.7852214631	484.6994333427	360.4385120913	432.7555546217	420.0525882972	385.3107785832	368.8217288244	305.1245845213	472.9065394368	354.0765811315
B4galt4	23.3396029037	8.4621921762	20.8613703733	8.6153916612	38.3281421334	39.9394331813	80.2694963925	56.8004042758	40.3315578411	94.9346959281	55.35145816	26.0656438201	98.7115643548	83.6794203568	54.3075006306	116.3861093123	84.8056327702	79.9725209824	56.8410133821	104.2775901197	80.3722609006	74.8023595583	78.2020624911	79.2528310613	95.0384472613	102.0749837714	76.0738191463	106.4514604398	100.8129858734	15.8285001364	53.5475789507	87.0087455777	79.4420007375	107.9004968956	129.8388568279	85.3689697919	41.1199095326	25.695944732	125.3749933019	54.0016904145	18.8219727377	74.0952911091	88.9517038342	23.5016142329	20.2029945609	43.6259747108	31.2527537766	84.0185090832	104.6137295531
B9d1	144.786282156	125.7372493419	121.1765714973	176.2381904486	147.9050989671	149.7243466115	151.0643972093	140.8071931301	104.2003474876	109.8922917025	179.3133720649	134.0782413281	154.3916652752	273.2088604243	258.8554632533	284.0914705337	200.4002065219	287.2414796169	115.367379058	303.4369049667	303.4588002798	258.1885503556	186.9971583989	140.7925122828	264.0863877462	301.8459227565	223.4883383389	272.3203696653	339.0825725442	177.4312749566	214.0202096634	209.5156112521	371.9628151915	194.5071153071	167.0739217882	318.1606249357	132.6748263465	145.2262413009	186.2473433398	115.2303348175	170.0721110749	88.6154053988	117.8467727071	101.3121516014	81.4914641804	92.9267090838	70.3384103008	128.4339931259	333.5041555308
B9d2	73.1500221993	70.4808772634	70.8878348371	58.0443365057	84.19059851	219.4187928553	87.600719672	154.1789662633	162.1263852203	99.8249187973	180.8255283099	148.6972443537	156.8639002322	147.8192446201	127.2043310511	127.6950873483	103.9729595241	77.9193966647	104.9377855374	113.9318187314	130.3503505463	102.7179871357	72.6219361164	85.6323708869	179.8806290256	118.3593248643	57.4472948277	148.6023555243	125.772885904	78.7652394781	100.6918499508	79.8128999724	113.4528041781	83.532345033	107.0499983124	118.9369101838	97.6172460809	73.2193741728	132.5813642891	94.6316428986	84.1020437675	93.2381289087	72.4255222967	68.2762442388	98.0409917488	104.0122156285	98.220008678	104.4071518547	143.3231235258
Baat	70.035766619	48.7550153759	57.8890435144	37.2173242602	48.4199629935	22.3602014029	33.7242891196	41.5473888886	51.8108367013	46.8322723296	9.1410572409	45.4594398992	26.571242437	51.9738366759	66.829257184	67.2898254268	51.8491470575	21.9694483053	32.6372498536	24.4942819623	68.714794734	90.0525291399	55.5323454897	40.8347601429	50.3205133446	28.2051687185	55.4024401418	31.9855827548	73.7029169944	54.851828991	59.5439832964	44.2012097654	40.0544210643	35.8903522159	50.6276440275	80.6730018171	21.4215139813	65.4494335926	47.829724886	69.4308635875	69.930607144	49.3032085816	58.41408982	17.9397229178	50.9234801216	54.9927061326	40.2660068269	44.3905847729	56.8133781673
Bace2	92.3117020934	79.414081828	123.180774192	87.0693757694	113.0827594506	89.7615237036	122.7854081379	114.9693968133	156.1615456114	182.0916244561	85.409584853	125.2920212125	146.8006485614	90.3301429267	88.8880715365	90.4112543997	94.2763641294	72.5442716212	79.4963634715	67.6364175529	99.9922031781	106.9809407221	92.9028431667	118.2050020016	90.9117184686	77.0682326163	93.0733279558	90.822972864	82.1014739691	116.9029210105	99.9503150065	89.1149063159	81.1276576001	110.0627723969	102.164095234	95.1838490581	119.0807379353	143.5893553218	145.0353214473	118.2964977213	105.1266810492	147.7267880936	143.4482188139	103.0340558008	135.0368902517	151.5481225454	292.5688489726	163.2030951091	69.1173632791
Bach1	351.3218719004	377.3849040471	483.7375791628	437.0560746148	398.1850047445	781.2112899633	760.800238091	744.7080303404	833.0275504851	943.8931737851	831.4119605697	664.9387837401	609.4405095496	287.2667660168	337.8566545829	372.5557817236	335.4727645421	432.950699471	428.6826262082	400.0694241872	331.2465161977	370.8343523922	467.1648532664	381.9370145415	406.9933723164	382.2399901768	340.2056559693	334.5587048934	308.5059288684	583.0786786482	345.3438526536	395.4273278664	421.8591745306	485.1136496571	360.0636652368	303.3790339649	859.0255928687	512.7914610825	848.2590197797	568.3962938708	317.0085559077	1094.9349259487	403.0410282787	510.1426328303	716.2952507675	776.4096739023	757.8401500304	782.2150471091	338.6073611696
Bach2	67.4957712268	58.8186714192	262.1812615385	102.7393290221	114.4439067498	98.3767060759	366.5381950452	151.3365738147	115.5284782386	235.411809819	137.9111327502	101.7545556697	110.280780053	294.3344563964	381.5703558892	325.1671911431	558.1979345362	356.1208813433	550.8175213123	375.8706030152	394.376152428	462.829162115	356.637334098	170.468195697	284.6327421553	414.4110542611	391.7052067586	402.5523823848	378.0350764422	96.7062853591	339.9789468333	348.7583618128	360.1324480207	498.8669341345	403.8284813847	296.0103463039	304.756279085	125.6403546649	180.9491529786	142.5456469481	163.7862397015	195.50265303	134.1838306661	188.2151712159	266.7452343531	240.3356927265	113.4113128759	159.6357704232	407.5206968063
Bad	321.5048491138	281.4289607913	252.53470596	308.5515586687	295.3716147138	358.0956402243	294.5505260011	371.3066437348	376.16467041	362.2330481212	419.1499879842	362.6875869294	415.003329443	291.6429106225	294.9842594898	246.827428108	222.3177626332	252.602441801	220.296063609	327.2978098848	314.4667486587	252.9791045863	288.4331674499	282.6203510833	283.82007808	325.3073019473	304.6561942941	349.6214718087	357.0773710409	406.366535229	317.3780687356	268.0098456692	284.9942319479	254.2853441939	297.9375423737	329.72806097	267.8537512315	304.8021121815	283.1236225569	303.574021125	333.4494623326	278.7299388698	329.0380949488	398.0717472714	301.1556818807	275.3199195061	245.4939523054	327.8644194827	280.4194030853
Bag1	1230.2033915079	1171.1788936969	1259.0971221889	1688.6774516516	1225.2545105355	1431.8907053473	1791.6474711477	1674.4400025944	1201.9230082746	1411.4330635592	1103.6088813779	1276.3822884345	1030.5705490757	1226.8722404435	1426.199367463	1362.6707430944	1787.9871084315	1435.4702063375	2056.4165092388	1422.9777871665	1661.7934133438	1880.7951582028	1660.3325023342	981.4317731208	2235.2006968323	1426.882699569	1744.8392899604	1500.7777715857	1711.2359396399	1340.7985239089	1266.1958192777	2041.6749482076	1844.6573939261	1906.4713302379	1218.4430664	1571.1157250481	1491.0521662561	1295.17191167	1930.2498971969	1372.7609166196	1159.0629271181	1289.1308506003	1643.5625087975	1510.9993261662	1321.7776666135	1502.7895788488	1042.1533752812	1293.4961454445	1855.2813899856
Bag4	111.4451097876	82.9598284329	77.8177514439	52.4993321626	80.8311603235	25.070972133	51.3076504228	34.749024449	66.1886891084	30.3983772945	19.3799817519	41.7390504281	19.2528170415	164.0595432631	174.2546435393	150.3697672938	105.0943557223	117.0995989837	154.9394319931	66.2778216403	101.4347218006	73.4891724275	72.8287346	38.7862647543	59.6447139661	119.9748974894	99.3010353136	184.9659654541	184.8514929814	82.1898298502	175.3868811717	89.0249352692	125.5561562712	79.8876979593	90.8828399228	139.8548204591	86.464497417	97.2560733277	102.6227031189	146.3821228962	64.5270751376	74.2606202108	100.5556293026	76.6149286011	55.7081926201	96.7038636545	47.7550057174	131.1125661692	138.4554855177
Bag6	626.1878145883	573.7983427844	518.0913840136	572.5058327735	481.7466911415	644.4311769059	604.4605494864	671.0508107816	644.1683785345	751.1281426409	519.541603082	566.1915343775	687.0989889222	610.4756139451	524.9536224168	453.4645132707	585.7719321843	626.657871067	837.3293061865	581.524159181	750.1113253169	701.065692455	467.2394102948	300.4079852791	506.32019309	595.5388290027	550.3263632664	752.289785519	560.9277475075	545.7938173991	713.4495302498	533.1002110298	632.1429469284	714.1432491233	725.7472690057	641.1857737157	656.1143563887	525.5437015371	693.5205490425	587.7934003713	681.9588211235	613.2683520129	640.6564315002	684.0885043206	826.4364823246	552.4801481507	344.8835370529	560.5738355534	531.8677272838
Baiap3	27.6641465891	42.7176737711	27.6085930723	46.9628878997	40.7454532228	36.3355639791	25.3333679787	24.9319262431	35.3621781888	37.5103046006	34.7186795315	40.9866066676	40.3425468363	48.0991821572	40.307940518	37.4963448793	57.4600530679	24.5111183297	41.7237045976	36.4715193784	45.77568936	52.4599744878	45.4126554652	32.1643763894	26.3604857962	55.3116872554	42.4501600165	50.0312910931	54.4761523316	49.5505970567	47.4225338888	47.2010936551	34.3413564267	11.890003584	25.3009768355	36.8749059321	37.0461883769	46.5529775276	21.7446038714	45.1389354797	56.546616223	37.6241322731	38.9615072125	40.9295126879	31.744253732	31.4413860379	133.9089193822	44.1567415858	40.3798116998
Bak1	225.704396197	206.4243222048	203.4242835607	251.95057876	231.8062224234	264.3650186581	253.5061378531	247.7227347708	252.1886178335	275.8663240171	244.7504042771	190.9276805749	260.2093444926	161.7469455235	137.5629347339	149.3669887445	140.4229176839	191.9894394916	160.9412591908	174.2621921255	174.5406383818	181.584869823	164.8533337915	160.9223407356	168.5732723102	163.4828644532	148.4824693746	171.6312957834	157.6218639696	232.8982413186	206.0832911322	138.0281212024	140.5208684907	143.9991718242	151.6421439699	166.0555017916	271.1278918235	179.5709514192	366.2266280989	290.322516573	173.0621941456	233.0109409045	207.275464361	329.113890749	246.1803041907	290.1846431722	201.5095803132	276.1966040505	180.6374899186
Barhl1	45.3543233383	23.013769585	42.8817990083	49.6222361016	45.2292789037	89.2136263476	36.8563804424	92.1127222339	123.6272833816	99.7625289909	45.7843070402	64.7479445839	86.0327845878	56.5936777941	64.8724571713	56.4879471599	43.7345804143	32.5980170866	44.6991434827	80.3581672898	61.0049381993	68.1385094481	47.2976963023	42.2358275593	49.1848847205	27.5244470352	45.4672088664	46.3119168868	56.4179316469	51.071748193	26.6438044433	56.6237482978	49.0784844296	53.5165666929	30.985359152	45.6198323642	25.3407737027	46.9806128995	64.3311621873	46.705995391	30.8257956251	107.3682910697	36.5870529623	35.5039818167	48.7098037479	67.7728648664	52.9222849109	71.2029786534	40.5018490017
Batf2	74.0712548807	71.4576112013	68.167409898	56.8591655802	77.250316006	82.969128243	73.5449374985	68.6312980145	95.5404424068	71.504985662	69.2131257052	87.4040882118	83.8948656952	74.8772041314	70.0395194943	74.0334634148	76.0621117558	60.4549023203	59.9378917594	59.6829712026	77.1462268132	78.6144111574	78.0940644235	64.6610047757	63.2328408585	69.2785742039	74.0452545497	61.9461123093	78.1734960668	71.4120545848	77.8809118118	68.9317572247	69.9116880379	77.6750513695	80.3351124952	82.1967709033	56.7881948528	69.6017495544	441.9027783103	72.7334105731	80.1773831669	88.3423697606	65.6008843817	60.2729544122	91.8085278931	83.6205525569	64.6137563116	70.8700348987	69.6789201404
Bax	515.5927097126	504.1370934393	415.8459523909	549.1176088905	521.5362858618	587.5837712402	459.1538064996	518.6631900148	444.4257393768	654.1509084219	448.9592700857	446.0121246969	690.3943152596	579.3760023032	593.3597713495	549.6867818	579.7845666596	783.781160992	438.1946857513	627.3171046047	466.6806568625	497.8905596064	482.5402572195	622.1134771163	592.5253539678	544.4702009109	422.7097572857	570.1210466153	487.6464516266	619.6192014631	852.00925991	392.6413250296	490.412653199	500.0029846744	371.6457467765	493.4208749401	469.8896922657	327.2087017999	559.2967876096	476.1125634596	354.9783391035	472.827698543	376.84587268	733.0351055596	569.7131044776	515.9635258968	359.9214351216	487.6852595567	495.6566850649
Baz1b	932.7520961622	849.1234031373	444.2079594961	443.627857445	745.8688723448	672.2420928862	786.6370445273	896.2332510685	903.2629799149	803.8807108557	756.7722722459	472.6219609536	907.2297585165	589.4103698264	731.5883102345	562.60603985	509.4491365852	935.8096746941	429.1142936904	848.0385889848	668.9706008237	627.7138754663	431.4496725141	402.6103922359	364.6752500701	678.1250537132	455.4249857253	771.9134034203	658.8336629955	322.8966776622	638.3707810524	371.4892748547	425.0681916674	364.6375133137	557.8719676983	396.1920814609	966.9093439114	504.0258154789	873.5888875716	725.2984716559	542.7277523754	792.6812837171	841.0803725568	916.778757721	499.3701352226	700.6724358973	837.3830334637	692.3444994044	431.0348206854
Baz2a	107.5481130634	121.8827832691	207.3890062142	144.9755000331	143.0376502263	127.3815227713	184.5097400178	217.5377875521	142.0753022769	225.7182341116	184.1889114408	178.9687931551	84.8838828498	143.7007032922	134.0460064181	116.3536467779	165.9497843056	166.1777329	192.532112621	128.3422841547	136.3313273081	123.4121882873	118.5005501018	150.6048781769	142.4674122366	152.0382413924	154.4163806076	146.6455221851	157.0729205178	187.5661300643	121.115763721	121.3713376975	166.8194260355	134.948512632	95.1516888879	132.6307040775	270.2705190372	213.8270379822	173.9687171139	214.3015505574	156.4471070349	226.5612349773	279.0473468084	133.6176327483	162.0464406984	219.2497257516	418.5868465557	241.5650954132	106.5197806994
Bbs2	113.4962735288	115.1544579691	90.0853427127	49.6257594587	73.0899400864	100.9699656259	71.2213012487	79.6601103919	84.1738576802	66.4326375565	125.2157119494	84.9673834353	73.1081026962	89.4529371073	89.3614591024	97.4497368415	98.5371534634	86.530361154	76.8611430098	91.3889599285	90.3695493586	88.0256590699	86.6899218334	100.3443477262	84.4048408848	103.8031370288	56.0024303351	70.5623098008	97.4517571312	29.8549413785	76.3168271366	113.9090261861	73.4851315858	83.8738959885	94.4435428821	100.5229151456	59.0166562103	57.4197898729	114.1101086519	82.0124141763	88.5481220497	61.6570832105	88.2880687114	95.2491963148	64.280132684	56.4486605938	71.9286714936	71.5845761023	89.1777186915
Bbs9	91.0081560946	87.9365334906	112.5816328344	118.0856057987	94.3902793626	91.3504448971	105.0519628953	79.5642913972	102.2452470005	129.9605800421	118.1477634385	155.6766868502	96.307634354	141.3088879013	116.997042967	147.995319182	130.4970838231	89.7279802972	122.8432327398	120.8141600033	180.9846670306	142.9763488723	132.3932098733	115.7977260243	107.5261337372	147.1080365725	133.0575791421	125.6657006293	159.8088650977	71.5165519229	116.9024664797	140.1954219675	175.7904467886	157.8957935319	180.1335517951	162.9268633121	37.5990053118	117.2333532769	90.3203154662	121.7949676368	110.1674717613	53.2876088874	78.0968117976	73.9687301689	125.5260849712	97.2328072954	100.8322144166	73.8927705846	160.8479925373
Bbx	43.6209928894	-3.877860224	112.3626011391	-49.0267332027	306.2053722159	324.7521908315	203.884537693	1228.9328736788	77.7504306965	229.4252639122	1022.3236817632	663.378964094	339.4779609652	119.3519666853	262.1956741419	317.4307850685	177.0618677147	656.2909856718	112.1986292337	267.967284979	-112.4287508277	-153.2585777915	161.6113586516	164.9712254074	162.4385442406	274.8822109497	135.580017511	215.9655250783	236.6435188488	613.1213315369	186.1493882105	94.8082930522	157.0595113447	281.9069076515	305.9956711436	123.7429883001	561.686559532	136.7026191844	343.2036546554	172.6204784376	204.916846747	540.8881455297	487.2763590612	21.328070413	354.4126629549	155.7619065982	484.8977658388	984.8944239819	119.832611561
BC004004	432.4330731108	416.0506381761	465.4481326069	487.7856162638	457.678837715	418.8893399853	538.4439673087	457.2197762797	461.8126973772	462.142105283	437.7651612504	468.1532194652	488.9325763504	707.0776866615	591.1217213263	497.7310519227	648.0156363425	484.5456208694	391.5684585032	558.6593343979	714.1151335724	763.2624732975	602.2645704558	436.2369605921	458.841589417	626.1202408613	612.6298584214	764.4312689832	618.7730193916	585.1131068436	625.2625136646	615.9868359829	694.5807386346	611.3847094528	572.8939619372	715.646428574	384.1006456785	449.9488559217	395.9822461331	426.161041454	474.6744087856	528.1839087378	578.7696713657	489.1264442468	483.3813472405	458.919267696	443.6723064292	455.2200342296	473.7379394885
BC017158	222.5270862059	222.8995935731	222.8038794811	165.9889123425	205.8952124566	102.4905947977	183.0765758395	121.0877452023	135.7768918576	179.0079590981	135.8498660323	114.673807844	110.7049718442	339.9387517671	280.4616689151	321.2405803765	351.1706459803	209.546554945	242.3910869084	244.5026469689	338.1404826734	328.7323887452	251.4782226154	128.2622711213	161.6862563625	236.6611676906	231.7725616776	353.2058861604	316.7585655112	197.7528832316	200.597606131	260.2889421791	243.2141088697	262.8191464098	257.5702782966	276.375228296	138.3556898038	151.1364998495	149.9186352362	162.6270391427	205.6557649562	143.0689256319	177.8045025059	227.394125051	186.5908319451	170.9564801039	100.7341952609	103.8881573752	259.6526289461
BC018473	17.5297684332	21.6366383922	28.149224452	21.158788609	25.6040760515	28.885560378	30.757063758	31.1490749198	33.640957899	30.2025794124	26.3214744906	16.0392865243	23.4867342722	30.5118130917	22.8867532325	25.1150861063	21.8426821909	23.9395825756	26.4630441835	19.296218316	33.1542856006	24.795510068	20.6760590842	28.0726371617	27.2831913366	23.4487504945	27.218190412	20.5847864296	24.9026885045	39.8414513428	23.3199360908	20.641253884	25.0913640228	25.5136269934	27.5280100311	33.3824156295	19.3324780707	29.2837094497	27.4283511662	32.8541253988	23.6353464635	27.8234736981	19.9747336664	24.7421232939	19.70958591	27.855720258	26.1155014923	28.9986039072	21.0047750649
BC028528	109.7207880486	107.8831308051	131.0193044237	122.0309700646	127.7377675408	217.3107824618	214.5512599478	210.9625428529	316.3431111522	290.5426123988	241.9366372816	235.2523172467	299.3687271699	107.896785187	92.1363268057	112.6824391454	99.5036414691	92.9212850728	80.2855374196	88.183927643	112.5189571311	100.9077799408	116.3209535661	91.0445680206	130.080817503	104.1848964846	110.0804299638	96.3350873325	111.4545229513	105.2589570263	94.3022489984	103.8818666937	114.338852242	112.7540732359	116.8014656728	109.8670218895	110.0471101868	155.8229341256	155.8305338057	182.942071763	132.5064296683	275.0608080484	111.9545412785	135.0386332381	223.8598085143	227.0927417152	292.1624927708	224.1738444248	98.0127318032
BC029722	259.2593347556	215.8226696596	356.4903348524	327.7547786081	372.8086469124	310.9633835163	322.7870142597	362.9379988722	409.2714642993	461.1374604247	355.7288352253	327.1096747633	421.6508184482	255.0524688913	221.3541868622	236.2925852644	254.3741876087	321.0464646659	248.6865475621	250.7072484013	292.5976164667	318.3526215702	313.4225402714	314.4398191342	283.0072596678	242.8532444512	252.3082998335	274.0211935941	250.9291374523	586.6341122792	203.4860889465	273.6650013569	318.270624024	226.6879012941	325.4557983615	276.7562875037	254.1571036917	332.4022283832	236.7569483165	348.043816426	248.3568550314	383.1251423696	271.3510817777	327.2155127956	306.0075537921	338.2859488924	281.9646153488	377.731848928	334.2090348648
BC048403	117.2742338272	114.210336755	90.7723890349	125.5421391848	85.0208321668	66.4019070998	83.6956324381	74.7590897305	58.3353662056	49.9083169798	100.0345973003	41.3181959311	59.0974051338	89.3885120909	81.879282709	103.9506944689	87.6789457175	58.0940690236	87.3189933841	114.3169977371	111.3220602658	72.8977225253	105.643277495	78.5484359458	68.0508516837	88.6367988517	71.7788129305	72.525775655	90.5710495039	38.8659331907	75.3339825512	122.2401990646	74.9696455026	126.3736433249	123.7264364224	83.1337106689	53.0569469108	73.3078633793	81.6662819672	82.3115349569	88.3117619518	68.0266420253	51.1946669355	71.0852877364	68.6885347319	56.5048234	43.8017702696	56.030330068	60.7694539134
BC053393	15.2286782703	19.3613353993	22.8278359797	24.2188599973	21.4300308781	14.7773695217	37.1655530844	10.2074967236	32.4324357903	42.3937667932	9.975123765	40.3549137356	21.7870395068	17.3334666694	25.3803444424	17.3991733761	23.0795299016	19.0485079452	11.2016918425	11.6441365067	24.0851030952	15.6233288827	19.0698813276	15.387559174	19.0614382275	12.1578296211	27.2875906073	16.3297384674	14.5282190871	16.9553298798	22.2994587312	16.7414786218	20.3328480588	18.7404484486	23.4878211485	19.9707446391	30.3649652984	27.7221797326	25.4172274889	32.4408601358	22.2413519702	43.4377892896	24.5723713177	22.2908636038	25.4508686694	28.3272406894	33.0079579986	24.8053015239	13.5912169378
BC147527	15.2469821316	9.6727904539	12.2108407083	13.4829825282	17.2777032985	8.7406565167	17.2541424113	6.89454351	7.7903180796	14.6660805277	19.2826010444	8.7203756936	26.62635766	13.210015751	11.5633702809	13.3137722428	15.8650157919	15.1554721525	7.8362512713	13.4767897567	10.7588728501	14.5313696942	13.1293022638	9.3302638299	12.4392966638	17.9153427014	18.9663761171	12.0074893773	13.7733501036	14.2079409245	18.628411726	15.1925719468	8.8888202697	8.9366622331	9.3757965946	6.6582484509	4.4440698103	11.7462299468	13.6635294656	9.4653821019	11.5940247443	15.3932841264	18.7473183383	10.353174731	9.4048824641	9.0804615911	12.3375159821	11.9763681613	6.6219509794
Bcan	36.9111159304	56.9412137333	36.9355033658	32.0231764536	57.6287791759	50.6481061248	24.933422445	49.6545131649	49.8067647171	63.1384359215	50.6764107532	52.8245535665	53.2362305635	57.0491068417	36.9385788148	58.9951248843	39.0433894569	44.0274003174	42.2269174245	36.1215605389	57.998959873	60.7393379514	44.0253365405	57.9539026682	48.1437680716	57.8030457397	55.404212991	56.616263661	68.5764291054	45.3129261614	44.9935667497	51.6218444962	54.3708552082	64.0893517139	55.6068849039	55.5611335405	33.4325190333	36.4919373499	46.3023719545	47.3765783627	54.8367524886	47.3851699963	44.1169743307	23.5008555423	46.0967758513	51.1815387689	28.9135286757	37.6647590806	57.9422786758
Bcap29	300.8176582876	293.3996139269	236.168904734	302.745508677	330.808812774	334.9073385539	374.0742171213	306.7389425039	266.0602624191	185.6475077282	350.441443055	295.2057990079	288.3402245	455.5505051274	371.9142978306	324.3912877133	354.4315761764	268.2848244871	462.3087841923	429.3331183572	369.1802876184	300.8008082846	291.8220772106	457.6782396686	334.2279115774	452.9393489061	324.108930383	579.1300509584	499.2090273933	403.616216849	432.1219212113	350.5938804898	396.9173815495	378.3770380984	374.5287195569	458.0997724735	191.9831490935	221.0410994837	220.7322587483	176.339653723	347.1087394546	227.110234852	216.3918687038	281.0226283077	223.9590741634	207.3642550396	176.6022653869	230.6019508036	446.7098576514
Bcas2	714.0765581376	704.0488903574	551.5446924559	384.8211042936	640.2031478937	359.2520843292	676.4918739176	333.7855400239	397.0102212737	359.6293754328	331.9537509943	278.3262408625	361.541869521	1002.2027398383	1193.0190542437	994.7593851713	732.1186762883	628.8744428801	848.5629162148	949.3961939987	1114.619819337	979.7519237696	734.1828764996	637.5382494345	753.4604009931	1137.6741533962	723.02848571	923.2786484028	1114.3688695059	485.4557635109	961.5849584847	925.0297401881	999.5464666302	770.4514982729	863.7293342812	1014.8897240326	543.5554960778	485.685112835	641.3904735765	435.5320638957	522.150465053	328.892328055	519.4231067972	625.5984202266	384.8807520809	368.8148049819	215.0645910957	377.0650287874	1161.0917042728
Bcas3	42.4112005358	37.3155273564	51.5125457738	49.6268555708	38.6351534835	35.9188831835	62.5393607816	33.9934893779	56.2778698243	72.3416859686	47.8692386719	16.7689332337	54.0051650243	78.4585367035	54.1309244197	87.9506995416	50.8538329482	84.1535969605	56.8122634938	99.7466649161	123.0332847106	84.9573423617	51.039311863	55.4711783772	71.2179911391	86.490754702	68.9528039642	87.5341431044	103.9050147709	103.3686182334	75.7806903251	62.6558633902	101.7038677782	72.0056653087	67.4681202143	96.3078237987	70.0763455475	44.8994603405	46.6916671126	65.1341235879	50.3032334504	71.4078551941	54.6099227274	91.4675652552	70.5224894618	52.5986890222	19.9707713149	33.1681641503	84.1774648531
Bcat1	43.7409672928	42.050558172	60.5706208146	72.5317563493	36.7758812836	51.775891995	54.056631565	56.8328463151	115.8874914535	67.3713023277	78.4578451322	35.6130497857	51.0374779356	43.2130882098	56.2851991415	50.6739140604	67.102349091	38.9487565103	44.8714183196	31.2400789969	46.9981483862	66.9439595163	60.5301501389	43.9088351307	40.4991904956	52.2698975683	67.2914171263	53.5719417578	45.3057109221	47.0599855223	24.9502797064	41.3355494249	27.5787038723	41.2600697867	42.4842508427	39.3642293801	49.3662332363	44.2815291453	166.3175747027	31.4283421833	39.7591148886	30.5841501555	77.1873067741	41.9261359785	52.3255355551	52.3064254157	67.3964791223	51.853742508	34.7034281716
Bccip	767.9611511085	699.3153102878	777.6110531067	764.8670452424	814.8434648888	518.2369542525	677.955696971	568.2927472911	546.759048163	531.3503538101	583.8549039648	548.9294044267	669.5297303914	1189.2615426147	764.3125829118	1046.3733077127	1272.9462333398	1090.0262965612	847.3098524422	875.9535363583	803.1032626605	739.9559320755	911.8746519027	650.696321917	724.0998778706	1010.2367197841	878.3736438209	1263.9813107934	976.016027044	946.3655257296	959.6705495711	903.0381074796	762.6498247917	908.9662307125	721.2431371588	842.620439099	748.7036946106	721.0682665544	653.1276306979	565.3844219286	682.9686461902	547.82409103	520.4506677146	715.5296217801	711.9424037179	546.5869626737	513.6445750688	600.9434414952	917.4961589073
Bckdhb	530.6148020495	513.1739309531	420.7570819852	563.009913992	529.4310234183	196.7357698855	432.4961023663	147.6951662399	170.5839323379	237.3397553088	209.4513858698	173.3839622504	277.7641416387	1002.900777113	749.4440044027	743.4733429842	750.8213547569	639.4918121874	864.8848625071	731.5829247814	1064.1467572109	814.7953086591	831.6752900417	371.6738549943	468.4225618611	883.3712952623	593.0011907195	947.2611042417	1051.830612969	242.5349474766	656.6699767293	1063.2774907401	960.5962602035	567.2004164718	638.0979870585	1010.1784185316	252.2812256208	417.8544724738	297.0178375462	248.9776443275	362.2059107773	346.17271203	398.5360868929	330.7807845559	223.4691203777	228.6776205529	175.4668340543	291.1393258966	726.1691540404
Bcl10	452.2975795666	470.0992299942	311.3110831598	648.4038878288	281.5283532082	934.6225868126	440.5124399474	825.1879421847	1277.3467210875	727.4092143987	865.9608187616	743.9050376298	1015.9584995489	192.3511575899	374.926926282	282.7913114812	599.8261738496	287.9148323492	436.3792787606	311.6635617082	166.003135129	204.3870373374	511.1139352441	470.82483457	306.2482646709	394.568577628	446.9628355398	249.7087385347	237.1634292532	188.9004430324	498.4769722946	487.4720635278	419.6185560086	603.6070641279	518.8900716242	281.3197328846	625.8431672552	585.3022350328	557.2251017865	563.947291764	632.8909162643	471.8526733711	487.9872500911	468.3277582319	662.9559372909	656.8832918827	568.72365052	699.0344803955	344.1720196684
Bcl2a1a	283.227974894	223.0922562892	245.6342409312	214.2605871846	213.4846611486	1885.7195702672	663.0863877716	1636.2782266549	1921.0373205825	1473.546610772	1403.4068289298	641.1633741749	857.5441916527	126.2805802075	156.6724037008	221.8728830892	68.9569078873	193.6360153938	131.8093789376	262.7234089086	126.1860834513	177.8883477806	418.8508707767	186.1364456287	242.3066545803	251.9585594124	181.2673549565	102.4111614978	151.0144963281	108.2754572247	197.1230030633	156.5524854345	291.9221905594	243.3479655937	241.1321960303	176.6243857194	273.3796917809	311.6836013868	474.3784840702	364.7508027114	178.9742571626	1791.0731157572	203.2712097609	513.7978573752	464.5161713217	1249.482671813	1031.2549681165	1018.5665407599	124.6180503861
Bcl2a1b	283.2402036281	223.1044780514	245.6464653069	214.2728079229	213.496881797	1885.7319847867	663.0986605447	1636.2906122553	1921.0497391966	1473.5589775061	1403.4191875322	641.1756444064	857.5564869704	126.2927907459	156.6846177627	221.8851047101	68.9691117799	193.648233741	131.821590117	262.7356352655	126.1982939788	177.9005643022	418.8631152343	186.1486631065	242.3188785702	251.9707845213	181.2795718698	102.4233692689	151.026709734	108.2876656757	197.1352218148	156.5646994825	291.9344203014	243.3601897044	241.144419884	176.6366020944	273.3919193733	311.6958334199	474.3907349654	364.7630408969	178.9864738101	1791.0855193038	203.2834292253	513.8101128405	464.5284210736	1249.4950125702	1031.2672835734	1018.5788547457	124.6302607317
Bcl2a1d	283.2340766337	223.0983414288	245.6403322934	214.2666698863	213.4907436361	1885.7261143653	663.092594369	1636.2847018961	1921.0438744298	1473.5530410921	1403.4132398882	641.1695747206	857.550451929	126.2866386229	156.6784705056	221.8789678922	68.9629504788	193.6420924022	131.8154388792	262.7295049882	126.1921418406	177.894420442	418.8570099544	186.1425205669	242.312745024	251.9646525204	181.2734285506	102.4172133241	151.0205615711	108.2815106699	197.1290810343	156.5585522063	291.9282946991	243.3540563248	241.1382861497	176.6304580318	273.3857908021	311.6897109815	474.3846385759	364.756926955	178.9803301237	1791.0796337286	203.2772894291	513.8040227624	464.522323105	1249.4890402816	1031.2612763447	1018.5728454854	124.6241083425
Bcl2l1	15.8768164647	9.060942393	25.2011161934	25.3089619442	10.3491248416	15.2387181547	9.9108778202	13.7731023474	25.2701856343	19.8738356823	22.9884800499	27.3436734085	32.9609443307	9.8354578218	19.070488678	20.2925999809	25.7504265722	26.4173148429	9.8936739745	24.8641819329	23.7199104223	30.524031265	14.6029047349	16.5778694337	5.7279582573	21.0001007369	18.0849953852	5.5030435575	17.3215041348	26.7941856361	17.1649226757	25.9301461605	22.0616842424	11.5096477598	16.1023079356	10.4023717447	12.8702938098	21.5112349357	5.5559067756	15.305843583	31.750278095	24.4456763735	19.987970364	8.2776363339	44.8449474727	8.8272758735	11.0823157648	17.5128385122	19.8822790863
Bcl2l11	126.3174660048	133.3569635706	0.3887016767	101.6000518889	66.1919182326	215.020419698	35.7841610171	211.6248727094	433.972323766	105.3108081691	170.0745376035	108.045112777	8.1395457918	44.0792794427	180.7396710305	112.3366223516	34.929182634	205.537543078	24.5137859247	67.6766057356	87.3828029879	18.5822282007	47.6186096051	5.9419531969	110.9496000777	104.2627126611	11.0479837055	60.2673803022	78.9719921623	9.0107424802	75.6444469026	52.700980963	93.3588347417	129.4124601233	68.3022494971	90.3597464315	19.1498046491	69.4136585636	128.8597943861	15.8128327811	77.7791803516	36.7917903455	60.5206906611	38.8535167186	93.1541836323	40.5379722342	7.0832565217	1.7161830416	70.4740709134
Bcl2l14	35.7466808634	22.217483884	58.6694356025	26.5956614246	52.014319576	7.7405515384	35.8552725741	11.1643463969	14.2661255403	15.6321203478	4.8874998228	9.8008422823	3.7032813752	168.3940654559	91.2856361325	165.5961836568	170.8703146146	93.3360619798	28.9025005052	210.650367931	217.169337916	208.8006148892	286.1665032958	53.9962775405	116.2197743874	169.2175316241	36.2107109285	146.1266478569	220.7954136092	33.6256549124	62.4410960539	157.9463429996	217.979598879	86.0803798762	156.6186638266	233.695030658	57.6616133008	30.1960618215	39.8033394053	19.1237004003	104.3172142838	13.0616237785	54.1760551418	211.9398688458	47.3143389861	63.7451884348	12.8356342383	17.3283550172	40.6056416367
Bcl2l2	96.3814754766	106.9878498915	114.4264190901	107.5042074233	106.0850741662	57.8871239399	44.5476564863	47.9359547165	69.9096184073	77.4922717422	70.1834583894	94.3702081552	41.9831285396	147.1256448191	121.4778974119	116.9050986527	116.9900814853	44.9856000972	145.5382125132	83.8966482236	164.1571161791	198.7201915244	97.7785373031	137.4328234741	65.8590996755	116.9346864877	105.8626918695	100.0480478157	85.2679696395	123.7974440717	132.4365102706	101.3872906009	129.0022722536	89.2271106242	90.6497563468	140.7342884531	59.0177306338	115.7722505078	61.853993134	99.6844693967	130.3511216151	53.8468264132	117.2439747353	101.3253195006	101.2373956966	71.7908564653	87.5861350624	31.4084018976	83.1462702003
Bcl3	428.1409950593	484.6904640446	135.0168926064	410.8237683891	222.3715153192	337.3334312151	259.5849136146	334.0212069551	257.4855922301	306.2901330752	257.7679040272	175.7021164589	344.2468572789	61.8781277123	161.1459986021	353.0263021849	187.0663634749	254.1079245589	95.3570709786	303.4544601395	57.6245386157	121.8532601273	296.4790539708	256.9094557229	359.8465986918	195.7071288524	145.5404514698	71.3172664032	85.4871356961	194.9305663119	349.3408426147	178.05050326	107.3370678359	226.829386358	159.7205795586	98.996363843	512.7188142402	301.9560765524	435.3980531555	280.6668873314	508.6545983422	247.2008630765	84.7381360925	407.8329969159	252.8151881314	349.7847646987	431.9942306776	260.5895815854	310.1569166209
Bcl6b	38.8327098604	35.9821095275	53.6683537226	41.6981705465	43.774983163	46.0942509106	78.9008416105	62.4810007711	92.2903793279	86.9886813152	73.8192343425	59.2572185701	89.5610121434	61.5200277829	35.1365102927	60.2270341582	39.1523321366	36.8062014752	38.7830044727	40.6222964691	80.7200532113	51.6622145688	40.6683764152	30.4591870781	39.7577635638	50.1941696594	43.489571114	65.22055947	48.9037319932	41.0632661225	37.2883569081	38.9446437003	45.5014460052	38.3192698203	44.5949943006	50.6364852623	62.5736245607	47.7595045743	71.0585329953	78.8651298028	43.2431977467	74.3306029648	36.0076055261	48.216294537	36.6754893081	72.3364610594	74.8540488855	57.3485044044	53.7193829668
Bcl7b	159.1971830786	167.0960620108	140.3823117867	155.2944652103	161.2727688029	239.7816505088	202.8022710495	289.7006884874	237.2355033481	227.7943053413	281.148727395	218.6196854483	292.2482874226	97.425069712	113.276527065	119.6752517063	130.9447828615	157.9429919341	129.9714023982	143.3482961542	125.7833580076	116.3629748078	155.7920471373	139.8461775922	115.9600409883	117.9958794238	154.5099735402	100.5884306373	107.5662650228	120.94689189	122.475675175	153.0239202356	122.4356509117	144.1447979704	181.0197184543	114.5705987643	195.3417594799	165.0487697543	198.7033581425	177.7103382134	145.0764773689	206.514233442	149.7876856313	165.1028846612	189.6695073145	204.0539121096	220.7881625667	194.6878072386	92.6138553625
Bcl7c	403.5170860684	355.1354767942	378.1104424948	301.0085666636	455.9663573016	428.0449159611	496.5049143361	403.9449062769	426.4100329519	441.4987387904	421.6957011212	339.8042759227	524.1638065239	598.8145019612	341.8293256845	475.8645634971	470.1728169584	474.8680964952	428.1310225856	457.0412280838	454.2860983615	458.0261642383	376.8599104844	296.8180666823	355.7275508975	405.7889739907	234.8345743723	558.0170656617	401.7995539825	353.8086519244	368.9918774773	415.9852129247	366.3921043175	275.4477767908	417.9014066209	448.2912233988	426.2511316831	374.8566143705	436.7460909944	428.1736387746	297.9716282199	319.6849712125	311.1795426886	505.1345057541	378.3429265123	382.724870938	250.5180657212	368.9727472546	457.3414964232
Bdh1	49.6880933507	35.2561202909	44.1523999709	175.594628854	40.1854976602	29.0312470924	34.7506334876	25.3835577102	27.1420411869	30.5502747565	22.0312918284	27.3474736627	30.0395641575	89.8960784571	69.4910278057	58.9937403763	22.3067444882	153.7925563855	37.9408653309	129.2736806891	98.2875660607	48.3024022233	44.3731269464	54.3426461565	73.3108379562	122.9229882237	34.0446706536	87.8946460573	89.9080460355	33.1627027977	145.0265561952	53.7820417299	87.1125395231	27.3428656112	23.8997208167	118.551148897	100.4930945846	63.4275402147	71.5534987332	57.5087180675	47.0781951786	59.3998447899	133.677270635	44.2883563515	56.1011609723	40.6145371046	49.9527938505	24.1340341502	79.3684724717
Bdnf	70.3779086227	29.4973250902	49.9947367028	38.4636435925	32.2699154275	263.1851340929	83.5683779238	282.6215200095	208.7091508313	52.1799982321	316.5724221931	238.3993975361	138.4359547744	26.9033154182	26.5259340873	31.4013661647	27.8987035469	26.5647647721	35.0040546829	25.5039745708	55.4844922954	28.9436830616	32.6756859797	22.1614742206	76.5730780758	28.4766927037	33.6054212314	29.0761552865	42.0879371757	27.52889078	32.8450354461	39.3897693346	33.0077253623	39.1179824679	50.4944288307	42.0502452052	152.6623911809	30.4922597056	53.4231172252	43.6966822141	30.6884738513	69.8504635544	28.4364656436	78.9579089217	55.8181183516	107.5544664514	72.985350042	56.5300173568	24.4136474286
Becn1	767.0001001846	709.6466600461	840.5389480309	846.5059157941	1031.6073372495	1057.1234638222	1352.7987851287	1027.0578908687	1197.4675377795	990.7483522094	1131.6107190501	1000.8408110133	1120.3231604386	760.8396832974	813.327153456	852.1487717369	559.3678933198	1408.0044314325	739.7086924391	1118.8699546832	698.9647778355	817.4355779083	769.7833206875	1165.3548729114	978.047467898	905.9779747625	810.7456195752	803.5179015727	779.2287248192	1080.2314499902	966.9528742739	643.8936814353	793.9721043914	854.1102147469	736.1007101667	746.3695066458	1125.5193942286	902.5483462547	1334.4481740233	989.1266824939	975.2689815181	1227.7902876776	794.6326465982	1003.9677463621	1018.3186149909	974.1114085315	1054.6850054375	1151.253405783	804.3677852754
Bet1	390.8047309193	421.4985254417	238.5030796093	251.1070156638	253.9215834979	198.9536665882	225.0692895521	369.9065632936	200.1765565497	210.5664355939	262.9424200263	179.2747169758	287.381769663	248.4517264772	321.0234077634	410.3501931482	454.9587291105	162.3926213838	328.7180994926	245.7400749175	274.2978565844	253.9832238597	489.1036724774	162.5151394234	288.2018455297	247.8260991836	298.7617761855	262.1818863993	253.4580650971	219.6317907571	226.3772607743	517.9252446901	245.9432934558	264.93526147	567.1608866777	278.5548478958	305.9571174064	259.1208364061	165.6744648298	229.0308687548	194.4160759327	247.5322153135	192.5871914579	248.9173246745	204.0201554608	192.2824461377	166.861012005	196.244224168	271.3294526248
Bet1l	71.8962637595	77.055070355	84.883279552	89.3280197133	105.3688125097	124.6605097041	104.2806800905	113.753485454	105.2849332238	162.7907046761	117.048427237	93.6480189245	130.6406975326	114.5872281273	72.3311322178	109.2817935246	157.5013870627	110.8168871813	81.7907494246	89.6899262118	85.4797639626	84.8370689883	105.5569291365	93.7957417157	79.1760746352	80.9748955821	115.8502135981	99.5551993509	95.2038649903	122.8070371632	70.5455623139	115.9620527189	90.5600546159	117.5899127818	134.0108489928	83.4327384058	111.9602595082	83.2331216338	103.1736188968	101.1035308736	94.0720153046	147.1443226059	83.7947970162	113.4392826822	99.6005972601	123.9266392493	133.6848010135	110.2955373663	89.2031613736
Bex1	185.9828830802	165.6294372843	172.5692230464	167.2965234339	213.4701438523	165.8066881488	276.7438267616	272.5434474704	164.4203106589	277.8202650179	163.8613539295	166.8749035935	241.6674536111	165.1867320273	166.5726492335	286.5146382136	263.5833595756	2220.8485801736	180.344157352	201.527723717	164.0505546872	177.8753013835	179.552155417	165.8367248233	163.821536306	348.6491461031	169.6418825149	172.8978130329	165.3543963433	164.1353583246	166.1294245891	165.9953982554	224.4730301863	174.0589718545	419.535247499	166.480174347	2484.5887848662	213.2444973987	321.8018153644	262.1261354797	260.335209885	373.6981497571	166.7383200754	269.1564604857	1077.9719891858	3010.2345672104	1182.3722604743	301.6583701312	165.5297864286
Bex2	145.2959364164	157.266492206	221.0908744864	252.7790642344	178.3927262205	164.4537875821	224.4791259764	128.0710561184	187.1927747629	318.0307469888	155.9895308364	282.19368598	192.8838168721	273.1978893926	168.6878093417	212.1983799548	273.6022585291	183.2248694593	183.4520862016	114.3639258236	213.4592515803	208.2579886193	179.6328835673	240.4247850976	202.6856370759	188.7585211002	187.4982001613	188.6897427592	193.6762307486	282.771950393	234.7125263039	157.1589051037	158.2392827369	168.9874981448	223.8337017108	206.9500838068	205.7702245733	351.7919183083	375.9065447562	240.9697849042	301.6099069622	226.5151636541	206.3991380361	183.0186128215	265.3689348307	228.6935557079	331.7565260583	201.6684843548	167.6779551049
Bex4	22.3026399797	20.31941935	23.8215922524	21.681153811	19.1499256431	19.6377771559	56.7819548637	17.907633489	22.4674715927	24.3832451266	20.2014640575	22.0209322853	18.5506042901	22.2934404307	19.2022457743	67.5369766199	169.7822001388	372.5447409993	26.4627578603	22.2248363842	20.6541182555	23.7418268309	19.2811672634	22.9761517084	19.7189902158	30.7338322875	22.8053699648	22.2349283035	35.8867792606	21.9154765062	20.3378405685	19.8491345056	58.0305928366	22.2688059612	367.1575187478	21.4187169693	188.2202537829	24.1330212676	20.3645849281	41.6595899741	26.1872322062	25.4653409643	23.4422343313	19.9132309563	17.2377979657	28.3654065908	20.6460193982	23.3253207637	21.4730170172
Bgn	1336.7739373688	322.0856045884	3154.3928002516	657.5721862606	1738.2768281967	1622.357143702	6153.1716446542	7400.5260149685	1026.6326060017	13051.9446558526	1360.3149091187	12056.7921497349	5323.2754673154	452.5843353585	674.0203357468	815.2955663771	495.4930084367	1138.9077974731	874.5705576091	1311.2450222234	653.606861889	549.8698238516	1277.2740468312	1124.2292995707	1279.695712653	927.111764973	872.4380525039	675.9677588367	554.3912277853	1046.8270925713	602.8558012256	631.4516258307	1144.0476980185	627.262858148	859.8390414016	578.6228312331	4678.9003067058	3560.3580286553	3274.5562500582	4872.6678950825	2294.4062658148	10531.0890740758	3366.3655062018	1626.1255251868	4315.7918349841	5459.6786518537	26639.1280919434	6218.3595269776	432.088897735
Bhlha15	25.4153400977	28.9677508629	13.1420998546	29.3222128029	27.3026484269	14.9690471482	34.1836898905	11.8257830107	12.4369666983	12.6090219165	10.3368748457	11.2372744553	14.7226173841	249.3886059351	196.474679628	181.0139713189	248.4475800821	16.9905225085	120.6506052378	118.7876865691	166.566183837	131.7369239523	185.0252892153	31.8288489467	99.1948151195	189.3567479044	120.884822889	249.0082100642	263.0141249194	42.4300683535	62.6664651187	225.9383355632	222.6504643265	172.1421053418	143.1742101232	245.4136684184	12.3112044369	18.0519814033	23.400821862	14.1260575344	23.3200800531	9.7965014269	17.7124842558	15.7813939917	12.3830629093	14.5478509687	16.4741278689	9.6965237062	269.7028162983
Bhlhe22	61.2922325221	65.6893475983	84.5207261703	93.8057431888	60.8270859087	64.6439942464	132.3125826389	88.4535771593	114.4716014053	145.9334207811	362.1361111652	104.4035624407	55.7929212416	64.445250121	54.1370167483	64.8033269852	76.7838384049	54.4719404534	88.5291495437	41.0664546857	63.950286671	86.6853972023	62.2895279197	47.1496854144	58.0700608568	69.6215810319	58.6562954547	60.7985392461	73.2997103073	83.0813650199	85.3966874841	56.1332515517	58.043353454	43.6914044906	80.2620184359	65.06354025	71.5397148267	79.2144983629	138.3391102651	105.4846119972	90.3920182531	174.3111502808	89.8262700696	57.9664336654	84.6784863341	111.2616811122	170.0477900497	77.3276013502	73.5928146196
Bhlhe40	481.3939693153	679.3583176963	375.58212955	604.8400187469	344.2889769319	1329.1266738367	858.1659313174	1169.551353921	1023.5658189529	1258.8760394389	1008.118665391	998.6825320606	683.8370761066	344.364535752	820.7837647994	931.0571386953	869.1805716569	747.2686450439	680.7411518018	479.6453498072	430.6805436013	586.6933992226	869.2878642429	623.9115476434	1246.4715177156	622.6768566136	409.6479012217	402.8644738137	409.0811638085	415.8154036337	923.2976344798	756.8563696199	783.3885583518	907.009583761	975.5144780006	481.6084462544	1168.1813145995	557.6644992113	1059.6544101447	592.9209122192	586.0404168725	722.0782006126	432.3641142091	615.1971385981	1103.4924512301	994.8311893716	738.9194110543	1081.4295580333	577.4442293196
Bicd1	10.689921356	6.7485351066	40.1365089534	9.2646196304	44.4145648279	33.0763409601	26.8679399381	10.9004671047	8.094144185	15.2342328022	18.8061765842	21.8509483506	19.9215394326	45.553500834	45.6957198667	46.2322045768	34.2002927297	8.0412813081	54.2718938988	24.2296014692	68.8406748475	50.3744663826	53.1596463122	31.8073250646	7.7319399548	33.3724923221	59.6968771752	71.1767713423	48.8965807464	19.956254564	6.3026182999	79.7599757351	38.8972048832	57.7442350746	77.5779124794	59.4226509018	9.3370496532	22.944185523	10.5905971897	10.2359301511	42.5337390595	9.1759769502	14.5731322547	9.7050136409	8.7156720131	14.217435334	10.0037081278	27.9297090993	68.2596226372
Bicd2	204.7706668444	269.8353693764	342.7286918572	441.1944126295	303.4475933898	27.4263165971	121.039087732	67.2582305036	118.451296537	208.2723084618	69.4024225249	103.5898789941	106.3231858819	159.6099577185	168.7835359686	102.7018239315	233.3955745877	33.7298368133	138.4126435491	64.5953968334	137.4975023808	223.4175635313	147.4561968129	198.0934468017	47.2713893746	66.3059088012	484.9092612811	110.1059697341	47.1825527755	186.3010502709	113.2338783959	182.2665930747	36.2056921699	158.2243401874	435.5114313295	107.3710925471	271.7901617965	606.3926921199	69.7240099044	338.3511789317	429.324337477	181.0619407046	434.8447432126	311.1132443105	258.712451203	262.1848054425	316.4407987262	172.9403108125	58.3862942423
Bid	299.5741521811	272.6571116598	185.7740433458	130.3861269845	166.061050406	167.3401123363	138.0920290169	130.8988209585	82.8762311671	128.4321809738	159.4750375525	74.6315507671	118.1176299095	139.4125794636	403.4567411676	442.2391637711	381.1764839601	141.108431999	114.2018148787	225.484077091	148.7907808566	128.1803808641	295.2476574434	196.0680096891	581.2334100807	197.0653540885	204.2969530506	182.318548974	180.6346319555	129.8617454191	193.7531943075	386.3050436274	145.1006711059	531.974478065	678.7565511022	167.195967943	252.8805829737	245.1830383552	206.3710628258	105.6976011454	138.9828586663	89.3473032578	99.7028410551	130.6032800014	157.7166634409	135.1796076346	61.8931663911	96.2529466215	284.8713063882
Bik	151.6257520861	151.4932777115	191.1905500737	216.640364592	197.670965155	103.9411561913	197.355769629	90.4391641184	108.7619698194	139.8636787507	96.9348572925	103.7280182088	106.9236541365	193.7657144785	211.3065104187	191.6919443526	189.5127925254	145.4759571743	287.0286939379	212.0835746537	245.807197796	308.1259886868	208.4800652461	194.4866581448	182.1754136025	205.3312701143	190.8187807989	174.0470907151	216.0906598598	186.702676569	191.8687765318	218.1309893539	261.9061147012	202.2389487655	183.5938333485	236.2254308015	102.9212971595	143.0615315777	172.5440366769	155.2967793846	136.4127243804	115.8040072316	123.3175449545	184.3373020241	163.0326687028	126.7948707774	112.2097906001	108.1800925246	267.50224174
Bin3	458.5803938665	439.3704768127	545.4460000455	453.7429182564	457.1553843604	649.3494019902	539.2164939651	513.4686979043	580.205745185	626.7737316843	494.0193034406	583.1897880278	516.044386035	367.6420327974	399.9758756172	428.5561033968	411.0916545834	393.7711532778	427.8930274148	408.9770508613	441.61822018	492.7887180328	482.1171515541	363.7862063755	490.6942096349	421.2931829543	430.5571535636	362.0129679074	387.6182008746	395.9339980694	424.547161651	421.3419435223	415.6535694401	476.8358581261	453.0433037466	413.7879472656	474.7223845094	511.9545684989	576.1377068953	498.7900322793	423.9660705356	453.7125748295	404.3081165259	574.0018972381	592.9437352554	534.3500198438	460.0230129289	536.1460811636	357.9524726659
Birc2	209.1446591366	193.4673439878	245.0142087154	165.9764970892	258.0834926652	238.8052472895	316.7500220828	250.2414896141	214.3147559459	272.075417445	349.5642596996	313.3944300565	384.3196969398	241.4485120842	274.4654034911	253.900065664	334.0317220812	290.8657113967	284.002692242	273.0439608552	265.6645190375	237.0660525277	284.9464835535	249.757144086	239.1027952031	284.558090998	217.5810288561	311.4726691073	312.1890224358	150.1768411512	233.8015284637	268.7829335969	326.7347100468	316.1471899834	375.1349644343	295.0820829681	276.8204752981	213.4328947726	277.9037678525	293.168871874	222.7522911978	319.0544826482	232.3884246861	283.0262307132	271.9479846336	250.1990241771	587.8053572555	352.6793730564	218.0605134785
Birc6	807.7725548437	786.4199075119	897.009242523	676.9036254244	757.4385826317	342.5138686993	639.0514384992	360.5266510986	1020.2780614968	522.1903785275	686.0752406695	761.308936488	914.0592855644	1009.9590944811	820.3782607293	561.2073235325	1245.6975327051	703.3988521882	1136.3415944909	749.9754925331	1083.829035773	723.0114243474	709.191832423	754.3240573441	728.1063783972	602.1437594167	744.6253310524	1327.5630608651	558.5578257397	562.5388431415	1066.4996219729	947.2438124423	779.5080241854	859.8012115589	871.5703669962	845.6132957295	861.2330425291	294.8812779779	647.9222615172	581.3641094583	831.6403859262	517.8921604754	660.0139437109	706.0207969358	854.651977867	815.1725977147	382.0433104852	563.2455427836	610.6479174155
Blm	228.5583019158	227.2167074148	92.2836605765	119.7339115735	121.9307245041	140.6727304069	103.8090833064	129.3851182017	114.641631926	74.4517434913	129.774429144	107.4166396342	114.3277750988	207.3158806537	174.8358173738	162.9620841334	213.9794416369	346.4827519011	81.1485261418	207.5814722249	139.2749796222	88.4099129087	97.6381150894	109.743310555	151.1170237226	159.4498242659	100.4788633733	251.7336481936	167.0072644628	119.9703948393	198.6758438689	119.3429455562	107.3115923756	119.5288073986	155.5940262421	148.7560060735	165.1138580884	113.301176433	144.9975188184	83.635986577	147.2229147158	88.7545340176	183.5166459986	138.7426104407	92.0741504475	103.5258448399	90.1075401255	70.1953349861	151.6502466724
Blmh	692.8988100693	642.0661501234	665.8071088274	531.0589830697	554.4844601119	433.2027111476	1024.9867275394	550.4688615213	352.0272975012	579.8999437231	514.7687144736	436.6466848391	603.7050598091	1062.734741165	1056.4287116737	974.4348361349	862.6197536336	1518.6226558372	653.6509557146	1329.0860199146	1008.9380059362	840.8579835221	541.2166122927	503.3468223195	943.4261647097	1280.5550581997	830.3098361576	1092.7567662788	1059.1632337002	558.4981469862	1146.1796597817	606.0992845034	1176.9802763266	778.3010409111	718.7862757387	913.7444355996	1052.7867684357	700.4065651854	870.2621382073	787.5692457519	666.1169657794	696.175307429	852.5137908445	1048.2144751057	573.8567254951	766.6362069568	2188.0093681334	679.420300728	891.208373141
Bloc1s6	589.9175811357	584.0921549831	629.8522751837	512.5828520522	602.97758261	727.8382819914	562.3979495731	577.3693715935	767.5591680501	872.8896231466	820.3969536752	1004.6531227011	623.4964365395	635.3619313636	601.162277727	548.8664594635	762.392140637	530.5258120614	564.6870159989	379.8044673404	555.0826085382	655.9149474665	660.4739906296	710.8440736403	566.5783762574	530.5999091177	598.3451024723	597.3587865457	506.2812423906	731.8676390419	607.5383651349	548.024316103	482.4301955896	621.9565521724	728.012091727	574.579439628	542.2322042238	729.4763599023	658.9539551361	695.1578864185	780.029282354	657.0702592387	720.2781507904	663.7240616737	825.5304654887	708.9876407835	752.8389147345	625.6764105236	681.4797388159
Blvra	316.3621625871	283.7066849591	342.3665337224	249.3647695585	404.4818191878	417.8131859185	388.1919602666	350.8216159374	407.8128314031	341.6552996278	344.4826999276	375.6518509503	441.1050264323	413.2575913427	288.1357577847	493.2787725783	497.1657196979	295.2996828109	211.2080247517	376.8160368672	381.2197445519	330.6431750852	332.6023274854	337.6724090248	683.8086239341	365.2122513208	292.9663282308	429.5354584908	411.1002621879	466.129045637	272.818054671	338.415680152	388.4228858809	440.1205814915	417.8556745152	395.8770151098	344.4172322293	320.9294682286	287.4825554483	213.2574189615	266.2288719289	545.7077810577	289.2481161911	309.4181081459	343.9078150217	421.2772626488	380.086434266	310.0346468987	656.5645737795
Blzf1	176.111431926	186.8459891232	133.8808740652	245.4734959954	224.6820984379	156.7619024953	126.2191960914	131.6484447097	88.0469940793	78.9491834622	171.4847091341	147.1192828414	141.1323638152	216.2036691398	228.2764774237	245.0011611767	261.0546783302	182.111375708	136.5927160037	211.2328926096	208.0340461724	161.3697099145	234.3349909442	226.4958375802	230.3015045704	267.7120966721	332.686552756	262.5729283658	241.8853260036	195.8375910895	198.344284008	256.3685217612	146.5737141099	316.8559018548	237.493688371	221.6821881862	245.5715520741	115.3834175916	176.5476959871	100.6561079894	218.4624305583	106.5207192234	158.0152817106	173.9340975429	133.8285120989	128.4433078123	201.6647958519	118.9177674121	285.3039356163
Bmi1	569.9776689176	537.5926326629	421.2465240276	567.7655175167	593.8652755145	885.7526495308	395.3034347079	821.6532031592	572.176841952	499.9928897642	946.857245309	726.3545755601	1033.4900593091	322.986590261	468.1370224312	423.5561564055	452.6193901592	569.7074439299	399.4772614155	470.8593474607	306.2219299699	347.9720434168	594.7678818255	624.0926964573	355.1324770339	475.1989234188	557.5039593649	416.9670179076	384.5675090931	272.1122568559	400.2356817834	499.0374007066	334.3868259526	496.9284490048	682.6727036788	353.6414758089	472.6737017509	498.7892673342	596.5711115944	455.2147388031	533.7961356627	452.6106122017	523.4564809489	507.202030991	529.7161658388	435.5209744966	478.3450742581	507.2494795701	317.5784413673
Bmp1	38.2182019668	28.6816251911	73.336453264	33.0337012816	61.5359426565	319.7426814144	177.7778696225	271.8533438556	233.609207459	390.5673497031	286.347858252	187.7993893594	427.4905592492	32.2721832769	39.4709015578	73.1483023405	36.8966161109	56.8398652058	41.3854939484	54.2679531369	31.5299782597	28.0536158794	84.2588244471	59.7926847871	82.0499538615	43.1769420875	37.7924578907	36.4488012798	36.1201225642	40.0472467249	38.5292788369	41.1361046796	44.3877508995	120.2917161289	39.8169281515	39.942259528	210.6826363454	76.9949295872	144.5833510911	126.6545961397	70.3640965911	216.2742634	65.314004849	57.5879624573	93.6031710507	168.0359639179	83.2408455274	294.8560678834	40.7171257941
Bmp2k	74.6015532311	40.5907748442	111.0264255946	76.4821185358	93.9629918853	391.3992005526	144.651424292	290.7644205719	349.9364956445	156.4601029712	345.3361280634	237.7475463918	277.0382731072	55.5613849652	44.9768377693	68.9313712974	68.9567153838	114.3872608894	36.3098902912	73.5100320943	59.7888557933	47.0240114271	94.6837017565	139.3692904534	75.1589630118	61.8120486548	36.6843654885	67.1692587006	51.3677687369	38.4861805849	60.5741906622	72.4383017083	72.2446545326	83.4315370149	69.4549158077	52.0984772637	201.3249785717	74.5605478818	173.7889622512	98.7356502124	111.1206588637	156.0095688944	67.5649389071	118.7465356242	155.7467004945	175.8583655231	413.7499944668	128.7328904667	34.4558262767
Bmp5	22.8030372248	18.3240036014	26.1817895621	28.1262187717	21.5620184618	42.7537340018	27.1938673957	35.3472041373	42.3522212251	42.1791735016	33.1717031998	45.5990046936	23.3787491722	24.6817224533	27.2951246847	23.7320166654	23.6343368063	20.2448482014	27.0531745297	13.7292458804	23.0318831574	25.5212350545	23.0845227924	25.7337386202	36.3857704039	23.9683427833	25.4655057164	23.6635724987	32.542417036	17.2276197432	20.8849521653	28.1323740203	20.8719096875	29.1389584214	36.2590533425	31.875784811	32.67239233	33.7348280093	30.581031821	34.6861796935	26.2485141679	26.5061685939	33.8390471147	25.9240551842	30.6391058023	37.9980577328	15.5412964188	32.8615955283	28.1700207181
Bmp7	24.6070325971	18.4880007192	26.8633727076	27.7954037145	15.7324882757	146.6420831103	47.5385004272	31.5084529788	22.0243949752	187.9282282527	18.5935306545	187.1524038942	22.6300761609	29.1038495534	21.5528381772	35.4956753012	29.6163479853	27.5059612592	26.5135499702	17.5971062432	19.9027581604	21.3714514234	31.1902366886	19.714808954	51.4253959632	23.7416934036	24.3962382589	25.8062903693	26.4460995476	26.6300419482	18.2636660851	21.4417100192	22.6578706571	25.5266585886	38.2150301475	21.8265331805	259.1202393349	21.6107413721	52.3852442582	67.9623771056	25.4661606157	21.1181602297	28.2084263117	134.2746929041	87.9120015291	144.8515434134	161.2229579359	34.5074619986	20.8454651076
Bmp8a	45.0752136787	47.006235992	55.0883705222	29.3816603195	49.7044774027	32.7078948839	34.3408786582	37.285437427	71.5541033681	44.9170591372	38.9653261975	41.0432316294	46.3346143206	37.8176696576	48.6330642964	13.4116895299	70.7690020468	27.0448782188	35.9505495586	32.6838528071	47.7388933704	55.7423901375	25.3147368003	42.4477473593	31.8224514726	50.2256465911	60.2994042725	35.6206040548	45.2577105331	31.9028873292	36.8430019445	32.4492117207	46.4897687805	44.7142409648	42.906770958	45.6268777477	45.1878055563	55.4728566292	18.2994258018	46.5407860162	62.1535234732	46.2220405653	45.6917588903	58.1819170899	61.7104024836	69.053517098	54.155851675	32.4815426666	42.8238042254
Bms1	705.9165416882	790.6839680931	481.4728001507	529.8483860773	629.9643841981	259.9489686015	327.2203391782	359.9896251785	266.5394336013	151.2815209345	330.7755584827	144.9213947542	294.05495015	370.6592591406	524.5818811564	806.7104753197	67.117270635	503.9724333132	480.8768522349	509.8609504277	436.3079503073	363.360656208	595.0196359034	398.824255689	662.0494508302	475.3470771945	443.9622471912	506.9407208221	528.5925035895	252.3367165945	467.3501008321	772.4787083893	444.3763405275	371.1713443667	554.4416178123	411.1631134776	681.0637335985	562.8750167317	298.0978622093	204.7716201014	385.0912837911	271.7377384252	361.5861487097	365.4606514474	306.1980299898	211.1721755422	152.0112855088	184.321983337	453.5518126927
Bnip1	169.0929488529	192.8150054746	148.3251657175	142.8740678925	147.2100276041	171.3729219699	155.2592210619	148.6568225117	122.4900401408	133.926159014	183.3831732112	126.4145005589	163.0955703884	222.5417596555	196.8101877943	184.5179664762	210.4604412775	172.2721048682	226.3442298729	227.328421696	234.7163141969	196.3383166591	174.1724492285	169.6520421313	159.1917011293	205.711733049	111.3310611415	240.2881430178	208.1403180251	190.1278769458	239.7892007613	202.8984836224	223.9299385393	140.5186383763	159.7896316925	222.2171456672	141.3910930109	153.6474420999	137.1247226223	136.0748277431	156.6188673408	132.8587406139	134.6929725999	149.3245516544	151.3074008049	122.1135082171	93.0019164257	128.268855562	155.5462084453
Bnip2	269.2719770739	252.6792240632	321.1590344153	217.5403187012	266.4486368897	1014.4784178573	446.51528852	998.5294937035	913.2526393305	601.7797812957	1005.0014893412	859.6093814314	856.2969972201	171.6421936084	194.3257320403	234.9947153219	168.8239045169	357.192403405	217.6537562389	216.2963671194	164.6219181204	155.6640863478	312.2182912595	183.4427434922	253.9146155557	219.3429769878	209.964663362	224.4795477223	198.1748249029	183.2641217863	219.5797253512	204.1517165597	199.9509678138	316.8142194022	208.9450667784	182.6733416172	583.6306931401	250.5157352623	434.7312837948	417.0379929244	272.8615490949	445.8196840274	246.3624310803	304.6416439338	448.4948313995	565.2127926087	530.5554061178	663.6681460484	158.8475493185
Bnip3l	858.2656210128	1036.5077554119	1355.6661675022	1364.6525578931	1010.6166174024	1983.225668836	1666.0801597455	1783.2405073616	1736.9747011173	1781.1442985204	1585.9654856806	1622.2553532419	1326.9251459683	1096.6806678268	1383.0791874432	1242.6110081154	1703.3347206146	1531.2961321079	1955.2060870001	1307.4250069645	1231.2726100648	1573.8981195313	1420.4331679522	988.6127931238	1575.3245468641	1386.7229831762	1326.4704288004	1258.5407381198	1147.9586070745	1351.1542217256	1291.5266449827	1207.1838859342	1584.0899326274	1869.9525976346	1507.8894515493	1278.09307745	1956.918261802	1222.8749328513	1311.3812343224	1304.1456555653	1369.3295236769	2318.0643647619	1361.4271365425	1550.4901350211	2367.5543520036	2068.9174364941	2017.7001511268	1533.5469981	1343.4259304855
Bok	210.9899840407	191.5264169824	210.7289178756	193.3149832515	305.4004945964	452.5759005976	310.326710466	414.6277567164	466.6471694799	298.8637961433	488.0632583228	566.1017918231	440.229519747	250.505105366	258.6215152524	202.145710767	197.30286131	247.0654432266	206.1064950879	258.6833484799	260.7758572798	189.7797400173	205.855258957	257.2817482117	197.1812710062	248.0090405648	159.2337590243	243.7710733246	187.2206400831	185.3606589106	375.8281350501	186.8888897533	188.7741631217	196.5123835129	208.0958018763	220.2176713157	1068.6510955418	232.7218633054	436.290411005	369.9678627686	222.9188107051	250.0992612843	195.9148307459	371.8710920448	362.3694550496	516.9973490526	511.2892719619	282.3642380704	225.5962412984
Bola2	681.3927799557	590.0876071127	829.3246916586	853.5404850851	866.8955128763	650.6881921947	611.6808460827	595.5314911239	584.6127760928	589.0060448552	582.3559420065	503.9579070925	434.4544906598	1189.5349146629	714.3338686169	1135.6231020694	908.4706058877	972.9937794791	761.1023664096	858.0416740249	898.623838499	899.0991571302	682.5791392027	763.6034005623	734.3640724035	862.4139820212	719.9112782634	1196.5362662386	909.257235111	944.3299727457	746.8035867267	744.1078635465	753.3587951651	667.1773602267	659.341691627	818.8458233626	664.6282585956	726.3838972489	637.4718892544	599.5674192264	672.5236586545	590.0841386365	563.6358250121	698.9122424616	578.4677401546	567.1779204046	481.608147774	654.0607952911	814.6051828545
Bpgm	203.7134193337	201.7872209219	226.7730060422	125.362179881	128.4284586588	283.5383466139	340.3453041547	211.8811816764	108.5901145491	280.6841606579	572.7850845365	126.1177137751	260.5565718829	191.0475675736	399.2221465397	358.3252395309	348.2334623009	148.1049901461	313.9822472672	241.6219289822	218.6204289517	271.8733651501	250.0220908987	143.2883675492	414.8524005693	349.0856215373	166.2323655612	217.1354776791	251.5597559092	121.0506776121	282.7716593236	308.2401329831	225.6203576584	504.9650074022	196.2695431849	236.5677145581	550.0170850915	163.9667754297	458.9715875224	126.6953943596	158.5858380508	229.8849020866	86.6271473335	184.6261249329	345.5653686684	371.5548760372	185.7780613754	147.1175195221	380.2047876206
Bpifb1	21.9365379322	23.0360106075	24.0500084621	29.4176220203	21.9173876838	25.1721573822	20.8616200549	22.9584763635	26.6596711754	25.5962666487	21.7102203213	22.9823323328	22.5225438921	25.4400126071	22.1323822214	21.4437249545	28.6004757049	21.3119343195	19.7714040755	19.1669059664	29.0011514187	27.3912211282	26.7290485487	22.8883578482	21.4810305162	28.9115695914	23.08502731	22.6642008748	24.6306564807	21.954073713	21.2100829742	20.9763341114	23.3134291583	27.2106305377	26.1111931829	21.1778697498	19.6131476022	25.6979849009	216.1658422814	25.4296998556	31.1329236563	20.7235190508	24.6986550477	21.7318351467	23.5578015392	18.7860175827	21.8350450092	19.8715335308	23.0739274208
Bpifb2	45.8374673316	80.2316625103	41.2522486846	52.3604236514	27.2068766981	44.0845883149	33.9872566774	31.0401580499	54.6289380719	44.210039253	30.4819329325	55.7219129288	35.5169794035	42.4182318828	33.4736769559	33.2655073151	39.7102415961	26.9690978745	41.3257068048	24.4696008144	46.6214185717	36.5480008965	26.2357032983	40.9941476088	30.6304940052	38.5537573985	54.6167026572	43.5997564163	44.8030567051	68.0231270128	39.7364234038	45.5019047933	25.6779890578	39.1891454352	48.0888845489	40.8989668461	23.0157547794	74.527439442	46.2622131145	49.5980513342	48.2213297495	42.467169425	52.1581727151	34.4616723718	56.2219601329	41.3698590655	39.3505986065	46.5254953471	35.2145072038
Bpnt1	261.0747330323	266.5772834484	231.8772840775	262.6739523986	132.5791226549	112.8812324506	108.6247802664	46.4119371923	75.8479184756	81.6380037908	62.1043064863	168.7627159126	69.1875534374	388.3464266527	365.6120937879	418.76594727	228.2915862117	134.7836088885	231.47188625	189.0069565333	247.896010088	231.6230708609	273.114058013	185.633204849	187.1354068941	384.3975545172	327.2392385494	285.0818749115	356.4408074588	497.1187434894	343.1663232948	383.067549489	265.4773836111	209.914483205	181.3492775582	306.6688930128	78.4601053804	190.8824330063	156.8942328523	122.443999385	191.1167746821	97.2773151327	152.4105984001	154.8345341932	99.5118520281	106.1567590611	103.083892463	36.1269931348	332.832190576
Bptf	767.7911750159	625.361895024	1227.5236457978	596.3327950943	1103.3875634444	634.2905887897	1275.275148603	981.6761832018	882.3867925451	1137.591572935	1043.3939489686	693.5793250256	997.6850486513	850.5527675208	1109.3835261148	996.622630997	629.1754299581	1735.6600036487	846.4500985742	1087.7067313591	859.946878341	494.3078645543	562.282947216	1296.6009353294	1070.8207401509	1041.8865037606	1002.4900225253	1124.5512544448	1001.1997781039	1197.203930393	771.9008561696	519.5215157091	967.2932870502	740.1577894176	820.1345109561	876.2254875944	1207.2790204695	725.9128437253	649.6561300274	1153.183088673	894.1971815511	1474.3672917894	1241.8777340128	1009.5265442643	1357.4636423497	1254.0304870794	998.0481653539	1241.4569759018	982.874418798
Braf	325.2200895309	346.2182226976	150.6299764646	197.2634388574	199.1525064604	186.9291507147	121.7117499422	180.1816892972	138.080869256	119.7816611783	114.7907905338	72.6862562914	134.5029122809	242.3142558679	337.0143166512	307.694988806	271.6038729535	274.6666852952	125.0402711404	175.3873055868	265.2035726084	133.9676494845	289.3322744997	174.3113595171	321.0624672977	344.4635897356	198.6637625414	340.7368891014	341.8419392615	181.2435054191	173.0066740963	365.7578055718	280.237274986	244.2632741573	286.6028643743	282.2386022944	340.1977230967	199.0614012874	128.5903372798	60.1027994302	153.5590056663	109.5498924172	172.5797366903	162.1572259	119.633931575	116.3048239035	59.2482878316	16.2832795554	293.9499552016
Brap	275.1223392016	263.5696271624	307.242659477	474.9793132488	356.6948970506	288.2838733945	258.1120442267	383.8599160234	327.3998799055	335.2716197763	304.7133385331	341.0855259084	351.4606029726	269.9303849757	259.5853311219	315.7465547784	306.3435351052	295.8975172802	471.1795883923	296.6242485216	304.5286234538	325.1182094015	315.064027837	324.6167059926	277.9005027233	304.3814236406	418.3582565881	302.9810422162	355.2775801761	304.4390830171	281.459364064	380.2849146284	362.3177836206	330.5044229122	372.1825673998	325.9651120702	377.9801039347	375.7027654843	249.2247955172	335.4533654478	325.369397675	359.1616010223	354.7281634314	329.8441329585	376.3007511938	329.1038319302	363.331157372	369.2633354587	293.4034371027
Brat1	36.7737646508	27.092719383	108.946114463	14.6537023201	88.0792697434	169.3474620044	113.1673407794	91.9922326059	225.4404222334	248.5358402338	170.8905728337	298.0605207571	123.1369870668	79.7164768233	148.9145814428	112.8998812503	102.8521174341	67.3703991015	100.8739935516	10.2074221353	88.0034817107	169.2981050177	116.7036751238	155.9090449812	110.0631223635	62.9083844127	78.2715256858	62.228320338	81.4141672452	174.7265341591	63.3727907046	94.1941901042	119.6198748021	99.980121959	120.4874658087	123.683691281	41.9165090686	78.3294434529	152.7154448372	122.7931513864	115.2529549312	187.3140677993	106.5943054951	50.3584932204	123.8023689038	144.0075264054	57.7867927124	103.4537399087	119.4353810501
Brca1	43.1607505387	83.2822826097	81.7065312708	63.1748290204	80.1183795221	26.9102470146	37.0912303417	101.6097023445	55.2446408219	54.6104494632	48.405642102	49.93288033	19.6543773521	108.0173927829	92.2241924296	58.1599024544	58.9939885416	99.6372247255	38.6459958283	62.5417388272	77.8600724454	91.3569645206	40.9280791898	13.2602121331	52.6259275487	92.285092389	60.4481891504	117.3666165975	91.6596723901	53.1469312714	70.7173116884	33.9202639521	7.8322359287	38.7594018571	61.5574360759	67.2993044011	45.2580623393	55.1622715158	64.4556464686	71.0065674185	116.7587377337	73.7231578507	68.3822157386	45.1587723775	66.4471486281	83.5961342109	50.1170350198	22.3129530141	44.1346241063
Brca2	357.2190611553	352.1858016173	241.5154950492	260.9127883913	308.0621741726	206.1522720208	196.1515978555	109.9271811124	153.8791835122	181.5339931226	221.8301868792	283.868539442	104.0622570275	250.9014792842	265.2823827716	204.368606196	231.2060828155	317.2708962067	171.6082032737	222.0100530212	282.4598559502	264.3079236335	172.8234322516	266.6307884589	149.7986760017	266.4564177089	200.6292637634	326.895625287	282.5425014108	198.9300849577	283.051971589	172.7525661044	176.6337801193	199.6515488777	265.354666068	231.5925562641	233.97878094	336.3000121853	157.9236573409	228.6495703539	334.4017369887	143.4927915174	446.9763215271	452.5187588631	289.1373406711	209.5410236779	232.8838276937	156.3708515143	243.9910748711
Brcc3	155.6032558645	160.5986993341	94.2284345783	75.7039906256	108.8462218263	41.8564313604	78.827588264	73.4708232916	64.2049885392	66.5819438806	63.6818629122	39.2595190996	67.4467548597	114.6084353033	149.6262542111	107.6799404741	153.1737872315	127.9618875343	231.0689344501	132.7949140395	100.8662250984	79.998371921	138.2081742559	112.5951879792	136.3670094372	114.831676322	112.6281630326	135.0419990434	109.4028672244	77.4044346038	122.9368637536	190.4325449838	81.4350154886	121.8189319119	188.4809870187	104.1272506143	98.2651058772	77.2467887975	59.1308993368	56.6347464271	80.2456834771	81.2814517326	106.2961227806	53.9091817214	61.2408484746	44.365974457	108.6382760156	64.2847019819	153.3373015485
Brd1	61.472479222	83.0759227438	85.6873255673	87.1350555855	75.8789257831	102.5193713745	63.5553164851	46.8775189906	100.5645836107	81.9231653324	90.5162577102	112.2904157403	57.0166593624	114.2235791439	107.5167698436	97.4351140523	90.425930843	60.5779646657	84.4800331482	73.2845260709	132.8387128344	90.0606791453	64.9760958318	85.3764882816	101.3683307189	63.0989234619	70.4517214281	92.8521116903	101.226393557	94.7101973196	91.7940796288	89.6529166274	94.4660483706	102.552145694	114.7376324188	115.0842825654	74.3084378771	77.2519521583	109.746630724	87.8560822413	129.7142733654	90.1795710782	81.7202554087	71.4353377065	89.1447508317	71.4624419832	119.5351602139	74.3596488504	104.4702102178
Brd2	1159.1889524694	984.4103470588	1397.8599235159	829.626308502	1622.9238761701	1030.4947431331	1657.7683522591	1575.8875368654	1091.9387556486	1751.595507002	1286.5107898374	1052.744602411	1258.9220982069	1354.850516297	1135.0763053716	1164.940270109	1090.9291061853	1135.6998326947	1902.80486131	1242.5755771895	1434.1946047465	1160.7068766804	1139.027827012	1046.7476952924	1040.7497773617	1117.4519288224	1139.4237913832	1610.0588881531	1151.0947454644	1557.4066337926	1449.4971235282	1066.8733979238	1080.1734523651	1174.9691844771	1429.8906531655	1321.4773633003	1601.0335942417	918.9434203727	1564.5154402439	1536.167134176	1071.5434558649	1727.8517460415	1481.1308858251	1907.7510254222	2023.430778841	1828.3589991557	1410.5216695856	2347.8957296995	928.3498104489
Brd7	563.2535119991	596.6639302388	250.9130515572	334.3374884412	367.2338702349	266.0904887418	344.7986947854	285.0453528084	313.177384835	238.4934513143	280.3919204915	168.2635363337	441.703825753	309.5585365644	265.6130339679	307.5416537486	297.5164899494	667.4193494949	237.8825403567	409.443797654	332.7961475767	333.797895563	353.7122059616	328.8104305985	337.1297440107	320.2055790524	273.6359184893	324.9006326888	328.7812893465	194.3510337248	301.7896628608	373.7841489506	365.2985066472	352.3988877476	380.8187880357	347.2450636532	529.6257974402	278.510784549	384.2557059985	381.7763086072	306.5273049489	296.4441927775	537.2475434011	760.5082373278	336.981563048	418.4161871537	341.5390439105	345.7930375088	345.3768661895
Brd8	459.1210028599	474.1012511251	479.3189599992	432.3297131838	532.0443609758	401.517611701	432.2210444848	364.2434114473	486.0223650238	476.1591035441	443.1503444688	549.9995620062	357.6361719218	588.0683818293	618.4246132213	548.1293529994	549.8434083703	576.40792803	584.6280311603	552.6620458594	652.8319365242	697.5158950486	475.9864702828	733.4521890474	507.9494950103	609.9862661413	461.5767485004	648.8874388155	556.5219802441	627.1602898581	621.3260037724	447.7735834803	504.4465306039	541.0851200833	606.034801536	621.9711739469	505.8337684012	431.0008764931	483.0226207749	478.053791956	515.4059534376	414.4959795008	551.1361882565	643.3505081202	583.6823948554	516.4664277127	416.8007439462	564.7189882064	524.7963172039
Bri3	642.5786072858	665.5407690814	826.2263455807	923.8417924621	879.0236616297	1042.8185452573	855.426537158	1134.1094415993	909.0361638695	813.2466890896	1078.2514604441	1111.8088116341	1088.4177297566	718.2949757314	702.4690175408	710.9242998357	748.8689787453	897.2364416276	1184.8390779495	887.3299352146	662.1893164577	858.1756785561	916.4008123497	974.6531959617	729.0288738345	844.7315247092	799.7336348259	641.6981994048	696.3104933064	633.8796429214	675.8568718646	853.0469939012	926.5817135227	948.2312889409	997.2483012827	751.3626928175	872.2448992111	919.2291817322	914.6641283273	802.6304120713	854.7680461768	1310.4926714424	877.9938093927	842.2547339891	944.0561860965	821.8080003331	633.5744429291	777.163278503	732.9387057805
Brinp1	35.7664018461	26.3728418548	34.4318031254	25.8302126526	27.0692731194	25.0288084274	28.1263535221	27.4684926736	25.0845027136	94.4083952503	26.1873522747	27.4144700029	31.5248758652	24.009646224	24.5934634946	26.7103892992	24.2521997594	26.0627268183	25.993524624	23.7990698391	25.2240055455	28.2144655794	26.2493186359	62.9783269471	23.6911902536	23.3707756085	27.6155745411	25.0983797973	24.9141231794	25.9749878338	24.3420256814	25.9351424108	23.58443533	26.4391549188	27.378561801	25.2997010219	29.280443503	28.1626797119	25.1359956586	75.4315750336	95.5386404067	35.3033362844	27.093551886	31.1280297992	28.7371688357	41.5884547359	25.560185167	63.4861336321	23.7499350074
Brms1	284.3518593032	245.1672755728	282.4689078112	240.1979225441	238.5776943253	236.3395889601	221.505652695	200.9069051165	236.1508900086	279.9908756277	215.1718956065	196.3820650669	238.6820510408	263.0882642848	255.2734523859	262.7918811873	280.8160558876	255.6168318394	237.8810553666	228.2703281042	226.6128123214	278.115487516	241.2968970895	252.0145433101	250.6601017386	205.003437351	262.4221178601	195.8592764682	217.1476254996	297.1704296336	275.330800527	254.461976438	221.1351609998	251.8320629255	244.9645376362	223.4351674735	241.4846941884	258.1549394574	290.1984885497	265.3911885381	267.690388697	219.3625092772	252.0306077918	259.9546971267	332.4035308933	224.5401787577	193.5706407816	195.5321209083	219.7966354549
Brox	78.8789073061	101.6218064054	62.1509577166	117.7055511492	88.0432260697	118.4436509875	69.2380113297	79.4509534654	86.2070952977	130.6826573117	77.0713403989	195.6202398122	81.7438932549	97.2207779484	99.4189291888	82.5905105887	154.6550931525	67.3059415306	108.351870515	59.0179460806	136.8908466895	296.0083186647	140.2488772267	122.7396585693	141.851314916	117.2485553812	113.4021767049	56.8330701538	88.3064747607	149.8998315869	79.4964635891	145.3235580043	114.2194722405	188.0290940844	190.6069713434	126.9777740328	64.2861758105	159.6530974698	97.6637414299	120.9559323839	149.5098725765	59.0596287094	84.8339155865	143.0821829564	107.3896450126	77.587375289	171.2027904524	49.4215201044	169.7027859379
Brwd3	82.12390655	109.1937895861	95.8600137062	135.5652825098	137.9402072241	105.6078590597	50.4215111443	56.7068978915	105.5017482432	51.1626615177	66.2349404611	81.2642334877	69.1140164	207.1821616351	182.4136335326	149.3213407507	182.3772903858	103.6178519431	68.7999069491	87.149831533	153.962771934	123.8705021893	121.5468541439	183.75974179	133.8965769852	189.5223503837	198.8782006908	133.4909044085	201.673753303	117.0671538061	81.1533930307	139.0357993294	128.3607605281	143.766799732	140.9952550589	209.2413072536	109.380673416	113.4230191835	104.8159098644	97.9426796341	152.5875984887	115.5072394703	122.8282325059	115.6944011384	95.9075630208	83.8152819122	89.6091022595	72.2528176593	150.6298002711
Bscl2	620.4203080213	637.5443171046	839.8910659524	1124.5026239286	802.629568333	622.8744307946	689.1030519065	685.0502035986	576.681291151	667.9320752792	664.4543022294	505.8605096661	709.0232430738	599.6616557005	613.31547069	522.0715912096	615.5697027928	547.1258910188	897.5397063798	630.2604950256	765.7671824188	785.1526349801	802.6061703393	502.0326187971	447.2985870453	579.5669068208	688.6018030329	665.0906457653	661.6200052331	1753.050885252	564.1983768905	821.8307544081	714.8784054065	572.2543186432	605.696107793	631.8420974037	700.8841403787	847.8871973679	435.2265337003	875.9645523381	494.6490897403	1026.2246966872	599.3459025986	1017.1854082374	881.0393858091	823.1100486938	1364.493112733	672.795490199	368.4726490991
Bsn	45.1067641586	15.7869885469	40.2544766536	28.1492238615	45.8836768557	51.4182482448	23.8339112101	38.8057123464	39.9409538786	38.2292420048	37.4726524745	22.1974900673	7.6043479285	115.1681605616	112.8917284745	52.7155385107	36.7618128255	26.0051664165	77.0425059593	60.869844929	104.4154822274	76.7269553842	29.9108725104	10.297841626	45.3446498	93.8592386543	17.2867335319	114.2973052059	106.288123256	36.2641171122	63.8924152359	47.7974882065	102.6228463611	26.4244916795	46.7596816507	122.033221699	39.6423189355	47.1202103478	38.9268828284	41.5829705785	54.0803157945	41.2498971521	25.7385187782	17.0109684891	29.4785677272	27.644879955	82.3964701869	17.1041767021	69.7862484055
Bst1	50.921653353	78.8867724946	64.9807368672	216.8087726928	45.8056186331	144.6357072075	100.0534250161	241.065908011	78.0761497329	63.0692845077	63.0816769375	146.0492662853	62.5974459691	36.4436742111	46.3251689504	80.8157073818	46.1371793517	48.8068404142	82.7671159174	48.2468551292	42.70585837	66.7698574182	128.9404338481	77.0421336071	88.662728433	56.7496406578	43.4297642825	36.706762822	40.6883871599	355.2720009939	45.3469532344	72.7926795997	52.7457650933	147.1888594911	46.4133546524	55.5519239537	291.8531526648	151.578259748	517.121210139	214.1325108928	74.3805986455	133.0999135794	58.5452003241	66.6727191894	421.9076592685	312.2884190074	179.3332288182	170.116936021	53.7584501769
Btbd10	211.1842583635	210.9222253206	91.3340880277	214.0986408376	214.8175498448	231.956996129	190.4698214418	289.0338046556	244.7970081848	203.922283112	257.2258306582	229.3741441975	325.769801953	137.2314184583	165.4552190427	198.7359508069	229.59380123	213.1698401402	143.7870288365	226.7880305651	107.1022821227	114.0031922774	217.6014030694	175.2505191799	160.9136215607	184.1392922818	166.6445308928	190.9066834238	187.41854409	205.3625679502	196.8799389829	191.6388258757	169.5167784952	174.8491100087	187.4466227725	130.8429213692	296.7999601177	144.8316190807	172.6957416105	199.7230679704	178.0115139098	245.0062633232	255.9703114037	203.6128578559	157.9281820636	202.4169846252	229.303871742	269.8842090707	153.7793838302
Btbd17	49.810062303	48.854053027	48.2266177604	31.9303991813	33.1245731499	44.8080696705	38.4280695173	37.7734833321	51.1334069072	41.0771976809	31.4217875596	48.5114243855	37.4773193118	62.825482251	54.4108708684	43.8093427413	57.7184238804	55.0148598814	52.6510956363	51.2680729448	40.8347069733	73.6436982393	52.662562588	53.974618976	50.100787076	59.5297482097	46.2588866381	47.5316601547	58.7031295668	44.1408726059	46.7292172679	44.322863823	54.9637211091	60.820711478	59.5947113356	61.2412594613	41.7034904013	38.6892877197	64.0181455307	64.1335541028	53.3550773673	45.3663960096	36.7105607738	45.7525231835	39.4087524923	69.9453433058	31.7499737331	42.61027324	57.6885603286
Btbd2	284.7847440922	267.0521127522	364.4337788649	229.6225895533	301.8113108822	294.0480162992	272.0265505782	314.545013738	295.790461347	337.6375434077	373.0501658973	312.9390130128	328.0538662134	297.9959454678	295.6298304865	418.8748366608	199.8285063923	319.7349465733	298.3616499939	383.4707157033	301.9675149724	309.7786500988	291.4143989282	343.5632100862	333.4881332708	328.5113480023	267.7430333994	339.249072922	346.2146682737	214.6173523054	376.952770025	282.5995461909	320.7230449618	227.8904073647	275.0037707675	334.711136138	257.4125457745	263.6095295134	306.5219396402	250.9058932839	281.3800489727	256.027491344	326.7278231848	261.0381824941	281.1759675259	225.1258790584	210.6351895509	249.2314038002	309.5316691245
Btd	123.4854547348	100.6504005894	180.6177234441	90.6812507189	154.3395067732	186.3043092883	161.0603357186	151.6615561582	184.8961207952	191.3166014169	217.0067693318	210.0286095189	161.248138866	169.5683013404	152.4695389801	148.786257871	288.261410369	125.1405438127	149.771211817	124.9925341128	188.1352946724	202.1765102474	189.0572094618	138.4182518615	129.0746704708	142.4751792281	116.032473166	159.2084663578	164.9029613179	183.497672639	183.0324660591	173.5729727317	152.3733502815	140.7666800651	179.1067269696	190.7829754372	125.6650567152	135.9110930832	165.7294728876	136.7833935758	154.7422886789	145.979491495	126.9476357252	122.8082804994	181.6156258145	157.8046010716	163.1182961714	143.9784099608	143.2822984174
Btf3	2526.7375799864	2345.5420327225	2279.1181818078	2169.1760049207	2708.6268104014	2093.4881962851	1922.1364712812	1915.7197388643	1736.1725451134	1550.5236746394	2493.67383304	1668.2600126654	2067.6322559111	2292.4346192599	2336.0166689767	2402.6462025424	1637.2276733335	2585.4107801719	2012.47414897	2577.5383441214	2249.8815577396	2032.9721287447	1885.8418408412	3029.1555929657	2158.5079894954	2582.2109339443	2025.5772890669	2115.7729065856	2319.2746777173	1492.2479247984	2649.7351444573	1988.8509445829	2197.0773071224	1904.5796223373	2019.0965574826	2278.3339024596	2181.2327220983	1906.0958582676	2289.3891934828	1940.4633720832	2256.7081111513	1465.2617219522	2021.1398446704	2337.9860866408	2061.3433376445	1697.8053842174	1136.5306843046	1578.1876592316	1578.2448844463
Btg3	1085.6624890572	1200.6840752791	1199.5257189176	1631.8383169494	861.7336166879	1015.7020600997	750.4012414476	1389.1870987022	1145.9288023435	890.9418459043	1065.4710133448	1197.7159261788	844.4947988154	569.1288939602	816.1283916562	896.3334075998	578.5532356225	889.7216379993	1146.8325972973	775.3855196657	722.899333711	735.4855737046	792.826197982	967.4165499256	1442.5022603452	873.0683264944	1694.6980599774	754.9355672588	899.1773293949	4277.0043172064	818.3695446024	716.585582792	908.6923267262	963.9417384029	918.0053490543	833.7663322349	1175.8827781931	1716.3914756471	1228.9132480951	1158.5902542324	929.6850295473	1012.4491416016	1108.759371687	1104.5387894391	1488.9219952927	911.8240730674	1339.0929386667	1009.4509862483	1192.0867733146
Btn1a1	142.6003813256	125.4430804228	116.2588882824	270.6995451842	159.9773976887	10.7849831973	9.9198510797	4.1196353257	4.4741778639	-1.0510098538	-0.1975927424	3.8073707441	12.7569637623	49.0316871005	13.2608940098	18.1516830736	9.0480031429	39.2887951543	1.3872321994	19.4725885272	36.4918765703	12.4595669098	6.6151964398	59.3277832579	0.6080305565	34.2350002499	178.7321433479	43.0380749403	50.1608400904	103.1845691683	6.4948683745	16.1792888813	8.7157589347	3.3382340012	89.3086020031	42.7242746672	3.1063356998	273.2746375292	12.3193811384	92.8946060278	371.3203781699	26.5582310342	98.1774552402	25.3896682402	38.9495790707	15.9121260733	6.2477804896	7.6368817702	5.4648146888
Btrc	41.9897110762	56.2537765948	62.2666282826	63.3049615237	48.1136241836	49.917206889	38.6620415835	42.1775158478	89.8435552994	54.5147376462	56.0224771102	83.8529960253	45.4976291577	71.2974349941	56.2917473998	56.9963977279	74.9615611806	50.9836073656	78.476829901	34.5285195215	70.1232712869	86.9454815925	63.531671896	60.2364483541	47.9487930756	39.8325929852	61.5673165814	45.1251837875	54.5258436762	82.3034470431	37.928077188	59.074776477	43.3069208724	57.2188115463	66.3932970593	60.4502822891	51.4901700768	74.6873863531	45.3064953149	59.794538421	58.4745417519	72.6462088157	68.0794971471	51.5964841868	55.8467196074	77.2568472653	58.8309996906	50.0194739885	63.068442991
Bub1b	815.7951598122	797.0625283519	221.2513017691	410.1460076444	359.4507688742	401.6657055044	243.4971641059	321.8079566913	371.7382585607	234.0874688526	356.1502177453	343.9981525268	338.279153264	453.8362515737	526.3423138844	409.6890901128	486.0494864057	642.4008887986	210.8719074874	588.2319387299	418.2659724975	268.569641733	227.8510810844	363.8231748987	659.8779899809	477.5945155391	234.1104264471	492.2125817833	462.7134392387	261.7695457999	513.1375106987	292.4679285996	423.068874082	305.4870909347	454.7177459296	426.0238678636	379.9004915567	429.5284445837	527.5807771585	220.0438677133	454.2947885135	258.801172963	670.3480761257	458.5660613545	269.8725905783	311.3060896215	152.2915372485	154.9794710798	703.3449189656
Bub3	250.2997242654	181.9697595773	17.0328046232	13.7809725044	152.2313342547	292.4130428316	211.010156607	280.7141578452	299.166339592	165.0634704928	318.9177391795	164.6883377948	324.1165710281	356.9344309037	271.9448214434	343.8210202667	283.7065517837	382.0821566628	2.4005426787	341.2486890867	293.6099240642	148.3681116236	109.8084439112	119.3675889342	153.6652600625	323.0308108892	43.3484166734	392.098549646	327.5075437932	47.1968723554	226.1882719453	72.7228702661	326.4714564241	113.2424415974	138.3422425771	262.7188588726	224.2837074602	49.6465871796	369.1119958078	71.6534848975	92.2192631555	90.0209033694	169.8251133211	306.4075772172	114.9136337167	190.1168111397	66.2553722396	138.6249404984	242.2244731203
Bud31	894.524107556	869.4622944225	742.7616942673	926.7622894982	882.1279717264	831.2213497968	944.9808268435	826.3326725166	981.3326798968	911.7496061992	951.2321359893	726.1337028229	1056.5670433594	769.3571117686	803.5679594011	752.9007616313	810.7303520213	1002.9822444334	614.5154899354	1006.808263271	746.350412948	856.7043389362	885.3698718748	737.1398789553	844.3023261603	833.4098940444	869.3684364136	784.6052881728	786.244760728	919.6880679691	958.4869386806	796.7010289822	810.2585819187	950.7648197693	830.6127613455	713.0313947373	1228.5836541043	824.5010621779	1073.4178925793	926.7872045099	851.8743365926	861.4282881525	938.0779391786	945.3965297015	791.5174763227	983.7605528232	539.3102603043	955.268510229	694.6061535903
Bves	40.458014032	44.4489685573	47.0337312596	47.1575150485	51.3355543055	52.6679067567	49.8024977451	45.8749179269	47.8366765086	47.4845688121	47.0510681357	60.2270991783	50.3466262969	55.4767806116	45.7963077255	49.3320515857	49.9786141279	44.1988285237	51.475412001	43.3128951895	51.5437478925	45.5614479643	49.3163987759	44.7411260151	47.5779953738	47.7317676815	52.237443041	48.4033069248	45.6436962415	54.0150578183	47.5828622092	51.6366709758	42.1294467357	45.6132880087	49.8616759191	48.3460525337	41.5073653019	47.1173303397	45.2685723669	48.8870758781	51.3375961526	42.7905991448	40.5843439869	36.62496194	42.8151666436	50.1189484666	393.6623331415	57.6979073137	51.8561048539
C130026I21Rik	126.645512443	112.0796430109	159.8535797842	200.0896555006	153.5337884486	140.8368645376	187.9092558832	109.3982985135	120.8725615029	165.0018640526	133.8395194435	104.5619555969	167.5107303729	181.7714937398	108.927421782	157.6202535142	128.8402093606	83.0165244114	139.2998723097	138.5775198142	225.2379769532	299.7011507887	124.8812980081	194.1908741117	124.2066229145	157.7159929123	187.4435725476	171.0524315585	207.1046527109	70.3050658239	132.0351361652	133.3950972858	238.5045192352	570.2523046878	159.6253270277	210.5622119379	88.8875787882	118.21877376	505.2522555141	129.4678843352	209.3612135128	136.5163867536	84.5552604538	136.1174453401	189.3731063032	130.6838899424	256.2357613423	172.2322371143	279.5532908516
C130036L24Rik	27.0576201805	29.2081669709	23.9899513457	40.9411402782	28.0560003794	23.8999955993	31.7912649409	28.2046528911	6.3225281826	17.5685456043	12.7563023332	24.1621232561	42.2115118221	74.7331897935	30.9688579776	35.9764661148	25.7478175575	49.797326005	61.6316583507	55.9211237952	107.5686663014	67.336955065	36.2545934818	55.417651463	34.2995826532	77.8994129576	35.8969225752	96.6312847408	63.0106256254	59.2803502946	11.141626937	39.5690416272	78.4277416707	40.7191499988	39.2490690532	64.1726353497	13.3413290011	37.1051970909	32.0070359805	35.9227234874	31.0854882724	29.3175055123	20.4764583824	63.9024847947	27.4280647773	10.2121715413	26.1547695181	13.9583922138	84.2843601778
C1d	26.5204898187	41.2437115347	27.4295660271	39.5152722617	42.3309269421	27.947669775	29.1972908893	30.2750974341	38.0673157083	32.3260158489	30.1953587334	35.811259581	31.0048554553	55.2618730048	37.9499538725	40.3761228096	51.3714228105	35.8353876887	27.773260037	31.7591706305	33.0468971555	51.4096393711	34.9386396241	43.290588249	30.5668665052	40.3777817863	30.2096130542	40.9670197332	36.6275499359	33.8558366043	30.6335547128	36.7795594401	42.8835597151	31.602724655	28.6662635767	41.3613333458	40.3269800362	30.6104076731	42.4506267292	27.9954060616	36.6642378575	39.5489252488	46.6789283157	33.0155987215	30.2980401417	37.1463027661	54.205966692	36.1783702136	49.8849709289
C1qb	759.4217789839	565.4869002932	953.5748999225	393.4381678648	596.6372734347	2628.7859400052	1578.3847271057	2089.4438337561	3552.6076377545	2141.2805034886	2443.888469074	1408.2973822207	2789.9716401574	372.18645939	468.270764455	501.4566002542	380.4797464058	409.5583706864	373.3125969275	724.492628911	407.7220178979	367.3514238357	694.1420053251	329.6472947058	493.1002496105	483.6695803751	446.7553451573	295.6478495522	435.2671879039	336.1416273717	390.2772653605	331.5307706528	608.9251064499	518.8690391972	451.5734214221	414.7703974045	655.8412742565	667.0587223829	1355.965893066	731.8246922655	425.0847016544	2619.2247510624	568.9542812337	695.6456547816	1017.4517837326	1798.4889961158	1270.8528652798	1065.2866360825	175.7810922502
C1qbp	2072.9920830946	2054.2949997541	1526.5630439049	2009.4685472587	1681.6331045659	987.8452960819	1525.4162937686	913.4756590046	1064.9458241421	856.0394822063	964.8143931596	905.2541271902	1080.5890482243	2968.1878521567	2470.7006367893	2654.176541217	1566.0029996353	2800.0738882104	1770.8774640311	3077.3515614336	2833.763027659	1956.1416098433	1788.2047972951	1702.5398138033	2491.47486685	3152.7647037992	2217.0887471817	2831.5703347118	3067.9673705275	1824.6293208265	3168.4338188554	1939.3521887925	2680.9790034019	1736.4477130492	1964.2766350372	2987.50544817	1192.3192904147	1455.3901537142	1739.5932097013	1193.3553257828	1869.5554471279	1126.1107943244	1657.8650439881	1445.3308439464	1153.4884362933	968.3391552823	674.4642545259	953.100673378	2648.2023863307
C1qtnf1	93.3411994223	89.0221248615	104.0036246189	97.6514420234	92.4963334002	144.9224640016	135.5778476681	166.3462808041	116.2748114784	130.5271435851	154.6910360158	139.3912590217	143.4010290166	88.3181689197	87.8509002096	132.5942260112	73.6453228053	103.8659478838	77.5485397137	92.86846595	83.1902442746	91.6879732819	116.8691969538	93.1068535819	198.5211216986	98.0513932252	92.3648174694	89.2632605083	102.3211146188	92.629458749	89.725094694	91.31236052	88.7869002931	120.2967476658	87.4311883546	94.3239874699	127.7138913109	110.2108562756	239.525373453	126.1155754731	110.0066593966	124.829907026	99.1332404922	163.1801857242	241.0372902117	184.0865305554	143.2512401125	182.9616526042	104.5793100263
C1qtnf4	23.8177870077	26.6324856032	44.2367321171	91.570256703	70.5868124993	26.0175793777	33.9913046271	30.877205633	30.4472587118	40.7295732071	31.6970871613	26.1856623656	24.8168470761	28.1032852118	35.5013027262	27.8464000778	21.1037757054	48.0376543935	41.0760013985	20.7310922181	46.8582482886	42.6304908388	35.4236279933	28.0730577273	26.2696378841	37.8380520207	37.4579396154	41.396296009	40.8808582675	30.2408723189	25.8657899141	33.8233703433	42.2653883151	38.5337038808	41.1452718009	46.295682475	32.7055611348	37.9279911773	33.8698554437	34.490106864	27.199486095	38.3618980125	40.4404762643	33.8596045491	28.017393211	36.0466249447	25.2016915745	33.5002613352	33.3394640232
C1ra	96.1310559799	44.3526818167	290.4778916314	61.00599245	237.1679966087	132.8305695306	933.999526978	164.3867307676	118.9615798853	721.7191816137	271.4577347092	123.7958769761	432.0242701031	68.7302973722	85.5005653002	189.4832301706	60.0339984634	75.3591145408	96.0032308609	143.9977231509	84.951863336	98.80204774	166.8871336581	108.9691798899	146.919036535	130.9397068946	123.0331228076	76.4772865704	80.690118366	102.1044004644	104.4806839379	105.2605398084	119.4605691251	109.8144024458	310.0537262726	82.1052032658	265.1392184085	237.4883032192	480.4592130429	376.511756188	129.1815598633	1085.6091089964	97.329404133	281.2375174422	619.9664818081	700.9262538455	855.0129986874	481.8060235411	182.5448823822
C1rb	92.2200769872	40.5529617288	286.1493094128	57.1704885213	232.953964154	128.8407323708	928.288176113	160.3290872312	115.00154375	716.4639686463	267.1700220981	119.8254531334	427.3915397667	64.8781958248	81.6124285997	185.3716604714	56.200583109	71.4927693068	92.0925265328	139.9838905431	81.0649056601	94.8853294474	162.824117375	105.0306149479	142.8989267482	126.9539327304	119.0643379348	72.6085386615	76.8123181247	98.1805862335	100.5517636623	101.3299438156	115.4994607855	105.8740213298	305.6830804327	78.2243623576	260.8650827243	233.2735825049	475.7224080075	371.9983084981	125.1995635217	1079.571986681	93.4158501868	276.9287904996	614.9299101967	695.7157197311	849.4713703131	477.0663245435	178.4482214743
[truncated: 4,786 more rows]
[truncated: 105 more columns]
