# Supplementary material for: Pregnancy reprograms the epigenome of mammary epithelial cells and blocks the development of premalignant lesions
Source: Nat Commun. 2020 May 27;11:2649. doi: 10.1038/s41467-020-16479-z (PMC7253414; doi:10.1038/s41467-020-16479-z)
Supplement: Supplementary file 4 — Source Data [file 41467_2020_16479_MOESM4_ESM.zip › Feigman&Moss&Chen_DataSource/Sup. Fig1g ΓÇô list of regions for post-pregnancy enhancers.txt]

chr1	3002904	3003287
chr1	3017064	3024741
chr1	3065319	3065660
chr1	3100816	3101148
chr1	3117424	3117744
chr1	3132863	3133174
chr1	3158444	3158847
chr1	3177879	3186842
chr1	3213434	3213813
chr1	3242344	3242697
chr1	3280649	3326574
chr1	3348878	3349277
chr1	3367661	3375433
chr1	3405849	3406191
chr1	3424203	3432402
chr1	3458005	3458549
chr1	3481701	3481993
chr1	3498809	3499146
chr1	3540907	3541181
chr1	3562872	3563181
chr1	3582350	3582692
chr1	3617955	3618342
chr1	3633559	3664893
chr1	3682276	3683552
chr1	3697991	3698341
chr1	3716897	3717247
chr1	3748173	3748488
chr1	3769695	3770057
chr1	3800508	3812994
chr1	3861439	3872938
chr1	3891890	3931048
chr1	3945180	3945477
chr1	3974855	3975232
chr1	4000680	4007344
chr1	4037593	4039243
chr1	4055490	4055840
chr1	4069177	4076181
chr1	4092267	4104391
chr1	4133549	4133838
chr1	4208641	4208956
chr1	4262467	4262872
chr1	4299023	4299365
chr1	4312772	4318368
chr1	4363638	4372871
chr1	4390984	4391344
chr1	4418289	4424403
chr1	4462959	4479925
chr1	4521740	4522118
chr1	4573951	4598727
chr1	4615044	4616206
chr1	4665927	4679094
chr1	4704718	4712419
chr1	4750988	4756919
chr1	4750988	4756919
chr1	4773452	4773759
chr1	4773452	4773759
chr1	4792905	4793194
chr1	4792905	4793194
chr1	4846731	4864710
chr1	4846731	4864710
chr1	4846731	4864710
chr1	4846731	4864710
chr1	4914789	4915076
chr1	4931886	4932237
chr1	4948174	4948608
chr1	4972187	4972520
chr1	5007374	5007740
chr1	5021186	5051509
chr1	5073571	5093032
chr1	5073571	5093032
chr1	5129215	5146835
chr1	5174143	5174486
chr1	5193849	5194207
chr1	5212919	5227895
chr1	5252920	5253250
chr1	5283405	5287975
chr1	5336294	5336680
chr1	5356977	5374690
chr1	5399844	5412815
chr1	5450471	5450876
chr1	5477494	5477823
chr1	5551720	5552034
chr1	5575615	5581593
chr1	5617269	5617652
chr1	5630690	5631008
chr1	5659293	5659601
chr1	5694285	5694640
chr1	5713223	5713543
chr1	5760645	5760949
chr1	5824557	5824965
chr1	5886783	5887074
chr1	5910073	5912563
chr1	5932386	5933826
chr1	5966745	5967088
chr1	5997245	6016399
chr1	6031326	6031718
chr1	6071997	6072293
chr1	6109992	6110340
chr1	6132251	6132621
chr1	6184880	6185297
chr1	6206932	6213417
chr1	6227631	6227957
chr1	6242397	6242765
chr1	6268059	6268353
chr1	6298231	6323930
chr1	6336987	6337358
chr1	6351668	6354943
chr1	6372128	6380504
chr1	6408858	6411463
chr1	6429976	6430340
chr1	6469413	6473031
chr1	6497779	6498090
chr1	6519434	6520379
chr1	6612468	6612790
chr1	6625941	6626351
chr1	6686891	6687211
chr1	6700453	6700810
chr1	6726420	6728462
chr1	6756234	6761238
chr1	6775881	6784577
chr1	6797821	6798110
chr1	6821061	6821502
chr1	6845155	6845503
chr1	6867147	6867534
chr1	6922129	6922438
chr1	6957672	6962993
chr1	6977992	6978304
chr1	7036600	7037877
chr1	7079284	7079810
chr1	7109732	7121061
chr1	7169682	7170027
chr1	7188821	7189189
chr1	7205923	7206225
chr1	7257350	7269224
chr1	7295754	7296045
chr1	7326421	7331755
chr1	7379605	7389061
chr1	7452691	7453146
chr1	7466500	7466799
chr1	7481926	7482247
chr1	7499652	7500045
chr1	7545950	7546240
chr1	7616546	7616853
chr1	7640744	7641402
chr1	7666707	7667628
chr1	7691470	7699003
chr1	7735294	7735618
chr1	7756758	7757103
chr1	7776531	7776923
chr1	7791500	7791864
chr1	7815999	7816291
chr1	7841649	7865451
chr1	7915780	7916095
chr1	7956643	7956960
chr1	7992789	7993105
chr1	8023745	8024106
chr1	8050290	8050587
chr1	8065696	8072335
chr1	8090839	8099738
chr1	8114802	8115128
chr1	8141291	8172803
chr1	8232981	8235243
chr1	8288363	8288677
chr1	8311699	8312168
chr1	8330987	8343969
chr1	8359219	8369652
chr1	8387801	8388090
chr1	8409358	8409680
chr1	8423019	8423346
chr1	8437681	8438020
chr1	8472260	8480436
chr1	8497520	8497843
chr1	8521177	8522612
chr1	8559711	8560036
chr1	8580855	8581195
chr1	8634475	8634791
chr1	8669114	8669433
chr1	8714030	8714340
chr1	8738074	8738508
chr1	8764944	8809850
chr1	8826887	8827224
chr1	8842660	8844555
chr1	8859907	8867889
chr1	8916643	8934086
chr1	9004504	9004831
chr1	9085874	9091067
chr1	9140680	9140992
chr1	9159731	9160137
chr1	9173801	9174099
chr1	9245007	9245448
chr1	9280043	9280490
chr1	9301880	9302371
chr1	9333847	9334141
chr1	9376658	9376955
chr1	9415475	9415795
chr1	9432856	9433192
chr1	9450021	9450418
chr1	9488267	9488699
chr1	9505220	9517646
chr1	9537754	9538211
chr1	9562470	9578991
chr1	9672081	9676099
chr1	9715866	9716244
chr1	9759450	9759836
chr1	9787642	9788006
chr1	9813249	9813558
chr1	9832057	9832374
chr1	9850186	9850573
chr1	9869432	9869817
chr1	9892938	9893318
chr1	9932079	9933942
chr1	9979386	9987023
chr1	10011603	10028358
chr1	10049207	10055808
chr1	10080016	10080311
chr1	10115779	10116100
chr1	10151082	10166992
chr1	10210634	10210945
chr1	10255480	10255817
chr1	10274199	10281132
chr1	10293923	10294416
chr1	10307221	10307551
chr1	10322678	10332629
chr1	10348974	10349368
chr1	10400452	10400838
chr1	10428870	10429214
chr1	10444593	10445012
chr1	10482055	10482442
chr1	10497636	10500791
chr1	10518782	10522357
chr1	10559336	10559694
chr1	10574767	10575096
chr1	10605632	10607969
chr1	10623220	10623590
chr1	10649099	10649500
chr1	10711824	10712131
chr1	10733079	10751115
chr1	10771937	10773197
chr1	10797553	10801502
chr1	10834645	10835032
chr1	10862810	10870164
chr1	10900385	10900767
chr1	10929517	10936144
chr1	10986479	10994808
chr1	11007719	11008083
chr1	11040676	11041054
chr1	11072230	11072785
chr1	11087709	11091306
chr1	11124360	11157708
chr1	11175171	11185010
chr1	11227263	11227590
chr1	11255368	11255775
chr1	11278143	11278659
chr1	11305474	11305769
chr1	11311853	11312220
chr1	11332509	11332876
chr1	11366833	11367122
chr1	11404536	11409611
chr1	11451274	11451567
chr1	11468808	11469113
chr1	11495131	11497035
chr1	11536551	11536968
chr1	11551490	11551800
chr1	11590233	11604190
chr1	11622628	11629585
chr1	11659643	11660146
chr1	11725277	11750844
chr1	11814688	11815156
chr1	11873175	11874028
chr1	11893345	11898335
chr1	11922381	11922710
chr1	11952453	11952753
chr1	11973523	11973812
chr1	11994086	11994443
chr1	12022135	12022578
chr1	12040046	12040419
chr1	12059554	12059861
chr1	12076488	12081380
chr1	12110880	12111238
chr1	12129654	12147638
chr1	12182752	12183220
chr1	12213356	12234071
chr1	12267021	12267416
chr1	12280634	12313552
chr1	12354923	12363837
chr1	12378863	12379232
chr1	12393624	12394036
chr1	12433256	12433602
chr1	12449175	12451075
chr1	12467032	12467324
chr1	12492241	12501936
chr1	12572705	12573092
chr1	12664309	12664622
chr1	12709251	12709660
chr1	12733719	12734815
chr1	12761974	12762403
chr1	12793669	12794085
chr1	12821502	12821795
chr1	12844959	12845402
chr1	12860710	12892285
chr1	12916966	12917318
chr1	13031795	13035035
chr1	13073078	13073432
chr1	13149397	13154758
chr1	13168142	13168435
chr1	13184264	13184627
chr1	13205620	13207381
chr1	13220243	13220735
chr1	13250144	13250556
chr1	13299921	13300339
chr1	13314374	13314726
chr1	13347482	13347850
chr1	13399219	13399508
chr1	13417726	13435695
chr1	13454106	13455287
chr1	13476751	13487246
chr1	13506113	13525230
chr1	13538960	13539324
chr1	13553967	13554268
chr1	13576072	13579302
chr1	13610868	13611628
chr1	13630188	13630528
chr1	13650925	13651221
chr1	13686375	13686701
chr1	13711992	13712321
chr1	13733515	13751197
chr1	13775010	13787587
chr1	13816993	13817295
chr1	13836681	13837185
chr1	13880026	13880329
chr1	13914947	13945158
chr1	13961541	13961968
chr1	13989582	13989950
chr1	14016308	14016624
chr1	14084539	14092496
chr1	14109983	14110427
chr1	14129673	14130008
chr1	14149645	14149967
chr1	14200707	14211182
chr1	14239935	14240251
chr1	14291161	14291468
chr1	14317929	14318415
chr1	14344093	14344446
chr1	14371293	14371585
chr1	14392276	14392595
chr1	14418768	14419065
chr1	14460104	14460493
chr1	14490429	14490743
chr1	14523954	14530063
chr1	14563708	14564016
chr1	14604402	14604738
chr1	14620466	14620807
chr1	14681045	14681435
chr1	14704889	14705178
chr1	14730772	14742784
chr1	14772076	14772475
chr1	14787546	14788183
chr1	14813093	14841763
chr1	14855935	14856318
chr1	14908977	14909351
chr1	14932513	14939795
chr1	14999865	15009484
chr1	15023314	15033823
chr1	15057480	15080941
chr1	15100551	15100960
chr1	15125210	15155799
chr1	15168455	15186090
chr1	15231653	15258916
chr1	15271865	15272217
chr1	15296253	15304486
chr1	15340535	15340824
chr1	15385822	15409153
chr1	15423713	15424054
chr1	15455282	15455596
chr1	15475198	15481736
chr1	15502733	15508043
chr1	15547097	15547398
chr1	15561828	15568442
chr1	15590814	15591103
chr1	15606229	15606623
chr1	15631861	15632195
chr1	15650487	15650843
chr1	15670414	15670740
chr1	15697763	15698128
chr1	15744392	15745870
chr1	15769910	15770207
chr1	15797573	15797877
chr1	15827868	15828157
chr1	15883967	15884417
chr1	15908615	15918423
chr1	15938357	15938828
chr1	15967898	15968375
chr1	15990106	15990576
chr1	16004853	16005361
chr1	16018738	16019161
chr1	16038735	16039096
chr1	16094450	16094930
chr1	16121434	16121829
chr1	16161831	16162138
chr1	16187891	16234860
chr1	16247715	16248132
chr1	16297095	16297384
chr1	16320254	16320627
chr1	16342040	16342376
chr1	16397676	16401686
chr1	16436910	16437199
chr1	16459752	16474217
chr1	16487209	16496887
chr1	16557875	16558167
chr1	16599888	16627977
chr1	16658151	16658457
chr1	16673212	16678005
chr1	16713194	16727430
chr1	16742968	16743347
chr1	16772555	16787082
chr1	16801836	16811014
chr1	16827366	16827681
chr1	16841998	16878701
chr1	16898753	16917038
chr1	16937008	16937303
chr1	16960818	16961231
chr1	16988308	16988610
chr1	17005372	17005709
chr1	17022852	17023142
chr1	17050776	17090144
chr1	17102937	17107662
chr1	17140347	17149996
chr1	17182949	17192477
chr1	17210226	17210616
chr1	17224451	17273323
chr1	17294771	17295132
chr1	17335945	17336325
chr1	17355868	17356321
chr1	17384160	17385206
chr1	17422561	17422854
chr1	17447142	17447462
chr1	17469805	17470171
chr1	17493513	17493981
chr1	17519420	17523194
chr1	17544287	17592095
chr1	17604750	17605121
chr1	17618996	17619352
chr1	17654327	17654649
chr1	17712575	17712905
chr1	17726141	17726521
chr1	17742746	17763766
chr1	17777093	17777853
chr1	17804488	17804839
chr1	17834366	17834734
chr1	17854339	17864980
chr1	17883317	17883652
chr1	17906068	17906370
chr1	17956400	17956793
chr1	17975267	17975632
chr1	18018851	18019167
chr1	18040232	18040624
chr1	18054279	18062300
chr1	18080720	18081058
chr1	18137160	18137449
chr1	18152778	18153203
chr1	18188825	18197681
chr1	18213719	18219447
chr1	18282389	18287299
chr1	18310215	18310649
chr1	18363264	18363583
chr1	18410621	18421524
chr1	18442566	18442892
chr1	18470730	18471112
chr1	18488950	18491983
chr1	18512530	18521039
chr1	18543993	18544298
chr1	18588493	18588869
chr1	18631258	18631557
chr1	18673393	18682014
chr1	18695369	18695730
chr1	18726750	18733945
chr1	18804170	18812992
chr1	18827189	18827601
chr1	18843641	18854276
chr1	18882603	18882923
chr1	18906884	18907289
chr1	18923691	18924065
chr1	18951129	18951480
chr1	19035343	19035651
chr1	19061066	19061445
chr1	19078160	19091791
chr1	19124920	19140774
chr1	19164738	19165089
chr1	19186802	19187149
chr1	19200049	19202526
chr1	19221969	19225039
chr1	19240630	19240957
chr1	19264281	19264570
chr1	19298892	19309043
chr1	19339226	19339646
chr1	19368617	19380168
chr1	19409786	19423365
chr1	19441749	19442046
chr1	19464348	19464637
chr1	19486641	19492998
chr1	19512211	19538390
chr1	19582331	19590357
chr1	19608723	19609059
chr1	19627208	19627611
chr1	19661890	19662267
chr1	19691925	19692289
chr1	19708373	19726326
chr1	19738948	19744532
chr1	19761589	19761909
chr1	19819694	19827453
chr1	19842503	19842836
chr1	19856848	19857177
chr1	19871018	19871360
chr1	19886843	19887181
chr1	19902014	19906426
chr1	19929483	19929821
chr1	19934394	19948742
chr1	19966557	19985824
chr1	20030065	20030429
chr1	20066224	20067351
chr1	20092933	20096214
chr1	20114681	20115074
chr1	20128240	20128676
chr1	20144313	20162697
chr1	20200152	20200466
chr1	20241027	20261128
chr1	20291242	20294263
chr1	20331161	20340845
chr1	20359208	20376131
chr1	20439978	20440295
chr1	20459114	20464165
chr1	20483485	20488338
chr1	20501617	20505691
chr1	20522318	20522734
chr1	20537066	20539835
chr1	20561231	20561532
chr1	20593736	20594049
chr1	20621594	20630113
chr1	20651637	20651927
chr1	20769541	20775964
chr1	20810550	20851201
chr1	20864275	20872454
chr1	20915446	20915735
chr1	20945756	20962960
chr1	20986307	20987849
chr1	21020859	21023205
chr1	21059114	21061545
chr1	21090637	21091051
chr1	21120600	21122580
chr1	21185246	21196281
chr1	21245532	21245837
chr1	21261259	21261548
chr1	21277232	21339582
chr1	21356767	21357112
chr1	21403357	21403689
chr1	21440573	21447580
chr1	21497337	21497679
chr1	21521136	21521488
chr1	21537551	21537933
chr1	21565541	21567530
chr1	21591923	21592236
chr1	21632518	21632873
chr1	21648567	21648909
chr1	21662823	21663299
chr1	21683336	21683674
chr1	21701632	21701937
chr1	21716609	21716932
chr1	21752196	21752546
chr1	21802056	21802345
chr1	21846053	21846437
chr1	21859623	21860013
chr1	21888349	21898047
chr1	21920231	21953225
chr1	21971196	21971490
chr1	21993731	22000298
chr1	22019129	22019424
chr1	22069972	22070281
chr1	22092261	22092632
chr1	22123676	22124008
chr1	22180180	22193901
chr1	22207018	22214700
chr1	22233750	22234045
chr1	22251223	22260724
chr1	22326051	22326342
chr1	22348706	22349001
chr1	22363791	22371627
chr1	22419948	22420510
chr1	22473618	22478690
chr1	22497489	22497814
chr1	22520911	22521359
chr1	22546208	22546551
chr1	22569158	22569603
chr1	22584088	22584459
chr1	22605203	22605653
chr1	22632937	22633227
chr1	22660064	22660374
chr1	22699934	22700282
chr1	22722670	22723010
chr1	22739600	22756025
chr1	22770392	22770771
chr1	22810606	22810932
chr1	22835706	22836022
chr1	22853707	22854096
chr1	22883493	22883779
chr1	22908568	22912104
chr1	22953800	22961269
chr1	22975157	22975557
chr1	22999508	22999807
chr1	23046121	23046485
chr1	23066213	23066527
chr1	23080629	23080994
chr1	23112142	23112449
chr1	23131711	23149903
chr1	23164906	23175236
chr1	23194942	23195303
chr1	23260894	23261193
chr1	23279332	23279625
chr1	23302456	23302745
chr1	23320839	23322212
chr1	23356169	23356472
chr1	23381333	23391848
chr1	23406677	23407028
chr1	23465466	23465832
chr1	23491732	23492144
chr1	23493463	23493890
chr1	23529305	23529663
chr1	23543080	23552051
chr1	23565115	23565497
chr1	23579149	23582173
chr1	23614570	23614932
chr1	23648230	23663752
chr1	23686343	23686795
chr1	23712427	23725467
chr1	23771161	23780030
chr1	23824789	23825162
chr1	23843833	23844141
chr1	23873881	23889253
chr1	23904708	23905002
chr1	23920531	23920833
chr1	23940513	23943591
chr1	23957319	23980056
chr1	23998885	23999179
chr1	24050741	24051075
chr1	24067095	24069983
chr1	24093666	24121316
chr1	24146136	24146430
chr1	24176761	24177081
chr1	24194145	24194658
chr1	24213861	24229613
chr1	24246976	24247410
chr1	24269101	24280985
chr1	24305864	24313576
chr1	24341636	24341925
chr1	24356377	24356737
chr1	24376661	24392995
chr1	24403673	24403994
chr1	24408777	24409098
chr1	24454943	24458543
chr1	24495229	24495538
chr1	24528942	24529236
chr1	24552016	24552330
chr1	24572636	24572925
chr1	24592385	24592740
chr1	24612162	24612545
chr1	24646379	24646827
chr1	24676775	24677128
chr1	24744221	24744537
chr1	24769427	24770270
chr1	24790491	24824610
chr1	24844705	24845014
chr1	24853166	24853516
chr1	24892247	24902437
chr1	24989696	25009228
chr1	25031762	25032320
chr1	25064699	25064988
chr1	25089551	25092544
chr1	25109569	25133143
chr1	25148127	25160897
chr1	25174532	25174823
chr1	25188530	25196577
chr1	25221826	25222135
chr1	25256616	25262297
chr1	25277328	25277725
chr1	25319444	25319747
chr1	25338974	25339303
chr1	25371298	25376105
chr1	25406692	25412900
chr1	25474781	25478136
chr1	25498501	25498881
chr1	25517265	25521469
chr1	25540603	25540924
chr1	25573673	25583806
chr1	25603162	25603460
chr1	25630226	25636059
chr1	25670237	25670622
chr1	25714321	25735034
chr1	25761271	25770612
chr1	25813467	25813802
chr1	25826428	25838937
chr1	25864097	25864631
chr1	25884098	25884387
chr1	25905290	25911678
chr1	25937311	25949790
chr1	25966455	25966794
chr1	26008281	26008619
chr1	26092097	26092440
chr1	26123594	26123957
chr1	26152736	26153099
chr1	26166917	26167257
chr1	26206422	26208997
chr1	26223745	26224186
chr1	26241449	26250703
chr1	26296553	26296881
chr1	26301488	26301778
chr1	26317937	26318226
chr1	26352651	26352940
chr1	26405426	26405753
chr1	26442062	26442378
chr1	26457614	26470467
chr1	26526696	26527070
chr1	26548246	26551873
chr1	26574027	26574382
chr1	26621312	26621685
chr1	26650511	26658344
chr1	26676423	26683575
chr1	26699298	26725534
chr1	26750279	26752065
chr1	26766919	26773207
chr1	26787104	26787453
chr1	26822265	26832497
chr1	26846352	26846663
chr1	26860599	26869121
chr1	26893377	26893639
chr1	26931275	26955065
chr1	26982946	26983235
chr1	27000326	27000822
chr1	27021992	27022281
chr1	27064804	27065183
chr1	27100398	27100755
chr1	27114468	27114852
chr1	27131618	27131985
chr1	27144769	27148144
chr1	27162686	27169928
chr1	27192089	27192384
chr1	27232908	27233246
chr1	27245908	27246248
chr1	27304388	27304683
chr1	27344333	27344750
chr1	27372433	27376091
chr1	27398318	27423219
chr1	27438527	27438850
chr1	27468012	27468380
chr1	27488892	27496793
chr1	27528193	27535813
chr1	27571884	27575621
chr1	27592949	27599450
chr1	27614296	27615037
chr1	27640836	27641125
chr1	27681895	27682215
chr1	27695819	27696108
chr1	27725691	27735825
chr1	27750534	27752758
chr1	27807767	27808078
chr1	27820746	27821072
chr1	27854234	27854668
chr1	27891973	27901368
chr1	27917804	27918112
chr1	27950492	27958881
chr1	27986429	27997538
chr1	28042981	28043270
chr1	28105020	28105326
chr1	28148493	28192791
chr1	28211432	28211826
chr1	28260354	28260710
chr1	28289981	28290370
chr1	28325756	28326063
chr1	28351465	28351833
chr1	28404125	28405618
chr1	28448759	28449091
chr1	28468239	28472677
chr1	28488263	28489463
chr1	28557309	28557608
chr1	28574040	28583908
chr1	28657562	28662774
chr1	28685032	28690393
chr1	28709633	28731702
chr1	28751349	28762406
chr1	28803133	28803509
chr1	28825980	28828558
chr1	28851839	28852140
chr1	28944637	28954021
chr1	28971498	28971825
chr1	28992104	29001571
chr1	29023555	29023850
chr1	29051436	29051748
chr1	29074831	29075136
chr1	29092613	29092925
chr1	29106268	29106601
chr1	29132027	29132457
chr1	29150230	29150533
chr1	29184117	29184485
chr1	29209340	29209711
chr1	29227292	29229560
chr1	29251929	29252230
chr1	29273006	29286028
chr1	29311819	29323532
chr1	29337365	29347057
chr1	29361472	29361830
chr1	29423677	29424019
chr1	29458641	29458950
chr1	29479458	29479822
chr1	29501109	29501457
chr1	29516229	29516572
chr1	29550539	29551006
chr1	29573131	29591338
chr1	29609456	29612638
chr1	29629087	29636767
chr1	29650841	29651175
chr1	29664975	29665358
chr1	29691267	29691615
chr1	29716883	29736198
chr1	29750638	29753379
chr1	29779404	29801090
chr1	29827281	29827570
chr1	29857376	29857676
chr1	29880534	29886624
chr1	29902351	29902776
chr1	29930570	29930881
chr1	29971774	29972067
chr1	30016054	30016408
chr1	30033021	30033497
chr1	30054149	30054458
chr1	30081198	30093184
chr1	30118300	30118641
chr1	30155715	30162734
chr1	30183769	30184060
chr1	30235626	30235915
chr1	30293639	30294083
chr1	30321068	30335934
chr1	30405336	30407268
chr1	30421691	30422039
chr1	30438593	30438906
chr1	30465222	30465642
chr1	30494525	30494848
chr1	30528507	30539984
chr1	30585747	30595137
chr1	30640919	30641221
chr1	30667471	30667790
chr1	30682351	30685881
chr1	30736993	30737301
chr1	30765892	30766185
chr1	30823565	30829996
chr1	30845615	30850461
chr1	30866032	30875364
chr1	30890173	30893680
chr1	30919623	30919962
chr1	30963358	30963790
chr1	31005328	31011125
chr1	31005328	31011125
chr1	31070078	31070624
chr1	31084555	31084927
chr1	31101605	31117171
chr1	31154941	31158185
chr1	31181552	31181964
chr1	31198712	31222453
chr1	31269618	31269980
chr1	31299148	31328628
chr1	31377718	31383689
chr1	31430685	31431018
chr1	31484228	31485804
chr1	31538362	31538692
chr1	31562911	31563234
chr1	31644135	31653400
chr1	31673487	31674192
chr1	31703549	31703845
chr1	31721233	31736273
chr1	31749751	31751896
chr1	31791877	31792273
chr1	31833516	31833923
chr1	31867923	31868322
chr1	31890006	31900142
chr1	31942208	31942561
chr1	31968400	31978003
chr1	31998756	31999072
chr1	32024406	32036346
chr1	32058460	32058862
chr1	32116960	32117390
chr1	32180220	32212721
chr1	32233618	32233954
chr1	32248634	32249277
chr1	32265681	32277930
chr1	32309095	32309434
chr1	32353380	32353787
chr1	32366430	32390496
chr1	32420579	32420945
chr1	32465497	32465789
chr1	32485530	32485823
chr1	32566724	32576268
chr1	32601627	32601998
chr1	32664850	32665167
chr1	32713590	32713912
chr1	32740931	32758945
chr1	32804025	32816845
chr1	32838206	32849022
chr1	32930800	32936538
chr1	32952119	32952517
chr1	32974243	32987375
chr1	33011896	33024524
chr1	33058827	33059193
chr1	33115062	33115368
chr1	33140064	33146972
chr1	33178994	33191659
chr1	33231672	33231975
chr1	33251008	33274086
chr1	33306159	33306480
chr1	33320439	33320825
chr1	33342249	33343532
chr1	33389771	33391406
chr1	33421878	33422246
chr1	33474020	33474397
chr1	33508514	33508882
chr1	33524183	33543052
chr1	33563153	33563424
chr1	33588585	33588884
chr1	33604317	33604606
chr1	33629755	33630084
chr1	33654059	33662912
chr1	33677276	33688664
chr1	33712344	33732756
chr1	33771356	33784329
chr1	33800577	33807057
chr1	33834524	33851366
chr1	33863948	33864295
chr1	33892598	33902866
chr1	33919860	33944660
chr1	33962271	33971098
chr1	34030484	34030877
chr1	34051575	34063791
chr1	34116764	34123786
chr1	34145135	34194258
chr1	34230060	34230351
chr1	34262843	34263138
chr1	34276092	34276438
chr1	34292599	34302730
chr1	34315434	34315766
chr1	34363043	34363335
chr1	34394842	34402363
chr1	34420850	34460790
chr1	34481095	34491566
chr1	34516750	34517039
chr1	34543995	34547930
chr1	34560672	34561029
chr1	34579168	34603524
chr1	34617952	34650502
chr1	34687630	34688034
chr1	34768049	34768375
chr1	34797490	34801846
chr1	34815850	34816139
chr1	34865513	34866030
chr1	34882754	34883043
chr1	34907681	34907984
chr1	34930610	34930917
chr1	34957394	34963939
chr1	34980037	34980421
chr1	34996406	34996935
chr1	35033377	35033750
chr1	35047037	35047330
chr1	35068074	35068453
chr1	35090115	35090578
chr1	35152909	35157720
chr1	35173046	35173375
chr1	35204840	35205191
chr1	35229924	35252421
chr1	35270826	35271229
chr1	35324110	35324399
chr1	35386487	35398727
chr1	35464903	35465263
chr1	35479123	35479495
chr1	35500247	35507619
chr1	35544704	35545013
chr1	35574367	35588471
chr1	35614306	35617644
chr1	35653902	35654856
chr1	35702834	35703136
chr1	35736135	35736438
chr1	35829927	35830231
chr1	35852279	35861029
chr1	35914656	35914993
chr1	35937971	35938380
chr1	36014739	36015043
chr1	36079084	36079384
chr1	36112797	36131183
chr1	36112797	36131183
chr1	36172075	36172476
chr1	36186250	36192375
chr1	36235329	36235618
chr1	36262667	36275273
chr1	36293505	36301700
chr1	36340965	36348113
chr1	36365001	36371154
chr1	36398661	36398978
chr1	36419613	36419926
chr1	36441160	36447027
chr1	36486236	36491863
chr1	36511026	36527764
chr1	36546772	36547212
chr1	36593610	36603201
chr1	36622256	36622575
chr1	36637995	36642073
chr1	36655133	36657006
chr1	36680856	36681630
chr1	36723266	36723585
chr1	36773200	36773489
chr1	36789496	36789865
chr1	36814916	36827480
chr1	36848130	36848436
chr1	36877114	36887533
chr1	36945737	36946086
chr1	37007903	37008192
chr1	37029084	37029422
chr1	37054060	37054354
chr1	37085521	37085837
chr1	37112910	37113322
chr1	37184600	37196961
chr1	37218359	37218685
chr1	37242244	37261706
chr1	37275779	37285946
chr1	37308483	37321570
chr1	37341123	37341501
chr1	37355954	37360099
chr1	37382224	37400932
chr1	37430956	37473691
chr1	37531493	37531847
chr1	37566260	37569915
chr1	37592941	37593476
chr1	37651729	37652022
chr1	37665052	37665482
chr1	37741308	37741603
chr1	37778759	37812439
chr1	37836494	37843364
chr1	37896761	37897138
chr1	37911347	37913815
chr1	37929570	37930031
chr1	37947049	37947397
chr1	37985133	37985423
chr1	37986875	37989440
chr1	38010804	38025438
chr1	38055041	38068459
chr1	38055041	38068459
chr1	38095584	38095972
chr1	38140823	38141112
chr1	38173649	38177993
chr1	38204119	38207719
chr1	38222386	38232693
chr1	38246169	38247896
chr1	38276754	38282223
chr1	38295555	38295845
chr1	38331079	38331534
chr1	38388382	38388671
chr1	38408717	38409253
chr1	38450613	38451002
chr1	38474441	38474731
chr1	38529081	38529477
chr1	38542567	38542879
chr1	38586351	38587482
chr1	38605325	38613185
chr1	38626806	38627130
chr1	38647058	38675565
chr1	38688830	38689153
chr1	38714050	38714428
chr1	38731025	38739873
chr1	38767839	38768208
chr1	38808027	38819246
chr1	38851783	38852074
chr1	38893403	38893727
chr1	38949018	38949340
chr1	38985549	38985893
chr1	39014428	39014814
chr1	39027715	39031275
chr1	39049750	39050135
chr1	39082973	39083300
chr1	39118002	39130974
chr1	39151191	39159661
chr1	39177482	39188562
chr1	39223103	39223428
chr1	39249397	39249933
chr1	39263980	39264669
chr1	39321357	39328375
chr1	39373308	39381881
chr1	39409074	39432674
chr1	39454286	39454754
chr1	39467623	39473099
chr1	39557297	39557618
chr1	39608381	39614897
chr1	39651857	39654026
chr1	39711580	39711889
chr1	39734286	39756253
chr1	39774990	39775326
chr1	39803990	39804397
chr1	39817554	39818064
chr1	39846244	39846622
chr1	39859619	39865139
chr1	39877764	39878073
chr1	39901737	39904818
chr1	39959094	39959467
chr1	40012850	40013280
chr1	40031770	40057445
chr1	40091046	40091404
chr1	40105592	40105814
chr1	40128245	40167232
chr1	40186379	40194473
chr1	40212607	40240054
chr1	40258217	40258688
chr1	40297583	40297978
chr1	40343418	40353991
chr1	40371774	40372116
chr1	40390854	40397643
chr1	40414842	40415195
chr1	40449074	40449377
chr1	40462300	40495126
chr1	40522690	40524295
chr1	40547802	40548097
chr1	40563691	40575085
chr1	40596754	40597129
chr1	40634020	40634490
chr1	40658923	40659310
chr1	40684550	40684881
chr1	40728696	40747696
chr1	40767726	40777716
chr1	40808304	40808658
chr1	40834227	40834657
chr1	40858937	40859319
chr1	40904206	40904695
chr1	40927259	40927627
chr1	40941384	40941724
chr1	40966211	40966534
chr1	41007611	41014275
chr1	41037402	41037782
chr1	41062698	41063105
chr1	41084709	41085178
chr1	41101602	41101941
chr1	41134787	41135076
chr1	41169053	41169402
chr1	41194074	41194457
chr1	41226106	41235012
chr1	41247940	41248270
chr1	41281012	41281384
chr1	41308971	41309316
chr1	41349935	41352538
chr1	41370312	41379043
chr1	41400707	41401171
chr1	41425466	41425913
chr1	41452697	41453031
chr1	41475797	41476115
chr1	41507709	41508067
chr1	41513726	41514017
chr1	41556334	41569169
chr1	41605307	41605626
chr1	41634578	41634914
chr1	41664914	41665254
chr1	41680558	41680970
chr1	41715838	41716218
chr1	41734888	41735211
chr1	41772549	41772886
chr1	41819809	41820268
chr1	41868500	41868796
chr1	41898852	41899316
chr1	41917193	41924938
chr1	41938668	41949197
chr1	41979547	41997256
chr1	42027929	42028229
chr1	42139505	42139800
chr1	42152615	42188138
chr1	42246850	42247172
chr1	42262927	42263237
chr1	42286389	42286760
chr1	42300382	42318115
chr1	42342962	42343302
chr1	42386961	42408572
chr1	42423490	42423819
chr1	42446341	42446738
chr1	42477270	42478538
chr1	42492271	42492606
chr1	42529675	42529990
chr1	42593028	42607164
chr1	42627181	42627561
chr1	42655810	42656195
chr1	42680982	42687037
chr1	42712355	42712696
chr1	42727946	42730070
chr1	42757811	42788808
chr1	42813006	42822896
chr1	42827681	42827999
chr1	42883743	42884093
chr1	42905723	42906114
chr1	42954939	42955252
chr1	42971307	42975900
chr1	43008802	43009181
chr1	43026754	43027172
chr1	43050711	43051139
chr1	43070318	43071580
chr1	43102817	43103616
chr1	43125286	43131547
chr1	43151282	43155251
chr1	43178242	43178682
chr1	43210018	43210337
chr1	43226127	43226490
chr1	43247080	43247448
chr1	43266556	43266870
chr1	43291789	43292178
chr1	43324397	43335619
chr1	43364438	43364779
chr1	43383861	43384258
chr1	43399413	43400951
chr1	43418789	43419313
chr1	43456347	43456636
chr1	43478396	43478754
chr1	43503926	43506852
chr1	43552454	43552812
chr1	43602853	43603149
chr1	43629794	43630105
chr1	43672579	43672879
chr1	43688148	43688518
chr1	43729691	43742393
chr1	43755464	43761186
chr1	43778403	43785097
chr1	43805115	43816561
chr1	43832001	43832407
chr1	43852715	43860176
chr1	43881466	43881769
chr1	43926736	43950228
chr1	43967721	43969547
chr1	43982562	43993014
chr1	43982562	43993014
chr1	44029538	44042039
chr1	44099577	44108033
chr1	44136308	44139509
chr1	44158627	44159135
chr1	44207092	44207387
chr1	44255839	44256175
chr1	44283847	44284193
chr1	44318220	44318581
chr1	44332198	44354122
chr1	44392509	44403890
chr1	44454370	44463284
chr1	44475981	44480046
chr1	44521888	44522149
chr1	44550958	44570566
chr1	44586044	44586371
chr1	44600215	44606022
chr1	44633826	44651504
chr1	44688391	44688776
chr1	44702663	44709425
chr1	44736154	44736443
chr1	44755965	44756346
chr1	44779058	44779462
chr1	44800470	44800828
chr1	44816527	44829126
chr1	44864986	44865382
chr1	44892087	44892506
chr1	44927253	44951643
chr1	44969638	44969930
chr1	44990692	44997250
chr1	45011936	45023560
chr1	45052139	45052492
chr1	45069984	45070333
chr1	45084252	45084567
chr1	45117880	45121395
chr1	45137833	45138209
chr1	45159785	45161797
chr1	45179206	45179531
chr1	45199303	45199556
chr1	45217704	45218068
chr1	45231598	45231933
chr1	45299555	45299895
chr1	45317296	45320722
chr1	45403075	45403364
chr1	45416149	45416505
chr1	45434662	45448614
chr1	45478683	45497272
chr1	45516930	45517277
chr1	45534047	45545855
chr1	45563472	45563824
chr1	45582118	45598607
chr1	45624892	45625316
chr1	45656494	45659669
chr1	45687522	45687963
chr1	45709129	45709551
chr1	45736215	45736516
chr1	45785883	45786210
chr1	45811502	45835649
chr1	45851541	45853071
chr1	45884692	45897261
chr1	45912576	45912901
chr1	45927907	45928310
chr1	45945813	45958489
chr1	45975271	45987360
chr1	46027433	46027722
chr1	46070923	46071298
chr1	46108748	46109040
chr1	46125114	46125486
chr1	46165743	46178532
chr1	46191940	46192354
chr1	46224454	46224820
chr1	46265946	46266272
chr1	46280434	46280751
chr1	46313431	46323892
chr1	46337242	46357722
chr1	46383307	46383624
chr1	46397646	46397946
chr1	46483878	46484167
chr1	46499642	46500028
chr1	46555342	46555730
chr1	46569122	46569483
chr1	46636925	46639723
chr1	46654541	46654830
chr1	46764962	46765293
chr1	46784147	46784475
chr1	46836022	46844970
chr1	46874291	46874580
chr1	46955715	46959357
chr1	46975797	46976096
chr1	46993563	47021323
chr1	47069742	47070131
chr1	47119101	47120393
chr1	47156144	47158674
chr1	47188294	47188668
chr1	47214245	47229801
chr1	47249123	47249474
chr1	47326686	47327021
chr1	47341730	47342036
chr1	47355952	47365668
chr1	47380697	47384533
chr1	47403878	47406208
chr1	47432436	47434462
chr1	47458349	47458638
chr1	47500612	47500923
chr1	47543672	47544013
chr1	47571086	47571390
chr1	47572525	47583832
chr1	47608781	47609072
chr1	47635189	47635500
chr1	47650553	47661717
chr1	47702341	47706398
chr1	47726408	47732303
chr1	47763293	47771879
chr1	47792693	47792993
chr1	47824244	47838624
chr1	47872227	47872536
chr1	47895757	47901617
chr1	47929066	47929378
chr1	47952174	47952483
chr1	47985493	47985788
chr1	48024146	48024453
chr1	48058085	48069039
chr1	48110730	48119807
chr1	48160574	48160866
chr1	48203912	48204219
chr1	48234170	48248154
chr1	48273317	48280566
chr1	48302565	48302927
chr1	48330409	48330729
chr1	48360070	48360383
chr1	48389539	48389906
chr1	48433829	48434169
chr1	48498329	48517748
chr1	48535170	48549580
chr1	48575346	48575645
chr1	48611819	48612164
chr1	48641433	48641808
chr1	48670468	48691195
chr1	48705756	48706121
chr1	48721330	48722634
chr1	48737016	48737413
chr1	48793340	48793642
chr1	48806497	48820166
chr1	48853564	48853900
chr1	48870994	48878494
chr1	48894976	48895411
chr1	48931098	48931467
chr1	48995336	49003534
chr1	49022426	49022744
chr1	49039840	49040341
chr1	49057993	49066632
chr1	49098993	49099296
chr1	49141608	49141980
chr1	49196288	49204895
chr1	49222516	49222830
chr1	49241085	49241383
chr1	49278678	49279019
chr1	49314987	49315318
chr1	49356991	49357390
chr1	49389822	49405172
chr1	49422055	49422475
chr1	49462608	49462906
chr1	49483712	49484048
chr1	49511058	49540871
chr1	49511058	49540871
chr1	49558257	49558583
chr1	49574322	49576382
chr1	49595081	49595419
chr1	49656611	49656918
chr1	49671485	49676926
chr1	49708357	49712368
chr1	49728259	49746730
chr1	49766618	49773731
chr1	49811054	49833669
chr1	49847068	49859530
chr1	49878239	49878555
chr1	49898023	49910695
chr1	49929803	49930158
chr1	49956560	49960281
chr1	49975648	49976106
chr1	49992912	49993249
chr1	50006443	50017794
chr1	50043670	50043963
chr1	50084331	50084694
chr1	50105065	50105354
chr1	50135852	50136270
chr1	50151057	50151425
chr1	50192584	50203627
chr1	50222101	50222498
chr1	50235371	50235753
chr1	50249521	50256049
chr1	50290806	50291126
chr1	50338856	50354452
chr1	50367590	50367924
chr1	50393617	50408103
chr1	50421445	50421854
chr1	50451798	50452209
chr1	50466369	50466805
chr1	50486430	50521417
chr1	50534318	50534659
chr1	50580017	50580403
chr1	50593228	50609502
chr1	50629427	50629767
chr1	50693759	50694114
chr1	50759481	50759840
chr1	50783493	50799659
chr1	50829179	50835753
chr1	50856846	50868701
chr1	50883782	50884148
chr1	50920520	50930552
chr1	50965920	50966282
chr1	51021534	51021832
chr1	51054079	51073035
chr1	51092207	51093629
chr1	51149614	51150020
chr1	51190024	51206882
chr1	51236094	51236487
chr1	51249843	51265616
chr1	51281473	51288176
chr1	51304193	51304548
chr1	51324538	51324885
chr1	51345812	51348159
chr1	51361662	51361992
chr1	51384241	51384551
chr1	51418075	51418436
chr1	51456999	51488148
chr1	51534738	51543335
chr1	51534738	51543335
chr1	51561192	51561541
chr1	51614310	51614653
chr1	51628012	51628304
chr1	51650400	51656496
chr1	51681019	51711643
chr1	51725671	51739677
chr1	51766402	51766711
chr1	51789109	51789452
chr1	51804018	51810596
chr1	51837568	51837891
chr1	51855863	51859085
chr1	51891980	51892359
chr1	51931592	51952231
chr1	51967951	52001128
chr1	52019265	52019588
chr1	52038582	52067496
chr1	52082475	52090925
chr1	52110945	52115850
chr1	52131932	52144254
chr1	52178765	52179068
chr1	52194510	52194868
chr1	52212056	52212345
chr1	52270197	52278917
chr1	52305338	52308703
chr1	52324220	52329831
chr1	52361381	52368233
chr1	52387605	52387979
chr1	52410480	52410916
chr1	52440537	52440810
chr1	52455710	52456075
chr1	52473615	52485319
chr1	52508803	52529945
chr1	52508803	52529945
chr1	52555602	52562359
chr1	52580673	52580960
chr1	52593525	52620617
chr1	52652839	52653196
chr1	52669612	52672764
chr1	52687037	52687378
chr1	52702344	52707859
chr1	52722420	52734892
chr1	52782987	52783402
chr1	52845910	52862037
chr1	52912828	52913148
chr1	52935256	52935574
chr1	52974809	52981964
chr1	52995744	53003491
chr1	53020495	53020784
chr1	53046044	53046344
chr1	53094781	53149774
chr1	53168904	53181454
chr1	53196950	53197294
chr1	53238871	53239182
chr1	53271947	53287734
chr1	53308411	53308805
chr1	53325405	53328806
chr1	53350290	53350579
chr1	53370541	53370971
chr1	53375744	53376144
chr1	53402799	53403088
chr1	53479631	53479969
chr1	53492698	53496963
chr1	53531828	53532119
chr1	53561842	53562182
chr1	53602820	53603125
chr1	53653983	53654340
chr1	53723756	53731896
chr1	53744397	53744728
chr1	53761136	53775905
chr1	53816402	53816703
chr1	53854954	53855348
chr1	53871197	53871520
chr1	53897270	53907423
chr1	53926012	53926301
chr1	53971463	53978912
chr1	54011905	54018525
chr1	54040786	54050873
chr1	54064472	54077057
chr1	54093120	54108859
chr1	54125728	54141880
chr1	54167978	54168570
chr1	54198237	54198651
chr1	54212097	54212464
chr1	54254263	54254587
chr1	54278850	54279273
chr1	54306549	54306845
chr1	54354818	54372423
chr1	54419543	54419836
chr1	54453625	54453929
chr1	54468544	54474271
chr1	54495865	54496191
chr1	54520015	54546078
chr1	54567712	54568107
chr1	54582344	54582786
chr1	54597569	54597905
chr1	54614942	54615348
chr1	54629421	54629710
chr1	54666484	54666812
chr1	54686291	54686592
chr1	54720615	54730418
chr1	54767712	54792346
chr1	54818288	54829161
chr1	54865906	54866425
chr1	54886838	54892297
chr1	54943826	54944232
chr1	54959128	54962721
chr1	55042891	55043193
chr1	55057813	55058103
chr1	55078357	55081935
chr1	55105877	55117496
chr1	55148345	55158579
chr1	55221201	55231977
chr1	55254341	55269225
chr1	55254341	55269225
chr1	55282563	55285863
chr1	55339210	55339571
chr1	55392574	55397872
chr1	55448444	55448800
chr1	55483621	55484744
chr1	55517601	55518000
chr1	55548194	55548544
chr1	55572251	55575243
chr1	55591596	55607997
chr1	55639855	55648099
chr1	55662748	55663095
chr1	55707770	55709535
chr1	55743645	55743977
chr1	55788800	55789133
chr1	55807312	55807655
chr1	55825420	55825786
chr1	55865622	55865948
chr1	55888692	55901329
chr1	55934265	55934603
chr1	55969559	55969892
chr1	56004905	56008788
chr1	56022665	56025207
chr1	56059799	56068193
chr1	56095126	56095445
chr1	56111650	56120816
chr1	56156295	56156584
chr1	56171479	56171814
chr1	56186039	56186391
chr1	56207583	56217506
chr1	56249284	56260203
chr1	56283812	56284193
chr1	56342757	56349319
chr1	56419891	56420265
chr1	56458600	56458922
chr1	56472607	56472912
chr1	56506986	56512462
chr1	56570296	56570644
chr1	56586892	56593077
chr1	56634304	56667810
chr1	56682081	56699956
chr1	56740834	56741192
chr1	56769732	56770041
chr1	56814837	56815215
chr1	56850849	56860712
chr1	56877070	56877459
chr1	56910755	56911354
chr1	56923914	56930074
chr1	56957197	56957516
chr1	56989593	56989964
chr1	57029875	57037537
chr1	57060097	57060414
chr1	57099798	57115141
chr1	57133334	57135458
chr1	57159175	57159632
chr1	57176845	57177285
chr1	57228377	57228687
chr1	57245791	57246085
chr1	57268546	57269165
chr1	57359453	57359772
chr1	57373316	57374163
chr1	57378965	57379257
chr1	57397818	57398107
chr1	57413229	57413614
chr1	57471958	57472291
chr1	57537190	57537561
chr1	57550563	57550995
chr1	57567638	57567897
chr1	57588449	57588803
chr1	57612104	57620847
chr1	57636059	57636412
chr1	57654850	57655162
chr1	57690705	57691118
chr1	57723293	57723684
chr1	57789673	57790075
chr1	57833714	57834081
chr1	57849612	57850026
chr1	57868998	57869390
chr1	57906462	57906904
chr1	58004627	58004997
chr1	58017817	58018196
chr1	58041591	58041944
chr1	58087605	58087907
chr1	58113423	58140106
chr1	58161821	58174718
chr1	58200459	58200772
chr1	58221076	58222163
chr1	58244827	58257696
chr1	58270197	58286323
chr1	58299991	58310394
chr1	58363535	58363832
chr1	58405143	58405436
chr1	58418931	58419230
chr1	58451273	58451652
chr1	58474261	58479847
chr1	58561981	58562301
chr1	58581398	58581714
chr1	58611804	58617634
chr1	58631945	58656046
chr1	58709062	58709885
chr1	58728645	58728992
chr1	58767568	58781969
chr1	58767568	58781969
chr1	58800253	58800565
chr1	58860272	58860731
chr1	58894992	58915706
chr1	58969535	58969855
chr1	58986699	58986985
chr1	59029366	59038464
chr1	59067754	59068125
chr1	59101906	59118748
chr1	59142195	59155556
chr1	59168405	59176171
chr1	59203589	59203957
chr1	59218568	59218897
chr1	59248339	59255779
chr1	59273020	59303224
chr1	59319810	59326455
chr1	59344010	59344340
chr1	59367300	59367597
chr1	59397097	59397495
chr1	59420450	59420850
chr1	59445231	59456469
chr1	59487483	59487784
chr1	59506023	59515693
chr1	59537986	59538380
chr1	59599558	59601319
chr1	59627658	59628024
chr1	59641642	59669056
chr1	59720760	59727298
chr1	59780955	59795014
chr1	59809930	59819658
chr1	59852563	59852883
chr1	59868188	59869943
chr1	59913194	59917400
chr1	59931454	59943790
chr1	59960479	59967416
chr1	59988109	59988660
chr1	60022085	60022453
chr1	60083779	60084076
chr1	60129774	60141965
chr1	60160299	60160678
chr1	60180792	60181132
chr1	60212796	60213171
chr1	60260961	60261446
chr1	60287979	60302672
chr1	60333789	60334119
chr1	60357227	60357572
chr1	60375884	60376280
chr1	60397620	60416338
chr1	60437146	60437447
chr1	60471067	60474872
chr1	60540146	60542085
chr1	60560187	60560493
chr1	60573800	60583178
chr1	60600677	60600983
chr1	60648502	60648833
chr1	60670330	60682591
chr1	60695432	60695796
chr1	60721604	60741914
chr1	60762284	60779555
chr1	60824894	60833685
chr1	60872230	60883455
chr1	60915743	60916071
chr1	60944467	60944810
chr1	60958084	60958476
chr1	60976354	60977953
chr1	61009519	61039047
chr1	61053023	61053360
chr1	61068498	61068954
chr1	61100098	61100400
chr1	61138230	61138593
chr1	61153037	61154340
chr1	61185010	61185300
chr1	61225117	61242482
chr1	61256101	61265950
chr1	61326879	61327180
chr1	61366714	61373412
chr1	61401924	61402270
chr1	61427881	61428281
chr1	61447414	61447788
chr1	61461782	61473822
chr1	61486699	61487049
chr1	61520422	61520746
chr1	61548141	61548682
chr1	61570187	61570540
chr1	61619760	61625201
chr1	61655377	61667168
chr1	61687208	61715092
chr1	61779869	61780162
chr1	61842696	61857715
chr1	61920660	61927023
chr1	61984671	61985030
chr1	62004150	62008243
chr1	62021337	62033631
chr1	62054166	62054522
chr1	62085898	62086159
chr1	62133549	62133886
chr1	62236535	62236827
chr1	62250588	62253504
chr1	62266485	62276085
chr1	62289023	62289451
chr1	62307934	62308273
chr1	62339457	62349064
chr1	62366461	62366770
chr1	62382858	62383254
chr1	62406752	62407086
chr1	62438615	62445781
chr1	62493137	62493444
chr1	62522559	62522866
chr1	62538748	62569386
chr1	62591080	62591380
chr1	62616710	62625767
chr1	62648469	62654259
chr1	62717670	62717995
chr1	62734768	62735057
chr1	62771085	62771402
chr1	62796714	62797110
chr1	62822265	62822568
chr1	62858914	62859296
chr1	62901876	62923775
chr1	62965545	62966477
chr1	62987800	63001999
chr1	63038494	63038810
chr1	63115149	63115475
chr1	63159660	63175030
chr1	63159660	63175030
chr1	63159660	63175030
chr1	63159660	63175030
chr1	63189542	63189836
chr1	63189542	63189836
chr1	63211891	63212250
chr1	63211891	63212250
chr1	63244986	63245294
chr1	63244986	63245294
chr1	63308588	63318527
chr1	63333570	63340767
chr1	63361501	63361828
chr1	63386959	63387330
chr1	63410844	63411163
chr1	63430248	63440295
chr1	63460495	63482007
chr1	63503779	63507499
chr1	63526360	63526766
chr1	63547437	63547761
chr1	63568407	63568732
chr1	63603479	63604457
chr1	63629326	63642590
chr1	63673926	63674224
chr1	63697908	63698215
chr1	63712302	63712702
chr1	63744982	63747773
chr1	63786858	63788896
chr1	63812174	63812480
chr1	63844131	63844436
chr1	63876288	63904928
chr1	63939659	63944763
chr1	63976010	63976334
chr1	64020660	64023235
chr1	64038226	64038539
chr1	64054821	64055243
chr1	64082033	64082428
chr1	64108505	64114034
chr1	64140295	64140585
chr1	64155156	64163555
chr1	64155156	64163555
chr1	64200457	64202551
chr1	64247388	64247796
chr1	64267815	64269482
chr1	64283429	64283748
chr1	64320200	64320614
chr1	64345645	64359117
chr1	64345645	64359117
chr1	64387479	64390970
chr1	64406781	64407098
chr1	64447091	64518307
chr1	64531265	64556768
chr1	64580222	64580543
chr1	64617033	64617432
chr1	64669178	64669476
chr1	64727950	64728266
chr1	64760319	64760608
chr1	64780780	64781176
chr1	64802694	64803001
chr1	64856183	64856560
chr1	64896211	64896565
chr1	64910825	64911224
chr1	64975285	64975585
chr1	65003623	65004137
chr1	65040331	65040636
chr1	65057680	65074498
chr1	65088052	65088432
chr1	65112269	65122205
chr1	65142151	65142552
chr1	65161356	65161666
chr1	65218618	65224061
chr1	65276570	65277089
chr1	65305893	65348674
chr1	65363542	65376425
chr1	65397014	65397311
chr1	65427494	65427787
chr1	65444778	65458686
chr1	65510115	65510489
chr1	65563825	65568820
chr1	65598663	65598978
chr1	65628916	65629286
chr1	65664261	65664588
chr1	65681998	65682336
chr1	65699245	65700507
chr1	65725003	65732050
chr1	65746058	65746441
chr1	65781600	65781912
chr1	65810223	65812702
chr1	65883333	65883712
chr1	65967817	65969842
chr1	66039255	66039580
chr1	66055704	66056350
chr1	66130321	66130614
chr1	66165355	66187089
chr1	66242468	66263004
chr1	66317532	66317858
chr1	66351305	66351689
chr1	66369664	66378308
chr1	66406950	66413900
chr1	66505753	66506133
chr1	66560635	66560949
chr1	66573534	66589701
chr1	66610056	66645957
chr1	66663614	66663931
chr1	66709780	66759712
chr1	66785264	66785553
chr1	66798712	66799012
chr1	66814522	66814963
chr1	66828646	66828983
chr1	66852769	66886055
chr1	66905011	66924695
chr1	66962234	66962608
chr1	66990696	66995308
chr1	67011922	67014425
chr1	67039805	67042577
chr1	67063805	67064203
chr1	67086097	67086455
chr1	67123216	67123525
chr1	67148700	67171079
chr1	67191461	67191770
chr1	67206335	67209763
chr1	67233323	67233617
chr1	67256032	67256395
chr1	67293330	67293737
chr1	67313144	67334412
chr1	67351821	67355237
chr1	67377988	67389381
chr1	67423475	67423764
chr1	67448107	67448402
chr1	67530926	67551220
chr1	67571355	67571885
chr1	67595364	67595695
chr1	67625158	67625584
chr1	67645089	67645505
chr1	67699592	67699881
chr1	67718578	67718890
chr1	67785856	67789163
chr1	67816433	67829483
chr1	67849591	67849901
chr1	67866462	67866856
chr1	67882268	67882703
chr1	67907655	67930322
chr1	67976291	67976609
chr1	68016836	68040035
chr1	68066773	68067152
chr1	68090408	68101664
chr1	68120869	68121164
chr1	68139004	68139327
chr1	68164096	68164412
chr1	68191194	68191509
chr1	68228525	68228822
chr1	68259493	68262420
chr1	68277155	68277759
chr1	68301509	68301868
chr1	68450664	68450953
chr1	68504487	68511543
chr1	68535451	68539024
chr1	68554205	68554585
chr1	68582606	68587389
chr1	68604832	68629226
chr1	68661066	68664552
chr1	68690809	68691103
chr1	68709850	68710287
chr1	68734130	68734456
chr1	68754737	68755126
chr1	68774965	68775304
chr1	68807245	68827598
chr1	68865538	68872767
chr1	68890030	68925496
chr1	68945840	68966246
chr1	68991899	68996093
chr1	69009418	69009816
chr1	69029319	69029621
chr1	69084395	69088681
chr1	69112307	69112671
chr1	69143417	69143719
chr1	69174292	69174678
chr1	69211489	69211778
chr1	69233924	69234219
chr1	69333145	69334816
chr1	69355202	69355511
chr1	69392253	69392545
chr1	69425872	69432049
chr1	69451264	69451570
chr1	69466072	69481880
chr1	69496365	69496655
chr1	69555031	69594715
chr1	69613504	69613817
chr1	69631520	69667514
chr1	69692680	69714543
chr1	69727981	69728308
chr1	69798667	69798956
chr1	69812168	69812506
chr1	69840782	69841079
chr1	69914112	69914404
chr1	69931330	69931626
chr1	69963095	69974481
chr1	69993070	69993391
chr1	70009103	70009526
chr1	70037169	70037519
chr1	70052259	70052683
[truncated: 72,459 more rows]
