# Supplementary material for: Pregnancy reprograms the epigenome of mammary epithelial cells and blocks the development of premalignant lesions
Source: Nat Commun. 2020 May 27;11:2649. doi: 10.1038/s41467-020-16479-z (PMC7253414; doi:10.1038/s41467-020-16479-z)
Supplement: Supplementary file 4 — Source Data [file 41467_2020_16479_MOESM4_ESM.zip › Feigman&Moss&Chen_DataSource/Sup. Fig1e ΓÇô list of regions for GO term ΓÇô exclusive H3K27ac post-pregnancy MECs.txt]

chr1	3002904	3003287
chr1	3017064	3017373
chr1	3024432	3024741
chr1	3062791	3063116
chr1	3065319	3065660
chr1	3072804	3073120
chr1	3073820	3074169
chr1	3100816	3101148
chr1	3117424	3117744
chr1	3132863	3133174
chr1	3158444	3158847
chr1	3177879	3178214
chr1	3184706	3185066
chr1	3186462	3186842
chr1	3200743	3201083
chr1	3213434	3213749
chr1	3219138	3219447
chr1	3224734	3225052
chr1	3242344	3242697
chr1	3280649	3281013
chr1	3291558	3291996
chr1	3299196	3299643
chr1	3309360	3309793
chr1	3319349	3320200
chr1	3326242	3326574
chr1	3348878	3349277
chr1	3367661	3368001
chr1	3375110	3375433
chr1	3405849	3406191
chr1	3422614	3422988
chr1	3424203	3424537
chr1	3432085	3432402
chr1	3435439	3435807
chr1	3458005	3458549
chr1	3481701	3481993
chr1	3498809	3499146
chr1	3540907	3541181
chr1	3546386	3546791
chr1	3562872	3563181
chr1	3578890	3579237
chr1	3582350	3582692
chr1	3588243	3588651
chr1	3617955	3618342
chr1	3633559	3633877
chr1	3637191	3637558
chr1	3638225	3638573
chr1	3645533	3645900
chr1	3657768	3658102
chr1	3662722	3663031
chr1	3664498	3664893
chr1	3682276	3682611
chr1	3683202	3683552
chr1	3697991	3698341
chr1	3716897	3717247
chr1	3748173	3748488
chr1	3755957	3756355
chr1	3769695	3770057
chr1	3800508	3800797
chr1	3812637	3812994
chr1	3861439	3861838
chr1	3872544	3872938
chr1	3891890	3892262
chr1	3894996	3895489
chr1	3904292	3904708
chr1	3909760	3910081
chr1	3918816	3919202
chr1	3924106	3924511
chr1	3930668	3931048
chr1	3945180	3945477
chr1	3948023	3948343
chr1	3951510	3951944
chr1	3974855	3975232
chr1	3989169	3989578
chr1	3991297	3991725
chr1	4000680	4001007
chr1	4007043	4007344
chr1	4037593	4037947
chr1	4038843	4039243
chr1	4055490	4055840
chr1	4069177	4069599
chr1	4075850	4076181
chr1	4092267	4092622
chr1	4094548	4094925
chr1	4103985	4104391
chr1	4133549	4133838
chr1	4134647	4135043
chr1	4202606	4202967
chr1	4208641	4208941
chr1	4214037	4214406
chr1	4226021	4226360
chr1	4238231	4238546
chr1	4262467	4262872
chr1	4284499	4284833
chr1	4288170	4288525
chr1	4289453	4289820
chr1	4299023	4299365
chr1	4312772	4313206
chr1	4317971	4318368
chr1	4363638	4364072
chr1	4372527	4372871
chr1	4390984	4391344
chr1	4418289	4418598
chr1	4424062	4424403
chr1	4462959	4463314
chr1	4467705	4468086
chr1	4479550	4479925
chr1	4521740	4522118
chr1	4573951	4574337
chr1	4584801	4585250
chr1	4595069	4595440
chr1	4598418	4598727
chr1	4615044	4615426
chr1	4615839	4616206
chr1	4665927	4666367
chr1	4677758	4678143
chr1	4678627	4679094
chr1	4704718	4705186
chr1	4708424	4708813
chr1	4712023	4712419
chr1	4738154	4738470
chr1	4739729	4740111
chr1	4751058	4751351
chr1	4756479	4756833
chr1	4758211	4758525
chr1	4759135	4759497
chr1	4767568	4767935
chr1	4769089	4769657
chr1	4773452	4773759
chr1	4777820	4778134
chr1	4779233	4779583
chr1	4788744	4789142
chr1	4792905	4793194
chr1	4796378	4796741
chr1	4799213	4799675
chr1	4804207	4804620
chr1	4804785	4805187
chr1	4805854	4806180
chr1	4806489	4806852
chr1	4813526	4813895
chr1	4816365	4816842
chr1	4823476	4823816
chr1	4829194	4829596
chr1	4837919	4838329
chr1	4839233	4839610
chr1	4846731	4847041
chr1	4848888	4849631
chr1	4851843	4852174
chr1	4853060	4853469
chr1	4856492	4856943
chr1	4861063	4861417
chr1	4862222	4862696
chr1	4864345	4864710
chr1	4876915	4877349
chr1	4902752	4903159
chr1	4910346	4910709
chr1	4910956	4911318
chr1	4914789	4915076
chr1	4931886	4932237
chr1	4948174	4948608
chr1	4972187	4972520
chr1	4996297	4996644
chr1	5007389	5007740
chr1	5021186	5021518
chr1	5021882	5022227
chr1	5031961	5032285
chr1	5032574	5032938
chr1	5034035	5034401
chr1	5042324	5042634
chr1	5051196	5051509
chr1	5073571	5074024
chr1	5084084	5084383
chr1	5092737	5093032
chr1	5095215	5095595
chr1	5105123	5105492
chr1	5108374	5108782
chr1	5115800	5116145
chr1	5129215	5129539
chr1	5136278	5136640
chr1	5138923	5139294
chr1	5146545	5146835
chr1	5147077	5147398
chr1	5148379	5148771
chr1	5152896	5153288
chr1	5154486	5154924
chr1	5156489	5156884
chr1	5157602	5158190
chr1	5174143	5174486
chr1	5193849	5194207
chr1	5212919	5213263
chr1	5218648	5219044
chr1	5225960	5226286
chr1	5227558	5227895
chr1	5252920	5253250
chr1	5283405	5283824
chr1	5287478	5287975
chr1	5336294	5336680
chr1	5356977	5357414
chr1	5368195	5368571
chr1	5374282	5374690
chr1	5399844	5400190
chr1	5412435	5412815
chr1	5450471	5450876
chr1	5477494	5477823
chr1	5520867	5521221
chr1	5528510	5528877
chr1	5537715	5538053
chr1	5543738	5544093
chr1	5551720	5552034
chr1	5552799	5553185
chr1	5575615	5575977
chr1	5581214	5581593
chr1	5617269	5617652
chr1	5630690	5631008
chr1	5634897	5635259
chr1	5641543	5641948
chr1	5659293	5659601
chr1	5665819	5666240
chr1	5683489	5683872
chr1	5694285	5694640
chr1	5695733	5696194
chr1	5700296	5700684
chr1	5713223	5713543
chr1	5718439	5718797
chr1	5750114	5750558
chr1	5751514	5751865
chr1	5760645	5760949
chr1	5763727	5764110
chr1	5764260	5764572
chr1	5769242	5769572
chr1	5774493	5774808
chr1	5775587	5775953
chr1	5779474	5779847
chr1	5791013	5791502
chr1	5824557	5824965
chr1	5830025	5830418
chr1	5833483	5833842
chr1	5846181	5846504
chr1	5881163	5881629
chr1	5883092	5883422
chr1	5886783	5887074
chr1	5910073	5910436
chr1	5912218	5912563
chr1	5932386	5932716
chr1	5933427	5933826
chr1	5955884	5956239
chr1	5964422	5964959
chr1	5966745	5967088
chr1	5971162	5971615
chr1	5974283	5974680
chr1	5980455	5980792
chr1	5981148	5981519
chr1	5997245	5997752
chr1	6009354	6009669
chr1	6015976	6016399
chr1	6031326	6031718
chr1	6071279	6071692
chr1	6071997	6072293
chr1	6075006	6075372
chr1	6081918	6082352
chr1	6083732	6084155
chr1	6093177	6093519
chr1	6109992	6110340
chr1	6127149	6127591
chr1	6132251	6132621
chr1	6142801	6143182
chr1	6143715	6144127
chr1	6145911	6146485
chr1	6171120	6171466
chr1	6172236	6172662
chr1	6180930	6181312
chr1	6182484	6182860
chr1	6184880	6185297
chr1	6206932	6207352
chr1	6213046	6213417
chr1	6227022	6227406
chr1	6227631	6227957
chr1	6229061	6229466
chr1	6242397	6242765
chr1	6256993	6257323
chr1	6268059	6268353
chr1	6273984	6274308
chr1	6298231	6298684
chr1	6306899	6307226
chr1	6310459	6310864
chr1	6318466	6318799
chr1	6319147	6319560
chr1	6323593	6323930
chr1	6336987	6337358
chr1	6351668	6352080
chr1	6354591	6354943
chr1	6372128	6372552
chr1	6380188	6380504
chr1	6408858	6409170
chr1	6411120	6411463
chr1	6429976	6430340
chr1	6469413	6469749
chr1	6472592	6473031
chr1	6497779	6498090
chr1	6519434	6519749
chr1	6520044	6520379
chr1	6520823	6521243
chr1	6525668	6526002
chr1	6532180	6532545
chr1	6539013	6539332
chr1	6542664	6542993
chr1	6560263	6560609
chr1	6567084	6567428
chr1	6579489	6579822
chr1	6587117	6587493
chr1	6588379	6588765
chr1	6593577	6593978
chr1	6598075	6598406
chr1	6607439	6607875
chr1	6612468	6612790
chr1	6625941	6626351
chr1	6686891	6687211
chr1	6700453	6700810
chr1	6724678	6725080
chr1	6726428	6726737
chr1	6728097	6728462
chr1	6756234	6756788
chr1	6760862	6761238
chr1	6775881	6776193
chr1	6777072	6777464
chr1	6784233	6784577
chr1	6797821	6798110
chr1	6814486	6814900
chr1	6821061	6821431
chr1	6831272	6831636
chr1	6845155	6845503
chr1	6867147	6867534
chr1	6887708	6888083
chr1	6893011	6893334
chr1	6900616	6901076
chr1	6904156	6904504
chr1	6913246	6913840
chr1	6915904	6916296
chr1	6922129	6922438
chr1	6931754	6932197
chr1	6940672	6941060
chr1	6946215	6946618
chr1	6951691	6952327
chr1	6957672	6958037
chr1	6962601	6962993
chr1	6973260	6973608
chr1	6977992	6978304
chr1	6985333	6985709
chr1	6987969	6988319
chr1	6996846	6997173
chr1	6997738	6998133
chr1	7009423	7009797
chr1	7012406	7012772
chr1	7036600	7036938
chr1	7037548	7037877
chr1	7077656	7078046
chr1	7079293	7079810
chr1	7080100	7080409
chr1	7087872	7088423
chr1	7091521	7091857
chr1	7105020	7105424
chr1	7105772	7106211
chr1	7107642	7108012
chr1	7109732	7110077
chr1	7114115	7114441
chr1	7120772	7121061
chr1	7127776	7128267
chr1	7169682	7170027
chr1	7188821	7189189
chr1	7205923	7206225
chr1	7216654	7217006
chr1	7220790	7221111
chr1	7229179	7229507
chr1	7234078	7234462
chr1	7257350	7257779
chr1	7268832	7269224
chr1	7295754	7296045
chr1	7297256	7297601
chr1	7303117	7303473
chr1	7308012	7308388
chr1	7326421	7326797
chr1	7331370	7331755
chr1	7367156	7367534
chr1	7369384	7369843
chr1	7379605	7380031
chr1	7381313	7381731
chr1	7383775	7384441
chr1	7386885	7387175
chr1	7388705	7389061
chr1	7452691	7453146
chr1	7466500	7466799
chr1	7479109	7479505
chr1	7481926	7482247
chr1	7499652	7500045
chr1	7516026	7516355
chr1	7526101	7526548
chr1	7537529	7537968
chr1	7543916	7544276
chr1	7545950	7546240
chr1	7553413	7553750
chr1	7614108	7614456
chr1	7616112	7616453
chr1	7616546	7616853
chr1	7640744	7641402
chr1	7666707	7667049
chr1	7667176	7667628
chr1	7691470	7691900
chr1	7698639	7699003
chr1	7724726	7725118
chr1	7735294	7735618
chr1	7735857	7736187
chr1	7756758	7757103
chr1	7776531	7776923
chr1	7791500	7791864
chr1	7815999	7816287
chr1	7824348	7824672
chr1	7841649	7842040
chr1	7850183	7850538
chr1	7860904	7861379
chr1	7865057	7865451
chr1	7915780	7916095
chr1	7956643	7956960
chr1	7968465	7968822
chr1	7974515	7974899
chr1	7992789	7993105
chr1	8022531	8022898
chr1	8023756	8024106
chr1	8044705	8045105
chr1	8050290	8050587
chr1	8051318	8051652
chr1	8065696	8066064
chr1	8071924	8072335
chr1	8090839	8091160
chr1	8095340	8095703
chr1	8099287	8099738
chr1	8114802	8115128
chr1	8141291	8141605
chr1	8143491	8143853
chr1	8144811	8145209
chr1	8156259	8156570
chr1	8162138	8162462
chr1	8172410	8172803
chr1	8232981	8233308
chr1	8234855	8235243
chr1	8288363	8288677
chr1	8292948	8293335
chr1	8298121	8298437
chr1	8311699	8312168
chr1	8330987	8331400
chr1	8343590	8343969
chr1	8359219	8359582
chr1	8367973	8368414
chr1	8369323	8369652
chr1	8386268	8386577
chr1	8387801	8388090
chr1	8402946	8403347
chr1	8409358	8409680
chr1	8413262	8413590
chr1	8423019	8423346
chr1	8437681	8438020
chr1	8472260	8472592
chr1	8480099	8480436
chr1	8497520	8497843
chr1	8521177	8521536
chr1	8522297	8522612
chr1	8559711	8560036
chr1	8575089	8575444
chr1	8580876	8581194
chr1	8591288	8591682
chr1	8592772	8593122
chr1	8598467	8598885
chr1	8599360	8599705
chr1	8631452	8631766
chr1	8632707	8633084
chr1	8634475	8634791
chr1	8642179	8642626
chr1	8669114	8669433
chr1	8714030	8714340
chr1	8738074	8738508
chr1	8764944	8765285
chr1	8773297	8773664
chr1	8784626	8784984
chr1	8790906	8791269
chr1	8797788	8798198
chr1	8809466	8809850
chr1	8826887	8827224
chr1	8842660	8843030
chr1	8844157	8844555
chr1	8859907	8860216
chr1	8867568	8867889
chr1	8912774	8913121
chr1	8916643	8916955
chr1	8927286	8927575
chr1	8933770	8934086
chr1	8937290	8937639
chr1	8940453	8940866
chr1	8944392	8944809
chr1	8947686	8948059
chr1	8948641	8949084
chr1	8956121	8956539
chr1	8963376	8963735
chr1	8966899	8967316
chr1	8978959	8979326
chr1	9004504	9004831
chr1	9085874	9086196
chr1	9090696	9091067
chr1	9140680	9140992
chr1	9141559	9141910
chr1	9159731	9160137
chr1	9173801	9174091
chr1	9180964	9181306
chr1	9181482	9181908
chr1	9189065	9189447
chr1	9245007	9245448
chr1	9280043	9280490
chr1	9301880	9302371
chr1	9315690	9316071
chr1	9325873	9326453
chr1	9333847	9334141
chr1	9336500	9336857
chr1	9343581	9343981
chr1	9375509	9375898
chr1	9376658	9376955
chr1	9403731	9404123
chr1	9415475	9415795
chr1	9432856	9433192
chr1	9450021	9450418
chr1	9488267	9488699
chr1	9505220	9505631
chr1	9507757	9508080
chr1	9508458	9508837
chr1	9517314	9517646
chr1	9537754	9538211
chr1	9559057	9559503
chr1	9562470	9562771
chr1	9565926	9566271
chr1	9568033	9568362
chr1	9578674	9578991
chr1	9649969	9650318
chr1	9652682	9653076
chr1	9657574	9658059
chr1	9661190	9661597
chr1	9672081	9672409
chr1	9675440	9676099
chr1	9698969	9699295
chr1	9704621	9705057
chr1	9706299	9706680
chr1	9707263	9707702
chr1	9715866	9716174
chr1	9716487	9716834
chr1	9718909	9719305
chr1	9722468	9722857
chr1	9729270	9729771
chr1	9731366	9731853
chr1	9743051	9743447
chr1	9748981	9749388
chr1	9752690	9753134
chr1	9759450	9759836
chr1	9771818	9772154
chr1	9776957	9777383
chr1	9778694	9779064
chr1	9785387	9785801
chr1	9786699	9787012
chr1	9787642	9788006
chr1	9790473	9790787
chr1	9813249	9813558
chr1	9816521	9816908
chr1	9825925	9826350
chr1	9827744	9828079
chr1	9832070	9832374
chr1	9850186	9850573
chr1	9869432	9869817
chr1	9892938	9893318
chr1	9909512	9909895
chr1	9911121	9911518
chr1	9914356	9914789
chr1	9920985	9921332
chr1	9928069	9928421
chr1	9932079	9932385
chr1	9933499	9933942
chr1	9934779	9935454
chr1	9938500	9938997
chr1	9940325	9940810
chr1	9944050	9944382
chr1	9955019	9955470
chr1	9979386	9979772
chr1	9986680	9987023
chr1	10005219	10005597
chr1	10009486	10009843
chr1	10011603	10011907
chr1	10020876	10021166
chr1	10023725	10024099
chr1	10027215	10027574
chr1	10027808	10028358
chr1	10031365	10031737
chr1	10049207	10049514
chr1	10053973	10054371
chr1	10055519	10055808
chr1	10056957	10057375
chr1	10068451	10068837
chr1	10070009	10070436
chr1	10075631	10076040
chr1	10080017	10080311
chr1	10083209	10083615
chr1	10084646	10085070
chr1	10095681	10096062
chr1	10114446	10114834
chr1	10115779	10116100
chr1	10124676	10125121
chr1	10151082	10151480
chr1	10157923	10158310
chr1	10166561	10166992
chr1	10186988	10187306
chr1	10198219	10198622
chr1	10198861	10199220
chr1	10207944	10208364
chr1	10210634	10210945
chr1	10211152	10211637
chr1	10220653	10221108
chr1	10245346	10245827
chr1	10248170	10248582
chr1	10255491	10255817
chr1	10260326	10260772
chr1	10272045	10272809
chr1	10274207	10274580
chr1	10280802	10281132
chr1	10293923	10294416
chr1	10307221	10307551
chr1	10322678	10323090
chr1	10325478	10325815
chr1	10332318	10332629
chr1	10348974	10349368
chr1	10379083	10379392
chr1	10380462	10380791
chr1	10391484	10391942
chr1	10396951	10397296
chr1	10399603	10399976
chr1	10400452	10400838
chr1	10403268	10403642
chr1	10408860	10409244
chr1	10428870	10429214
chr1	10444593	10445012
chr1	10482055	10482442
chr1	10497636	10497956
chr1	10500480	10500791
chr1	10518782	10519257
chr1	10522026	10522357
chr1	10556284	10556648
chr1	10559394	10559694
chr1	10566541	10566903
chr1	10574767	10575096
chr1	10583269	10583701
chr1	10586532	10586986
chr1	10590778	10591215
chr1	10605632	10606052
chr1	10607636	10607969
chr1	10623220	10623590
chr1	10649099	10649500
chr1	10711824	10712131
chr1	10733079	10733457
chr1	10743016	10743759
chr1	10750552	10751115
chr1	10771937	10772352
chr1	10772786	10773197
chr1	10797553	10797965
chr1	10801101	10801502
chr1	10825633	10825978
chr1	10834645	10835032
chr1	10843898	10844390
chr1	10862810	10863361
chr1	10869729	10870164
chr1	10900385	10900767
chr1	10919672	10920000
chr1	10920399	10920710
chr1	10929517	10929875
chr1	10935839	10936144
chr1	10945913	10946226
chr1	10950566	10951063
chr1	10986479	10986885
chr1	10994422	10994808
chr1	11007719	11008083
chr1	11040676	11041054
chr1	11066245	11066761
chr1	11072230	11072785
chr1	11087709	11088040
chr1	11090983	11091306
chr1	11124360	11124743
chr1	11136029	11136402
chr1	11136746	11137139
chr1	11141575	11141920
chr1	11147625	11147980
chr1	11154154	11154492
chr1	11157301	11157708
chr1	11175171	11175539
chr1	11175944	11176390
chr1	11184484	11185010
chr1	11222370	11222759
chr1	11227263	11227590
chr1	11229343	11229782
chr1	11255368	11255775
chr1	11278143	11278659
chr1	11305474	11305769
chr1	11311853	11312220
chr1	11332509	11332876
chr1	11360276	11360629
chr1	11366833	11367122
chr1	11376940	11377264
chr1	11404536	11404957
chr1	11409298	11409611
chr1	11451274	11451567
chr1	11457341	11457696
chr1	11462411	11462757
chr1	11468808	11469113
chr1	11476906	11477270
chr1	11495131	11495433
chr1	11496739	11497035
chr1	11536551	11536968
chr1	11551490	11551800
chr1	11590233	11590588
chr1	11595742	11596111
chr1	11601955	11602353
chr1	11603812	11604190
chr1	11622628	11623045
chr1	11629229	11629585
chr1	11659643	11660146
chr1	11725277	11725634
chr1	11734121	11734459
chr1	11740123	11740527
chr1	11750358	11750844
chr1	11814688	11815156
chr1	11873175	11873537
chr1	11873713	11874028
chr1	11893345	11893807
chr1	11898017	11898335
chr1	11922381	11922710
chr1	11944174	11944576
chr1	11952453	11952753
chr1	11973523	11973812
chr1	11994086	11994443
chr1	12022135	12022578
chr1	12040046	12040419
chr1	12059554	12059861
chr1	12076488	12076942
chr1	12081024	12081380
chr1	12110880	12111238
chr1	12129654	12129998
chr1	12132197	12132523
chr1	12141263	12141622
chr1	12147315	12147638
chr1	12182752	12183220
chr1	12213356	12213725
chr1	12224843	12225270
chr1	12231317	12232074
chr1	12233708	12234071
chr1	12267021	12267416
chr1	12280634	12280943
chr1	12284928	12285315
chr1	12292916	12293256
chr1	12294721	12295059
chr1	12298461	12298786
chr1	12307630	12307971
chr1	12313205	12313552
chr1	12354923	12355294
chr1	12359471	12360082
chr1	12363456	12363837
chr1	12378863	12379232
chr1	12393624	12394036
chr1	12433256	12433602
chr1	12449175	12449532
chr1	12450748	12451075
chr1	12467032	12467324
chr1	12477565	12477920
chr1	12492241	12492649
chr1	12501621	12501936
chr1	12572705	12573090
chr1	12584243	12584636
chr1	12595170	12595575
chr1	12599006	12599421
chr1	12605532	12605999
chr1	12614945	12615407
chr1	12633064	12633441
chr1	12638031	12638347
chr1	12642097	12642429
chr1	12650389	12650849
chr1	12652822	12653162
chr1	12664309	12664621
chr1	12676708	12677026
chr1	12687847	12688222
chr1	12709251	12709660
chr1	12727451	12727762
chr1	12733719	12734040
chr1	12734518	12734815
chr1	12735937	12736430
chr1	12746306	12746701
chr1	12761974	12762403
chr1	12793669	12794085
chr1	12821502	12821795
chr1	12826745	12827140
chr1	12844959	12845402
chr1	12860710	12861075
chr1	12868013	12868479
chr1	12873769	12874078
chr1	12880838	12881367
chr1	12882135	12882503
chr1	12888408	12888915
chr1	12890293	12890602
chr1	12891915	12892285
chr1	12916966	12917318
chr1	12990647	12991019
chr1	12991552	12992158
chr1	12993978	12994295
chr1	13000024	13000339
chr1	13006843	13007245
chr1	13018535	13018948
chr1	13022911	13023290
chr1	13027861	13028189
chr1	13031795	13032094
chr1	13032527	13032942
chr1	13034699	13035035
chr1	13036889	13037696
chr1	13065757	13066105
chr1	13067183	13067518
chr1	13069384	13069882
chr1	13072100	13072486
chr1	13073078	13073432
chr1	13079228	13079600
chr1	13084429	13084822
chr1	13090023	13090424
chr1	13090640	13091017
chr1	13091303	13091665
chr1	13096962	13097316
chr1	13102384	13102797
chr1	13105461	13105883
chr1	13109190	13109599
chr1	13116167	13116541
chr1	13119302	13119659
chr1	13123971	13124328
chr1	13127705	13128088
chr1	13128543	13128880
chr1	13134874	13135254
chr1	13148074	13148445
chr1	13149397	13149692
chr1	13154440	13154758
chr1	13155996	13156489
chr1	13157931	13158268
chr1	13159804	13160233
chr1	13161323	13161863
chr1	13168142	13168435
chr1	13184264	13184627
chr1	13205620	13206033
chr1	13206966	13207381
chr1	13220243	13220735
chr1	13250144	13250556
chr1	13299921	13300339
chr1	13314374	13314726
chr1	13315997	13316461
chr1	13318157	13318614
chr1	13324864	13325404
chr1	13337779	13338232
chr1	13344312	13344798
chr1	13347482	13347850
chr1	13368122	13368493
chr1	13379379	13379738
chr1	13379941	13380268
chr1	13380955	13381295
chr1	13382227	13382614
chr1	13392154	13392635
chr1	13399219	13399508
chr1	13417726	13418087
chr1	13419188	13419506
chr1	13427395	13427709
chr1	13430519	13430977
chr1	13435376	13435695
chr1	13454106	13454435
chr1	13454928	13455287
chr1	13476751	13477228
chr1	13484135	13484508
chr1	13486863	13487246
chr1	13506113	13506469
chr1	13511267	13511611
chr1	13521783	13522208
chr1	13524832	13525230
chr1	13538960	13539324
chr1	13553967	13554268
chr1	13555814	13556309
chr1	13565922	13566316
chr1	13568583	13568925
chr1	13576072	13576411
chr1	13577739	13578049
chr1	13578869	13579302
chr1	13579755	13580097
chr1	13582014	13582431
chr1	13610868	13611628
chr1	13630188	13630528
chr1	13632594	13633091
chr1	13650925	13651221
chr1	13654599	13655102
chr1	13655876	13656306
chr1	13659970	13660345
chr1	13684927	13685254
chr1	13686375	13686701
chr1	13687126	13687524
chr1	13711992	13712321
chr1	13733515	13733900
chr1	13735230	13735623
chr1	13740476	13740837
chr1	13741299	13741706
chr1	13745096	13745719
chr1	13750866	13751197
chr1	13775010	13775481
chr1	13782670	13782979
chr1	13787106	13787587
chr1	13811351	13811729
chr1	13816993	13817295
chr1	13836681	13837185
chr1	13875629	13875938
chr1	13880026	13880329
chr1	13880869	13881325
chr1	13914947	13915325
chr1	13919335	13919687
chr1	13925269	13925643
chr1	13926399	13926833
chr1	13932711	13933061
chr1	13934858	13935219
chr1	13944762	13945158
chr1	13961541	13961968
chr1	13989582	13989950
chr1	14016308	14016624
chr1	14084539	14084848
chr1	14092094	14092496
chr1	14109983	14110301
chr1	14112344	14112680
chr1	14123750	14124131
chr1	14124649	14124972
chr1	14129673	14130008
chr1	14149645	14149967
chr1	14200707	14201089
chr1	14209240	14209598
chr1	14210758	14211182
chr1	14239935	14240251
chr1	14288073	14288415
chr1	14291161	14291464
chr1	14294694	14295003
chr1	14317929	14318415
chr1	14344093	14344446
chr1	14371293	14371585
chr1	14378747	14379129
chr1	14389796	14390164
chr1	14390705	14391018
chr1	14392276	14392595
chr1	14413858	14414286
chr1	14418768	14419065
chr1	14460104	14460493
chr1	14490429	14490743
chr1	14500802	14501117
chr1	14510467	14510808
chr1	14523954	14524372
chr1	14529774	14530063
chr1	14541339	14541819
chr1	14556728	14557119
chr1	14563708	14564016
chr1	14604402	14604738
chr1	14620466	14620807
chr1	14681045	14681435
chr1	14704889	14705178
chr1	14712614	14712942
chr1	14730772	14731166
chr1	14742399	14742784
chr1	14772076	14772475
chr1	14787546	14788183
chr1	14813093	14813558
chr1	14824247	14824626
chr1	14829142	14829544
chr1	14839879	14840260
chr1	14841399	14841763
chr1	14855935	14856318
chr1	14903339	14903656
chr1	14908977	14909351
chr1	14932513	14932897
chr1	14937901	14938332
chr1	14939441	14939795
chr1	14999865	15000301
chr1	15009079	15009484
chr1	15023314	15023680
chr1	15025282	15025671
chr1	15033478	15033823
chr1	15057480	15057857
chr1	15061456	15061847
chr1	15068380	15068728
chr1	15080480	15080941
chr1	15100551	15100960
chr1	15125210	15125568
chr1	15137016	15137353
chr1	15147027	15147365
chr1	15155426	15155799
chr1	15168455	15168879
chr1	15174665	15175053
chr1	15178676	15179089
chr1	15184686	15185072
chr1	15185755	15186090
chr1	15231653	15232083
chr1	15239305	15239620
chr1	15247805	15248212
chr1	15255098	15255530
chr1	15258455	15258916
chr1	15271865	15272217
chr1	15296253	15296627
chr1	15304075	15304486
chr1	15326543	15326852
chr1	15327765	15328079
chr1	15340535	15340824
chr1	15385822	15386252
chr1	15390153	15390570
chr1	15396864	15397221
chr1	15404398	15404815
chr1	15406900	15407276
chr1	15407818	15408187
chr1	15408768	15409153
chr1	15423713	15424054
chr1	15455282	15455596
chr1	15475198	15475682
chr1	15481354	15481736
chr1	15502733	15503022
chr1	15507691	15508043
chr1	15547097	15547398
chr1	15561828	15562152
chr1	15562574	15563107
chr1	15568133	15568442
chr1	15586810	15587183
chr1	15590814	15591103
chr1	15606229	15606623
chr1	15631861	15632195
chr1	15650487	15650843
chr1	15664742	15665080
chr1	15665990	15666325
chr1	15670414	15670740
chr1	15697763	15698128
chr1	15744392	15744810
chr1	15745435	15745870
chr1	15769910	15770207
chr1	15791508	15791854
chr1	15797573	15797877
chr1	15804486	15804911
chr1	15811987	15812659
chr1	15819774	15820204
chr1	15824654	15824991
chr1	15826742	15827072
chr1	15827868	15828157
chr1	15833810	15834132
chr1	15834733	15835087
chr1	15840501	15840898
chr1	15883967	15884417
chr1	15908615	15908928
chr1	15913332	15913645
chr1	15917747	15918423
chr1	15938357	15938828
chr1	15967898	15968375
chr1	15990106	15990576
chr1	16004853	16005361
chr1	16018738	16019161
chr1	16038735	16039096
chr1	16065995	16066382
chr1	16071631	16072094
chr1	16074671	16075098
chr1	16078347	16078725
chr1	16079296	16079656
chr1	16084545	16084858
chr1	16086995	16087487
chr1	16087588	16087917
chr1	16094450	16094930
chr1	16099138	16099516
chr1	16105431	16105819
chr1	16121434	16121829
chr1	16134697	16135027
chr1	16142434	16142866
chr1	16153543	16153986
chr1	16161831	16162138
chr1	16170881	16171214
chr1	16187891	16188242
chr1	16196318	16196723
chr1	16209082	16209452
chr1	16217647	16218099
chr1	16230421	16230945
chr1	16234474	16234860
chr1	16247715	16248132
chr1	16260835	16261206
chr1	16272792	16273127
chr1	16277245	16277678
chr1	16284778	16285187
chr1	16297095	16297384
chr1	16299351	16299675
chr1	16306098	16306528
chr1	16306884	16307294
chr1	16320254	16320627
chr1	16342040	16342376
chr1	16397676	16397974
chr1	16401338	16401686
chr1	16404403	16404716
chr1	16436910	16437199
chr1	16440875	16441260
chr1	16459752	16460125
chr1	16462544	16463277
chr1	16466317	16466682
chr1	16473828	16474217
chr1	16487209	16487564
chr1	16496518	16496887
chr1	16510079	16510534
chr1	16512154	16512705
chr1	16517353	16517715
chr1	16522589	16523014
chr1	16529570	16529891
chr1	16541897	16542269
chr1	16549586	16550046
chr1	16557875	16558167
chr1	16568716	16569448
chr1	16575620	16576000
chr1	16599888	16600212
chr1	16605410	16605742
chr1	16617595	16617939
chr1	16626039	16626549
chr1	16627569	16627977
chr1	16648299	16648626
chr1	16654686	16655000
chr1	16658151	16658457
chr1	16659791	16660140
chr1	16661166	16661590
chr1	16673212	16673530
chr1	16675810	16676106
chr1	16677632	16678005
chr1	16685794	16686137
chr1	16687116	16687493
chr1	16694110	16694535
chr1	16713194	16713544
chr1	16715236	16715625
chr1	16727080	16727430
chr1	16742968	16743347
chr1	16772555	16772962
chr1	16780243	16780611
chr1	16786701	16787082
chr1	16801836	16802248
chr1	16810559	16811014
chr1	16827366	16827681
chr1	16841998	16842381
chr1	16849944	16850322
chr1	16855486	16855898
chr1	16859706	16860054
chr1	16871056	16871409
chr1	16878299	16878701
chr1	16898753	16899128
chr1	16905432	16905831
chr1	16911878	16912210
chr1	16916640	16917038
chr1	16937008	16937303
chr1	16960818	16961231
chr1	16975858	16976198
chr1	16986831	16987197
chr1	16988308	16988610
chr1	16994622	16995013
chr1	16995922	16996334
chr1	16997142	16997508
chr1	17005372	17005709
chr1	17008913	17009346
chr1	17014279	17014726
chr1	17022852	17023142
chr1	17025350	17025701
chr1	17050776	17051181
chr1	17058106	17058512
chr1	17066059	17066419
chr1	17067602	17067939
chr1	17072373	17072710
chr1	17084601	17084934
chr1	17086179	17086573
chr1	17089771	17090144
chr1	17102937	17103264
chr1	17107193	17107662
chr1	17126722	17127138
chr1	17127447	17127891
chr1	17129848	17130219
chr1	17131559	17131897
chr1	17132577	17132886
chr1	17138505	17138856
chr1	17140347	17140652
chr1	17145568	17145965
chr1	17149694	17149996
chr1	17153338	17153698
chr1	17155469	17155854
chr1	17182949	17183367
chr1	17188939	17189308
chr1	17189947	17190397
chr1	17192151	17192477
chr1	17210226	17210616
chr1	17224451	17225156
chr1	17236495	17236928
chr1	17248565	17248932
chr1	17260129	17260442
chr1	17260937	17261290
chr1	17268687	17269112
chr1	17271217	17271559
chr1	17272974	17273323
chr1	17294771	17295132
chr1	17304298	17304676
chr1	17335945	17336325
chr1	17355868	17356321
chr1	17384160	17384581
chr1	17384831	17385206
chr1	17404328	17404721
chr1	17416962	17417332
chr1	17417534	17417891
chr1	17422561	17422854
chr1	17447142	17447462
chr1	17469805	17470171
chr1	17487273	17487607
chr1	17488772	17489126
chr1	17491839	17492182
chr1	17493513	17493981
chr1	17519420	17519744
chr1	17522807	17523194
chr1	17544287	17544645
chr1	17554646	17555066
chr1	17565735	17566156
chr1	17576800	17577145
chr1	17578978	17579307
chr1	17591752	17592095
chr1	17604750	17605121
chr1	17618996	17619352
chr1	17654327	17654649
chr1	17712575	17712905
chr1	17726141	17726521
chr1	17742746	17743132
chr1	17746065	17746461
chr1	17755102	17755482
chr1	17763402	17763766
chr1	17777093	17777853
chr1	17791057	17791366
chr1	17802173	17802524
chr1	17804488	17804839
chr1	17805560	17805876
chr1	17810407	17810897
chr1	17834366	17834734
chr1	17854339	17854781
chr1	17859126	17859802
chr1	17864601	17864980
chr1	17880424	17880786
chr1	17882122	17882516
chr1	17883317	17883652
chr1	17906068	17906370
chr1	17916750	17917098
chr1	17956400	17956793
chr1	17974815	17975180
chr1	17975267	17975632
chr1	17976264	17976612
chr1	17988289	17988620
chr1	18018851	18019167
chr1	18040232	18040624
chr1	18054279	18054695
chr1	18061944	18062300
chr1	18080720	18081058
chr1	18136362	18136721
chr1	18137160	18137449
chr1	18152778	18153124
chr1	18156585	18156965
chr1	18166228	18166561
chr1	18188825	18189187
chr1	18197272	18197681
chr1	18213719	18214084
chr1	18219081	18219447
chr1	18282389	18282785
chr1	18286954	18287299
chr1	18310215	18310649
chr1	18363264	18363583
chr1	18369453	18369907
chr1	18375040	18375389
chr1	18381526	18381916
chr1	18391217	18391527
chr1	18410621	18411055
chr1	18419224	18419593
chr1	18421107	18421524
chr1	18436277	18436677
chr1	18442566	18442892
chr1	18449721	18450093
chr1	18470730	18471112
chr1	18488950	18489351
chr1	18491623	18491983
chr1	18512530	18512860
chr1	18520561	18521039
chr1	18543993	18544298
chr1	18550563	18550900
chr1	18556312	18556666
chr1	18575758	18576408
chr1	18587611	18588027
chr1	18588493	18588869
chr1	18622996	18623345
chr1	18631289	18631557
chr1	18640027	18640459
chr1	18646765	18647116
chr1	18673393	18673768
chr1	18681587	18682014
chr1	18695369	18695730
chr1	18726750	18727117
chr1	18733600	18733945
chr1	18744882	18745249
chr1	18804170	18804530
chr1	18812496	18812992
chr1	18827189	18827601
chr1	18843641	18843988
chr1	18848991	18849340
chr1	18853932	18854276
chr1	18868516	18868917
chr1	18881302	18881702
chr1	18882603	18882923
chr1	18897792	18898165
chr1	18906927	18907289
chr1	18909192	18909536
chr1	18923691	18924065
chr1	18943741	18944205
chr1	18951166	18951480
chr1	18962520	18962939
chr1	18972384	18972837
chr1	19035343	19035651
chr1	19043408	19043768
chr1	19061066	19061445
chr1	19078160	19078528
chr1	19082612	19082977
chr1	19086799	19087227
chr1	19091473	19091791
chr1	19106996	19107317
chr1	19107754	19108098
chr1	19115462	19116051
chr1	19122560	19122917
chr1	19124920	19125251
chr1	19129083	19129378
chr1	19140446	19140774
chr1	19142775	19143206
chr1	19144241	19144551
chr1	19147059	19147368
chr1	19148434	19148793
chr1	19164738	19165089
chr1	19178373	19178682
chr1	19186802	19187149
chr1	19190137	19190480
chr1	19192749	19193107
chr1	19198467	19198960
chr1	19199376	19199816
chr1	19200049	19200394
chr1	19202222	19202526
chr1	19212395	19212892
chr1	19217036	19217456
chr1	19221969	19222278
chr1	19223153	19223608
chr1	19224721	19225039
chr1	19233719	19234082
chr1	19240630	19240957
chr1	19254041	19254411
chr1	19263109	19263524
chr1	19264281	19264570
chr1	19298892	19299339
chr1	19303142	19303545
chr1	19306399	19306763
chr1	19308618	19309043
chr1	19339226	19339646
chr1	19368617	19368926
chr1	19378692	19379056
chr1	19379783	19380168
chr1	19409786	19410217
chr1	19422137	19422823
chr1	19423032	19423365
chr1	19441749	19442046
chr1	19446855	19447270
chr1	19449328	19450038
chr1	19464348	19464637
chr1	19472903	19473265
chr1	19486641	19486973
chr1	19492644	19492998
chr1	19512211	19512574
chr1	19522778	19523208
chr1	19530091	19530431
chr1	19531554	19531886
chr1	19532153	19532503
chr1	19538060	19538390
chr1	19582331	19582747
chr1	19589973	19590357
chr1	19608723	19609059
chr1	19627208	19627611
chr1	19661890	19662267
chr1	19690105	19690484
chr1	19691925	19692289
chr1	19708373	19708754
chr1	19718921	19719281
chr1	19724943	19725262
chr1	19725870	19726326
chr1	19738948	19739348
chr1	19744211	19744532
chr1	19761589	19761909
chr1	19769084	19769536
chr1	19776009	19776414
chr1	19779252	19779612
chr1	19784659	19785260
chr1	19799336	19799732
chr1	19801967	19802328
chr1	19810680	19811007
chr1	19819694	19820006
chr1	19824085	19824422
chr1	19827163	19827453
chr1	19842503	19842836
chr1	19856848	19857172
chr1	19860781	19861151
chr1	19871018	19871360
chr1	19886843	19887181
chr1	19902014	19902420
chr1	19906060	19906426
chr1	19929483	19929821
chr1	19934394	19934805
chr1	19944421	19944785
chr1	19948330	19948742
chr1	19966557	19966896
chr1	19974894	19975353
chr1	19977074	19977410
chr1	19977705	19978045
chr1	19984124	19984574
chr1	19985457	19985824
chr1	20030065	20030429
chr1	20066224	20066533
chr1	20067012	20067351
chr1	20092933	20093258
chr1	20095850	20096214
chr1	20114681	20115074
chr1	20128240	20128676
chr1	20144313	20144683
chr1	20146977	20147298
chr1	20154350	20154694
chr1	20162371	20162697
chr1	20200152	20200466
chr1	20241027	20241434
chr1	20241600	20241984
chr1	20250703	20251071
chr1	20254242	20254656
chr1	20260769	20261128
chr1	20291242	20291665
chr1	20293852	20294263
chr1	20331161	20331496
chr1	20340479	20340845
chr1	20359208	20359585
chr1	20368982	20369321
chr1	20371989	20372406
chr1	20375702	20376131
chr1	20431005	20431369
chr1	20439978	20440295
chr1	20442084	20442535
chr1	20459114	20459434
chr1	20463829	20464165
chr1	20483485	20483899
chr1	20487957	20488338
chr1	20501617	20502043
chr1	20504517	20504856
chr1	20505362	20505691
chr1	20522318	20522734
chr1	20537066	20537390
chr1	20539461	20539835
chr1	20561231	20561532
chr1	20576778	20577159
chr1	20583003	20583431
chr1	20593736	20594049
chr1	20608064	20608487
chr1	20613817	20614126
chr1	20621594	20622141
chr1	20629805	20630113
chr1	20632264	20632641
chr1	20651637	20651927
chr1	20655402	20655717
chr1	20733312	20733702
chr1	20738329	20738638
chr1	20742004	20742379
chr1	20751400	20751882
chr1	20757614	20757964
chr1	20768869	20769220
chr1	20769541	20769858
chr1	20775623	20775964
chr1	20777020	20777423
chr1	20777699	20778083
chr1	20788214	20788576
chr1	20810550	20811253
chr1	20814918	20815298
chr1	20818545	20818882
chr1	20828503	20828884
chr1	20839114	20839519
chr1	20842004	20842440
chr1	20844273	20844583
chr1	20850771	20851201
chr1	20864275	20864671
chr1	20872080	20872454
chr1	20894892	20895248
chr1	20898456	20898800
chr1	20901960	20902336
chr1	20902931	20903395
chr1	20905308	20905645
chr1	20907725	20908057
chr1	20915446	20915735
chr1	20945756	20946168
chr1	20953976	20954316
chr1	20959432	20959850
chr1	20961569	20961930
chr1	20962574	20962960
chr1	20980529	20980838
chr1	20986307	20986698
chr1	20987471	20987849
chr1	21020859	21021219
chr1	21022861	21023205
chr1	21059114	21059435
chr1	21061179	21061545
chr1	21090637	21091051
chr1	21120600	21121008
chr1	21122190	21122580
chr1	21185246	21185637
chr1	21193584	21194004
chr1	21195992	21196281
chr1	21212394	21212880
chr1	21221955	21222332
chr1	21224619	21225082
chr1	21237331	21237727
chr1	21244590	21244944
chr1	21245532	21245837
chr1	21261259	21261548
chr1	21277232	21277584
chr1	21282303	21282701
chr1	21293480	21293924
chr1	21299696	21300067
chr1	21309114	21309430
chr1	21315204	21315627
chr1	21319721	21320050
chr1	21322552	21322982
chr1	21325022	21325519
chr1	21332731	21333063
chr1	21336265	21336693
chr1	21338058	21338392
chr1	21339099	21339582
chr1	21353470	21353794
chr1	21356767	21357102
chr1	21357875	21358184
chr1	21373027	21373422
chr1	21380462	21380820
chr1	21383191	21383579
chr1	21393889	21394237
chr1	21399293	21399703
chr1	21403357	21403689
chr1	21412049	21412420
chr1	21421432	21421751
chr1	21440573	21440911
chr1	21447272	21447580
chr1	21475678	21476035
chr1	21476502	21476913
chr1	21485013	21485416
chr1	21497337	21497679
chr1	21503090	21503429
chr1	21521136	21521488
chr1	21537551	21537933
chr1	21565541	21565915
chr1	21567091	21567530
chr1	21591923	21592236
chr1	21632518	21632873
chr1	21648567	21648909
chr1	21662823	21663299
chr1	21683336	21683674
chr1	21697058	21697504
chr1	21701632	21701937
chr1	21716609	21716932
chr1	21719833	21720225
chr1	21726955	21727283
chr1	21752196	21752546
chr1	21794677	21795349
chr1	21802056	21802345
chr1	21808929	21809329
chr1	21816698	21817069
chr1	21818806	21819211
chr1	21823885	21824194
chr1	21830704	21831062
chr1	21846053	21846437
chr1	21859623	21860013
chr1	21888349	21888682
chr1	21897705	21898047
chr1	21920231	21920609
chr1	21931356	21931752
chr1	21942019	21942377
chr1	21952759	21953225
chr1	21971196	21971490
chr1	21979273	21979647
chr1	21993731	21994149
chr1	21995103	21995433
chr1	21996156	21996636
chr1	21999848	22000298
chr1	22019129	22019424
chr1	22069972	22070281
chr1	22088370	22088759
chr1	22092261	22092632
chr1	22117392	22117741
chr1	22123676	22124008
chr1	22130967	22131334
chr1	22180180	22180594
chr1	22184899	22185241
chr1	22193479	22193901
chr1	22207018	22207375
chr1	22214357	22214700
chr1	22233750	22234045
chr1	22243973	22244307
chr1	22245502	22245932
chr1	22251227	22251568
chr1	22252523	22252882
chr1	22260379	22260724
chr1	22319517	22319928
chr1	22326051	22326318
chr1	22328694	22329033
chr1	22348706	22349001
chr1	22363791	22364195
chr1	22365367	22365758
chr1	22367692	22368018
chr1	22371147	22371627
chr1	22419948	22420510
chr1	22473618	22473964
chr1	22478318	22478690
chr1	22497489	22497814
chr1	22501084	22501441
chr1	22503103	22503523
chr1	22510900	22511239
chr1	22512139	22512479
chr1	22520911	22521359
chr1	22535745	22536097
chr1	22546208	22546551
chr1	22569158	22569603
chr1	22584088	22584459
chr1	22605203	22605653
chr1	22620322	22620648
chr1	22628273	22628599
chr1	22632937	22633227
chr1	22639561	22639900
chr1	22650832	22651222
chr1	22660064	22660374
chr1	22699934	22700282
chr1	22722670	22723010
chr1	22739600	22740031
chr1	22743789	22744136
chr1	22750300	22750625
chr1	22755578	22756025
chr1	22770392	22770771
chr1	22810606	22810932
chr1	22833464	22833875
chr1	22835706	22836022
chr1	22853707	22854096
chr1	22883493	22883779
chr1	22892822	22893268
chr1	22908568	22908941
chr1	22911739	22912104
chr1	22953800	22954186
chr1	22960649	22961269
chr1	22975157	22975557
chr1	22999508	22999807
chr1	23004096	23004715
chr1	23013790	23014174
chr1	23026650	23027007
chr1	23046121	23046485
chr1	23066213	23066527
chr1	23080629	23080994
chr1	23105255	23105640
chr1	23112142	23112449
chr1	23131711	23132092
chr1	23134311	23134682
chr1	23137392	23137736
chr1	23137815	23138175
chr1	23144139	23144594
chr1	23149531	23149903
chr1	23164906	23165215
chr1	23174754	23175236
chr1	23194942	23195303
chr1	23197676	23198123
chr1	23203704	23204628
chr1	23215873	23216307
chr1	23221666	23222147
chr1	23227205	23227610
chr1	23232291	23232660
chr1	23251974	23252298
chr1	23254218	23254527
chr1	23257021	23257380
chr1	23260894	23261193
chr1	23279332	23279625
chr1	23285657	23286077
chr1	23294319	23294742
chr1	23295365	23295800
chr1	23302456	23302745
chr1	23320839	23321205
chr1	23321843	23322212
chr1	23337940	23338367
chr1	23340908	23341349
chr1	23351631	23352053
chr1	23356169	23356472
chr1	23376375	23376770
chr1	23381333	23381681
chr1	23382688	23383095
chr1	23391513	23391848
chr1	23406677	23407028
chr1	23413792	23414233
chr1	23465466	23465832
chr1	23491732	23492144
chr1	23493463	23493890
chr1	23529305	23529663
chr1	23543080	23543421
chr1	23547521	23547910
chr1	23548858	23549177
chr1	23551676	23552051
chr1	23565115	23565497
chr1	23579149	23579539
chr1	23581736	23582173
chr1	23614570	23614932
chr1	23648230	23648670
chr1	23652262	23652664
chr1	23662364	23662794
chr1	23663320	23663752
chr1	23686343	23686795
chr1	23712427	23712741
chr1	23719522	23719831
chr1	23725099	23725467
chr1	23771161	23771516
chr1	23772543	23772883
chr1	23779705	23780030
chr1	23824789	23825162
chr1	23843833	23844138
chr1	23846689	23847126
chr1	23871490	23871894
chr1	23873881	23874175
chr1	23879893	23880223
chr1	23888931	23889253
chr1	23902393	23902756
chr1	23903137	23903570
chr1	23904708	23905002
chr1	23908786	23909150
chr1	23917441	23917815
chr1	23920531	23920833
chr1	23926866	23927354
chr1	23940513	23940891
chr1	23943270	23943591
chr1	23957319	23957684
chr1	23960130	23960464
chr1	23964467	23964782
chr1	23972200	23972796
chr1	23979539	23980056
chr1	23998885	23999179
chr1	24009168	24009477
chr1	24014482	24014817
chr1	24025891	24026286
chr1	24050741	24051075
chr1	24067095	24067538
chr1	24069600	24069983
chr1	24093666	24094079
chr1	24099021	24099392
chr1	24099616	24100072
chr1	24110854	24111259
chr1	24112499	24112945
chr1	24118015	24118344
chr1	24120958	24121316
chr1	24141272	24141637
chr1	24146136	24146430
chr1	24149462	24149877
chr1	24161757	24162112
chr1	24162454	24162917
chr1	24176761	24177081
chr1	24194145	24194658
chr1	24213861	24214278
chr1	24222503	24222865
chr1	24229283	24229613
chr1	24246976	24247410
chr1	24269101	24269484
chr1	24270665	24271028
chr1	24280638	24280985
chr1	24305864	24306253
chr1	24313128	24313576
chr1	24327577	24327913
chr1	24333865	24334190
chr1	24341636	24341925
chr1	24356377	24356737
chr1	24376661	24377074
chr1	24381290	24381642
chr1	24392042	24392410
chr1	24392655	24392995
chr1	24403673	24403994
chr1	24408777	24409098
chr1	24454943	24455256
chr1	24458204	24458543
chr1	24491206	24491654
chr1	24495229	24495538
chr1	24528942	24529236
chr1	24552016	24552330
chr1	24554712	24555036
chr1	24572636	24572925
chr1	24574526	24574931
chr1	24592385	24592740
chr1	24612162	24612545
chr1	24646379	24646827
chr1	24676775	24677128
chr1	24744221	24744537
chr1	24769427	24770270
chr1	24790491	24790823
chr1	24799304	24799692
chr1	24810275	24810651
chr1	24817337	24817702
chr1	24822545	24822921
chr1	24824255	24824610
chr1	24844705	24845014
chr1	24853166	24853516
chr1	24873667	24874017
chr1	24884986	24885380
chr1	24892247	24892624
chr1	24901057	24901438
chr1	24902123	24902437
chr1	24904960	24905334
chr1	24912166	24912536
chr1	24914874	24915240
chr1	24921026	24921336
chr1	24925792	24926342
chr1	24936869	24937763
chr1	24945052	24945500
chr1	24954037	24954371
chr1	24989696	24990049
chr1	24996077	24996416
chr1	25002574	25002908
chr1	25008850	25009228
chr1	25027285	25027757
chr1	25031762	25032320
chr1	25033575	25033989
chr1	25041808	25042141
chr1	25057727	25058067
chr1	25060033	25060408
chr1	25060909	25061341
chr1	25061675	25062034
chr1	25064699	25064988
chr1	25067672	25068045
chr1	25068689	25069163
chr1	25074129	25074450
chr1	25089551	25089885
chr1	25092126	25092544
chr1	25109569	25109900
chr1	25117644	25118007
chr1	25120581	25120937
chr1	25122877	25123418
chr1	25125426	25125835
chr1	25132769	25133143
chr1	25148127	25148511
chr1	25160586	25160897
chr1	25174532	25174823
chr1	25188530	25188858
chr1	25196193	25196577
chr1	25221826	25222135
chr1	25222461	25222770
chr1	25256616	25257307
chr1	25261877	25262297
chr1	25277328	25277725
chr1	25297527	25297945
chr1	25302895	25303247
chr1	25307842	25308168
chr1	25312694	25313027
chr1	25319444	25319745
chr1	25320651	25321038
chr1	25338974	25339303
chr1	25371298	25371622
chr1	25374229	25374622
chr1	25375751	25376105
chr1	25406692	25407026
chr1	25412530	25412900
chr1	25474781	25475303
chr1	25477741	25478136
chr1	25498501	25498881
chr1	25517265	25517594
chr1	25521037	25521469
chr1	25540603	25540924
chr1	25548228	25548572
chr1	25573673	25574064
chr1	25583473	25583806
chr1	25603162	25603460
chr1	25630226	25630556
chr1	25632935	25633499
chr1	25635688	25636059
chr1	25670237	25670622
chr1	25714321	25714649
chr1	25726858	25727176
chr1	25734644	25735034
chr1	25750812	25751212
chr1	25754169	25754532
chr1	25761271	25761575
chr1	25767322	25767686
chr1	25770318	25770612
chr1	25778699	25779073
chr1	25779788	25780181
chr1	25790149	25790523
chr1	25797975	25798395
chr1	25813467	25813802
chr1	25826428	25826913
chr1	25838576	25838937
chr1	25864097	25864631
chr1	25884098	25884387
chr1	25905290	25905654
chr1	25907761	25908208
chr1	25909704	25910098
chr1	25911296	25911678
chr1	25937311	25937704
chr1	25949385	25949790
chr1	25966455	25966794
chr1	26005863	26006287
chr1	26008281	26008619
chr1	26016007	26016380
chr1	26027418	26027790
chr1	26030652	26031065
chr1	26031919	26032247
chr1	26039716	26040048
chr1	26045656	26046041
chr1	26092097	26092440
chr1	26121395	26121785
chr1	26123594	26123928
chr1	26125083	26125469
chr1	26133208	26133583
chr1	26152736	26153099
chr1	26166917	26167257
chr1	26168788	26169146
chr1	26206422	26206747
chr1	26208677	26208997
chr1	26223745	26224186
chr1	26241449	26241790
chr1	26250348	26250703
chr1	26296553	26296881
chr1	26301488	26301778
chr1	26313604	26313957
chr1	26317937	26318226
chr1	26324744	26325056
chr1	26344068	26344478
chr1	26351217	26351569
chr1	26352651	26352940
chr1	26359344	26359717
chr1	26371580	26371960
chr1	26396392	26396793
chr1	26399717	26400042
chr1	26405442	26405753
chr1	26411683	26412032
chr1	26442062	26442378
chr1	26457614	26457986
chr1	26458370	26459050
chr1	26470104	26470467
chr1	26526696	26527070
chr1	26548246	26548626
chr1	26551503	26551873
chr1	26568588	26568922
chr1	26574027	26574382
chr1	26621312	26621685
chr1	26650511	26650907
chr1	26653194	26653581
chr1	26657937	26658344
chr1	26676423	26676796
chr1	26683280	26683575
chr1	26699298	26699610
chr1	26703424	26703787
chr1	26713497	26713815
chr1	26716866	26717257
chr1	26718198	26718596
chr1	26725220	26725534
chr1	26750279	26750592
chr1	26751680	26752065
chr1	26766919	26767235
chr1	26772768	26773207
chr1	26787104	26787453
chr1	26819507	26819863
chr1	26820547	26820907
chr1	26822298	26822650
chr1	26829185	26829480
chr1	26832204	26832497
chr1	26835240	26835579
chr1	26846352	26846663
chr1	26860599	26861053
chr1	26868761	26869121
chr1	26893377	26893639
chr1	26931275	26931611
chr1	26934064	26934476
chr1	26943067	26943452
chr1	26954752	26955065
chr1	26969351	26969718
chr1	26970339	26970727
chr1	26982946	26983235
chr1	26991221	26991625
chr1	27000326	27000822
chr1	27021992	27022281
chr1	27031513	27031865
chr1	27048198	27048575
chr1	27060303	27060732
chr1	27064824	27065183
chr1	27068802	27069138
chr1	27100398	27100755
chr1	27114468	27114852
chr1	27131618	27131985
chr1	27144769	27145150
chr1	27147766	27148144
chr1	27162686	27163071
chr1	27167562	27167873
chr1	27169516	27169928
chr1	27192089	27192384
chr1	27202285	27202634
chr1	27232908	27233246
chr1	27245908	27246248
chr1	27287320	27287634
[truncated: 215,605 more rows]
