# Supplementary material for: Pregnancy reprograms the epigenome of mammary epithelial cells and blocks the development of premalignant lesions
Source: Nat Commun. 2020 May 27;11:2649. doi: 10.1038/s41467-020-16479-z (PMC7253414; doi:10.1038/s41467-020-16479-z)
Supplement: Supplementary file 4 — Source Data [file 41467_2020_16479_MOESM4_ESM.zip › Feigman&Moss&Chen_DataSource/Sup. Fig1d ΓÇô list of regions for GO term ΓÇô exclusive H3K27ac pre-pregnancy MECs.txt]

chr1	4846730	4847098
chr1	4848898	4849672
chr1	4851823	4852148
chr1	4864248	4864773
chr1	5009604	5010232
chr1	5073674	5074025
chr1	5095213	5095518
chr1	6184801	6185394
chr1	6204026	6204351
chr1	6205719	6206250
chr1	6913410	6913757
chr1	6957697	6957987
chr1	6962531	6963017
chr1	7079312	7079737
chr1	7080145	7080434
chr1	7105045	7105362
chr1	7105805	7106119
chr1	7386892	7387376
chr1	7537569	7537865
chr1	9189106	9189394
chr1	9227158	9227521
chr1	9325958	9326375
chr1	9537820	9538123
chr1	9618235	9618541
chr1	9620655	9621484
chr1	9622064	9622409
chr1	9627109	9627642
chr1	9627980	9628412
chr1	9650000	9650312
chr1	9650901	9651444
chr1	9707319	9707636
chr1	9729317	9729633
chr1	9787677	9787970
chr1	9933496	9933846
chr1	10027237	10028598
chr1	10211216	10211517
chr1	10223652	10223999
chr1	10245395	10245768
chr1	12734480	12734768
chr1	13157954	13158242
chr1	13161444	13161865
chr1	13205567	13205938
chr1	13207042	13207355
chr1	13299944	13300241
chr1	13347522	13347838
chr1	13399223	13399512
chr1	13578853	13579255
chr1	13579814	13580102
chr1	13630197	13630538
chr1	13650876	13651658
chr1	13836815	13837138
chr1	13863616	13863999
chr1	15804539	15804856
chr1	16094253	16094914
chr1	16230491	16230820
chr1	16231058	16231893
chr1	16401376	16401725
chr1	16509480	16509844
chr1	16646561	16646937
chr1	16661189	16661487
chr1	16677553	16678021
chr1	17190018	17190324
chr1	17416875	17417262
chr1	18442595	18442888
chr1	19086838	19087170
chr1	19122560	19122842
chr1	19197162	19197569
chr1	19197646	19198090
chr1	19198170	19198929
chr1	19200090	19200362
chr1	19201838	19202679
chr1	19203402	19204445
chr1	19211665	19211953
chr1	19212422	19212808
chr1	19221247	19221629
chr1	19221870	19222329
chr1	19224504	19225096
chr1	19225294	19225612
chr1	19691916	19692313
chr1	19761562	19761850
chr1	19784699	19785021
chr1	19870922	19871303
chr1	20440017	20440339
chr1	20501632	20501930
chr1	20941993	20942281
chr1	20980599	20980887
chr1	20986097	20986753
chr1	20987079	20987872
chr1	21079938	21080441
chr1	21090630	21090928
chr1	21999955	22000221
chr1	23105285	23105594
chr1	23180165	23180543
chr1	23194857	23195300
chr1	23197700	23198026
chr1	23260895	23261255
chr1	23279314	23279639
chr1	23285651	23286059
chr1	23287456	23287812
chr1	23294317	23294685
chr1	23295464	23295802
chr1	23351746	23352037
chr1	23366897	23367199
chr1	23376427	23376781
chr1	23383842	23384183
chr1	23387683	23388012
chr1	23487434	23487767
chr1	23493487	23493825
chr1	23873811	23874109
chr1	23903217	23903512
chr1	23908950	23909238
chr1	24194285	24194617
chr1	24204302	24204611
chr1	24205831	24206387
chr1	24902128	24902420
chr1	24904979	24905295
chr1	25031860	25032257
chr1	25060922	25061274
chr1	25074193	25074499
chr1	25132832	25133098
chr1	28190063	28190332
chr1	28803159	28803471
chr1	30765927	30766223
chr1	30845598	30845921
chr1	30848931	30849312
chr1	30850035	30850388
chr1	30893347	30893641
chr1	30930999	30931335
chr1	30931536	30931870
chr1	30963432	30963726
chr1	31005333	31005869
chr1	31006843	31007345
chr1	31075473	31075761
chr1	31089036	31089602
chr1	31113954	31114262
chr1	31115245	31115672
chr1	31116902	31117218
chr1	31157858	31158214
chr1	33440114	33440484
chr1	33560381	33560680
chr1	33563089	33563394
chr1	33586203	33586661
chr1	33619835	33620164
chr1	33716059	33716347
chr1	33800628	33800948
chr1	33848757	33849053
chr1	33863957	33864309
chr1	34063470	34063820
chr1	34065967	34066284
chr1	34077669	34077957
chr1	34095672	34095978
chr1	34116715	34117067
chr1	34122464	34122763
chr1	34165866	34166321
chr1	34169372	34169737
chr1	34179424	34179757
chr1	34207794	34208126
chr1	34247524	34247864
chr1	34292641	34292978
chr1	34302349	34302660
chr1	34363021	34363339
chr1	34447603	34447896
chr1	34491270	34491634
chr1	34508340	34508606
chr1	34517520	34518050
chr1	34684998	34685264
chr1	34776553	34776871
chr1	34865589	34865901
chr1	34882739	34883027
chr1	34899054	34899407
chr1	34907563	34908025
chr1	35157406	35157694
chr1	35173071	35173356
chr1	35736154	35736423
chr1	35992104	35992392
chr1	36070970	36071477
chr1	36112855	36113147
chr1	36130760	36131199
chr1	36141717	36142051
chr1	36186323	36186632
chr1	36301376	36301701
chr1	36344057	36344667
chr1	36390646	36390968
chr1	36398642	36399018
chr1	36491420	36491708
chr1	36511086	36511387
chr1	36527391	36527843
chr1	36551866	36552260
chr1	36574296	36574616
chr1	36589843	36590279
chr1	36602856	36603144
chr1	36625693	36626491
chr1	36637993	36638338
chr1	36641663	36642062
chr1	36667075	36668038
chr1	36945650	36946102
chr1	36949474	36949830
chr1	36991189	36991482
chr1	37054015	37054346
chr1	37056961	37057249
chr1	37080365	37080674
chr1	37085526	37085888
chr1	37531507	37531910
chr1	37532120	37532409
chr1	37548825	37549458
chr1	37566247	37566549
chr1	37569559	37569919
chr1	37586549	37586837
chr1	37592933	37593582
chr1	37642254	37642598
chr1	37665040	37665328
chr1	37748178	37748525
chr1	37750083	37750391
chr1	37778687	37779121
chr1	37929411	37930059
chr1	37944937	37945257
chr1	37945661	37945965
chr1	37946433	37946885
chr1	37947040	37947510
chr1	37986933	37987232
chr1	38006153	38006634
chr1	38010809	38011175
chr1	38012357	38012744
chr1	38015386	38015817
chr1	38020769	38021272
chr1	38052618	38053012
chr1	38053236	38053746
chr1	38055425	38055856
chr1	38056059	38056611
chr1	38057282	38057570
chr1	38095578	38096025
chr1	38177706	38178095
chr1	38377000	38377289
chr1	38408799	38409104
chr1	38474432	38474728
chr1	38688957	38689346
chr1	38946739	38947027
chr1	39249439	39249917
chr1	39424831	39425395
chr1	39454427	39454728
chr1	39517783	39518071
chr1	39593274	39593572
chr1	39682940	39683247
chr1	39803906	39804330
chr1	39816698	39817106
chr1	39817553	39818074
chr1	39959101	39959499
chr1	40012883	40013233
chr1	40142786	40143083
chr1	40284236	40284570
chr1	40297696	40298039
chr1	40440192	40440480
chr1	40449069	40449372
chr1	43148820	43149163
chr1	43154710	43155379
chr1	43226140	43226666
chr1	43246455	43246748
chr1	43266564	43266876
chr1	43280648	43280993
chr1	43362058	43362361
chr1	43363327	43363616
chr1	43364413	43364771
chr1	43365018	43365327
chr1	43368399	43368703
chr1	43418777	43419342
chr1	43456316	43456612
chr1	43503731	43504240
chr1	43506424	43506873
chr1	43511390	43511778
chr1	43523002	43523294
chr1	43532519	43532972
chr1	43562116	43562457
chr1	43602856	43603144
chr1	43618095	43618386
chr1	43626561	43626870
chr1	43628484	43629237
chr1	43629794	43630113
chr1	43630810	43631105
chr1	43647719	43648172
chr1	43672535	43672896
chr1	43755484	43755835
chr1	43879773	43880089
chr1	43991276	43991825
chr1	43992469	43993058
chr1	44026519	44026889
chr1	44158600	44159114
chr1	44177636	44177958
chr1	44255891	44256223
chr1	44454421	44454736
chr1	44648448	44648738
chr1	45851486	45852039
chr1	45852609	45853068
chr1	45894338	45894638
chr1	45945892	45946549
chr1	45949658	45950006
chr1	46469267	46469604
chr1	46911236	46911526
chr1	46959042	46959340
chr1	47128816	47129099
chr1	49248341	49248621
chr1	49847236	49847582
chr1	50064494	50064804
chr1	51203217	51203523
chr1	51206581	51206873
chr1	51345699	51346503
chr1	51347746	51348222
chr1	51418101	51418398
chr1	51532507	51532881
chr1	51534306	51535225
chr1	51535575	51536004
chr1	51539469	51539769
chr1	51542991	51543417
chr1	51561206	51561564
chr1	51566141	51566522
chr1	51585451	51585848
chr1	51603421	51603720
chr1	51650475	51650763
chr1	51808137	51808543
chr1	51887842	51888141
chr1	52143945	52144233
chr1	52178776	52179151
chr1	52270168	52270461
chr1	52511891	52512212
chr1	52553179	52553502
chr1	52555619	52556017
chr1	52559020	52559329
chr1	52572585	52572873
chr1	52652816	52653199
chr1	52687037	52687360
chr1	52702313	52702659
chr1	52722491	52722782
chr1	52734559	52734895
chr1	52782846	52783393
chr1	52858238	52858616
chr1	52874172	52874460
chr1	53127098	53127386
chr1	53370577	53370951
chr1	53790817	53791126
chr1	53817266	53817556
chr1	54106812	54107141
chr1	54495771	54496212
chr1	54524940	54525250
chr1	54532028	54532316
chr1	54686213	54686591
chr1	54886882	54887185
chr1	54891949	54892242
chr1	54979433	54979736
chr1	55080511	55080906
chr1	55081330	55081622
chr1	55083209	55083829
chr1	55105785	55106195
chr1	55106529	55107202
chr1	55117148	55117480
chr1	55143735	55144207
chr1	55195767	55196097
chr1	55202696	55203031
chr1	55221181	55221902
chr1	55231647	55231968
chr1	55254209	55254744
chr1	55266231	55266586
chr1	55267180	55267542
chr1	55268876	55269218
chr1	55270042	55270447
chr1	55282338	55283296
chr1	55283444	55283830
chr1	55286798	55287089
chr1	55865614	55865923
chr1	55931218	55931516
chr1	56023982	56024300
chr1	57029818	57030166
chr1	57133275	57133693
chr1	57906417	57907391
chr1	57909714	57910002
chr1	58087619	58087947
chr1	58221152	58221444
chr1	58363458	58363863
chr1	58418934	58419279
chr1	58448813	58449168
chr1	58451021	58451722
chr1	58478941	58479250
chr1	58479502	58479851
chr1	58502322	58502673
chr1	58514770	58515097
chr1	58561911	58562339
chr1	58642509	58643027
chr1	58655626	58655914
chr1	58709118	58709522
chr1	58710748	58711054
chr1	58767384	58768313
chr1	58769956	58770657
chr1	58773524	58773822
chr1	58781604	58781988
chr1	58785468	58785756
chr1	58800240	58800557
chr1	58851480	58851919
chr1	58852792	58853080
chr1	58858380	58858731
chr1	58859801	58860328
chr1	58860530	58860822
chr1	58865154	58865420
chr1	58984518	58984914
chr1	59367313	59367601
chr1	59456099	59456432
chr1	59506008	59506459
chr1	59514459	59514829
chr1	59515334	59515698
chr1	59516282	59517048
chr1	59537959	59538411
chr1	59641660	59641962
chr1	59725644	59726059
chr1	59726707	59727238
chr1	59741461	59741809
chr1	59819276	59819636
chr1	59852564	59852867
chr1	59853385	59853730
chr1	59943472	59943835
chr1	59988093	59988546
chr1	59992753	59993066
chr1	60155438	60155792
chr1	60238265	60238553
chr1	60268254	60268578
chr1	60335808	60336116
chr1	60467705	60467999
chr1	60518223	60518541
chr1	60540154	60540487
chr1	60624076	60624524
chr1	60679008	60679567
chr1	60682234	60682735
chr1	60709644	60710005
chr1	60762336	60762628
chr1	60827235	60827545
chr1	60883129	60883445
chr1	61038627	61038977
chr1	61225156	61225422
chr1	62445458	62445817
chr1	62771081	62771395
chr1	62775876	62776181
chr1	63085071	63085337
chr1	63092741	63093084
chr1	63142417	63142711
chr1	63153289	63153583
chr1	63154301	63154668
chr1	63159066	63159535
chr1	63159826	63160142
chr1	63160769	63161177
chr1	63162350	63162721
chr1	63164120	63164436
chr1	63211959	63212249
chr1	63256355	63256904
chr1	63435137	63435415
chr1	63697918	63698198
chr1	63812173	63812472
chr1	63904541	63904859
chr1	63975978	63976316
chr1	64081130	64081475
chr1	64082089	64082433
chr1	64108545	64108833
chr1	64155155	64155482
chr1	64156840	64157158
chr1	64160616	64160947
chr1	64163088	64163527
chr1	64165643	64166245
chr1	64166584	64167909
chr1	64168547	64169158
chr1	64239553	64239860
chr1	64245160	64245544
chr1	64247464	64247795
chr1	64267802	64268184
chr1	64269086	64269415
chr1	64283460	64283756
chr1	64324386	64324723
chr1	64340596	64340928
chr1	64345609	64346234
chr1	64352504	64352965
chr1	64358784	64359072
chr1	64579425	64579723
chr1	64856217	64856509
chr1	64921891	64922276
chr1	64935549	64935923
chr1	64959919	64960207
chr1	65003765	65004090
chr1	65159948	65160309
chr1	65161358	65161670
chr1	65223692	65224115
chr1	65276615	65277068
chr1	65979393	65979681
chr1	66258896	66259187
chr1	66798674	66798965
chr1	66863076	66863418
chr1	66883136	66883563
chr1	66885645	66885983
chr1	66892852	66893406
chr1	66910761	66911083
chr1	66913303	66913618
chr1	67063776	67064157
chr1	67159781	67160087
chr1	67645165	67645431
chr1	68827266	68827554
chr1	69333148	69333455
chr1	69334316	69334880
chr1	69481512	69481840
chr1	69487956	69488269
chr1	69496284	69496653
chr1	69504801	69505143
chr1	69639109	69639404
chr1	69728007	69728302
chr1	69731960	69732275
chr1	69732508	69732872
chr1	69734410	69734948
chr1	69771906	69772212
chr1	71148411	71148789
chr1	71149911	71150385
chr1	71514336	71514639
chr1	71860592	71860907
chr1	72116211	72116513
chr1	72121845	72122145
chr1	72271983	72272818
chr1	72273487	72273801
chr1	72283180	72283514
chr1	72283830	72284135
chr1	72290424	72290922
chr1	72291781	72292070
chr1	72294767	72295128
chr1	72301258	72301562
chr1	72353283	72353620
chr1	72404945	72405233
chr1	72629103	72629472
chr1	72758926	72759350
chr1	72879316	72879604
chr1	72933465	72933778
chr1	73151992	73152316
chr1	73332141	73332477
chr1	73490101	73490394
chr1	73493584	73493954
chr1	73571847	73572307
chr1	73641583	73642177
chr1	73687460	73687773
chr1	73690282	73690594
chr1	73788916	73789454
chr1	73993488	73993804
chr1	74027094	74027382
chr1	74044464	74044772
chr1	74074949	74075245
chr1	74094060	74094348
chr1	74159314	74159652
chr1	74282305	74282681
chr1	74283377	74283701
chr1	74284749	74285049
chr1	74287898	74288665
chr1	74293378	74293735
chr1	74296109	74296587
chr1	74346270	74346913
chr1	74349542	74350064
chr1	74350951	74351239
chr1	74353363	74354107
chr1	74413336	74413654
chr1	74483995	74484342
chr1	74491244	74491585
chr1	74551797	74552116
chr1	74635053	74635442
chr1	74647144	74648002
chr1	74712668	74713042
chr1	75124452	75124740
chr1	75134713	75135067
chr1	75140005	75140374
chr1	75189445	75189797
chr1	75191070	75191358
chr1	75224155	75224467
chr1	75230695	75230997
chr1	75234770	75235058
chr1	75247621	75247998
chr1	75517237	75518042
chr1	75518192	75518592
chr1	75518738	75519175
chr1	77087429	77087729
chr1	77217786	77218139
chr1	77230918	77231354
chr1	77245001	77245375
chr1	77255780	77256253
chr1	77406906	77407298
chr1	77451125	77451415
chr1	77462467	77463312
chr1	77470274	77470607
chr1	77482982	77483303
chr1	77509719	77510007
chr1	77944089	77944384
chr1	77978669	77979009
chr1	77979237	77979526
chr1	78419298	78419592
chr1	78435724	78436012
chr1	78599185	78599584
chr1	78645109	78645493
chr1	78653449	78654160
chr1	78659536	78659851
chr1	78670603	78670935
chr1	78722685	78722973
chr1	78741680	78741968
chr1	79154990	79155278
chr1	79559637	79559942
chr1	79668597	79668885
chr1	79737365	79737764
chr1	79752239	79752547
chr1	79756738	79757085
chr1	79757529	79758025
chr1	79878588	79878876
chr1	80310779	80311128
chr1	80312923	80313262
chr1	80322300	80322621
chr1	80325553	80325868
chr1	80331973	80332332
chr1	81792345	81792633
chr1	81908476	81908823
chr1	81930836	81931164
chr1	81963466	81963804
chr1	81976024	81976316
chr1	82004962	82005465
chr1	82107153	82107441
chr1	82159986	82160281
chr1	82232795	82233086
chr1	82233550	82233846
chr1	82237012	82237353
chr1	82242016	82242412
chr1	82244627	82244954
chr1	82249549	82249860
chr1	82253454	82253790
chr1	82258048	82258424
chr1	82259255	82259593
chr1	82272345	82272669
chr1	82277674	82278054
chr1	82280186	82280728
chr1	82281468	82281951
chr1	82313704	82314140
chr1	82339373	82339866
chr1	82340635	82341097
chr1	82343514	82343885
chr1	82355682	82356084
chr1	82380981	82381353
chr1	82381737	82382092
chr1	82479632	82479925
chr1	82789786	82790099
chr1	82792008	82792899
chr1	82801816	82802166
chr1	82827873	82828444
chr1	82829112	82829514
chr1	82840071	82840381
chr1	82847644	82847938
chr1	83033940	83034256
chr1	83711721	83712009
chr1	84250015	84250304
chr1	84738492	84738782
chr1	84748649	84748959
chr1	84815050	84815346
chr1	84821300	84821798
chr1	84835194	84835506
chr1	84837073	84837768
chr1	84841635	84841967
chr1	84844021	84844390
chr1	84867019	84867349
chr1	87630942	87631243
chr1	87642177	87642488
chr1	87690723	87691138
chr1	87707481	87707924
chr1	87795519	87795916
chr1	87909774	87910068
chr1	87955729	87956077
chr1	88078497	88078893
chr1	88158705	88158999
chr1	88175777	88176090
chr1	88254025	88254425
chr1	88254857	88255246
chr1	88328557	88328869
chr1	88331294	88332176
chr1	88338190	88338640
chr1	88339598	88340173
chr1	88342209	88342545
chr1	88345214	88345518
chr1	88351036	88351347
chr1	88359350	88359660
chr1	88361709	88362103
chr1	88362962	88363543
chr1	88366880	88367262
chr1	88368053	88368726
chr1	88369069	88369384
chr1	88369474	88370174
chr1	88380579	88380924
chr1	88386856	88387215
chr1	88395872	88396185
chr1	88402438	88402756
chr1	88403638	88403926
chr1	88407095	88407454
chr1	88412273	88412582
chr1	88417515	88417925
chr1	88422020	88422642
chr1	88483408	88483732
chr1	88550633	88550981
chr1	88552840	88553147
chr1	88600675	88601124
chr1	88836307	88836645
chr1	88931288	88931639
chr1	89109279	89109594
chr1	89137996	89138292
chr1	89139190	89139478
chr1	89175090	89175381
chr1	89187657	89187981
chr1	89213412	89213781
chr1	89233022	89233377
chr1	89249467	89249829
chr1	89302477	89302833
chr1	89560428	89560734
chr1	89652128	89652519
chr1	89721398	89721686
chr1	89749292	89749651
chr1	89769377	89769711
chr1	89775959	89776337
chr1	89778769	89779425
chr1	89785218	89785516
chr1	89792559	89792890
chr1	89796527	89797384
chr1	89798427	89798722
chr1	89904903	89905191
chr1	90155571	90155877
chr1	90158678	90159056
chr1	90170553	90170855
chr1	90174405	90174726
chr1	90322240	90322530
chr1	90332989	90333398
chr1	90357415	90357834
chr1	90374424	90374723
chr1	90735883	90736196
chr1	90911469	90912056
chr1	90912253	90913194
chr1	90938781	90939463
chr1	90959751	90960284
chr1	90993554	90993847
chr1	91008014	91008475
chr1	91015126	91015414
chr1	91017207	91017615
chr1	91031844	91032189
chr1	91036308	91036712
chr1	91049413	91049907
chr1	91087423	91087720
chr1	91261740	91262042
chr1	91351687	91352068
chr1	91353876	91354271
chr1	91356151	91356453
chr1	91360347	91360675
chr1	91409502	91409844
chr1	91604949	91605253
chr1	91763785	91764104
chr1	92101184	92101540
chr1	92104129	92104463
chr1	92112672	92112968
chr1	92125386	92125676
chr1	92174973	92175345
chr1	92499368	92499721
chr1	92500207	92500605
chr1	92658718	92659015
chr1	92795737	92796060
chr1	92818922	92819210
chr1	92819304	92819680
chr1	92826961	92827365
chr1	92848082	92848399
chr1	92992129	92992470
chr1	93102002	93102292
chr1	93114185	93114501
chr1	93140193	93140520
chr1	93144027	93144356
chr1	93147304	93147677
chr1	93149160	93149490
chr1	93149649	93150054
chr1	93151031	93151416
chr1	93152464	93152872
chr1	93153946	93154598
chr1	93155487	93155875
chr1	93171610	93171938
chr1	93186774	93187062
chr1	93200262	93200552
chr1	93338201	93338506
chr1	93350131	93350496
chr1	93352622	93353320
chr1	93355293	93355753
chr1	93357578	93358009
chr1	93754207	93754725
chr1	93831274	93831638
chr1	94011021	94011357
chr1	94092091	94092384
chr1	94369747	94370086
chr1	94370618	94370933
chr1	94537595	94537956
chr1	94597417	94597728
chr1	94664287	94664587
chr1	94810206	94810504
chr1	94829968	94830267
chr1	94831857	94832324
chr1	94837564	94837984
chr1	94849172	94849460
chr1	94986370	94986658
chr1	95088510	95088798
chr1	95329359	95329656
chr1	95329978	95330277
chr1	95338328	95338661
chr1	95342418	95342797
chr1	95375741	95376209
chr1	95379023	95379337
chr1	95383805	95384331
chr1	95407322	95407637
chr1	95438032	95438369
chr1	95526034	95526349
chr1	95551835	95552181
chr1	95626761	95627096
chr1	95634089	95634377
chr1	95644429	95644762
chr1	95648949	95649241
chr1	95652453	95652808
chr1	95697816	95698207
chr1	95721211	95721722
chr1	95722299	95722590
chr1	95932085	95932394
chr1	96974299	96974644
chr1	99287402	99287709
chr1	99730503	99730807
chr1	99873976	99874315
chr1	99892596	99892939
chr1	99923158	99923466
chr1	99925430	99925885
chr1	99926053	99926440
chr1	99935128	99935617
chr1	99946976	99947304
chr1	99980207	99980627
chr1	99980870	99981399
chr1	99981797	99982446
chr1	100501790	100502056
chr1	101494119	101494439
chr1	102129172	102129499
chr1	104374620	104374898
chr1	106332910	106333176
chr1	107542721	107543026
chr1	107565553	107565976
chr1	107566241	107566604
chr1	107571993	107572382
chr1	107587646	107587997
chr1	107682879	107683238
chr1	107683392	107683697
chr1	107684472	107684867
chr1	107686398	107686742
chr1	107698981	107699297
chr1	107709699	107710005
chr1	107759969	107760276
chr1	107762650	107763477
chr1	107776468	107776895
chr1	107779290	107779706
chr1	107819276	107819657
chr1	107828077	107828369
chr1	107842459	107842757
chr1	107868104	107869103
chr1	108052403	108052753
chr1	108071090	108071588
chr1	108073162	108073519
chr1	108108310	108108618
chr1	108175544	108175852
chr1	108214514	108214929
chr1	108248843	108249173
chr1	108250119	108250454
chr1	108410552	108410882
chr1	108527340	108527656
chr1	108538596	108538970
chr1	108548202	108548864
chr1	108594229	108594517
chr1	108601964	108602611
chr1	108606759	108607113
chr1	108608184	108608527
chr1	108609343	108609740
chr1	108692415	108693359
chr1	108693783	108694165
chr1	108709680	108710130
chr1	108739470	108739770
chr1	108757765	108758241
chr1	109487195	109487497
chr1	109885305	109885606
chr1	109988437	109988730
chr1	111205486	111205765
chr1	112027854	112028164
chr1	112236502	112236768
chr1	113040872	113041144
chr1	113923538	113923804
chr1	116548195	116548492
chr1	116962085	116962352
chr1	117003050	117003316
chr1	120207156	120207539
chr1	120208288	120208591
chr1	120218428	120218857
chr1	120219731	120220054
chr1	120262539	120262849
chr1	120284326	120284661
chr1	120285673	120286577
chr1	120287647	120287976
chr1	120293833	120294146
chr1	120317296	120317634
chr1	120323927	120324232
chr1	120332656	120332992
chr1	120353623	120353911
chr1	120355020	120355691
chr1	120494363	120494651
chr1	120580016	120580390
chr1	120746213	120746615
chr1	120836676	120837054
chr1	120949615	120949926
chr1	120993893	120994181
chr1	121020037	121020637
chr1	121030232	121030589
chr1	121037012	121037350
chr1	121169774	121170108
chr1	121189307	121189660
chr1	121191490	121191874
chr1	121330934	121331289
chr1	121354949	121355250
chr1	121385112	121385679
chr1	121400081	121400405
chr1	121400644	121400935
chr1	121432599	121432910
chr1	121486860	121487227
chr1	121533856	121534165
chr1	121544109	121545163
chr1	121657496	121657830
chr1	121686906	121687276
chr1	121688350	121688640
chr1	121724083	121724376
chr1	121957020	121957308
chr1	121979972	121980324
chr1	122008411	122008843
chr1	122018568	122018958
chr1	122452752	122453062
chr1	122993567	122993890
chr1	123174011	123174350
chr1	123223483	123224168
chr1	123256566	123256964
chr1	123327161	123327449
chr1	123490874	123491162
chr1	125153429	125153695
chr1	125615045	125615335
chr1	127330650	127331324
chr1	127331408	127332010
chr1	127373402	127373700
chr1	127416492	127416904
chr1	127422353	127422710
chr1	127422945	127423413
chr1	127429156	127429444
chr1	127429884	127430838
chr1	127431695	127431986
chr1	127446675	127446964
chr1	127476378	127476706
chr1	128522731	128523036
chr1	128551458	128551746
chr1	128984041	128984400
chr1	129084981	129085269
chr1	129107698	129107988
chr1	129128088	129128391
chr1	129163442	129163892
chr1	129183887	129184181
chr1	129187467	129187840
chr1	129191275	129191660
chr1	129211954	129212262
chr1	129294522	129294812
chr1	129301105	129301440
chr1	129671037	129671467
chr1	129687847	129688322
chr1	129704701	129705037
chr1	129843003	129843297
chr1	129920237	129920547
chr1	130003282	130003683
chr1	130034502	130034862
chr1	130035097	130035425
chr1	130087853	130088170
chr1	130140940	130141933
chr1	130142011	130142314
chr1	130142613	130142932
chr1	130253765	130254180
chr1	130273099	130273591
chr1	130283588	130283924
chr1	130291677	130292403
chr1	130306196	130306525
chr1	130313102	130313472
chr1	130336491	130336825
chr1	130341366	130341729
chr1	130377126	130377428
chr1	130446150	130446489
chr1	130512690	130513034
chr1	130513617	130513955
chr1	130547365	130547699
chr1	130548387	130548727
chr1	130703568	130703923
chr1	130722277	130722574
chr1	132359520	132359896
chr1	132371155	132371975
chr1	132384541	132384946
chr1	132625158	132625477
chr1	132627825	132628182
chr1	132629020	132629361
chr1	132629509	132629878
chr1	132637655	132638434
chr1	132640674	132641246
chr1	132657751	132658230
chr1	132658596	132659267
chr1	132665792	132666203
chr1	132669346	132669776
chr1	132671295	132671583
chr1	132728259	132728810
chr1	132789741	132790152
chr1	132806329	132806640
chr1	132843227	132843546
chr1	132861574	132861895
chr1	132954847	132955149
chr1	132974664	132975011
chr1	132986787	132987191
chr1	133005061	133005552
chr1	133005659	133006068
chr1	133007800	133008143
chr1	133022932	133023352
chr1	133031969	133032440
chr1	133035513	133035972
chr1	133049194	133049618
chr1	133049879	133050167
chr1	133058863	133059367
chr1	133323556	133323946
chr1	133339985	133340439
chr1	133430229	133430548
chr1	133509703	133510097
chr1	133585157	133585505
chr1	133587334	133587622
chr1	133629283	133629571
chr1	133644745	133645178
chr1	133648207	133648506
chr1	133649538	133649847
chr1	133650977	133651265
chr1	133725424	133725773
chr1	133734770	133735075
chr1	133767793	133768149
chr1	133768932	133769234
chr1	133807913	133808262
chr1	133828569	133828884
chr1	133839627	133839988
chr1	133841511	133841802
chr1	133843486	133843867
chr1	133861906	133862204
chr1	133888724	133889012
chr1	133903541	133904084
chr1	133904937	133905257
chr1	133906125	133906573
chr1	133906760	133907069
chr1	133907592	133908028
chr1	133909880	133910353
chr1	134048687	134049012
chr1	134050699	134050991
chr1	134092668	134093008
chr1	134211809	134212116
chr1	134252143	134252474
chr1	134278823	134279148
chr1	134279844	134280215
chr1	134312909	134313241
chr1	134313391	134313771
chr1	134314463	134314806
chr1	134326514	134326802
chr1	134358182	134358504
chr1	134362301	134362653
chr1	134373638	134373964
chr1	134761552	134761995
chr1	134762502	134763025
chr1	134769153	134769487
chr1	134850640	134850928
chr1	134904291	134904752
chr1	134908287	134908581
chr1	134947164	134947774
chr1	134947988	134948480
chr1	134951036	134951507
chr1	134953871	134954385
chr1	134955838	134956184
chr1	134972367	134972692
chr1	134983042	134983344
chr1	134985719	134986082
chr1	134990540	134990912
chr1	134994975	134995263
chr1	135004601	135005079
chr1	135025563	135027241
chr1	135031006	135031383
chr1	135032740	135033117
chr1	135043247	135043725
chr1	135055205	135055728
chr1	135062300	135062644
chr1	135065891	135066183
chr1	135107700	135108052
chr1	135109074	135109455
chr1	135114669	135115424
chr1	135118610	135119216
chr1	135130178	135130479
chr1	135143139	135143728
chr1	135143808	135144118
chr1	135144623	135144942
chr1	135151669	135152000
chr1	135165420	135165818
chr1	135275637	135275956
chr1	135304005	135304309
chr1	135315089	135315420
chr1	135315495	135315832
chr1	135345457	135345818
chr1	135491069	135491417
chr1	135545314	135545696
chr1	135556997	135557344
chr1	135582893	135583216
chr1	135590014	135590302
chr1	135606691	135607029
chr1	135609903	135610298
chr1	135874687	135875075
chr1	135965578	135965909
chr1	135975028	135975452
chr1	135977544	135978024
chr1	135989966	135990449
chr1	136010434	136010891
chr1	136078326	136078640
chr1	136084539	136084833
chr1	136102446	136102754
chr1	136118538	136118992
chr1	136257476	136257792
chr1	136278508	136278911
chr1	136289016	136289431
chr1	136301919	136302408
chr1	136302771	136303059
chr1	136311372	136311806
chr1	136312776	136313170
chr1	136351355	136351787
chr1	136352455	136352880
chr1	136380732	136381020
chr1	136388268	136388654
chr1	136390737	136391039
chr1	136396248	136396545
chr1	136445535	136445879
chr1	136449600	136449913
chr1	136451261	136451620
chr1	136464753	136465053
chr1	136468733	136469100
chr1	136471762	136472100
chr1	136474038	136474344
chr1	136502619	136502934
chr1	136660115	136660403
chr1	136699131	136699441
chr1	136945082	136945370
chr1	136953905	136954203
chr1	136967435	136967728
chr1	136975901	136976273
chr1	136980255	136980777
chr1	136981688	136982031
chr1	136999748	137000171
chr1	137012390	137012697
chr1	137046651	137046953
chr1	137050027	137050477
chr1	137073451	137073753
chr1	137085017	137085327
chr1	137091404	137091712
chr1	137091835	137092229
chr1	137094747	137095113
chr1	137124439	137124866
chr1	137165370	137165894
chr1	137174102	137174451
chr1	137177814	137178302
chr1	137179602	137180029
chr1	137187156	137187635
chr1	137208388	137208733
chr1	137256644	137256946
chr1	137260246	137260780
chr1	137268287	137268714
chr1	137284258	137284546
chr1	137354237	137354527
chr1	137370778	137371094
chr1	137432334	137432661
chr1	137435164	137435529
chr1	137595352	137595652
chr1	137621634	137622061
chr1	137627355	137627894
chr1	137637155	137637464
chr1	137708270	137708568
chr1	137735302	137735644
chr1	137746369	137746887
chr1	137749581	137749993
chr1	137753481	137753835
chr1	137755317	137755648
chr1	138036494	138036868
chr1	138127255	138127620
chr1	138191503	138191931
chr1	138258451	138258816
chr1	138312226	138312526
chr1	138371742	138372036
chr1	138506952	138507248
chr1	138507345	138507649
chr1	138533055	138533343
chr1	138552535	138552880
chr1	138566634	138567053
chr1	138570336	138570678
chr1	138582615	138583702
chr1	138586876	138587267
chr1	138590379	138590694
chr1	138591797	138592123
chr1	138599725	138600083
chr1	138619327	138619643
chr1	138625852	138626142
chr1	138626832	138627142
chr1	139117864	139118185
chr1	139795811	139796474
chr1	140239283	140239674
chr1	140239781	140240078
chr1	140242307	140242647
chr1	140245697	140246035
chr1	140248610	140249126
chr1	140385685	140386051
chr1	140397155	140397446
chr1	140401818	140402158
chr1	140414360	140414710
chr1	140417920	140418213
chr1	140425005	140425356
chr1	140432522	140432843
chr1	140448747	140449055
chr1	140464074	140464386
chr1	140465173	140465631
chr1	140473689	140473977
chr1	140495063	140495587
chr1	140503585	140504165
chr1	140505637	140506060
chr1	140508775	140509066
chr1	140511905	140512260
chr1	140520560	140520948
chr1	140521203	140521640
chr1	140521863	140522239
chr1	140539245	140539617
chr1	140649547	140649844
chr1	140826676	140827505
chr1	140859028	140859441
chr1	140946778	140947114
chr1	141047082	141047393
chr1	142142351	142142639
chr1	142529035	142529331
chr1	143683548	143683814
chr1	143866070	143866336
chr1	143952999	143953287
chr1	145134274	145134589
chr1	145283390	145283685
chr1	145479422	145479757
chr1	145480708	145481128
chr1	145548877	145549890
chr1	145585743	145586460
chr1	145587451	145588237
chr1	145588323	145588648
chr1	145624875	145625466
chr1	145852853	145853188
chr1	146360408	146360727
chr1	147907971	147908252
chr1	149487215	149487647
chr1	151677948	151678257
chr1	151681062	151681544
chr1	151696417	151696886
chr1	151705647	151705952
chr1	151724104	151724951
chr1	151739963	151740279
chr1	151752975	151753266
chr1	151769783	151770077
chr1	151793796	151794212
chr1	151803840	151804190
chr1	151804728	151805250
chr1	151807983	151808321
chr1	151857278	151857571
chr1	151977949	151978253
chr1	152102497	152102796
chr1	152242761	152243106
chr1	153035377	153035700
chr1	153094083	153094371
chr1	153134261	153134593
chr1	153136091	153136414
chr1	153137104	153137400
chr1	153190880	153191285
chr1	153192449	153192868
chr1	153231624	153231946
chr1	153276021	153276498
chr1	153277722	153278018
chr1	153346914	153347352
chr1	153524887	153525289
chr1	153525647	153525950
chr1	153538273	153538581
chr1	153543414	153543719
chr1	153606452	153606740
chr1	153619287	153619701
chr1	153767916	153768366
chr1	153792259	153792595
chr1	153794307	153794595
chr1	153842595	153842931
chr1	153846154	153846585
chr1	153869913	153870256
chr1	153883291	153883658
chr1	153917913	153918256
chr1	153925499	153926150
chr1	153954337	153954629
chr1	154063248	154063546
chr1	154309701	154310105
chr1	154343727	154344034
chr1	154346244	154346568
chr1	154413547	154413864
chr1	154614928	154615235
chr1	154725508	154725842
chr1	154748938	154749385
chr1	154750020	154750505
chr1	154750648	154750962
chr1	154760698	154761092
chr1	154768294	154768636
chr1	154896242	154896637
chr1	154898944	154899251
chr1	154931170	154931490
chr1	154932870	154933240
chr1	154936457	154936800
chr1	154939223	154939647
chr1	154940341	154940779
chr1	154950148	154950436
chr1	155032480	155032958
chr1	155038564	155038911
chr1	155215218	155215523
chr1	155345932	155346286
chr1	155352360	155352664
chr1	155406215	155406536
chr1	155417737	155418038
chr1	155474100	155474463
chr1	155575176	155575467
chr1	155587487	155587847
chr1	155748927	155749316
chr1	155749467	155749818
chr1	155756622	155756920
chr1	155820796	155821134
chr1	155833414	155833757
chr1	155863421	155863709
chr1	155908470	155908762
chr1	155933267	155933673
chr1	155944166	155944486
chr1	156849296	156849614
chr1	156893796	156894266
chr1	156916234	156916642
chr1	156917541	156917979
chr1	156918908	156919218
chr1	156929955	156930257
chr1	156937294	156938470
chr1	156944654	156945019
chr1	156968012	156968481
chr1	156969627	156970143
chr1	156993027	156993558
chr1	157006796	157007276
chr1	157008250	157008542
chr1	157015818	157016160
chr1	157055767	157056194
chr1	157169793	157170085
chr1	157183995	157184287
chr1	157261352	157261663
chr1	157416718	157417053
chr1	157545631	157545919
chr1	157589714	157590052
chr1	157815145	157815453
chr1	157882167	157882789
chr1	157883914	157885089
chr1	157885684	157886228
chr1	157906753	157907076
chr1	158449880	158450199
chr1	158496683	158496971
chr1	158567088	158567440
chr1	158569258	158569547
chr1	158663954	158664282
chr1	158710990	158711284
chr1	158727280	158727568
chr1	158918862	158919171
chr1	158973556	158973874
chr1	159187340	159187769
chr1	159217141	159217527
chr1	159276612	159276908
chr1	159312009	159312325
chr1	159378671	159379089
chr1	159379556	159379851
chr1	161080339	161080633
chr1	161086169	161086494
chr1	161162969	161163360
chr1	161169175	161169464
chr1	161739934	161740223
chr1	161829319	161829609
chr1	161838269	161838621
chr1	161971064	161971454
chr1	161984418	161984706
chr1	161989882	161990224
chr1	162125474	162125944
chr1	162143341	162143788
chr1	162228428	162228835
chr1	162229890	162230228
chr1	162530373	162530656
chr1	162761621	162761909
chr1	162835511	162835845
chr1	162838920	162839291
chr1	162845173	162845461
chr1	162863420	162863708
chr1	162869221	162869509
chr1	162871137	162871425
chr1	162871593	162871881
chr1	162902592	162902883
chr1	162946127	162946426
chr1	162964160	162964551
chr1	163001394	163001740
chr1	163089186	163089732
chr1	163178574	163178933
chr1	163394046	163394455
chr1	163545296	163545599
chr1	163673253	163673762
chr1	163805790	163806390
chr1	163807502	163807829
chr1	163899573	163899959
chr1	164111038	164111505
chr1	164223585	164223906
chr1	164671234	164671537
chr1	164761468	164761833
chr1	164762148	164762468
chr1	164788569	164789060
chr1	164822706	164823029
chr1	164828045	164828621
chr1	164930639	164930909
chr1	165110070	165110339
chr1	165333813	165334133
chr1	165870735	165871027
chr1	165925392	165925948
chr1	166178377	166178778
chr1	166236858	166237146
chr1	166237224	166237576
chr1	166255025	166255393
chr1	166286499	166286795
chr1	166421003	166421340
chr1	166438150	166438531
chr1	166453885	166454175
chr1	166829433	166829801
chr1	167022708	167023016
chr1	167114684	167115017
chr1	167118692	167119016
chr1	167122250	167122785
chr1	167136032	167136378
chr1	167166112	167166567
chr1	167172722	167173026
chr1	167194210	167194498
chr1	167220882	167221182
chr1	167389178	167389580
chr1	167391661	167392013
chr1	167396283	167396576
chr1	167400420	167400750
chr1	167526683	167527009
chr1	167535403	167535708
chr1	167557656	167558028
chr1	167562261	167562595
chr1	167563123	167563532
chr1	167931020	167931483
chr1	167933628	167934088
chr1	167946584	167946922
chr1	168196668	168196966
chr1	168211730	168212045
chr1	168248262	168248550
chr1	168433492	168433761
chr1	169192203	169192562
chr1	169193077	169193504
chr1	169280190	169280529
chr1	169316233	169316539
chr1	169322303	169322723
chr1	169324411	169324857
chr1	169576288	169576584
chr1	169751437	169751736
chr1	170151730	170152018
chr1	170172288	170172945
chr1	170199565	170199939
chr1	170203541	170203829
chr1	170207997	170208410
chr1	170209660	170210001
chr1	170212736	170213660
chr1	170214245	170214763
chr1	170222535	170223000
chr1	170223455	170223923
chr1	170300050	170300341
chr1	170301233	170301527
chr1	170314123	170314494
chr1	170314756	170315070
chr1	170321845	170322492
chr1	170324310	170324613
chr1	170325517	170325922
chr1	170326301	170326645
chr1	170336253	170336553
chr1	170354400	170354777
chr1	170356230	170356553
chr1	170357965	170358347
chr1	170358959	170359773
chr1	170361175	170361475
chr1	170431928	170432216
chr1	171578324	171578640
chr1	171899682	171900110
chr1	172078513	172078857
chr1	172104362	172104860
chr1	172131246	172131755
chr1	172242981	172243279
chr1	172323531	172323982
chr1	172332562	172332920
chr1	172343418	172343706
chr1	172369988	172370368
chr1	172390792	172391496
chr1	172411692	172412050
chr1	172478658	172478972
chr1	172491275	172491630
chr1	172494546	172494878
chr1	172512031	172512417
chr1	172713331	172713651
chr1	172750440	172750776
chr1	172775974	172776301
chr1	172797903	172798362
chr1	172988323	172988647
chr1	173026858	173027160
chr1	173042321	173042841
chr1	173061222	173061530
chr1	173061692	173062059
chr1	173175411	173175772
chr1	173177507	173177853
chr1	173191935	173192273
chr1	173197328	173197714
chr1	173199934	173200223
chr1	173201420	173201927
chr1	173224337	173224979
chr1	173252955	173253304
chr1	173258353	173259013
chr1	173261153	173261448
chr1	173261566	173261956
chr1	173275834	173276193
chr1	173277597	173277885
chr1	173301069	173301522
chr1	173307313	173307716
chr1	173348725	173349013
chr1	173368687	173369066
chr1	173369333	173369636
chr1	173370900	173371300
chr1	173372638	173372986
chr1	173373266	173373721
chr1	173374193	173374544
chr1	173377808	173378365
chr1	173383531	173383873
chr1	173387396	173387757
chr1	173389228	173389566
chr1	173392113	173392401
chr1	173400833	173401309
chr1	173408380	173408932
chr1	173422044	173422359
chr1	173432079	173432404
chr1	173434465	173434806
chr1	173909698	173910185
chr1	174012138	174012707
chr1	174012975	174013588
chr1	174016645	174016970
chr1	174078505	174079010
chr1	174082773	174083097
chr1	174087796	174088117
chr1	174111182	174111513
chr1	174113487	174113862
chr1	174115879	174116302
chr1	174151080	174151377
chr1	174235354	174235747
chr1	174237630	174238052
chr1	174243267	174243836
chr1	174246928	174247217
chr1	174305849	174306269
chr1	174356932	174357316
chr1	174422935	174423292
chr1	174429381	174430165
chr1	174430311	174430691
chr1	174431576	174431874
chr1	174463220	174463569
chr1	174491330	174491622
chr1	175697805	175698122
chr1	175810557	175810854
chr1	175843977	175844280
chr1	175980030	175980332
chr1	176675355	176675643
chr1	178972113	178972466
chr1	178973289	178973577
chr1	179269389	179269711
chr1	179350225	179350513
chr1	179370482	179370864
chr1	179371288	179371714
chr1	179374023	179374455
chr1	179406271	179406601
chr1	179407328	179407616
chr1	179489858	179490154
chr1	179514256	179514602
chr1	179519082	179519370
chr1	179552916	179553413
chr1	179659091	179659436
chr1	179670073	179670365
chr1	179678876	179679142
chr1	179698830	179699140
chr1	179725437	179725878
chr1	179739224	179739660
chr1	179914053	179914381
chr1	180040335	180040715
chr1	180047201	180047494
chr1	180118336	180118643
chr1	180123041	180123351
chr1	180166479	180166831
chr1	180170716	180171273
chr1	180247929	180248799
chr1	180264897	180265213
chr1	180267056	180267544
chr1	180268034	180268524
chr1	180335824	180336370
chr1	180337087	180337403
chr1	180894546	180894848
chr1	181069471	181069768
chr1	181379736	181380024
chr1	181443091	181443406
chr1	181490194	181490847
chr1	181503448	181503852
chr1	181525810	181526228
chr1	181714156	181714458
chr1	181731917	181732279
chr1	181734107	181734407
chr1	181793853	181794220
chr1	181854911	181855216
chr1	181876297	181876585
chr1	181889239	181889704
chr1	181890665	181891113
chr1	182155785	182156337
chr1	182242093	182242690
chr1	182260284	182260780
chr1	182317130	182317565
chr1	182317977	182318275
chr1	182323283	182323693
chr1	182336582	182336951
chr1	182501190	182501483
chr1	182539148	182539436
chr1	182555552	182555899
chr1	182557325	182557728
chr1	182646294	182646793
chr1	182658849	182659200
chr1	182696866	182697214
chr1	182708602	182709191
chr1	182736309	182736616
chr1	182741402	182741759
chr1	182742289	182742613
chr1	182778070	182778700
chr1	182781281	182781755
chr1	182967982	182968320
chr1	183123584	183123888
chr1	183177119	183177495
chr1	183205290	183205633
chr1	183217881	183218192
chr1	183347530	183348055
chr1	183453822	183454189
chr1	183471622	183471964
chr1	183553772	183554089
chr1	183554468	183554771
chr1	183568065	183568371
chr1	183673267	183673677
chr1	183723239	183723556
chr1	183770987	183771281
chr1	183819614	183819934
chr1	183857555	183857879
chr1	183859019	183859341
chr1	183919689	183920046
chr1	183948264	183948579
chr1	184002637	184002941
chr1	184006404	184006692
chr1	184025115	184025443
chr1	184033094	184033448
chr1	184055240	184055740
chr1	184141333	184141603
chr1	184265507	184265795
chr1	184301535	184301948
chr1	184325625	184325913
chr1	184335665	184336764
chr1	184337162	184337769
chr1	184339653	184340136
chr1	184340702	184341108
chr1	184366167	184366636
chr1	184375668	184375979
chr1	184383441	184383731
chr1	184387541	184387835
chr1	184391261	184391803
chr1	184393084	184393449
chr1	184394619	184394914
chr1	184395154	184395531
chr1	184457754	184458042
chr1	184492575	184493189
chr1	184812657	184812979
chr1	184825609	184825951
chr1	185450206	185450494
chr1	185878897	185879186
chr1	186064943	186065245
chr1	186605635	186605923
chr1	186632038	186632487
chr1	186667555	186667881
chr1	186681598	186681894
chr1	186813093	186813381
chr1	186817900	186818188
chr1	187027340	187027831
chr1	187029680	187029969
chr1	187099186	187099478
chr1	187186326	187186785
chr1	187187312	187187646
chr1	187238853	187239141
chr1	187559008	187559315
chr1	188352101	188352404
chr1	188415668	188415988
chr1	188430178	188430589
chr1	188432166	188432491
chr1	188446254	188446542
chr1	188465685	188466113
chr1	188467918	188468295
chr1	188470829	188471120
chr1	188488531	188489029
chr1	188525374	188525665
chr1	188527980	188528273
chr1	188573404	188573785
chr1	189039030	189039432
chr1	189428210	189428506
chr1	189449504	189449792
chr1	189475201	189475501
chr1	189475889	189476217
chr1	189627218	189627567
chr1	189722391	189722690
chr1	189723740	189724038
chr1	189879805	189880272
chr1	189929283	189929607
chr1	190771753	190772135
chr1	190905213	190905593
chr1	190926450	190926858
chr1	191039771	191040061
chr1	191475147	191475501
chr1	191537915	191538239
chr1	191542230	191542539
chr1	191551563	191551888
chr1	191580766	191581089
chr1	191683200	191683512
chr1	191993473	191993767
chr1	191994874	191995162
chr1	192159624	192159905
chr1	192595418	192595746
chr1	192760181	192760488
chr1	192822379	192822716
chr1	192844119	192844461
chr1	192847889	192848295
chr1	192871236	192871618
chr1	192892907	192893207
chr1	192899172	192899582
chr1	193030262	193030569
chr1	193039589	193039954
chr1	193043699	193044109
chr1	193048339	193048644
chr1	193048879	193049370
chr1	193114929	193115357
chr1	193197284	193197581
chr1	193201841	193202145
chr1	193208594	193208938
chr1	193217385	193217734
chr1	193219509	193219938
chr1	193241175	193241463
chr1	193404037	193404398
chr1	193427910	193428210
chr1	193535171	193535509
chr1	193579193	193579501
chr1	193608067	193608863
chr1	193609728	193610127
chr1	193625780	193626569
chr1	193640827	193641221
chr1	193641302	193641592
chr1	193741123	193741411
chr1	193781672	193781979
chr1	193813211	193813936
chr1	193920611	193920899
chr1	194014884	194015182
chr1	194021641	194022052
chr1	194089658	194089976
chr1	194274230	194274529
chr1	194319820	194320108
chr1	194367821	194368109
chr1	194567093	194567381
chr1	194685281	194685838
chr1	194953350	194953662
chr1	194955613	194956040
chr1	194956532	194956839
chr1	194979759	194980417
chr1	194991310	194991691
chr1	195001938	195002286
chr1	195061169	195061570
chr1	195082167	195082465
chr1	195087780	195088074
chr1	195089887	195090198
chr1	195097888	195098176
chr1	195101821	195102134
chr1	195103280	195103647
chr1	195130019	195130339
chr1	195335989	195336409
chr1	195364437	195364770
chr1	195621739	195622032
chr1	195696597	195696919
chr1	195912736	195913183
chr1	196070528	196070816
chr1	196273317	196273651
chr1	196809925	196810213
chr1	196811833	196812129
chr1	196836230	196836518
chr1	196839669	196840178
chr1	196841218	196841556
chr1	196842773	196843140
chr1	196918084	196918458
chr1	196956943	196957701
chr1	197067788	197068169
chr10	3133855	3134189
chr10	3186389	3186793
chr10	3187571	3187967
chr10	3188331	3188740
chr10	3189865	3190289
chr10	3192262	3192554
chr10	3200824	3201145
chr10	3201597	3202052
chr10	3542423	3542711
chr10	3928658	3928958
chr10	4540096	4540422
chr10	4575533	4575853
chr10	5036080	5036404
chr10	5050912	5051307
chr10	5057384	5058117
chr10	5138301	5138757
chr10	5138953	5139264
chr10	5139636	5139978
chr10	5237317	5237627
chr10	5266030	5266337
chr10	5564785	5565144
chr10	5635869	5636443
chr10	5674505	5674817
chr10	5712436	5712768
chr10	5713444	5713772
chr10	5714292	5714595
chr10	5725962	5726302
chr10	5728675	5729051
chr10	5733504	5734007
chr10	5734503	5735480
chr10	5740740	5741030
chr10	5755184	5755481
chr10	5791382	5791681
chr10	5894560	5895007
chr10	5909312	5909676
chr10	5913827	5914144
chr10	5942145	5942452
chr10	5952636	5952977
chr10	6038368	6038670
chr10	6063649	6063994
chr10	6080014	6080307
chr10	6177587	6177903
chr10	6236034	6236358
chr10	6299439	6299727
chr10	6423402	6423690
chr10	6447909	6448242
chr10	6511180	6511475
chr10	6648907	6649200
chr10	6660160	6660448
chr10	7369565	7369958
chr10	7381629	7382015
chr10	7392188	7392495
chr10	7403788	7404111
chr10	7410665	7410969
chr10	7416179	7416478
chr10	7429301	7429605
chr10	7445926	7446565
chr10	7447927	7448302
chr10	7512747	7513091
chr10	7540424	7540766
chr10	7585710	7586043
chr10	7655701	7656068
chr10	7674135	7674624
chr10	7674732	7675033
chr10	7806430	7806801
chr10	7908161	7908481
chr10	7910964	7911286
chr10	7933496	7933814
chr10	8065635	8065908
chr10	8225206	8225626
chr10	8441671	8442234
chr10	8463160	8463467
chr10	8487967	8488303
chr10	8514706	8515086
chr10	8527563	8528037
chr10	8530685	8531086
chr10	8531682	8532335
chr10	8533269	8533688
chr10	8550372	8550752
chr10	8552307	8552648
chr10	8556381	8557004
chr10	8561535	8561922
chr10	8571635	8572137
chr10	8588181	8588524
chr10	8604649	8604958
chr10	8606470	8606758
chr10	8610611	8611073
chr10	8611966	8612501
chr10	8612741	8613102
chr10	8617703	8618668
chr10	8619598	8619898
chr10	8621627	8621950
chr10	8656102	8656455
chr10	8658651	8659002
chr10	8661028	8661407
chr10	8724079	8724383
chr10	8852637	8852955
chr10	10131865	10132194
chr10	10265959	10266293
chr10	10275587	10275875
chr10	10277376	10277745
chr10	10557935	10558201
chr10	10762572	10762838
chr10	10876009	10876298
chr10	10904334	10904622
chr10	10999995	11000426
chr10	11000714	11001015
chr10	11002799	11003087
chr10	12268104	12268475
chr10	12413994	12414389
chr10	12479833	12480150
chr10	12492653	12492963
chr10	12564353	12564659
chr10	12570464	12570754
chr10	12571618	12571943
chr10	12683498	12683936
chr10	12778120	12778439
chr10	12779969	12780332
chr10	12820478	12820870
chr10	12911642	12912718
chr10	12913061	12913514
chr10	12946823	12947116
chr10	13042650	13042969
chr10	13108082	13108383
chr10	13272364	13272805
chr10	13273371	13273693
chr10	13434186	13434474
chr10	13570128	13570500
chr10	13686116	13686452
chr10	13703088	13703531
chr10	13762979	13763301
chr10	13765778	13766107
chr10	13767894	13768280
chr10	13796110	13796417
chr10	13805608	13806013
chr10	13874762	13875053
chr10	14294336	14294650
chr10	14428951	14429247
chr10	15158923	15159192
chr10	16171822	16172187
chr10	16340621	16340969
chr10	16736413	16736813
chr10	16950184	16950897
chr10	17230455	17230935
chr10	17232209	17232638
chr10	17242005	17242314
chr10	17247602	17248096
chr10	17275694	17276078
chr10	17279799	17280118
chr10	17334002	17334350
chr10	17442230	17442719
chr10	17448664	17449019
chr10	17512793	17513137
chr10	17534559	17534923
chr10	17637811	17638099
chr10	17663940	17664323
chr10	17801269	17801557
chr10	17854226	17854554
chr10	17930958	17931257
chr10	17955435	17955764
chr10	18049908	18050203
chr10	18071073	18071685
chr10	18094470	18094758
chr10	18121065	18121394
chr10	18151004	18151429
chr10	18166973	18167341
chr10	18181443	18181786
chr10	18190151	18190649
chr10	18195450	18195804
chr10	18197176	18197518
chr10	18215628	18215977
chr10	18220079	18220413
chr10	18224762	18225237
chr10	18225742	18226163
chr10	18226968	18227408
chr10	18227782	18228458
chr10	18229928	18231098
chr10	18267075	18267376
chr10	19038682	19039138
chr10	19212209	19212506
chr10	19241790	19242109
chr10	19267895	19268216
chr10	19285590	19285878
chr10	19310753	19311191
chr10	19558893	19559241
chr10	19612495	19612789
chr10	19650966	19651257
chr10	19722553	19722845
chr10	19824058	19824980
chr10	19826277	19826746
[truncated: 28,006 more rows]
